# Supplementary material for: The genetic interaction map of the human solute carrier superfamily
Source: Mol Syst Biol. 2025 May 12;21(6):531–59. doi: 10.1038/s44320-025-00105-5 (PMC12130552; doi:10.1038/s44320-025-00105-5)
Supplement: Supplementary file 2 — Table EV1 [file 44320_2025_105_MOESM2_ESM.xlsx]

## Sheet: Tabelle1
Table EV1 Overview of the five screens with gRNA numbers, time points, statistical testing, and scored interactions in each condition.
		Screen	Cas12a-Metal-SLCxSLC	Cas12a-SLCxSLC	Cas9-SLCxSLC	Cas12a-SLCxEnzymes	Cas9-SLCxEnzymes
		Library size (sgRNA pairs)	5760	618510	437172	17658	17582
		tested interactions	210	33153	33153	2357	2357
		sgRNAs per gene pair	3	3	6	6	6
		sgRNA pairs per gene pair	18	18	12	6	6
		olfactory receptor sgRNAs	3	12	12	3	3
		measured time points	w1, w4, w5	w1, w2, w3, w5	w1, w2, w3, w4	w1, w3, w5	w1, w2, w4, w6
		replicates	3	3	2	3	3
		padj cutoff	0.1	0.1	0.01 / 0.005	0.05	0.05
		scoring method	per replicate of w1,4,5	per replicate of w2,3,5	rep 1-2 of w2,3,4	rep 1-3	rep 1-3
scored interactions	w2	glu	n/a	n/a	n/a	n/a	17
	w3	glu	n/a	69	282 / 169	58	65
		hyp	n/a	n/a	n/a	52	42
		ant	n/a	n/a	n/a	51	n/a
		gal	n/a	n/a	n/a	15	n/a
	w4	glu	4	n/a	n/a	n/a	71
		hyp	n/a	n/a	n/a	n/a	76
	w5	glu	n/a	n/a	n/a	32	n/a
		hyp	n/a	n/a	n/a	28	n/a
		ant	n/a	n/a	n/a	100	n/a
		gal	n/a	n/a	n/a	58	n/a
	w6	glu	n/a	n/a	n/a	n/a	26
		hyp	n/a	n/a	n/a	n/a	31
		notes	n/a	159 synthetic lethal interactions with essential SLCs removed	only one replicate measured at w4
