# Supplementary material for: The genetic interaction map of the human solute carrier superfamily
Source: Mol Syst Biol. 2025 May 12;21(6):531–59. doi: 10.1038/s44320-025-00105-5 (PMC12130552; doi:10.1038/s44320-025-00105-5)
Supplement: Supplementary file 4 — Dataset EV1 [file 44320_2025_105_MOESM4_ESM.xlsx]

## Sheet: legend
Dataset EV1. Cas12a-Metal-SLCxSLC screen overview containing sgRNA sequences, sgRNA combinations in library, raw read counts, and statistical scoring of all possible gene x gene interactions.

## Sheet: Cas12a sgRNA sequences
sgRNA	sgRNA sequence
MAPK1_1	TGGAGCCCTGTACCAACGTGTGG
MAPK1_2	CTCGATGGTTGGTGCTCGAATAA
MAPK1_3	AGCTCTGCTTATGATAATGTCAA
MAPK3_1	GATCTCGGTGGAGCACGTTGGCG
MAPK3_2	AGGGTGGACGCCCGCAGAATGTC
MAPK3_3	GTACGCGCCCTCGCCGATGTACT
HDAC1_1	TCTGGACGGATGGAGCGCAAGAA
HDAC1_2	GGTTGCTTCAATCTAACTATCAA
HDAC1_3	TAGGTATCACCAGAGGGTGCTGT
HDAC2_1	ACAGCAAGTTATGGGTCATGCGG
HDAC2_2	TCAGCTCTCAACTGGCGGTTCAG
HDAC2_3	GTCTTACCCTCAAGTCTCCTGTG
STAG1_1	TCAGGATCGCATTGTATCAATGA
STAG1_2	CCTTAGCAATGTCTGATCGTCAA
STAG1_3	ATACAGATAGTCGTGCAAGCACT
STAG2_1	GCACTAACAGATAGGCAAGAGAG
STAG2_2	CCTCTGCTGTAGTCGGTGGTAGA
STAG2_3	ATTGGCGTGTTAGTACGGCAATG
BCL2L1_1	ACGCACAGTGCCCCGCCGAAGGA
BCL2L1_2	AAAGCTCTGATATGCTGTCCCTG
BCL2L1_3	ACATCACTAAACTGACTCCAGCT
MCL1_1	CGAGAGGCTCCGGCTCGTACCCG
MCL1_2	CGCCAATCACCGCGCCGGCCTCC
MCL1_3	GTCGGGGAATCTGGTAATAACAC
MAP2K1_1	CCTGCAGATGTCAAGCCCTCCAA
MAP2K1_2	ATACCGACATGTAGGACCTTGTG
MAP2K1_3	TATGGTGCGTTCTACAGCGATGG
MAP2K2_1	TACGGGGCCTTCTACAGTGACGG
MAP2K2_2	GGATGGCCGGCTTGATCTCAAGG
MAP2K2_3	AGCCGCTTCTTCTGCTGCTCGTC
SLC25A28_1	GACCCGGATGCAGAGTCTACAGC
SLC25A28_2	GCCTGCTACGAAAAGTTAAAAAA
SLC25A28_3	TAAGAACGGAGGGCCTATGGAGG
SLC25A37_1	TCGTAGTCCTCCGACCCGGTGGC
SLC25A37_2	TGGAGGCCCTTGCGAGGCGTCAA
SLC25A37_3	ACGATGCGGTAATGAATCCAGCA
OR11A1_1	TCTACACCTCCGCAGTGATGCCA
OR11A1_2	TGTGGCCCCAACCACATTGACCA
OR2V2_1	TCCGTGGTTATGGCGGTCTTCAC
OR2V2_2	CCCTACTGTGGCTTGAGGAAGGT
OR5K4_1	CAAATTATCCAGAGCTGAAGACG
OR5K4_2	TTAGACCTGCAGAAAGTTAACCT
RPTOR_1	ATCGACGGAGGCAAAGGCATCTG
RPTOR_2	GCCGAGCAGCTGACCGCATTCCA
RPTOR_3	ATTCTCGCCGTGATCGTCAACAG
CDC27_1	GTACAACACCTCAGGTATTGAGC
CDC27_2	TCTCACAGACAGCCTGAGACAGT
CDC27_3	CTGGCAACCTGTTATTACCGCTC
POLR2L_1	CCGACGATCTTGCCACAAGTGAA
POLR2L_2	TGGCAAGATCGTCGGCAACAAGT
POLR2L_3	CCACAAGTGAAGCAGCGTACAGG
PCNA_1	ATAGGAACAGGAGTACAGCTGTG
PCNA_2	CACGTATATGCCGAGATCTCAGC
PCNA_3	GTAGACCAGGAGAAAGTTTCAGA
SNRPA1_1	GCCGTATAGGTGAGGGACTTGAT
SNRPA1_2	CCAGTTCCACGAGACTATTATTG
SNRPA1_3	TAGGGTATAAAATTCCCGTCATT
SARS_1	AAGCGGGCAGGGTCGATGTTGTA
SARS_2	TGACGGATGATGTCGAGTTTCTC
SARS_3	GGATCTCCCGGCCACGTGCCCGC

## Sheet: raw read counts
gRNA pair	gene pair	input_1	input_2	input_3	week1_1	week1_2	week1_3	week4_1	week4_2	week4_3	week5_1	week5_2	week5_3
SLC39A14_1-SLC39A14_1	SLC39A14-SLC39A14	1109	833	863	903	304	769	1016	908	436	1217	981	442
SLC39A14_2-SLC39A14_1	SLC39A14-SLC39A14	1114	1046	933	596	258	716	518	516	527	626	397	662
SLC39A14_3-SLC39A14_1	SLC39A14-SLC39A14	1925	3136	2516	2818	868	2303	2236	2825	1808	2070	3046	1762
SLC39A4_1-SLC39A14_1	SLC39A4-SLC39A14	1836	1652	1479	856	316	1016	753	804	556	1070	549	875
SLC39A4_2-SLC39A14_1	SLC39A4-SLC39A14	1904	1430	2126	2475	881	2136	2284	2123	2249	1704	2712	2156
SLC39A4_3-SLC39A14_1	SLC39A4-SLC39A14	2590	1799	1401	1795	606	2125	1619	1777	1703	1654	1300	2184
SLC39A6_1-SLC39A14_1	SLC39A6-SLC39A14	2401	2679	995	1685	579	1844	1295	1805	872	1390	1120	931
SLC39A6_2-SLC39A14_1	SLC39A6-SLC39A14	1640	1739	2067	1587	647	1619	1191	1260	1113	1279	1036	868
SLC39A6_3-SLC39A14_1	SLC39A6-SLC39A14	1355	2165	1186	1145	346	1055	1169	997	1054	1194	1211	1168
SLC39A1_1-SLC39A14_1	SLC39A1-SLC39A14	1086	1280	750	1000	370	1185	1187	2049	1169	1489	2907	1532
SLC39A1_2-SLC39A14_1	SLC39A1-SLC39A14	2284	2320	1170	2180	705	1781	1846	2110	1194	1701	2104	1482
SLC39A1_3-SLC39A14_1	SLC39A1-SLC39A14	1645	2045	1353	1477	456	1214	1387	1704	989	1252	1815	1369
SLC39A3_1-SLC39A14_1	SLC39A3-SLC39A14	4265	3813	3961	3613	1125	3131	2541	3018	1992	2788	2788	2170
SLC39A3_2-SLC39A14_1	SLC39A3-SLC39A14	981	541	884	1130	426	1086	1244	672	785	1268	697	761
SLC39A3_3-SLC39A14_1	SLC39A3-SLC39A14	628	1423	609	766	265	769	659	576	256	562	775	336
SLC39A9_1-SLC39A14_1	SLC39A9-SLC39A14	1224	953	699	594	290	790	375	495	722	231	334	697
SLC39A9_2-SLC39A14_1	SLC39A9-SLC39A14	997	1377	311	736	329	811	510	528	340	491	390	420
SLC39A9_3-SLC39A14_1	SLC39A9-SLC39A14	1910	2064	1114	1422	439	1319	1125	1198	652	1093	964	979
SLC30A5_1-SLC39A14_1	SLC30A5-SLC39A14	847	1485	593	575	164	497	849	565	540	1054	836	422
SLC30A5_2-SLC39A14_1	SLC30A5-SLC39A14	1525	988	796	612	277	760	570	598	268	799	482	325
SLC30A5_3-SLC39A14_1	SLC30A5-SLC39A14	874	1293	985	812	367	1068	709	813	639	921	470	773
SLC30A9_1-SLC39A14_1	SLC30A9-SLC39A14	503	483	653	395	137	444	36	20	34	7	22	15
SLC30A9_2-SLC39A14_1	SLC30A9-SLC39A14	492	761	613	1030	270	710	325	546	120	222	437	106
SLC30A9_3-SLC39A14_1	SLC30A9-SLC39A14	1069	870	189	341	166	419	37	32	16	69	23	15
SLC39A11_1-SLC39A14_1	SLC39A11-SLC39A14	525	746	582	456	127	446	453	247	366	554	236	295
SLC39A11_2-SLC39A14_1	SLC39A11-SLC39A14	800	648	522	799	306	808	1097	981	883	1217	969	904
SLC39A11_3-SLC39A14_1	SLC39A11-SLC39A14	2556	2375	1840	1863	581	1786	1970	1570	1675	1888	1715	1860
SLC30A6_1-SLC39A14_1	SLC30A6-SLC39A14	2108	1860	1691	1087	470	1051	1372	818	932	1308	968	1121
SLC30A6_2-SLC39A14_1	SLC30A6-SLC39A14	1436	1491	775	1059	416	1145	1011	941	734	1065	799	840
SLC30A6_3-SLC39A14_1	SLC30A6-SLC39A14	2786	2584	1765	2585	854	2319	1143	1614	1012	1212	1649	1136
SLC11A2_1-SLC39A14_1	SLC11A2-SLC39A14	794	579	399	214	132	376	184	403	135	220	270	257
SLC11A2_2-SLC39A14_1	SLC11A2-SLC39A14	809	1159	615	669	241	773	573	551	539	484	513	533
SLC11A2_3-SLC39A14_1	SLC11A2-SLC39A14	710	743	531	554	189	440	448	368	361	310	335	398
SLC39A7_1-SLC39A14_1	SLC39A7-SLC39A14	1794	2328	1853	1731	454	1500	1113	953	949	1478	793	1068
SLC39A7_2-SLC39A14_1	SLC39A7-SLC39A14	1494	1566	1365	1052	340	897	216	307	166	138	467	89
SLC39A7_3-SLC39A14_1	SLC39A7-SLC39A14	1885	2930	1739	1852	614	1527	599	531	556	514	539	546
SLC31A1_1-SLC39A14_1	SLC31A1-SLC39A14	1847	1820	2156	1409	630	1533	1008	1337	1157	717	1066	1552
SLC31A1_2-SLC39A14_1	SLC31A1-SLC39A14	1712	1189	822	840	417	736	480	632	526	389	561	565
SLC31A1_3-SLC39A14_1	SLC31A1-SLC39A14	1903	1454	964	893	332	897	516	405	392	574	378	291
SLC39A10_1-SLC39A14_1	SLC39A10-SLC39A14	2126	2674	2388	1378	462	1157	1166	1056	559	1070	1045	664
SLC39A10_2-SLC39A14_1	SLC39A10-SLC39A14	1004	1691	972	567	211	526	470	483	292	405	217	271
SLC39A10_3-SLC39A14_1	SLC39A10-SLC39A14	713	658	587	292	137	347	167	177	159	173	174	194
SLC39A8_1-SLC39A14_1	SLC39A8-SLC39A14	1494	1785	786	910	398	1093	1357	1213	1075	1526	941	1313
SLC39A8_2-SLC39A14_1	SLC39A8-SLC39A14	732	746	518	422	166	545	496	601	492	499	412	539
SLC39A8_3-SLC39A14_1	SLC39A8-SLC39A14	4108	3752	2383	2583	784	2256	2801	2698	1782	2614	2542	1999
SLC39A13_1-SLC39A14_1	SLC39A13-SLC39A14	741	898	583	720	316	675	672	512	474	712	402	531
SLC39A13_2-SLC39A14_1	SLC39A13-SLC39A14	1875	1439	1132	1308	415	1286	1251	1093	1340	949	1004	1611
SLC39A13_3-SLC39A14_1	SLC39A13-SLC39A14	973	813	1140	1324	366	1201	1049	1019	841	1004	1011	805
SLC30A3_1-SLC39A14_1	SLC30A3-SLC39A14	873	814	660	1042	320	840	1177	894	918	1011	876	1077
SLC30A3_2-SLC39A14_1	SLC30A3-SLC39A14	998	1487	1610	943	387	890	894	598	643	693	644	746
SLC30A3_3-SLC39A14_1	SLC30A3-SLC39A14	2866	2420	1751	2164	649	2044	1946	1172	1814	1856	1156	2126
SLC30A7_1-SLC39A14_1	SLC30A7-SLC39A14	2387	2819	2337	1675	549	1755	2244	977	1182	2417	907	1201
SLC30A7_2-SLC39A14_1	SLC30A7-SLC39A14	2998	3128	1596	1779	636	1766	1294	1333	1056	1420	1028	1158
SLC30A7_3-SLC39A14_1	SLC30A7-SLC39A14	981	1258	795	656	249	692	565	466	541	418	431	511
SLC30A1_1-SLC39A14_1	SLC30A1-SLC39A14	3219	1932	1830	1575	501	1496	1609	1509	1324	1740	1286	1357
SLC30A1_2-SLC39A14_1	SLC30A1-SLC39A14	3078	3217	2158	2451	788	2304	2730	2885	2871	2529	3139	3185
SLC30A1_3-SLC39A14_1	SLC30A1-SLC39A14	2384	2385	2113	2339	797	2254	1745	2100	2033	1666	2105	2494
SLC31A2_1-SLC39A14_1	SLC31A2-SLC39A14	4423	2953	2942	3745	1079	3221	3600	2746	1845	3068	3018	2529
SLC31A2_2-SLC39A14_1	SLC31A2-SLC39A14	2365	1499	1689	2261	639	1939	1837	1538	1327	1581	1683	1736
SLC31A2_3-SLC39A14_1	SLC31A2-SLC39A14	1920	1561	888	654	255	880	741	773	549	1032	563	806
SLC30A4_1-SLC39A14_1	SLC30A4-SLC39A14	2453	2388	2088	1281	445	1170	1605	1100	902	1406	938	1065
SLC30A4_2-SLC39A14_1	SLC30A4-SLC39A14	1293	1620	1340	694	279	693	927	702	544	938	774	846
SLC30A4_3-SLC39A14_1	SLC30A4-SLC39A14	1394	2279	946	1486	474	1321	1233	850	1115	1186	1162	1070
OR11A1_1-SLC39A14_1	OR11A1-SLC39A14	1254	1550	1581	1743	596	1459	1516	1506	1031	1226	1377	1189
OR11A1_2-SLC39A14_1	OR11A1-SLC39A14	1012	1482	1224	1632	590	1602	1608	1275	1518	1533	1247	1559
OR11A1_3-SLC39A14_1	OR11A1-SLC39A14	1753	1618	1054	1421	428	1428	1692	918	1245	1905	839	1329
OR2V2_1-SLC39A14_1	OR2V2-SLC39A14	2538	2534	2135	2336	750	1814	2517	1499	1950	2338	1370	1892
OR2V2_2-SLC39A14_1	OR2V2-SLC39A14	1941	1657	1293	1483	605	1497	1075	1058	1094	980	878	1562
OR2V2_3-SLC39A14_1	OR2V2-SLC39A14	899	1187	1150	1135	331	953	1223	1058	1220	881	738	1627
OR5K4_1-SLC39A14_1	OR5K4-SLC39A14	1955	1013	1576	1010	274	890	763	1104	539	685	1096	640
OR5K4_2-SLC39A14_1	OR5K4-SLC39A14	2557	1841	938	1169	364	1084	1455	1597	1160	1705	1946	1053
OR5K4_3-SLC39A14_1	OR5K4-SLC39A14	1075	1593	607	636	255	675	638	901	614	646	1070	647
SLC39A14_1-SLC39A14_2	SLC39A14-SLC39A14	1072	592	670	558	257	754	598	471	491	531	382	635
SLC39A14_2-SLC39A14_2	SLC39A14-SLC39A14	2354	1363	877	1504	417	1300	2163	1572	1346	1989	1885	1499
SLC39A14_3-SLC39A14_2	SLC39A14-SLC39A14	2661	5213	2720	4050	1288	2971	3868	3163	2214	3090	3142	2183
SLC39A4_1-SLC39A14_2	SLC39A4-SLC39A14	1008	679	347	556	223	638	406	449	246	557	356	302
SLC39A4_2-SLC39A14_2	SLC39A4-SLC39A14	3088	4610	3429	4607	1232	3755	4771	4954	3619	4512	4787	5029
SLC39A4_3-SLC39A14_2	SLC39A4-SLC39A14	2649	3304	2078	2645	549	2036	2444	2565	2153	2652	2778	2110
SLC39A6_1-SLC39A14_2	SLC39A6-SLC39A14	3398	3118	1636	2537	788	2408	3020	2283	1793	2811	2650	2392
SLC39A6_2-SLC39A14_2	SLC39A6-SLC39A14	2806	1916	1840	1154	442	1324	1280	1279	900	1470	979	982
SLC39A6_3-SLC39A14_2	SLC39A6-SLC39A14	757	1294	775	729	340	985	822	1172	606	973	868	708
SLC39A1_1-SLC39A14_2	SLC39A1-SLC39A14	1352	1846	1244	1126	355	1198	2250	1824	1450	3385	1940	1753
SLC39A1_2-SLC39A14_2	SLC39A1-SLC39A14	3813	3974	3140	2238	835	2275	1902	2448	1656	2400	2489	2073
SLC39A1_3-SLC39A14_2	SLC39A1-SLC39A14	2374	1408	1500	2054	591	1793	2909	2132	3240	4018	2390	5363
SLC39A3_1-SLC39A14_2	SLC39A3-SLC39A14	3205	3466	2373	3816	1103	3408	4491	3250	3834	5250	3559	4795
SLC39A3_2-SLC39A14_2	SLC39A3-SLC39A14	1698	1419	1715	1760	470	1411	1117	1543	1648	1170	2243	1911
SLC39A3_3-SLC39A14_2	SLC39A3-SLC39A14	1146	740	620	864	292	823	803	753	442	910	648	572
SLC39A9_1-SLC39A14_2	SLC39A9-SLC39A14	1247	1629	1029	1191	364	1076	805	876	626	845	848	692
SLC39A9_2-SLC39A14_2	SLC39A9-SLC39A14	1846	1994	1625	2232	698	1813	1481	1960	1258	1752	2018	1403
SLC39A9_3-SLC39A14_2	SLC39A9-SLC39A14	1840	1590	1530	1889	461	1609	1475	1150	919	1270	1069	996
SLC30A5_1-SLC39A14_2	SLC30A5-SLC39A14	949	972	763	671	181	579	506	781	410	361	961	335
SLC30A5_2-SLC39A14_2	SLC30A5-SLC39A14	1130	1169	896	1009	277	910	965	1022	750	871	788	967
SLC30A5_3-SLC39A14_2	SLC30A5-SLC39A14	1759	1780	1066	1340	332	968	1650	1131	782	2180	772	912
SLC30A9_1-SLC39A14_2	SLC30A9-SLC39A14	559	712	406	481	101	276	58	31	15	42	9	11
SLC30A9_2-SLC39A14_2	SLC30A9-SLC39A14	1210	838	658	1047	384	890	696	582	71	463	374	50
SLC30A9_3-SLC39A14_2	SLC30A9-SLC39A14	409	730	378	476	168	427	33	26	42	43	13	28
SLC39A11_1-SLC39A14_2	SLC39A11-SLC39A14	883	1078	573	907	285	818	583	730	859	641	626	1093
SLC39A11_2-SLC39A14_2	SLC39A11-SLC39A14	957	785	699	792	288	630	1002	896	899	835	1193	989
SLC39A11_3-SLC39A14_2	SLC39A11-SLC39A14	2124	1992	1183	1427	466	1447	1360	1479	961	1342	1539	1210
SLC30A6_1-SLC39A14_2	SLC30A6-SLC39A14	1339	1279	703	871	311	973	804	1078	939	783	918	1363
SLC30A6_2-SLC39A14_2	SLC30A6-SLC39A14	1278	1044	987	994	308	1012	1632	1410	790	1998	1369	848
SLC30A6_3-SLC39A14_2	SLC30A6-SLC39A14	2909	2665	1220	2009	711	1968	1291	1403	862	1322	1311	1009
SLC11A2_1-SLC39A14_2	SLC11A2-SLC39A14	874	949	557	558	172	527	473	751	474	427	710	564
SLC11A2_2-SLC39A14_2	SLC11A2-SLC39A14	1144	1624	948	1022	363	1001	989	978	718	958	998	907
SLC11A2_3-SLC39A14_2	SLC11A2-SLC39A14	1099	1534	677	889	264	665	1061	808	700	1011	809	649
SLC39A7_1-SLC39A14_2	SLC39A7-SLC39A14	2779	1913	1732	1568	540	1541	1365	1268	1282	1425	1030	1661
SLC39A7_2-SLC39A14_2	SLC39A7-SLC39A14	970	1359	668	489	198	540	77	139	125	90	144	217
SLC39A7_3-SLC39A14_2	SLC39A7-SLC39A14	1781	1954	1049	1411	409	1150	535	570	410	650	585	570
SLC31A1_1-SLC39A14_2	SLC31A1-SLC39A14	2695	1341	1642	1662	589	1414	1572	1137	972	1958	1096	1010
SLC31A1_2-SLC39A14_2	SLC31A1-SLC39A14	1499	1630	897	1150	251	975	854	603	457	886	607	464
SLC31A1_3-SLC39A14_2	SLC31A1-SLC39A14	3269	1891	2129	1561	524	1580	1138	1127	981	1222	957	1046
SLC39A10_1-SLC39A14_2	SLC39A10-SLC39A14	2741	2613	3237	2468	750	2156	2324	1756	2183	1832	1938	2812
SLC39A10_2-SLC39A14_2	SLC39A10-SLC39A14	2294	1628	1231	1077	283	822	622	793	655	751	823	859
SLC39A10_3-SLC39A14_2	SLC39A10-SLC39A14	971	850	293	220	140	495	234	335	216	319	196	327
SLC39A8_1-SLC39A14_2	SLC39A8-SLC39A14	1553	1537	1301	886	302	764	940	1357	629	946	1319	776
SLC39A8_2-SLC39A14_2	SLC39A8-SLC39A14	611	539	396	291	110	320	392	355	164	503	256	222
SLC39A8_3-SLC39A14_2	SLC39A8-SLC39A14	2411	2758	2720	2326	527	1743	2043	2301	1487	2044	2867	1575
SLC39A13_1-SLC39A14_2	SLC39A13-SLC39A14	1739	1802	863	1558	510	1283	1415	1050	924	1301	1222	1126
SLC39A13_2-SLC39A14_2	SLC39A13-SLC39A14	1459	1744	1384	1511	503	1371	1628	2023	1083	1991	2493	1623
SLC39A13_3-SLC39A14_2	SLC39A13-SLC39A14	1198	887	920	794	255	672	844	899	532	690	786	492
SLC30A3_1-SLC39A14_2	SLC30A3-SLC39A14	1469	1390	1296	1510	486	1410	1406	1797	1224	1435	2129	1265
SLC30A3_2-SLC39A14_2	SLC30A3-SLC39A14	2124	2248	1130	1463	475	1542	1811	1912	1411	1895	1901	1309
SLC30A3_3-SLC39A14_2	SLC30A3-SLC39A14	2517	2317	2357	2760	884	2344	3052	2307	2466	3147	2196	2980
SLC30A7_1-SLC39A14_2	SLC30A7-SLC39A14	4144	3489	3238	2929	1181	2664	3366	2702	2428	3418	2810	2589
SLC30A7_2-SLC39A14_2	SLC30A7-SLC39A14	3253	3963	2176	2252	714	2039	1456	1826	1692	1333	1558	1856
SLC30A7_3-SLC39A14_2	SLC30A7-SLC39A14	2281	2130	1579	1830	518	1574	1791	1206	1103	1801	1389	1339
SLC30A1_1-SLC39A14_2	SLC30A1-SLC39A14	1303	1291	1365	780	280	932	897	1225	1715	1087	1195	2021
SLC30A1_2-SLC39A14_2	SLC30A1-SLC39A14	3735	3321	2583	2968	1053	2859	3753	2988	3091	3580	3075	4234
SLC30A1_3-SLC39A14_2	SLC30A1-SLC39A14	1711	1372	1334	1391	534	1460	2300	1875	1530	2012	2134	1478
SLC31A2_1-SLC39A14_2	SLC31A2-SLC39A14	2354	1709	2337	2265	729	2140	2169	1724	2071	2062	1823	3428
SLC31A2_2-SLC39A14_2	SLC31A2-SLC39A14	1576	1340	1128	1429	492	1538	1607	2226	1326	1595	1856	1817
SLC31A2_3-SLC39A14_2	SLC31A2-SLC39A14	1961	2508	1423	1620	567	1631	2182	2765	2211	2613	2655	2831
SLC30A4_1-SLC39A14_2	SLC30A4-SLC39A14	2159	2461	1343	1185	428	1136	1091	1310	943	1004	991	1071
SLC30A4_2-SLC39A14_2	SLC30A4-SLC39A14	1248	1796	1039	771	229	811	935	774	581	1086	718	625
SLC30A4_3-SLC39A14_2	SLC30A4-SLC39A14	1301	2523	1304	1924	552	1703	2385	2163	1966	2141	2059	2009
OR11A1_1-SLC39A14_2	OR11A1-SLC39A14	3026	2890	1908	3225	939	2770	2875	3369	2231	2750	3477	2333
OR11A1_2-SLC39A14_2	OR11A1-SLC39A14	1923	3106	1584	2971	829	2554	2970	2557	3187	2900	2167	4027
OR11A1_3-SLC39A14_2	OR11A1-SLC39A14	1747	2107	900	1070	350	979	1075	1428	912	716	1475	815
OR2V2_1-SLC39A14_2	OR2V2-SLC39A14	2622	1483	1866	1432	504	1425	1650	1331	1363	1601	1425	1614
OR2V2_2-SLC39A14_2	OR2V2-SLC39A14	1695	2376	1130	1320	468	1405	1247	1262	841	1454	907	1255
OR2V2_3-SLC39A14_2	OR2V2-SLC39A14	608	509	306	463	165	497	409	526	442	644	373	564
OR5K4_1-SLC39A14_2	OR5K4-SLC39A14	1916	1600	956	903	287	827	680	999	834	766	1040	890
OR5K4_2-SLC39A14_2	OR5K4-SLC39A14	1904	2056	1425	1394	451	1262	1185	1402	964	1068	1703	1086
OR5K4_3-SLC39A14_2	OR5K4-SLC39A14	1681	1004	1044	1078	345	1059	1650	1104	1052	2003	1234	1267
SLC39A14_1-SLC39A14_3	SLC39A14-SLC39A14	1060	1002	595	557	235	551	309	380	428	407	417	496
SLC39A14_2-SLC39A14_3	SLC39A14-SLC39A14	1147	1629	1119	1042	379	1177	889	1159	1187	945	1040	1498
SLC39A14_3-SLC39A14_3	SLC39A14-SLC39A14	3117	5061	3788	3848	1008	3247	4141	2783	2646	3947	3066	3469
SLC39A4_1-SLC39A14_3	SLC39A4-SLC39A14	802	679	455	705	235	729	488	357	276	472	350	388
SLC39A4_2-SLC39A14_3	SLC39A4-SLC39A14	2804	3068	1518	2730	909	2787	3167	3641	2509	4157	4196	2780
SLC39A4_3-SLC39A14_3	SLC39A4-SLC39A14	2685	2461	1798	2849	987	2422	2752	2442	1893	2960	2224	2341
SLC39A6_1-SLC39A14_3	SLC39A6-SLC39A14	2167	1971	1705	1665	567	1721	1822	1477	796	2023	1213	1010
SLC39A6_2-SLC39A14_3	SLC39A6-SLC39A14	1614	1470	1342	1042	325	1267	1054	757	1088	1150	697	1464
SLC39A6_3-SLC39A14_3	SLC39A6-SLC39A14	658	819	593	924	285	927	940	673	726	820	797	556
SLC39A1_1-SLC39A14_3	SLC39A1-SLC39A14	870	773	874	1183	368	1025	1332	1238	1015	1632	1554	1517
SLC39A1_2-SLC39A14_3	SLC39A1-SLC39A14	3919	6073	3540	4598	1328	3992	3509	3477	2422	3631	3460	2784
SLC39A1_3-SLC39A14_3	SLC39A1-SLC39A14	1294	1363	953	1118	359	1202	1564	1305	1055	1802	1216	1342
SLC39A3_1-SLC39A14_3	SLC39A3-SLC39A14	4259	3563	2161	2675	904	2953	2750	3149	2053	2615	3421	2406
SLC39A3_2-SLC39A14_3	SLC39A3-SLC39A14	2546	2430	1709	1737	539	1662	1030	2252	1248	920	2611	1201
SLC39A3_3-SLC39A14_3	SLC39A3-SLC39A14	1735	1309	1244	1215	377	1214	1281	1157	880	1295	958	1008
SLC39A9_1-SLC39A14_3	SLC39A9-SLC39A14	1125	888	657	790	282	940	442	543	476	493	328	536
SLC39A9_2-SLC39A14_3	SLC39A9-SLC39A14	1089	1781	820	1525	622	1645	1020	1042	831	1128	820	972
SLC39A9_3-SLC39A14_3	SLC39A9-SLC39A14	1475	1559	1076	1225	320	838	894	837	545	934	660	491
SLC30A5_1-SLC39A14_3	SLC30A5-SLC39A14	464	660	531	586	181	449	469	473	485	493	467	484
SLC30A5_2-SLC39A14_3	SLC30A5-SLC39A14	1462	718	709	512	235	678	774	733	743	729	714	999
SLC30A5_3-SLC39A14_3	SLC30A5-SLC39A14	2241	1403	1282	1418	587	1398	1323	1640	1234	1423	1517	1686
SLC30A9_1-SLC39A14_3	SLC30A9-SLC39A14	852	729	724	550	161	512	22	250	69	15	499	62
SLC30A9_2-SLC39A14_3	SLC30A9-SLC39A14	1837	1305	1850	1679	459	1327	200	429	293	106	469	293
SLC30A9_3-SLC39A14_3	SLC30A9-SLC39A14	327	434	229	249	116	319	14	53	16	8	50	21
SLC39A11_1-SLC39A14_3	SLC39A11-SLC39A14	1790	984	1183	753	285	779	496	753	660	509	627	544
SLC39A11_2-SLC39A14_3	SLC39A11-SLC39A14	341	654	481	824	292	915	1114	824	892	951	898	1202
SLC39A11_3-SLC39A14_3	SLC39A11-SLC39A14	1479	1988	1401	1348	544	1476	1322	1932	1443	1345	2400	1838
SLC30A6_1-SLC39A14_3	SLC30A6-SLC39A14	1569	1989	1700	1811	501	1427	1654	1480	881	1721	1767	1200
SLC30A6_2-SLC39A14_3	SLC30A6-SLC39A14	1098	1318	720	892	455	980	656	1292	631	732	1169	886
SLC30A6_3-SLC39A14_3	SLC30A6-SLC39A14	1982	2496	1314	1880	601	1773	900	898	953	629	747	909
SLC11A2_1-SLC39A14_3	SLC11A2-SLC39A14	616	505	362	221	88	311	284	300	212	247	284	263
SLC11A2_2-SLC39A14_3	SLC11A2-SLC39A14	1276	1656	1147	987	317	1012	825	877	677	745	890	737
SLC11A2_3-SLC39A14_3	SLC11A2-SLC39A14	1680	952	806	804	278	768	738	902	555	746	780	854
SLC39A7_1-SLC39A14_3	SLC39A7-SLC39A14	2602	2425	1327	1513	449	1433	1094	1006	758	1175	1067	786
SLC39A7_2-SLC39A14_3	SLC39A7-SLC39A14	2192	1392	1459	1048	277	829	618	179	158	707	91	173
SLC39A7_3-SLC39A14_3	SLC39A7-SLC39A14	2420	1485	2288	1490	446	1491	490	495	489	488	406	508
SLC31A1_1-SLC39A14_3	SLC31A1-SLC39A14	2124	2434	2166	2158	733	1900	1831	1231	1375	2272	1221	1267
SLC31A1_2-SLC39A14_3	SLC31A1-SLC39A14	779	1321	1077	1088	258	719	667	303	526	413	377	454
SLC31A1_3-SLC39A14_3	SLC31A1-SLC39A14	2145	2174	1332	1054	413	1031	869	877	701	774	857	816
SLC39A10_1-SLC39A14_3	SLC39A10-SLC39A14	1733	1389	1024	1119	377	1057	818	874	1087	1077	839	1595
SLC39A10_2-SLC39A14_3	SLC39A10-SLC39A14	2081	927	1382	631	255	685	558	468	363	578	433	350
SLC39A10_3-SLC39A14_3	SLC39A10-SLC39A14	264	205	166	83	44	107	99	80	68	111	40	79
SLC39A8_1-SLC39A14_3	SLC39A8-SLC39A14	746	907	708	519	206	699	706	583	661	952	471	898
SLC39A8_2-SLC39A14_3	SLC39A8-SLC39A14	1216	955	531	536	243	562	652	859	398	873	966	443
SLC39A8_3-SLC39A14_3	SLC39A8-SLC39A14	2049	1848	1420	1335	460	1229	1014	1265	1019	949	1101	1173
SLC39A13_1-SLC39A14_3	SLC39A13-SLC39A14	1832	1624	1366	1739	569	1575	1145	1577	968	916	1703	875
SLC39A13_2-SLC39A14_3	SLC39A13-SLC39A14	1507	1248	1765	1715	644	2015	2786	2762	1017	2307	3227	1258
SLC39A13_3-SLC39A14_3	SLC39A13-SLC39A14	929	495	486	559	178	555	404	521	390	494	543	429
SLC30A3_1-SLC39A14_3	SLC30A3-SLC39A14	1358	1489	830	1051	342	1064	867	898	705	659	1040	814
SLC30A3_2-SLC39A14_3	SLC30A3-SLC39A14	778	961	602	646	246	709	568	583	536	497	668	603
SLC30A3_3-SLC39A14_3	SLC30A3-SLC39A14	1612	2195	865	1644	567	1605	1403	1591	1647	1480	1766	2263
SLC30A7_1-SLC39A14_3	SLC30A7-SLC39A14	2690	2974	2683	2580	797	2162	2023	2413	1892	1986	2336	2582
SLC30A7_2-SLC39A14_3	SLC30A7-SLC39A14	3354	2363	2984	2366	567	1919	1927	1585	1386	1869	1731	1434
SLC30A7_3-SLC39A14_3	SLC30A7-SLC39A14	1924	1832	2445	1834	498	1353	1248	983	1053	1034	1159	1042
SLC30A1_1-SLC39A14_3	SLC30A1-SLC39A14	1677	1054	790	1506	393	942	1215	1102	896	1060	1106	898
SLC30A1_2-SLC39A14_3	SLC30A1-SLC39A14	2454	3284	2509	3044	1015	2966	2881	3847	2349	3273	3612	2874
SLC30A1_3-SLC39A14_3	SLC30A1-SLC39A14	2256	1972	1369	2270	674	1785	2034	1722	1822	2034	1905	2411
SLC31A2_1-SLC39A14_3	SLC31A2-SLC39A14	3822	3729	2717	4857	1385	4048	3696	3468	3135	3069	3453	3298
SLC31A2_2-SLC39A14_3	SLC31A2-SLC39A14	1782	2582	1976	2406	790	2102	2523	1996	1829	2594	2364	1981
SLC31A2_3-SLC39A14_3	SLC31A2-SLC39A14	1278	1372	931	1188	463	1209	2020	1361	921	2367	1319	943
SLC30A4_1-SLC39A14_3	SLC30A4-SLC39A14	2829	2180	1872	1575	420	1267	1537	1452	1102	1294	1519	1397
SLC30A4_2-SLC39A14_3	SLC30A4-SLC39A14	2069	1991	1710	1300	404	1290	1372	1580	1213	1609	1819	1134
SLC30A4_3-SLC39A14_3	SLC30A4-SLC39A14	861	1325	2121	1408	497	1335	843	1466	1125	812	1145	1356
OR11A1_1-SLC39A14_3	OR11A1-SLC39A14	2096	2409	2243	3049	861	2539	2772	1912	2122	2360	2230	2588
OR11A1_2-SLC39A14_3	OR11A1-SLC39A14	2748	4150	2262	3109	964	2879	3781	2786	2499	3415	2733	2998
OR11A1_3-SLC39A14_3	OR11A1-SLC39A14	996	1205	535	954	365	834	972	894	570	827	1009	875
OR2V2_1-SLC39A14_3	OR2V2-SLC39A14	2461	2126	1229	1882	619	1732	1756	1499	1306	1675	2087	1508
OR2V2_2-SLC39A14_3	OR2V2-SLC39A14	1723	2856	1727	2114	787	1940	1575	1817	1652	1374	2074	2041
OR2V2_3-SLC39A14_3	OR2V2-SLC39A14	1886	1575	1562	1448	411	1247	1573	1156	1192	1329	1275	962
OR5K4_1-SLC39A14_3	OR5K4-SLC39A14	857	1005	1055	1093	313	570	1045	562	695	699	793	607
OR5K4_2-SLC39A14_3	OR5K4-SLC39A14	2284	2717	2115	1845	667	1551	1600	1784	1445	1460	1677	1929
OR5K4_3-SLC39A14_3	OR5K4-SLC39A14	1793	1255	844	1213	397	1067	1039	1307	682	988	1050	872
SLC39A14_1-SLC39A4_1	SLC39A4-SLC39A14	1073	1282	715	906	296	755	657	579	553	610	382	649
SLC39A14_2-SLC39A4_1	SLC39A4-SLC39A14	1365	1434	1241	940	382	1118	778	823	732	1001	644	1001
SLC39A14_3-SLC39A4_1	SLC39A4-SLC39A14	2193	3652	3272	2817	769	2620	2223	1731	1750	2026	2065	2535
SLC39A4_1-SLC39A4_1	SLC39A4-SLC39A4	1769	2386	902	1600	396	1467	1106	1156	1204	1015	1291	1998
SLC39A4_2-SLC39A4_1	SLC39A4-SLC39A4	3160	3754	2159	2918	941	3026	3385	3099	3649	3219	2897	4735
SLC39A4_3-SLC39A4_1	SLC39A4-SLC39A4	2771	2653	2129	2014	763	2551	1517	2278	1527	1852	2057	2095
SLC39A6_1-SLC39A4_1	SLC39A6-SLC39A4	2862	3203	2293	2379	686	2544	1963	1469	1669	1762	1152	2342
SLC39A6_2-SLC39A4_1	SLC39A6-SLC39A4	2510	3185	1925	1419	499	1290	1372	1361	794	1160	1401	1014
SLC39A6_3-SLC39A4_1	SLC39A6-SLC39A4	1543	1372	1118	709	263	800	405	360	659	474	340	763
SLC39A1_1-SLC39A4_1	SLC39A1-SLC39A4	739	1150	866	859	308	816	951	1406	839	1061	1449	950
SLC39A1_2-SLC39A4_1	SLC39A1-SLC39A4	3016	4722	3897	2960	1029	2866	2067	3366	2245	2097	3510	2964
SLC39A1_3-SLC39A4_1	SLC39A1-SLC39A4	2103	2271	1657	1919	570	1858	1708	1866	2126	1642	1980	3118
SLC39A3_1-SLC39A4_1	SLC39A3-SLC39A4	3023	3646	2756	3143	1126	2730	1607	3430	1458	1262	3874	1824
SLC39A3_2-SLC39A4_1	SLC39A3-SLC39A4	2095	1457	1686	1612	547	1493	1211	1071	1231	1335	1256	1453
SLC39A3_3-SLC39A4_1	SLC39A3-SLC39A4	1440	2103	1182	1688	475	1758	1701	1059	1211	1546	882	1565
SLC39A9_1-SLC39A4_1	SLC39A9-SLC39A4	1578	1180	1557	1085	363	1207	584	619	577	529	557	541
SLC39A9_2-SLC39A4_1	SLC39A9-SLC39A4	1563	2388	1078	1592	614	1259	652	1236	754	610	877	1112
SLC39A9_3-SLC39A4_1	SLC39A9-SLC39A4	2483	1955	1827	1458	456	1441	1183	940	703	1267	775	894
SLC30A5_1-SLC39A4_1	SLC30A5-SLC39A4	1289	1239	1384	811	277	650	1036	1142	712	1251	1163	814
SLC30A5_2-SLC39A4_1	SLC30A5-SLC39A4	1011	1402	795	506	226	610	585	774	382	519	513	479
SLC30A5_3-SLC39A4_1	SLC30A5-SLC39A4	1289	1126	453	485	322	790	573	574	579	762	407	791
SLC30A9_1-SLC39A4_1	SLC30A9-SLC39A4	1194	1447	794	522	203	659	19	53	26	17	32	10
SLC30A9_2-SLC39A4_1	SLC30A9-SLC39A4	1781	1178	1043	1152	370	875	158	201	68	80	180	50
SLC30A9_3-SLC39A4_1	SLC30A9-SLC39A4	541	561	672	288	153	396	7	71	3	8	22	6
SLC39A11_1-SLC39A4_1	SLC39A11-SLC39A4	1348	1380	1263	1103	343	961	892	753	796	843	749	836
SLC39A11_2-SLC39A4_1	SLC39A11-SLC39A4	1175	1088	942	997	409	1036	933	926	727	1211	805	797
SLC39A11_3-SLC39A4_1	SLC39A11-SLC39A4	3457	3046	2764	2120	651	2080	1829	1963	1382	1528	1727	1396
SLC30A6_1-SLC39A4_1	SLC30A6-SLC39A4	1711	1765	1368	996	339	1072	767	1231	850	744	1442	1180
SLC30A6_2-SLC39A4_1	SLC30A6-SLC39A4	3174	2693	1368	1311	681	1523	1186	1022	865	1247	780	1162
SLC30A6_3-SLC39A4_1	SLC30A6-SLC39A4	3094	2302	1446	1865	803	2057	1194	1030	955	957	628	822
SLC11A2_1-SLC39A4_1	SLC11A2-SLC39A4	1252	1308	561	298	117	426	267	276	348	308	144	487
SLC11A2_2-SLC39A4_1	SLC11A2-SLC39A4	1340	1608	1281	998	365	984	591	862	531	560	679	600
SLC11A2_3-SLC39A4_1	SLC11A2-SLC39A4	674	577	592	636	166	603	472	527	416	399	493	500
SLC39A7_1-SLC39A4_1	SLC39A7-SLC39A4	1510	1805	962	783	355	895	382	591	409	456	597	578
SLC39A7_2-SLC39A4_1	SLC39A7-SLC39A4	2523	3115	1972	1015	279	967	248	311	254	144	577	215
SLC39A7_3-SLC39A4_1	SLC39A7-SLC39A4	1581	2740	2425	1708	559	1332	636	614	404	539	464	558
SLC31A1_1-SLC39A4_1	SLC31A1-SLC39A4	2520	3006	2297	1553	608	1870	1069	1001	1193	1273	937	1651
SLC31A1_2-SLC39A4_1	SLC31A1-SLC39A4	1464	1453	1386	992	314	664	740	609	351	637	604	356
SLC31A1_3-SLC39A4_1	SLC31A1-SLC39A4	1547	2200	1464	1104	368	1095	559	417	460	497	435	464
SLC39A10_1-SLC39A4_1	SLC39A10-SLC39A4	3217	3259	2412	1394	520	1474	755	1281	1051	774	1042	1299
SLC39A10_2-SLC39A4_1	SLC39A10-SLC39A4	664	1061	716	303	135	408	553	154	182	1160	117	273
SLC39A10_3-SLC39A4_1	SLC39A10-SLC39A4	443	902	407	158	140	272	139	168	79	268	87	147
SLC39A8_1-SLC39A4_1	SLC39A8-SLC39A4	1250	2110	1276	697	317	1082	598	1517	643	928	1100	915
SLC39A8_2-SLC39A4_1	SLC39A8-SLC39A4	1470	2047	1425	707	337	840	751	1150	492	780	1158	458
SLC39A8_3-SLC39A4_1	SLC39A8-SLC39A4	2282	2677	1561	1442	578	1624	1143	2131	864	1158	1823	886
SLC39A13_1-SLC39A4_1	SLC39A13-SLC39A4	1502	1970	1077	1465	477	1239	1314	1361	1110	1027	1111	1184
SLC39A13_2-SLC39A4_1	SLC39A13-SLC39A4	2274	1607	1587	1307	493	1322	1198	1033	976	1253	917	1213
SLC39A13_3-SLC39A4_1	SLC39A13-SLC39A4	1242	1362	1173	1039	291	1005	759	631	409	649	667	565
SLC30A3_1-SLC39A4_1	SLC30A3-SLC39A4	1482	1845	896	1278	310	1231	971	1126	946	866	1481	1274
SLC30A3_2-SLC39A4_1	SLC30A3-SLC39A4	2228	2022	718	1057	393	1133	1057	1299	754	1129	1205	801
SLC30A3_3-SLC39A4_1	SLC30A3-SLC39A4	2442	3514	2037	2559	805	2287	2702	2008	1931	2565	2163	2026
SLC30A7_1-SLC39A4_1	SLC30A7-SLC39A4	3094	4246	2481	2257	801	2202	1735	2241	1682	2120	2286	1857
SLC30A7_2-SLC39A4_1	SLC30A7-SLC39A4	3763	3299	2557	2282	733	2049	1119	1612	840	1043	1678	1111
SLC30A7_3-SLC39A4_1	SLC30A7-SLC39A4	2165	3393	1782	1621	485	1398	1076	1030	889	914	1062	1175
SLC30A1_1-SLC39A4_1	SLC30A1-SLC39A4	1475	1849	672	1232	372	1187	1330	1977	1132	1589	1919	1030
SLC30A1_2-SLC39A4_1	SLC30A1-SLC39A4	1884	2212	2046	1996	686	1960	1791	2446	1312	2138	3073	1791
SLC30A1_3-SLC39A4_1	SLC30A1-SLC39A4	1902	2241	1364	1720	560	1935	1287	1341	1740	1333	1270	2630
SLC31A2_1-SLC39A4_1	SLC31A2-SLC39A4	3895	3660	3859	4635	1555	3558	3900	2432	2277	3939	2004	2771
SLC31A2_2-SLC39A4_1	SLC31A2-SLC39A4	4930	4197	2073	2919	849	2606	1892	2247	1711	1701	2278	2123
SLC31A2_3-SLC39A4_1	SLC31A2-SLC39A4	1500	1517	1012	804	470	1044	1189	1244	509	1783	813	610
SLC30A4_1-SLC39A4_1	SLC30A4-SLC39A4	2152	2580	2078	1287	360	1266	1008	664	1102	952	698	1048
SLC30A4_2-SLC39A4_1	SLC30A4-SLC39A4	526	370	324	205	140	335	235	404	146	326	300	155
SLC30A4_3-SLC39A4_1	SLC30A4-SLC39A4	887	1516	1235	895	299	883	731	935	407	592	932	403
OR11A1_1-SLC39A4_1	OR11A1-SLC39A4	3007	2899	2811	2819	1019	2408	2076	1960	1830	1942	1585	2086
OR11A1_2-SLC39A4_1	OR11A1-SLC39A4	2465	4577	2598	4817	1283	3958	4190	3641	2768	4030	2911	3468
OR11A1_3-SLC39A4_1	OR11A1-SLC39A4	1457	1592	1690	1343	476	1415	980	985	1127	1179	898	1479
OR2V2_1-SLC39A4_1	OR2V2-SLC39A4	2073	1766	847	1539	643	1539	1347	1514	1002	1311	1387	1162
OR2V2_2-SLC39A4_1	OR2V2-SLC39A4	1000	2021	1389	1078	401	1300	824	654	481	924	585	644
OR2V2_3-SLC39A4_1	OR2V2-SLC39A4	1227	1215	870	1001	253	916	1168	615	800	1010	716	1088
OR5K4_1-SLC39A4_1	OR5K4-SLC39A4	897	1248	1517	781	263	835	730	770	547	747	690	604
OR5K4_2-SLC39A4_1	OR5K4-SLC39A4	2812	3314	2034	1618	529	1281	1774	1387	1319	2182	1201	1801
OR5K4_3-SLC39A4_1	OR5K4-SLC39A4	1636	1358	995	896	360	1079	952	1196	603	958	1053	989
SLC39A14_1-SLC39A4_2	SLC39A4-SLC39A14	1968	1283	1402	2012	561	1524	1888	2345	1344	1782	3372	1629
SLC39A14_2-SLC39A4_2	SLC39A4-SLC39A14	1248	859	682	793	424	1055	1692	1284	641	1895	1060	1194
SLC39A14_3-SLC39A4_2	SLC39A4-SLC39A14	2283	2992	2387	4464	1070	3151	4027	3126	3270	3390	3890	3342
SLC39A4_1-SLC39A4_2	SLC39A4-SLC39A4	532	731	464	1018	337	886	1302	671	688	1169	630	938
SLC39A4_2-SLC39A4_2	SLC39A4-SLC39A4	4127	3587	2260	3701	1144	3364	5228	5054	4488	4954	6539	4998
SLC39A4_3-SLC39A4_2	SLC39A4-SLC39A4	2695	2326	2921	3583	1154	3415	4811	4027	3864	4716	4793	3981
SLC39A6_1-SLC39A4_2	SLC39A6-SLC39A4	2168	1285	1149	2076	627	1649	2287	2285	1629	2541	2268	2609
SLC39A6_2-SLC39A4_2	SLC39A6-SLC39A4	948	1399	788	1077	400	1007	1152	1359	668	1244	1353	754
SLC39A6_3-SLC39A4_2	SLC39A6-SLC39A4	1199	1156	1047	1285	449	1350	1254	1423	1233	1236	1377	1307
SLC39A1_1-SLC39A4_2	SLC39A1-SLC39A4	825	1100	855	1004	289	901	1539	1827	1041	1833	2286	1752
SLC39A1_2-SLC39A4_2	SLC39A1-SLC39A4	4217	4568	2044	4025	1288	3470	3122	3380	3486	3954	4336	4560
SLC39A1_3-SLC39A4_2	SLC39A1-SLC39A4	1492	1306	1364	1709	560	1517	2856	3102	1962	3361	4498	3288
SLC39A3_1-SLC39A4_2	SLC39A3-SLC39A4	3512	5253	3110	4483	1472	4394	5364	7267	5031	4832	9473	5720
SLC39A3_2-SLC39A4_2	SLC39A3-SLC39A4	1684	2185	1787	1780	730	1789	2988	2873	2141	2845	3457	2772
SLC39A3_3-SLC39A4_2	SLC39A3-SLC39A4	1754	1073	534	1251	359	1072	1785	976	1130	1560	1039	1319
SLC39A9_1-SLC39A4_2	SLC39A9-SLC39A4	896	641	440	785	228	697	634	935	544	494	915	579
SLC39A9_2-SLC39A4_2	SLC39A9-SLC39A4	1485	1508	1077	1710	522	1574	2061	1473	1617	1755	1577	2114
SLC39A9_3-SLC39A4_2	SLC39A9-SLC39A4	1186	1304	1388	1605	412	1448	1816	1553	1408	1418	1275	1681
SLC30A5_1-SLC39A4_2	SLC30A5-SLC39A4	1135	1205	819	582	240	686	869	1180	642	992	1142	702
SLC30A5_2-SLC39A4_2	SLC30A5-SLC39A4	636	874	802	703	243	799	982	1457	828	940	1577	1056
SLC30A5_3-SLC39A4_2	SLC30A5-SLC39A4	1471	1670	968	1374	528	1639	2590	2473	1968	2669	2959	2735
SLC30A9_1-SLC39A4_2	SLC30A9-SLC39A4	631	545	305	457	176	420	87	46	43	85	77	12
SLC30A9_2-SLC39A4_2	SLC30A9-SLC39A4	677	1535	930	1510	533	1233	571	813	446	305	920	341
SLC30A9_3-SLC39A4_2	SLC30A9-SLC39A4	585	859	604	444	204	739	48	72	38	38	33	26
SLC39A11_1-SLC39A4_2	SLC39A11-SLC39A4	642	631	585	634	225	603	1035	866	662	1033	906	704
SLC39A11_2-SLC39A4_2	SLC39A11-SLC39A4	962	1144	342	1170	364	1023	1836	1273	1398	1747	1265	1499
SLC39A11_3-SLC39A4_2	SLC39A11-SLC39A4	1414	1775	1830	1909	665	1807	1922	1956	2342	2174	1970	2613
SLC30A6_1-SLC39A4_2	SLC30A6-SLC39A4	1528	830	780	803	226	803	1170	986	966	1187	746	1206
SLC30A6_2-SLC39A4_2	SLC30A6-SLC39A4	1424	2101	1241	1544	519	1493	2468	1834	1665	2640	2218	2217
SLC30A6_3-SLC39A4_2	SLC30A6-SLC39A4	3043	3236	2301	3706	1193	3391	3769	3421	2802	3397	3188	3274
SLC11A2_1-SLC39A4_2	SLC11A2-SLC39A4	1149	1320	771	707	180	763	1074	813	708	1153	896	969
SLC11A2_2-SLC39A4_2	SLC11A2-SLC39A4	1124	931	517	908	284	911	1017	1423	925	857	1747	1203
SLC11A2_3-SLC39A4_2	SLC11A2-SLC39A4	590	610	452	675	206	624	852	594	749	761	622	779
SLC39A7_1-SLC39A4_2	SLC39A7-SLC39A4	1524	1923	1807	1629	560	1479	1486	1694	956	1493	1777	1270
SLC39A7_2-SLC39A4_2	SLC39A7-SLC39A4	1330	1671	1599	1164	367	1153	242	298	238	394	256	291
SLC39A7_3-SLC39A4_2	SLC39A7-SLC39A4	1350	1707	1148	1161	459	1239	692	680	618	722	611	912
SLC31A1_1-SLC39A4_2	SLC31A1-SLC39A4	2343	2069	1716	2096	763	1808	3093	1568	1723	3114	1389	1803
SLC31A1_2-SLC39A4_2	SLC31A1-SLC39A4	1031	886	526	1374	283	778	902	718	674	709	753	527
SLC31A1_3-SLC39A4_2	SLC31A1-SLC39A4	906	1991	1703	1372	472	1298	1400	1444	1352	1319	1559	1352
SLC39A10_1-SLC39A4_2	SLC39A10-SLC39A4	1377	1468	1640	1471	478	1317	1852	1515	1062	1827	1416	944
SLC39A10_2-SLC39A4_2	SLC39A10-SLC39A4	1492	1003	960	780	287	681	517	456	327	492	530	464
SLC39A10_3-SLC39A4_2	SLC39A10-SLC39A4	616	500	479	281	105	349	328	217	342	358	206	450
SLC39A8_1-SLC39A4_2	SLC39A8-SLC39A4	1185	979	965	858	305	889	1464	1237	879	1869	1172	974
SLC39A8_2-SLC39A4_2	SLC39A8-SLC39A4	941	805	378	547	256	562	903	881	494	896	718	753
SLC39A8_3-SLC39A4_2	SLC39A8-SLC39A4	1967	2427	1416	2138	671	2007	4219	2921	1897	4944	2785	2860
SLC39A13_1-SLC39A4_2	SLC39A13-SLC39A4	1048	1096	1123	1617	473	1510	1803	1699	1665	1405	1671	1988
SLC39A13_2-SLC39A4_2	SLC39A13-SLC39A4	1536	1920	1116	1449	536	1375	2406	2157	2526	2609	1755	3739
SLC39A13_3-SLC39A4_2	SLC39A13-SLC39A4	584	718	337	784	218	701	987	979	1132	1042	1383	1481
SLC30A3_1-SLC39A4_2	SLC30A3-SLC39A4	936	955	770	1206	534	1293	1508	2079	1730	1150	2423	2001
SLC30A3_2-SLC39A4_2	SLC30A3-SLC39A4	940	1073	397	848	335	886	1721	1208	1034	1421	1103	1350
SLC30A3_3-SLC39A4_2	SLC30A3-SLC39A4	2387	2264	1948	3058	890	2568	3679	2929	2974	3530	3472	2660
SLC30A7_1-SLC39A4_2	SLC30A7-SLC39A4	3277	2903	2817	3228	923	2856	4236	3097	3746	4601	3308	4958
SLC30A7_2-SLC39A4_2	SLC30A7-SLC39A4	2982	2187	2007	3172	964	2668	2689	2321	2975	2808	2181	3460
SLC30A7_3-SLC39A4_2	SLC30A7-SLC39A4	3185	2978	2224	2269	747	2019	2790	3192	1866	2408	3333	2390
SLC30A1_1-SLC39A4_2	SLC30A1-SLC39A4	1689	1368	1233	1787	516	1442	1597	2791	1846	1867	2910	2337
SLC30A1_2-SLC39A4_2	SLC30A1-SLC39A4	3747	2555	2513	3840	1289	3128	7084	6281	3849	7499	7965	5300
SLC30A1_3-SLC39A4_2	SLC30A1-SLC39A4	1599	1710	1162	2369	640	1974	2419	3006	1997	2483	3858	2009
SLC31A2_1-SLC39A4_2	SLC31A2-SLC39A4	1653	4301	2094	3506	1246	3238	3727	4503	3103	3976	5163	3931
SLC31A2_2-SLC39A4_2	SLC31A2-SLC39A4	2493	2184	1795	3271	1015	2616	4362	4748	3226	4107	6056	3547
SLC31A2_3-SLC39A4_2	SLC31A2-SLC39A4	1655	1388	813	1351	522	1326	2056	1739	1398	1808	1333	1712
SLC30A4_1-SLC39A4_2	SLC30A4-SLC39A4	2565	1124	1035	1191	398	1003	1453	1420	1231	1728	1578	1370
SLC30A4_2-SLC39A4_2	SLC30A4-SLC39A4	917	600	594	537	184	434	713	693	783	717	837	865
SLC30A4_3-SLC39A4_2	SLC30A4-SLC39A4	554	688	981	1203	349	1239	1412	1217	1915	1408	1209	2498
OR11A1_1-SLC39A4_2	OR11A1-SLC39A4	1228	1085	1363	2578	718	1829	3403	2140	2153	4018	2219	2442
OR11A1_2-SLC39A4_2	OR11A1-SLC39A4	2197	1927	1858	3396	915	2873	4557	3204	3735	3663	3638	4565
OR11A1_3-SLC39A4_2	OR11A1-SLC39A4	1305	1187	776	1034	334	1332	1777	1284	1948	1408	1608	2980
OR2V2_1-SLC39A4_2	OR2V2-SLC39A4	2395	2066	1747	2600	787	2104	2805	2634	1904	2763	2788	2130
OR2V2_2-SLC39A4_2	OR2V2-SLC39A4	1960	2184	880	2829	726	2235	3072	2011	2241	3001	2154	2690
OR2V2_3-SLC39A4_2	OR2V2-SLC39A4	373	387	268	625	193	469	1044	957	592	1143	1070	722
OR5K4_1-SLC39A4_2	OR5K4-SLC39A4	1563	1311	1135	1298	423	1032	1580	1247	1665	1489	1685	2005
OR5K4_2-SLC39A4_2	OR5K4-SLC39A4	2468	1866	1547	1913	722	1658	2820	1913	1850	2775	2061	1792
OR5K4_3-SLC39A4_2	OR5K4-SLC39A4	1407	974	1354	1438	519	1368	1963	1417	1239	1903	1413	1609
SLC39A14_1-SLC39A4_3	SLC39A4-SLC39A14	1499	889	703	783	321	880	564	707	725	466	529	553
SLC39A14_2-SLC39A4_3	SLC39A4-SLC39A14	2774	2859	1855	1325	580	1765	1686	1929	1494	1881	1544	1906
SLC39A14_3-SLC39A4_3	SLC39A4-SLC39A14	2847	4021	2551	3904	1332	3431	4891	3877	2903	3834	4097	3115
SLC39A4_1-SLC39A4_3	SLC39A4-SLC39A4	1204	1766	1344	1323	374	1218	1264	784	751	1162	861	639
SLC39A4_2-SLC39A4_3	SLC39A4-SLC39A4	3138	3696	2800	4960	1313	3663	5877	4598	3785	5085	4859	4152
SLC39A4_3-SLC39A4_3	SLC39A4-SLC39A4	1383	2564	1424	2473	765	1755	2661	2278	1987	2270	2572	2265
SLC39A6_1-SLC39A4_3	SLC39A6-SLC39A4	2654	3219	2487	2823	1016	2412	2533	2762	1831	2167	2773	2489
SLC39A6_2-SLC39A4_3	SLC39A6-SLC39A4	3019	1998	2332	2559	811	2406	2912	2224	1971	2323	2270	2370
SLC39A6_3-SLC39A4_3	SLC39A6-SLC39A4	951	1550	690	1290	408	1219	1137	1019	725	1258	817	778
SLC39A1_1-SLC39A4_3	SLC39A1-SLC39A4	898	1768	891	1565	456	1390	2051	1538	3031	2217	1545	4792
SLC39A1_2-SLC39A4_3	SLC39A1-SLC39A4	2483	2702	2320	1885	619	1650	2063	1935	1084	2233	2426	1794
SLC39A1_3-SLC39A4_3	SLC39A1-SLC39A4	3627	3111	1826	2471	783	2260	3850	3875	2501	4727	5702	3591
SLC39A3_1-SLC39A4_3	SLC39A3-SLC39A4	5425	4208	3693	5510	1585	4600	4882	4264	4582	4650	4312	5575
SLC39A3_2-SLC39A4_3	SLC39A3-SLC39A4	1789	1623	1256	2054	754	1910	1753	2268	2018	1619	1884	2382
SLC39A3_3-SLC39A4_3	SLC39A3-SLC39A4	1162	1287	616	990	331	1091	742	1230	877	610	1267	1084
SLC39A9_1-SLC39A4_3	SLC39A9-SLC39A4	913	1602	1274	1965	582	1740	1900	1182	1900	1638	1080	1886
SLC39A9_2-SLC39A4_3	SLC39A9-SLC39A4	1045	1178	846	1379	476	1324	1407	1101	868	1237	1030	927
SLC39A9_3-SLC39A4_3	SLC39A9-SLC39A4	2718	2092	1313	2195	555	1939	1737	1229	1229	1826	1188	1351
SLC30A5_1-SLC39A4_3	SLC30A5-SLC39A4	1143	921	844	826	221	713	784	548	1134	728	705	1580
SLC30A5_2-SLC39A4_3	SLC30A5-SLC39A4	630	625	474	338	146	459	506	551	325	629	370	402
SLC30A5_3-SLC39A4_3	SLC30A5-SLC39A4	1499	1983	1265	1504	603	1478	2218	2801	1344	2678	2625	1745
SLC30A9_1-SLC39A4_3	SLC30A9-SLC39A4	948	1357	922	693	247	794	58	106	44	21	65	36
SLC30A9_2-SLC39A4_3	SLC30A9-SLC39A4	2167	1040	1185	1753	460	1418	357	247	201	234	102	160
SLC30A9_3-SLC39A4_3	SLC30A9-SLC39A4	1529	823	1037	741	327	917	69	86	39	41	28	31
SLC39A11_1-SLC39A4_3	SLC39A11-SLC39A4	1414	955	719	1123	372	870	1238	946	1196	1478	897	1240
SLC39A11_2-SLC39A4_3	SLC39A11-SLC39A4	1376	734	881	990	354	1079	1076	1092	776	1340	1187	899
SLC39A11_3-SLC39A4_3	SLC39A11-SLC39A4	2406	2234	2078	2733	932	2431	2952	2864	2608	2675	2621	3002
SLC30A6_1-SLC39A4_3	SLC30A6-SLC39A4	1732	1413	1718	1314	416	1316	1477	1853	1042	1831	1997	1516
SLC30A6_2-SLC39A4_3	SLC30A6-SLC39A4	1421	1808	1409	1357	640	1636	1320	1787	1274	1385	1640	1453
SLC30A6_3-SLC39A4_3	SLC30A6-SLC39A4	1881	2525	1241	2466	944	2626	2020	2028	2024	1617	1996	2673
SLC11A2_1-SLC39A4_3	SLC11A2-SLC39A4	934	740	680	506	160	679	561	654	540	731	498	691
SLC11A2_2-SLC39A4_3	SLC11A2-SLC39A4	2059	1603	1222	1697	581	1621	2254	1713	1189	2014	1371	1388
SLC11A2_3-SLC39A4_3	SLC11A2-SLC39A4	1853	1819	918	1137	424	1048	1418	1015	1297	1446	1036	1808
SLC39A7_1-SLC39A4_3	SLC39A7-SLC39A4	2969	2642	2142	1962	732	1970	2159	1527	1283	2616	1385	1549
SLC39A7_2-SLC39A4_3	SLC39A7-SLC39A4	1882	2264	1568	1414	462	1201	211	488	383	266	401	397
SLC39A7_3-SLC39A4_3	SLC39A7-SLC39A4	2015	1538	1564	1430	489	1310	1465	597	586	1438	583	657
SLC31A1_1-SLC39A4_3	SLC31A1-SLC39A4	4637	4100	2596	4289	1426	3368	3583	4142	2928	2779	4148	3200
SLC31A1_2-SLC39A4_3	SLC31A1-SLC39A4	2222	1873	1220	1422	398	1239	1408	1107	909	1285	1140	862
SLC31A1_3-SLC39A4_3	SLC31A1-SLC39A4	2081	2693	2318	1877	615	1721	1416	1766	970	1069	1922	1097
SLC39A10_1-SLC39A4_3	SLC39A10-SLC39A4	3236	2767	2282	2820	811	2368	2349	3140	1578	1964	3151	1869
SLC39A10_2-SLC39A4_3	SLC39A10-SLC39A4	1518	2213	1415	1029	383	1270	1096	594	551	1709	423	520
SLC39A10_3-SLC39A4_3	SLC39A10-SLC39A4	570	563	380	217	131	352	331	301	174	635	210	300
SLC39A8_1-SLC39A4_3	SLC39A8-SLC39A4	2736	2246	1639	1837	611	1919	1953	2442	2780	2058	2660	3368
SLC39A8_2-SLC39A4_3	SLC39A8-SLC39A4	854	923	808	594	247	610	1040	895	460	1190	946	638
SLC39A8_3-SLC39A4_3	SLC39A8-SLC39A4	2422	2626	3195	2669	707	2085	2577	3020	2521	2490	3354	3054
SLC39A13_1-SLC39A4_3	SLC39A13-SLC39A4	2190	2030	923	2118	628	1976	2346	1600	1740	2768	1363	1934
SLC39A13_2-SLC39A4_3	SLC39A13-SLC39A4	1965	1403	1268	2324	637	1735	3229	1967	2346	3682	2306	2698
SLC39A13_3-SLC39A4_3	SLC39A13-SLC39A4	919	1166	748	970	259	699	1152	876	401	917	1180	442
SLC30A3_1-SLC39A4_3	SLC30A3-SLC39A4	1367	1144	1110	1187	312	1228	1656	914	2039	1704	894	2483
SLC30A3_2-SLC39A4_3	SLC30A3-SLC39A4	2661	1967	1010	1335	518	1525	1277	1033	1392	1273	1028	1479
SLC30A3_3-SLC39A4_3	SLC30A3-SLC39A4	2765	2845	2952	2434	894	2462	3569	2480	2289	3911	2518	2785
SLC30A7_1-SLC39A4_3	SLC30A7-SLC39A4	4520	3321	3058	3935	1314	3472	4325	4170	3266	4078	4934	3676
SLC30A7_2-SLC39A4_3	SLC30A7-SLC39A4	2616	2990	1675	2338	1073	2213	1926	2452	1614	2041	2203	2126
SLC30A7_3-SLC39A4_3	SLC30A7-SLC39A4	2529	2775	2531	2430	806	1987	2471	2412	1814	2295	2755	2125
SLC30A1_1-SLC39A4_3	SLC30A1-SLC39A4	2718	1959	1712	1540	501	1511	1654	1868	1311	1515	2153	1924
SLC30A1_2-SLC39A4_3	SLC30A1-SLC39A4	3188	3772	1874	2685	1101	2523	3889	4026	3251	3932	4049	4561
SLC30A1_3-SLC39A4_3	SLC30A1-SLC39A4	3318	2679	2248	3369	1109	3078	4026	2831	3184	3809	3067	3434
SLC31A2_1-SLC39A4_3	SLC31A2-SLC39A4	3289	2664	3152	4383	1473	3878	3741	3634	3323	3770	4095	3424
SLC31A2_2-SLC39A4_3	SLC31A2-SLC39A4	3005	3148	2940	3844	1146	3294	4045	3542	3690	3864	3644	4191
SLC31A2_3-SLC39A4_3	SLC31A2-SLC39A4	2389	1929	1498	1509	639	1790	2407	2055	1720	2654	1845	1992
SLC30A4_1-SLC39A4_3	SLC30A4-SLC39A4	2010	1346	1264	1647	441	1355	1638	1623	1324	1267	1611	1439
SLC30A4_2-SLC39A4_3	SLC30A4-SLC39A4	1185	1578	1110	869	294	1042	1283	1306	852	1504	1304	1193
SLC30A4_3-SLC39A4_3	SLC30A4-SLC39A4	2994	2670	2522	2636	877	2100	2890	2864	2015	2895	3089	2498
OR11A1_1-SLC39A4_3	OR11A1-SLC39A4	1754	2154	1913	3488	825	2472	3679	2887	2659	3603	3405	2553
OR11A1_2-SLC39A4_3	OR11A1-SLC39A4	2761	3371	2219	4480	1309	3823	4329	5063	3655	4109	5473	3804
OR11A1_3-SLC39A4_3	OR11A1-SLC39A4	1484	1159	1106	1545	653	1685	1882	2180	1676	1815	2113	2214
OR2V2_1-SLC39A4_3	OR2V2-SLC39A4	2174	2316	1414	1991	676	2066	2282	1702	1551	2357	1721	1871
OR2V2_2-SLC39A4_3	OR2V2-SLC39A4	2866	1955	2016	2392	772	2351	2794	2252	2027	2825	2246	2498
OR2V2_3-SLC39A4_3	OR2V2-SLC39A4	1715	1433	809	1875	603	1686	2384	2147	1912	2410	2317	2020
OR5K4_1-SLC39A4_3	OR5K4-SLC39A4	2326	2021	1785	1318	525	1338	1620	1723	1787	1232	1742	1913
OR5K4_2-SLC39A4_3	OR5K4-SLC39A4	2378	2488	1656	2019	737	1703	2277	2191	2603	2703	2603	2811
OR5K4_3-SLC39A4_3	OR5K4-SLC39A4	1506	1549	770	1622	497	1421	1580	1637	1421	1503	1841	1557
SLC39A14_1-SLC39A6_1	SLC39A6-SLC39A14	400	597	990	719	219	489	251	681	344	184	669	376
SLC39A14_2-SLC39A6_1	SLC39A6-SLC39A14	944	872	608	665	347	992	833	1229	579	1185	643	853
SLC39A14_3-SLC39A6_1	SLC39A6-SLC39A14	1736	1678	1991	2056	579	1695	2016	1333	1965	1833	1239	2497
SLC39A4_1-SLC39A6_1	SLC39A6-SLC39A4	900	517	558	698	202	619	603	736	396	463	659	502
SLC39A4_2-SLC39A6_1	SLC39A6-SLC39A4	3376	3274	2944	3987	1186	3275	4233	3928	3459	4026	4408	4301
SLC39A4_3-SLC39A6_1	SLC39A6-SLC39A4	1462	1724	1719	1471	554	1714	1476	1882	1167	1462	1684	1713
SLC39A6_1-SLC39A6_1	SLC39A6-SLC39A6	2064	2128	1879	2688	911	2828	2215	2357	2511	2002	2463	2694
SLC39A6_2-SLC39A6_1	SLC39A6-SLC39A6	2292	2356	1673	1221	620	1474	1173	1482	827	1091	1513	953
SLC39A6_3-SLC39A6_1	SLC39A6-SLC39A6	1006	1140	917	1027	311	926	1753	626	819	2255	552	982
SLC39A1_1-SLC39A6_1	SLC39A1-SLC39A6	1312	1204	691	1062	425	1069	1245	1791	817	1128	1964	1183
SLC39A1_2-SLC39A6_1	SLC39A1-SLC39A6	2495	2978	2436	2928	898	2344	1698	1859	1673	1694	1629	2013
SLC39A1_3-SLC39A6_1	SLC39A1-SLC39A6	991	1131	1183	1493	441	1320	1779	2050	1028	2060	2302	1533
SLC39A3_1-SLC39A6_1	SLC39A3-SLC39A6	3230	4871	3037	3067	949	2938	2589	2635	2606	2498	2637	3300
SLC39A3_2-SLC39A6_1	SLC39A3-SLC39A6	892	1272	845	1071	388	930	1191	921	1153	1445	1057	1154
SLC39A3_3-SLC39A6_1	SLC39A3-SLC39A6	1624	1271	362	1008	254	837	693	511	544	459	504	643
SLC39A9_1-SLC39A6_1	SLC39A9-SLC39A6	1010	760	220	524	158	537	346	346	240	246	271	281
SLC39A9_2-SLC39A6_1	SLC39A9-SLC39A6	2084	1568	833	1329	582	1718	1255	1430	1048	1202	1037	1113
SLC39A9_3-SLC39A6_1	SLC39A9-SLC39A6	1516	1293	755	1362	397	1448	1291	998	813	1026	815	927
SLC30A5_1-SLC39A6_1	SLC30A5-SLC39A6	869	1056	921	1026	265	957	1025	1139	1380	889	1318	1650
SLC30A5_2-SLC39A6_1	SLC30A5-SLC39A6	1464	1470	818	656	239	650	1073	1036	572	1283	757	992
SLC30A5_3-SLC39A6_1	SLC30A5-SLC39A6	1425	2151	1580	1415	493	1575	2295	1789	1448	2124	1997	1591
SLC30A9_1-SLC39A6_1	SLC30A9-SLC39A6	545	768	432	462	150	508	55	117	58	44	68	39
SLC30A9_2-SLC39A6_1	SLC30A9-SLC39A6	947	672	443	977	336	870	184	401	242	75	245	295
SLC30A9_3-SLC39A6_1	SLC30A9-SLC39A6	418	513	492	322	158	446	38	26	40	18	13	73
SLC39A11_1-SLC39A6_1	SLC39A11-SLC39A6	470	495	446	473	144	327	400	287	328	342	242	315
SLC39A11_2-SLC39A6_1	SLC39A11-SLC39A6	1067	742	429	607	272	570	611	872	482	607	930	614
SLC39A11_3-SLC39A6_1	SLC39A11-SLC39A6	1595	1127	1028	1805	595	1606	1694	1402	1289	1929	1443	1351
SLC30A6_1-SLC39A6_1	SLC30A6-SLC39A6	1896	1663	834	1269	428	1206	1741	1022	1060	1487	1074	1651
SLC30A6_2-SLC39A6_1	SLC30A6-SLC39A6	1363	1828	1108	1385	611	1536	1611	1910	1258	1722	1492	1505
SLC30A6_3-SLC39A6_1	SLC30A6-SLC39A6	1498	2685	2147	2167	775	2218	1289	1377	1383	975	1213	1778
SLC11A2_1-SLC39A6_1	SLC11A2-SLC39A6	539	772	414	263	129	396	290	283	222	372	165	299
SLC11A2_2-SLC39A6_1	SLC11A2-SLC39A6	1111	1322	824	1210	353	938	1401	895	519	1183	624	599
SLC11A2_3-SLC39A6_1	SLC11A2-SLC39A6	716	675	607	572	209	570	733	515	586	871	537	569
SLC39A7_1-SLC39A6_1	SLC39A7-SLC39A6	1346	1995	1751	1805	540	1415	1270	1231	1334	1387	1096	1670
SLC39A7_2-SLC39A6_1	SLC39A7-SLC39A6	1490	1760	782	1076	326	854	197	93	374	241	159	512
SLC39A7_3-SLC39A6_1	SLC39A7-SLC39A6	1919	1472	1570	1386	506	1200	523	498	497	546	544	652
SLC31A1_1-SLC39A6_1	SLC31A1-SLC39A6	2863	1428	982	1340	540	1333	1257	1205	916	1192	1071	883
SLC31A1_2-SLC39A6_1	SLC31A1-SLC39A6	1174	1477	1428	1066	326	953	987	565	459	797	688	485
SLC31A1_3-SLC39A6_1	SLC31A1-SLC39A6	1205	1347	1047	1230	367	1175	740	1029	619	583	1184	477
SLC39A10_1-SLC39A6_1	SLC39A10-SLC39A6	1499	1739	1884	1580	466	1348	1584	1272	651	1510	1213	1040
SLC39A10_2-SLC39A6_1	SLC39A10-SLC39A6	1961	1569	894	716	228	687	155	57	55	121	116	66
SLC39A10_3-SLC39A6_1	SLC39A10-SLC39A6	1003	493	606	267	190	455	330	385	144	421	229	239
SLC39A8_1-SLC39A6_1	SLC39A8-SLC39A6	1527	1167	688	859	342	879	1118	1132	604	933	952	675
SLC39A8_2-SLC39A6_1	SLC39A8-SLC39A6	860	1216	780	741	282	684	560	968	469	596	697	518
SLC39A8_3-SLC39A6_1	SLC39A8-SLC39A6	1472	2505	1054	1415	478	1292	1420	1663	835	1158	1470	1057
SLC39A13_1-SLC39A6_1	SLC39A13-SLC39A6	768	951	701	1194	387	911	594	911	573	624	1129	742
SLC39A13_2-SLC39A6_1	SLC39A13-SLC39A6	999	1206	908	1549	405	1432	1942	1397	1229	1821	1445	1311
SLC39A13_3-SLC39A6_1	SLC39A13-SLC39A6	623	627	331	678	206	604	729	623	362	717	546	451
SLC30A3_1-SLC39A6_1	SLC30A3-SLC39A6	972	868	468	862	224	675	777	669	545	1081	478	553
SLC30A3_2-SLC39A6_1	SLC30A3-SLC39A6	695	829	559	485	256	582	658	765	629	671	643	641
SLC30A3_3-SLC39A6_1	SLC30A3-SLC39A6	2823	1473	1469	2538	845	2466	2429	2595	1960	2393	2254	2479
SLC30A7_1-SLC39A6_1	SLC30A7-SLC39A6	2992	2550	1718	2071	731	2269	3321	1857	1913	4329	1515	2121
SLC30A7_2-SLC39A6_1	SLC30A7-SLC39A6	2242	1524	2385	1894	494	1416	1360	1158	1269	1085	1179	1734
SLC30A7_3-SLC39A6_1	SLC30A7-SLC39A6	1314	1733	1291	1016	405	1062	819	979	1239	1259	736	1453
SLC30A1_1-SLC39A6_1	SLC30A1-SLC39A6	567	473	508	812	326	836	1115	1408	745	1087	1035	1018
SLC30A1_2-SLC39A6_1	SLC30A1-SLC39A6	3059	2267	1592	2889	1051	2533	3979	3351	3999	3822	3772	6730
SLC30A1_3-SLC39A6_1	SLC30A1-SLC39A6	2745	1413	2008	2101	767	2439	2019	2791	2124	2165	2698	3221
SLC31A2_1-SLC39A6_1	SLC31A2-SLC39A6	3571	2137	1580	4677	1425	3903	4148	3369	2838	4127	3200	3092
SLC31A2_2-SLC39A6_1	SLC31A2-SLC39A6	1760	1480	1304	2065	553	1829	2201	1381	2230	1764	1488	3894
SLC31A2_3-SLC39A6_1	SLC31A2-SLC39A6	1120	1642	1282	1145	484	1326	2012	1480	911	2466	1395	1000
SLC30A4_1-SLC39A6_1	SLC30A4-SLC39A6	1110	1159	1399	1150	383	1126	1208	1815	1189	1118	2034	2024
SLC30A4_2-SLC39A6_1	SLC30A4-SLC39A6	1388	1276	809	779	284	740	890	953	601	1205	845	794
SLC30A4_3-SLC39A6_1	SLC30A4-SLC39A6	1414	1875	1317	1421	455	1165	1334	1269	1204	1410	1031	1021
OR11A1_1-SLC39A6_1	OR11A1-SLC39A6	2825	1538	1727	2600	840	2504	2071	2116	2226	2208	2146	3060
OR11A1_2-SLC39A6_1	OR11A1-SLC39A6	1801	1148	744	1949	550	1775	2248	1905	2117	2054	1752	3077
OR11A1_3-SLC39A6_1	OR11A1-SLC39A6	824	1243	878	1158	424	1162	1005	1622	1132	1134	1730	1147
OR2V2_1-SLC39A6_1	OR2V2-SLC39A6	1803	2008	1160	1928	574	1620	1543	1379	1029	1544	1272	1231
OR2V2_2-SLC39A6_1	OR2V2-SLC39A6	1237	1170	1356	1343	512	1390	1258	1039	978	1088	785	1167
OR2V2_3-SLC39A6_1	OR2V2-SLC39A6	1321	899	951	1260	429	993	1336	1090	1169	1309	1347	1643
OR5K4_1-SLC39A6_1	OR5K4-SLC39A6	2417	1801	1628	1439	449	1304	1175	1274	1344	1067	1078	1232
OR5K4_2-SLC39A6_1	OR5K4-SLC39A6	1693	2243	1230	1295	421	1166	1487	1590	982	1382	1490	1062
OR5K4_3-SLC39A6_1	OR5K4-SLC39A6	1545	1835	1130	858	352	1189	1104	1402	579	1106	1107	988
SLC39A14_1-SLC39A6_2	SLC39A6-SLC39A14	732	803	821	520	185	464	853	335	513	887	358	489
SLC39A14_2-SLC39A6_2	SLC39A6-SLC39A14	1745	1539	1025	1106	365	937	821	1060	1073	972	744	1523
SLC39A14_3-SLC39A6_2	SLC39A6-SLC39A14	2638	2592	1538	2068	669	1757	1630	1904	1442	1918	2343	1496
SLC39A4_1-SLC39A6_2	SLC39A6-SLC39A4	1264	1214	1002	809	266	635	454	661	369	512	563	589
SLC39A4_2-SLC39A6_2	SLC39A6-SLC39A4	3227	2034	2177	3713	994	2652	3708	3245	2983	3834	4070	3381
SLC39A4_3-SLC39A6_2	SLC39A6-SLC39A4	1562	1663	1117	1646	560	1562	1249	1128	1763	1145	1107	2171
SLC39A6_1-SLC39A6_2	SLC39A6-SLC39A6	2303	2646	1884	1908	579	1746	1740	1805	1281	1891	1764	1217
SLC39A6_2-SLC39A6_2	SLC39A6-SLC39A6	2152	1241	1421	1619	545	1521	2308	1521	1364	1970	1276	1592
SLC39A6_3-SLC39A6_2	SLC39A6-SLC39A6	1017	717	937	671	250	721	707	735	750	673	1008	768
SLC39A1_1-SLC39A6_2	SLC39A1-SLC39A6	940	1347	683	1172	387	1014	1082	895	963	1282	1012	1178
SLC39A1_2-SLC39A6_2	SLC39A1-SLC39A6	3935	2694	2506	2866	840	2239	1770	2831	1476	2004	3711	2048
SLC39A1_3-SLC39A6_2	SLC39A1-SLC39A6	1398	1527	1186	1245	345	1103	1379	1241	2003	1527	1721	2999
SLC39A3_1-SLC39A6_2	SLC39A3-SLC39A6	3097	2467	1896	2359	860	2332	2658	2328	2437	2290	2603	2840
SLC39A3_2-SLC39A6_2	SLC39A3-SLC39A6	1229	1632	975	1418	423	1113	1256	1192	1515	1160	1380	1571
SLC39A3_3-SLC39A6_2	SLC39A3-SLC39A6	1528	1217	443	801	195	736	561	585	540	475	612	788
SLC39A9_1-SLC39A6_2	SLC39A9-SLC39A6	994	515	577	630	205	551	261	669	285	173	352	314
SLC39A9_2-SLC39A6_2	SLC39A9-SLC39A6	832	1087	956	1182	387	1120	1190	826	698	1402	706	611
SLC39A9_3-SLC39A6_2	SLC39A9-SLC39A6	1043	1257	772	978	263	800	808	855	522	720	662	577
SLC30A5_1-SLC39A6_2	SLC30A5-SLC39A6	1364	833	757	580	188	416	452	576	620	446	378	687
SLC30A5_2-SLC39A6_2	SLC30A5-SLC39A6	667	659	468	477	194	435	264	785	528	251	792	648
SLC30A5_3-SLC39A6_2	SLC30A5-SLC39A6	1204	2042	576	898	302	1005	865	986	834	885	895	921
SLC30A9_1-SLC39A6_2	SLC30A9-SLC39A6	514	323	266	236	86	290	26	9	21	22	6	8
SLC30A9_2-SLC39A6_2	SLC30A9-SLC39A6	989	679	697	950	300	736	245	33	380	129	58	393
SLC30A9_3-SLC39A6_2	SLC30A9-SLC39A6	617	481	368	345	140	482	9	15	11	8	9	6
SLC39A11_1-SLC39A6_2	SLC39A11-SLC39A6	1357	221	679	606	190	487	423	582	595	365	534	656
SLC39A11_2-SLC39A6_2	SLC39A11-SLC39A6	578	658	337	514	186	459	451	559	540	366	636	706
SLC39A11_3-SLC39A6_2	SLC39A11-SLC39A6	1912	1830	1080	1203	422	1001	1283	863	1017	1337	960	1066
SLC30A6_1-SLC39A6_2	SLC30A6-SLC39A6	1062	639	878	641	277	706	686	977	747	874	916	849
SLC30A6_2-SLC39A6_2	SLC30A6-SLC39A6	650	1140	935	838	364	977	755	725	593	776	610	724
SLC30A6_3-SLC39A6_2	SLC30A6-SLC39A6	1720	1332	1458	1733	552	1574	846	981	790	832	612	839
SLC11A2_1-SLC39A6_2	SLC11A2-SLC39A6	516	446	265	325	82	179	159	178	133	186	164	102
SLC11A2_2-SLC39A6_2	SLC11A2-SLC39A6	1047	878	798	733	217	790	856	558	486	739	490	494
SLC11A2_3-SLC39A6_2	SLC11A2-SLC39A6	412	691	501	397	182	429	367	536	371	318	320	514
SLC39A7_1-SLC39A6_2	SLC39A7-SLC39A6	2096	1731	1265	999	345	1119	556	730	773	461	561	712
SLC39A7_2-SLC39A6_2	SLC39A7-SLC39A6	1418	910	555	406	161	503	77	246	64	92	180	79
SLC39A7_3-SLC39A6_2	SLC39A7-SLC39A6	1501	1158	1166	1141	313	909	383	356	306	462	433	305
SLC31A1_1-SLC39A6_2	SLC31A1-SLC39A6	1675	3381	2272	1855	632	1540	1573	1194	1045	1128	1281	978
SLC31A1_2-SLC39A6_2	SLC31A1-SLC39A6	1116	1390	1324	1082	260	813	559	542	827	444	773	709
SLC31A1_3-SLC39A6_2	SLC31A1-SLC39A6	1515	1353	1137	1211	356	1028	1087	553	423	1191	477	551
SLC39A10_1-SLC39A6_2	SLC39A10-SLC39A6	2609	1958	1862	1562	502	1280	1225	1299	945	1085	1207	1207
SLC39A10_2-SLC39A6_2	SLC39A10-SLC39A6	1393	1158	502	358	155	369	188	126	68	232	129	76
SLC39A10_3-SLC39A6_2	SLC39A10-SLC39A6	443	644	818	289	141	368	158	238	282	144	188	395
SLC39A8_1-SLC39A6_2	SLC39A8-SLC39A6	678	649	571	560	189	445	559	477	552	345	368	552
SLC39A8_2-SLC39A6_2	SLC39A8-SLC39A6	551	401	511	297	136	315	281	377	265	385	337	347
SLC39A8_3-SLC39A6_2	SLC39A8-SLC39A6	1391	1852	1456	1457	471	1294	1465	1089	1544	1307	1128	1702
SLC39A13_1-SLC39A6_2	SLC39A13-SLC39A6	1064	1271	1211	1410	447	1533	1264	1069	1055	1366	1028	1223
SLC39A13_2-SLC39A6_2	SLC39A13-SLC39A6	1628	886	776	1115	307	935	1403	1025	723	1482	783	747
SLC39A13_3-SLC39A6_2	SLC39A13-SLC39A6	591	607	501	375	104	318	225	243	250	220	175	277
SLC30A3_1-SLC39A6_2	SLC30A3-SLC39A6	922	1082	914	1090	441	954	1499	1608	767	1128	1562	662
SLC30A3_2-SLC39A6_2	SLC30A3-SLC39A6	766	573	454	288	143	287	437	315	325	441	247	297
SLC30A3_3-SLC39A6_2	SLC30A3-SLC39A6	1032	1477	1249	1470	413	1299	2649	1283	904	4420	1456	1115
SLC30A7_1-SLC39A6_2	SLC30A7-SLC39A6	2007	2589	2036	1825	566	1553	1549	1713	1508	1454	1772	1499
SLC30A7_2-SLC39A6_2	SLC30A7-SLC39A6	2006	2333	1811	1743	500	1428	1786	1292	1243	1603	1087	1343
SLC30A7_3-SLC39A6_2	SLC30A7-SLC39A6	1378	1022	438	792	250	793	815	651	596	702	500	1040
SLC30A1_1-SLC39A6_2	SLC30A1-SLC39A6	1742	1891	1339	976	369	909	952	1246	718	923	1178	810
SLC30A1_2-SLC39A6_2	SLC30A1-SLC39A6	3079	2796	1319	2234	664	2031	2210	2372	2491	2304	2973	3107
SLC30A1_3-SLC39A6_2	SLC30A1-SLC39A6	2322	2366	2152	1761	713	1941	1715	2307	1924	1402	1902	2137
SLC31A2_1-SLC39A6_2	SLC31A2-SLC39A6	3753	2148	1717	3064	813	2483	2043	2248	2246	2308	1775	2360
SLC31A2_2-SLC39A6_2	SLC31A2-SLC39A6	1925	2239	1910	2080	712	2025	2419	1718	1785	2599	1641	2258
SLC31A2_3-SLC39A6_2	SLC31A2-SLC39A6	1485	1373	707	1007	386	955	1046	1077	1110	940	1197	1243
SLC30A4_1-SLC39A6_2	SLC30A4-SLC39A6	1870	2154	1534	1161	362	856	799	1161	577	630	1326	652
SLC30A4_2-SLC39A6_2	SLC30A4-SLC39A6	1178	761	898	640	191	637	618	582	607	537	601	610
SLC30A4_3-SLC39A6_2	SLC30A4-SLC39A6	856	1084	390	772	237	705	834	745	432	940	896	501
OR11A1_1-SLC39A6_2	OR11A1-SLC39A6	1279	1365	895	1482	417	1160	861	920	755	1063	795	843
OR11A1_2-SLC39A6_2	OR11A1-SLC39A6	3120	2469	1174	2227	762	2104	2788	2725	2047	3049	2237	2319
OR11A1_3-SLC39A6_2	OR11A1-SLC39A6	567	734	550	785	276	806	941	1106	668	1284	1129	1097
OR2V2_1-SLC39A6_2	OR2V2-SLC39A6	1904	1643	911	1519	483	1301	746	1083	1007	657	1027	898
OR2V2_2-SLC39A6_2	OR2V2-SLC39A6	2165	2180	1621	1703	592	1341	1377	1230	924	1377	1284	908
OR2V2_3-SLC39A6_2	OR2V2-SLC39A6	771	587	559	798	271	709	808	714	599	759	656	644
OR5K4_1-SLC39A6_2	OR5K4-SLC39A6	1984	2231	1737	1225	362	1018	1241	1040	812	1137	1004	863
OR5K4_2-SLC39A6_2	OR5K4-SLC39A6	2014	1931	1269	1339	422	941	1450	1391	888	1539	1556	891
OR5K4_3-SLC39A6_2	OR5K4-SLC39A6	908	777	918	653	302	728	654	977	454	647	832	591
SLC39A14_1-SLC39A6_3	SLC39A6-SLC39A14	541	710	53	333	131	240	299	142	269	328	187	226
SLC39A14_2-SLC39A6_3	SLC39A6-SLC39A14	1259	1056	888	1257	376	1160	1355	997	979	1237	1252	841
SLC39A14_3-SLC39A6_3	SLC39A6-SLC39A14	1964	2209	1969	1793	559	1498	1438	1083	1035	999	906	978
SLC39A4_1-SLC39A6_3	SLC39A6-SLC39A4	1642	1225	1063	1084	320	946	521	792	638	528	830	616
SLC39A4_2-SLC39A6_3	SLC39A6-SLC39A4	2159	2221	1110	3422	948	2328	4017	2736	3091	3833	2721	3064
SLC39A4_3-SLC39A6_3	SLC39A6-SLC39A4	1026	1573	777	1529	445	1269	1032	1187	1549	1148	1064	1701
SLC39A6_1-SLC39A6_3	SLC39A6-SLC39A6	1404	1157	1029	1279	440	1188	1422	1784	862	1397	1889	887
SLC39A6_2-SLC39A6_3	SLC39A6-SLC39A6	913	1115	1098	1100	296	931	1567	661	588	1820	591	531
SLC39A6_3-SLC39A6_3	SLC39A6-SLC39A6	629	1295	1039	1020	226	802	969	489	754	855	508	662
SLC39A1_1-SLC39A6_3	SLC39A1-SLC39A6	610	558	820	1098	284	868	1217	1086	1315	1277	1421	1161
SLC39A1_2-SLC39A6_3	SLC39A1-SLC39A6	2837	2848	1683	2681	781	2344	1981	1944	2318	1955	2561	2357
SLC39A1_3-SLC39A6_3	SLC39A1-SLC39A6	659	1032	1050	963	336	756	1122	945	738	1110	862	979
SLC39A3_1-SLC39A6_3	SLC39A3-SLC39A6	2924	2230	2012	2645	763	2168	1901	1159	1939	1829	1592	2204
SLC39A3_2-SLC39A6_3	SLC39A3-SLC39A6	1322	2067	868	1894	536	1664	954	1793	1388	1034	2174	1436
SLC39A3_3-SLC39A6_3	SLC39A3-SLC39A6	635	831	632	767	162	550	574	529	633	530	564	522
SLC39A9_1-SLC39A6_3	SLC39A9-SLC39A6	961	868	730	1555	319	905	1027	680	802	679	675	598
SLC39A9_2-SLC39A6_3	SLC39A9-SLC39A6	1926	1366	844	1230	356	1109	629	774	962	555	672	780
SLC39A9_3-SLC39A6_3	SLC39A9-SLC39A6	1150	1550	852	1322	352	995	884	676	755	718	674	713
SLC30A5_1-SLC39A6_3	SLC30A5-SLC39A6	718	805	796	554	216	579	489	513	471	370	661	398
SLC30A5_2-SLC39A6_3	SLC30A5-SLC39A6	1398	1195	707	1017	294	775	1009	1111	905	1048	1224	899
SLC30A5_3-SLC39A6_3	SLC30A5-SLC39A6	1551	1203	823	1297	339	1052	1133	1044	1317	1131	945	1487
SLC30A9_1-SLC39A6_3	SLC30A9-SLC39A6	494	746	445	395	89	319	43	9	20	21	29	36
SLC30A9_2-SLC39A6_3	SLC30A9-SLC39A6	1341	1106	627	825	246	763	119	53	123	79	53	67
SLC30A9_3-SLC39A6_3	SLC30A9-SLC39A6	1193	987	1002	795	215	593	33	37	59	29	47	29
SLC39A11_1-SLC39A6_3	SLC39A11-SLC39A6	143	198	425	357	85	347	413	303	401	318	285	371
SLC39A11_2-SLC39A6_3	SLC39A11-SLC39A6	806	833	366	908	246	759	754	669	586	639	646	557
SLC39A11_3-SLC39A6_3	SLC39A11-SLC39A6	1360	1830	1382	1696	461	1295	1610	1218	1359	1496	1336	1552
SLC30A6_1-SLC39A6_3	SLC30A6-SLC39A6	1054	1061	663	828	243	738	626	892	669	424	1139	697
SLC30A6_2-SLC39A6_3	SLC30A6-SLC39A6	1459	1138	960	1712	513	1383	1239	1065	1552	1143	1081	1457
SLC30A6_3-SLC39A6_3	SLC30A6-SLC39A6	1681	2099	1192	1391	482	1083	777	715	536	945	669	468
SLC11A2_1-SLC39A6_3	SLC11A2-SLC39A6	915	546	644	574	143	356	533	246	308	387	260	328
SLC11A2_2-SLC39A6_3	SLC11A2-SLC39A6	934	1160	619	833	222	754	652	582	798	694	626	800
SLC11A2_3-SLC39A6_3	SLC11A2-SLC39A6	578	404	653	491	128	395	339	378	301	311	363	407
SLC39A7_1-SLC39A6_3	SLC39A7-SLC39A6	1345	2718	1509	1669	466	1328	1223	1270	770	1253	1043	726
SLC39A7_2-SLC39A6_3	SLC39A7-SLC39A6	458	778	532	432	131	331	68	87	39	20	116	31
SLC39A7_3-SLC39A6_3	SLC39A7-SLC39A6	1275	2318	1801	1187	369	1164	746	530	490	712	576	688
SLC31A1_1-SLC39A6_3	SLC31A1-SLC39A6	1109	2043	698	1235	412	1030	964	896	800	856	746	605
SLC31A1_2-SLC39A6_3	SLC31A1-SLC39A6	958	996	1038	727	215	518	594	518	290	650	679	294
SLC31A1_3-SLC39A6_3	SLC31A1-SLC39A6	1270	1289	1514	997	289	880	661	457	602	485	492	775
SLC39A10_1-SLC39A6_3	SLC39A10-SLC39A6	1001	1618	1431	1139	358	988	1226	801	516	1229	895	608
SLC39A10_2-SLC39A6_3	SLC39A10-SLC39A6	1076	1025	1377	595	204	450	188	139	206	143	101	92
SLC39A10_3-SLC39A6_3	SLC39A10-SLC39A6	139	123	89	59	20	79	51	33	44	36	34	50
SLC39A8_1-SLC39A6_3	SLC39A8-SLC39A6	763	783	542	496	192	406	517	604	442	336	757	522
SLC39A8_2-SLC39A6_3	SLC39A8-SLC39A6	955	622	792	541	142	423	819	349	428	660	415	360
SLC39A8_3-SLC39A6_3	SLC39A8-SLC39A6	1212	1178	1057	1498	363	1075	1118	1369	1711	1107	1656	1804
SLC39A13_1-SLC39A6_3	SLC39A13-SLC39A6	1548	1338	1167	1574	456	1488	1094	1465	1227	802	1421	1272
SLC39A13_2-SLC39A6_3	SLC39A13-SLC39A6	1055	1385	1275	1599	436	1276	1757	1318	1189	1883	1253	1575
SLC39A13_3-SLC39A6_3	SLC39A13-SLC39A6	667	537	436	405	131	428	220	394	263	164	344	317
SLC30A3_1-SLC39A6_3	SLC30A3-SLC39A6	709	1184	1024	991	316	877	714	1080	918	542	1174	986
SLC30A3_2-SLC39A6_3	SLC30A3-SLC39A6	1049	838	994	713	216	524	732	727	458	757	855	444
SLC30A3_3-SLC39A6_3	SLC30A3-SLC39A6	1378	1411	1222	1625	400	1280	2114	998	809	3175	1186	618
SLC30A7_1-SLC39A6_3	SLC30A7-SLC39A6	1255	867	1708	1579	357	1162	1166	1398	1510	891	1117	1665
SLC30A7_2-SLC39A6_3	SLC30A7-SLC39A6	1304	1560	1820	1321	360	1119	1081	983	1041	720	823	1242
SLC30A7_3-SLC39A6_3	SLC30A7-SLC39A6	679	1475	1028	1160	389	972	874	1482	646	800	1630	722
SLC30A1_1-SLC39A6_3	SLC30A1-SLC39A6	638	258	956	806	191	593	771	459	426	696	528	500
SLC30A1_2-SLC39A6_3	SLC30A1-SLC39A6	3009	3375	2674	2599	776	2279	3477	3034	3524	3239	3830	4195
SLC30A1_3-SLC39A6_3	SLC30A1-SLC39A6	1838	1621	1431	1946	542	1428	2239	1371	1401	2126	1379	1540
SLC31A2_1-SLC39A6_3	SLC31A2-SLC39A6	2376	2598	2300	2143	613	1740	1350	1563	1515	1136	1351	1634
SLC31A2_2-SLC39A6_3	SLC31A2-SLC39A6	2187	2789	1680	2269	613	1910	2316	1983	1773	2550	1918	1579
SLC31A2_3-SLC39A6_3	SLC31A2-SLC39A6	1061	689	651	711	266	824	1035	745	908	950	873	981
SLC30A4_1-SLC39A6_3	SLC30A4-SLC39A6	1427	1772	995	1174	279	1003	1190	933	855	1163	672	624
SLC30A4_2-SLC39A6_3	SLC30A4-SLC39A6	1166	1088	1126	686	225	647	741	675	734	698	689	738
SLC30A4_3-SLC39A6_3	SLC30A4-SLC39A6	1155	1124	939	924	303	792	1114	611	652	850	702	476
OR11A1_1-SLC39A6_3	OR11A1-SLC39A6	1173	1881	2024	1945	457	1205	1624	1424	970	1716	1367	1014
OR11A1_2-SLC39A6_3	OR11A1-SLC39A6	903	1750	1690	2500	694	2214	2617	2327	2366	2282	2565	2452
OR11A1_3-SLC39A6_3	OR11A1-SLC39A6	978	895	532	611	242	689	507	761	578	330	902	686
OR2V2_1-SLC39A6_3	OR2V2-SLC39A6	1145	1764	1122	1405	397	1157	1206	929	1048	1330	1022	918
OR2V2_2-SLC39A6_3	OR2V2-SLC39A6	1178	936	1255	1287	442	1114	875	1045	829	971	992	807
OR2V2_3-SLC39A6_3	OR2V2-SLC39A6	1099	738	670	1252	321	860	1235	777	1242	1206	880	1255
OR5K4_1-SLC39A6_3	OR5K4-SLC39A6	1132	1821	1203	920	258	766	785	633	657	565	705	780
OR5K4_2-SLC39A6_3	OR5K4-SLC39A6	1481	1316	1257	1181	345	1004	880	916	942	866	826	836
OR5K4_3-SLC39A6_3	OR5K4-SLC39A6	1182	1119	704	820	260	691	699	1187	1003	622	1569	888
SLC39A14_1-SLC39A1_1	SLC39A1-SLC39A14	1514	1651	763	1487	418	1245	1766	1510	1312	2260	1781	1806
SLC39A14_2-SLC39A1_1	SLC39A1-SLC39A14	1071	1084	849	1062	378	1228	1862	1928	827	2148	1763	1305
SLC39A14_3-SLC39A1_1	SLC39A1-SLC39A14	3441	3748	2425	4278	1031	3250	4723	3801	5267	5212	3960	8003
SLC39A4_1-SLC39A1_1	SLC39A1-SLC39A4	1281	1106	774	825	215	865	650	553	781	607	599	793
SLC39A4_2-SLC39A1_1	SLC39A1-SLC39A4	3670	2464	2479	3858	1283	3514	7559	6248	5697	10283	7058	8135
SLC39A4_3-SLC39A1_1	SLC39A1-SLC39A4	2055	1744	1427	2236	790	2316	3367	3485	3453	3848	3938	6565
SLC39A6_1-SLC39A1_1	SLC39A1-SLC39A6	2249	3338	2505	2551	885	2751	2552	2155	2365	3114	1868	4215
SLC39A6_2-SLC39A1_1	SLC39A1-SLC39A6	2763	2890	2087	3219	917	3005	3952	4043	2256	4635	3782	2924
SLC39A6_3-SLC39A1_1	SLC39A1-SLC39A6	584	1015	994	898	296	853	960	1144	952	1082	1190	1241
SLC39A1_1-SLC39A1_1	SLC39A1-SLC39A1	968	1126	1322	1228	303	981	2315	1653	987	2406	2245	1457
SLC39A1_2-SLC39A1_1	SLC39A1-SLC39A1	4427	3700	3724	3414	970	2688	2745	2530	2847	2839	3038	4504
SLC39A1_3-SLC39A1_1	SLC39A1-SLC39A1	1688	966	1052	1523	475	1280	1948	2465	1758	2301	3272	2874
SLC39A3_1-SLC39A1_1	SLC39A3-SLC39A1	3264	3980	3427	4624	1364	3783	6120	5437	4335	7065	6291	6433
SLC39A3_2-SLC39A1_1	SLC39A3-SLC39A1	828	1597	1198	1580	513	1627	2417	2993	4089	2956	3057	9667
SLC39A3_3-SLC39A1_1	SLC39A3-SLC39A1	1515	1438	650	993	256	770	1252	1011	746	1326	1274	724
SLC39A9_1-SLC39A1_1	SLC39A9-SLC39A1	939	1352	1353	1451	432	1147	1593	1576	1193	1734	1605	1801
SLC39A9_2-SLC39A1_1	SLC39A9-SLC39A1	2055	2156	1834	1910	916	2130	1872	2992	2042	1967	3630	2798
SLC39A9_3-SLC39A1_1	SLC39A9-SLC39A1	2196	2917	1611	2350	713	2321	2985	2666	2750	3441	2656	3913
SLC30A5_1-SLC39A1_1	SLC30A5-SLC39A1	816	794	794	906	232	697	1329	857	1404	1484	1111	1693
SLC30A5_2-SLC39A1_1	SLC30A5-SLC39A1	1487	1163	847	952	365	1106	1670	2056	1818	2125	2116	2876
SLC30A5_3-SLC39A1_1	SLC30A5-SLC39A1	1288	1399	1346	1090	399	1282	1925	1951	1913	2416	1888	3337
SLC30A9_1-SLC39A1_1	SLC30A9-SLC39A1	1322	843	637	845	230	806	63	82	162	48	59	322
SLC30A9_2-SLC39A1_1	SLC30A9-SLC39A1	1472	866	1007	779	264	730	53	207	215	36	114	199
SLC30A9_3-SLC39A1_1	SLC30A9-SLC39A1	656	818	600	497	217	696	34	50	17	31	52	31
SLC39A11_1-SLC39A1_1	SLC39A11-SLC39A1	832	1295	931	865	235	643	994	953	512	1067	1067	773
SLC39A11_2-SLC39A1_1	SLC39A11-SLC39A1	856	984	665	1001	282	881	1474	1386	1306	1386	1642	1874
SLC39A11_3-SLC39A1_1	SLC39A11-SLC39A1	1928	1982	1255	1880	523	1671	2763	2720	1974	3178	3186	2953
SLC30A6_1-SLC39A1_1	SLC30A6-SLC39A1	2742	1724	1383	1589	462	1578	2410	1952	2198	3297	2405	2934
SLC30A6_2-SLC39A1_1	SLC30A6-SLC39A1	1161	1497	1028	1693	522	1553	1562	2107	1976	1968	2420	2778
SLC30A6_3-SLC39A1_1	SLC30A6-SLC39A1	2666	3535	2049	3262	1092	3231	2273	2172	1871	2301	2304	2228
SLC11A2_1-SLC39A1_1	SLC11A2-SLC39A1	1406	1368	803	698	243	954	902	1124	840	1314	1123	1231
SLC11A2_2-SLC39A1_1	SLC11A2-SLC39A1	1726	1435	1775	1494	554	1684	2071	1822	1448	2729	1583	2059
SLC11A2_3-SLC39A1_1	SLC11A2-SLC39A1	941	885	1080	924	335	818	920	1145	1555	1051	1296	2112
SLC39A7_1-SLC39A1_1	SLC39A7-SLC39A1	2908	3436	2085	2854	775	2526	2523	2615	2495	2880	2859	3534
SLC39A7_2-SLC39A1_1	SLC39A7-SLC39A1	1221	1461	1373	940	281	751	337	428	234	341	417	308
SLC39A7_3-SLC39A1_1	SLC39A7-SLC39A1	1305	1357	1410	856	325	760	595	686	381	576	820	494
SLC31A1_1-SLC39A1_1	SLC31A1-SLC39A1	3574	3150	2534	2573	990	2302	2843	2782	2448	3218	2676	3429
SLC31A1_2-SLC39A1_1	SLC31A1-SLC39A1	1166	1419	913	1132	301	900	1196	1073	1035	1628	1234	1216
SLC31A1_3-SLC39A1_1	SLC31A1-SLC39A1	2195	2645	1614	2085	718	1805	1844	2240	1401	1916	2201	1613
SLC39A10_1-SLC39A1_1	SLC39A10-SLC39A1	2014	2196	1715	1660	595	1316	2043	2387	1076	2298	2170	1560
SLC39A10_2-SLC39A1_1	SLC39A10-SLC39A1	1470	1393	951	749	253	782	539	925	906	506	910	1209
SLC39A10_3-SLC39A1_1	SLC39A10-SLC39A1	363	498	246	136	88	207	201	306	110	315	230	197
SLC39A8_1-SLC39A1_1	SLC39A8-SLC39A1	2158	1693	901	1199	364	1258	2718	1787	1621	4219	1874	1933
SLC39A8_2-SLC39A1_1	SLC39A8-SLC39A1	1005	887	877	831	291	843	1600	893	1321	1764	807	1856
SLC39A8_3-SLC39A1_1	SLC39A8-SLC39A1	2683	3338	3456	2927	882	2766	4317	4607	3801	6372	6290	6162
SLC39A13_1-SLC39A1_1	SLC39A13-SLC39A1	1526	1498	1203	1919	536	1616	2251	2227	1475	2886	2587	2085
SLC39A13_2-SLC39A1_1	SLC39A13-SLC39A1	1552	1356	1300	1798	554	1640	2531	2997	2438	2908	3543	3009
SLC39A13_3-SLC39A1_1	SLC39A13-SLC39A1	915	1234	654	835	271	842	1245	1116	752	1283	1391	1025
SLC30A3_1-SLC39A1_1	SLC30A3-SLC39A1	1774	2030	1004	1420	481	1387	2296	2679	1977	3247	3632	3190
SLC30A3_2-SLC39A1_1	SLC30A3-SLC39A1	958	1343	1267	904	327	979	1804	1741	1553	2661	2266	2192
SLC30A3_3-SLC39A1_1	SLC30A3-SLC39A1	1649	1355	934	1446	448	1623	2074	2392	2317	2680	2373	3253
SLC30A7_1-SLC39A1_1	SLC30A7-SLC39A1	5671	4762	2702	3568	1043	2998	5097	5519	4901	6762	6467	7869
SLC30A7_2-SLC39A1_1	SLC30A7-SLC39A1	2536	3836	2757	2461	747	1981	3027	2314	2442	3999	2898	3355
SLC30A7_3-SLC39A1_1	SLC30A7-SLC39A1	3187	2353	1595	2086	589	1787	2143	2157	2223	2172	2593	2573
SLC30A1_1-SLC39A1_1	SLC30A1-SLC39A1	1371	1302	680	1446	418	1240	2631	2584	2047	3315	2739	3316
SLC30A1_2-SLC39A1_1	SLC30A1-SLC39A1	4638	4100	2769	3916	1192	3619	7409	8437	6684	9308	12174	12894
SLC30A1_3-SLC39A1_1	SLC30A1-SLC39A1	2184	1978	2304	2656	816	2221	4461	3331	3552	5423	4195	5333
SLC31A2_1-SLC39A1_1	SLC31A2-SLC39A1	3985	3411	3357	9660	2522	7393	11441	11882	9135	13480	13546	13277
SLC31A2_2-SLC39A1_1	SLC31A2-SLC39A1	2293	3044	2440	3892	1065	3222	5335	3746	4382	5399	4881	6863
SLC31A2_3-SLC39A1_1	SLC31A2-SLC39A1	2537	1421	1428	1431	593	1612	2772	3571	2099	3510	4033	3584
SLC30A4_1-SLC39A1_1	SLC30A4-SLC39A1	2436	1013	1776	1441	461	1121	1576	2673	1356	1618	3123	1691
SLC30A4_2-SLC39A1_1	SLC30A4-SLC39A1	1495	1398	983	932	308	991	1236	1566	1468	1433	1966	1634
SLC30A4_3-SLC39A1_1	SLC30A4-SLC39A1	1774	1907	1224	1869	603	1613	2659	2613	2465	2882	2681	4208
OR11A1_1-SLC39A1_1	OR11A1-SLC39A1	1720	2620	2018	3981	1115	3181	5436	5594	3904	5844	6532	5078
OR11A1_2-SLC39A1_1	OR11A1-SLC39A1	2540	3187	2470	4142	1098	3437	4970	5724	4670	7008	5600	8205
OR11A1_3-SLC39A1_1	OR11A1-SLC39A1	1683	1547	1208	1452	498	1566	1943	1873	1864	1946	2343	2617
OR2V2_1-SLC39A1_1	OR2V2-SLC39A1	2349	2975	1631	2990	875	2637	3495	4747	3202	4017	5813	4806
OR2V2_2-SLC39A1_1	OR2V2-SLC39A1	2140	2881	1837	2794	823	2275	2991	2781	2544	3113	3364	3075
OR2V2_3-SLC39A1_1	OR2V2-SLC39A1	1012	1631	830	1505	437	1295	1475	1845	2230	1653	2441	3055
OR5K4_1-SLC39A1_1	OR5K4-SLC39A1	2522	1910	1970	2159	508	1563	3057	2025	2283	3634	2534	3399
OR5K4_2-SLC39A1_1	OR5K4-SLC39A1	1640	1475	1496	1578	602	1696	2560	2446	2455	2895	2177	3206
OR5K4_3-SLC39A1_1	OR5K4-SLC39A1	845	1363	1521	1425	470	1281	2245	2152	1921	3053	2775	2855
SLC39A14_1-SLC39A1_2	SLC39A1-SLC39A14	2388	1639	1652	1434	467	1390	1134	1161	780	972	1099	939
SLC39A14_2-SLC39A1_2	SLC39A1-SLC39A14	1820	1324	1362	1026	397	1193	918	1400	895	1252	1518	1245
SLC39A14_3-SLC39A1_2	SLC39A1-SLC39A14	3091	2815	2922	3088	924	2726	2360	2556	3108	2463	2497	4397
SLC39A4_1-SLC39A1_2	SLC39A1-SLC39A4	605	598	610	417	154	478	238	316	296	221	230	354
SLC39A4_2-SLC39A1_2	SLC39A1-SLC39A4	5246	3390	4547	4826	1436	4313	3965	5765	4624	4019	5847	6506
SLC39A4_3-SLC39A1_2	SLC39A1-SLC39A4	1566	1522	1665	984	340	1089	1703	788	679	2296	693	993
SLC39A6_1-SLC39A1_2	SLC39A1-SLC39A6	3371	3520	3296	2547	989	2795	1846	2821	1814	2200	2871	2102
SLC39A6_2-SLC39A1_2	SLC39A1-SLC39A6	1647	1928	1441	887	331	880	467	1084	608	468	885	643
SLC39A6_3-SLC39A1_2	SLC39A1-SLC39A6	637	791	470	527	178	637	454	625	389	924	640	483
SLC39A1_1-SLC39A1_2	SLC39A1-SLC39A1	407	545	535	400	156	470	391	447	347	387	307	544
SLC39A1_2-SLC39A1_2	SLC39A1-SLC39A1	3183	5183	3703	4173	1393	3920	4090	4621	3361	4452	4598	4338
SLC39A1_3-SLC39A1_2	SLC39A1-SLC39A1	974	1380	725	813	314	819	1149	632	518	1399	623	530
SLC39A3_1-SLC39A1_2	SLC39A3-SLC39A1	5122	4710	3076	3048	873	2475	2687	2108	1529	3241	2521	2104
SLC39A3_2-SLC39A1_2	SLC39A3-SLC39A1	1779	1873	1824	1292	339	1100	1317	1445	885	1747	1547	1190
SLC39A3_3-SLC39A1_2	SLC39A3-SLC39A1	987	716	539	610	203	664	590	425	512	574	522	811
SLC39A9_1-SLC39A1_2	SLC39A9-SLC39A1	1783	981	872	928	365	1123	940	803	652	1152	719	656
SLC39A9_2-SLC39A1_2	SLC39A9-SLC39A1	883	1429	495	595	321	785	584	556	629	587	492	832
SLC39A9_3-SLC39A1_2	SLC39A9-SLC39A1	2019	1276	1493	1351	361	1404	1111	1104	712	1225	1113	931
SLC30A5_1-SLC39A1_2	SLC30A5-SLC39A1	522	862	950	385	118	488	381	474	462	499	797	406
SLC30A5_2-SLC39A1_2	SLC30A5-SLC39A1	936	802	589	578	246	721	657	1207	627	742	1010	1068
SLC30A5_3-SLC39A1_2	SLC30A5-SLC39A1	2460	2075	2167	1732	557	1884	1881	1610	1591	2445	1647	2103
SLC30A9_1-SLC39A1_2	SLC30A9-SLC39A1	873	1121	664	637	242	740	94	219	72	78	146	92
SLC30A9_2-SLC39A1_2	SLC30A9-SLC39A1	2071	1963	1233	2152	661	1955	1999	1288	1085	2072	987	1240
SLC30A9_3-SLC39A1_2	SLC30A9-SLC39A1	296	278	218	148	86	245	17	15	11	18	13	10
SLC39A11_1-SLC39A1_2	SLC39A11-SLC39A1	1115	1187	1050	721	237	769	573	699	504	706	565	516
SLC39A11_2-SLC39A1_2	SLC39A11-SLC39A1	1560	920	935	1307	429	1196	1842	1844	1153	2120	2472	1409
SLC39A11_3-SLC39A1_2	SLC39A11-SLC39A1	2592	2442	1683	1584	540	1471	1479	1442	1312	1743	1523	1443
SLC30A6_1-SLC39A1_2	SLC30A6-SLC39A1	2133	1915	1629	1448	485	1479	1556	1503	1555	2292	1285	2048
SLC30A6_2-SLC39A1_2	SLC30A6-SLC39A1	1640	1376	724	638	268	836	315	693	840	420	597	1877
SLC30A6_3-SLC39A1_2	SLC30A6-SLC39A1	2096	1816	2375	2995	951	2649	2137	2199	2004	2055	1695	2292
SLC11A2_1-SLC39A1_2	SLC11A2-SLC39A1	1075	750	817	451	157	657	391	571	397	564	476	429
SLC11A2_2-SLC39A1_2	SLC11A2-SLC39A1	625	1076	760	495	145	560	316	850	230	258	680	236
SLC11A2_3-SLC39A1_2	SLC11A2-SLC39A1	1561	1506	960	926	297	672	747	790	526	753	865	709
SLC39A7_1-SLC39A1_2	SLC39A7-SLC39A1	2257	2973	1457	2055	589	1969	1390	1566	1158	1989	1107	1881
SLC39A7_2-SLC39A1_2	SLC39A7-SLC39A1	2054	2413	1701	1497	488	1561	503	284	479	407	220	327
SLC39A7_3-SLC39A1_2	SLC39A7-SLC39A1	2387	2443	2179	1521	559	1582	726	850	926	604	924	1014
SLC31A1_1-SLC39A1_2	SLC31A1-SLC39A1	2041	3245	1858	1274	502	1315	1104	1477	1057	759	1831	2254
SLC31A1_2-SLC39A1_2	SLC31A1-SLC39A1	1594	1463	1065	1045	309	1226	676	648	649	871	528	877
SLC31A1_3-SLC39A1_2	SLC31A1-SLC39A1	2278	2463	1775	1415	489	1570	1081	1173	714	1297	1184	878
SLC39A10_1-SLC39A1_2	SLC39A10-SLC39A1	2182	2883	1834	1017	375	883	1615	1097	484	2698	1176	719
SLC39A10_2-SLC39A1_2	SLC39A10-SLC39A1	807	818	700	389	176	532	159	257	159	131	208	249
SLC39A10_3-SLC39A1_2	SLC39A10-SLC39A1	234	423	281	79	90	187	72	134	31	166	67	57
SLC39A8_1-SLC39A1_2	SLC39A8-SLC39A1	2383	1805	1189	912	412	1154	838	1327	716	1051	1313	1083
SLC39A8_2-SLC39A1_2	SLC39A8-SLC39A1	1616	1079	802	855	370	818	1153	1268	888	1205	1426	1166
SLC39A8_3-SLC39A1_2	SLC39A8-SLC39A1	2233	1862	1893	1339	542	1295	1393	2423	908	1969	2989	1335
SLC39A13_1-SLC39A1_2	SLC39A13-SLC39A1	758	960	717	921	231	740	874	462	701	1068	514	1170
SLC39A13_2-SLC39A1_2	SLC39A13-SLC39A1	795	1050	1039	1056	374	1282	980	1197	1113	1394	1206	1663
SLC39A13_3-SLC39A1_2	SLC39A13-SLC39A1	577	286	392	457	142	390	357	218	358	460	276	349
SLC30A3_1-SLC39A1_2	SLC30A3-SLC39A1	1409	1560	697	727	216	595	553	582	335	617	491	371
SLC30A3_2-SLC39A1_2	SLC30A3-SLC39A1	918	1348	699	665	220	769	946	660	988	1006	702	1494
SLC30A3_3-SLC39A1_2	SLC30A3-SLC39A1	1495	1772	1426	1548	515	1688	1329	1794	1276	1597	1835	1578
SLC30A7_1-SLC39A1_2	SLC30A7-SLC39A1	3954	3089	3409	2737	798	2187	2430	2214	1775	3149	2682	2286
SLC30A7_2-SLC39A1_2	SLC30A7-SLC39A1	3417	2712	1756	2260	741	2225	1818	2135	1356	2129	1972	1790
SLC30A7_3-SLC39A1_2	SLC30A7-SLC39A1	2349	2074	1470	1297	430	1211	1587	1453	846	2143	1539	1098
SLC30A1_1-SLC39A1_2	SLC30A1-SLC39A1	1063	1139	1027	818	193	731	709	461	738	894	463	1058
SLC30A1_2-SLC39A1_2	SLC30A1-SLC39A1	4104	2910	2826	3265	1025	2867	2723	3011	3219	3057	4489	5463
SLC30A1_3-SLC39A1_2	SLC30A1-SLC39A1	2296	3043	2377	2294	598	1921	2034	1641	1799	2388	1663	2425
SLC31A2_1-SLC39A1_2	SLC31A2-SLC39A1	3592	3879	2025	2619	885	2249	2035	2076	2356	2058	2589	3968
SLC31A2_2-SLC39A1_2	SLC31A2-SLC39A1	3567	4030	1702	3448	973	3094	3141	3545	3008	3535	4575	4903
SLC31A2_3-SLC39A1_2	SLC31A2-SLC39A1	2347	1984	1295	1548	644	1819	1382	2451	1580	1603	2040	2506
SLC30A4_1-SLC39A1_2	SLC30A4-SLC39A1	2167	1628	1636	1187	365	914	941	1063	734	894	1466	1245
SLC30A4_2-SLC39A1_2	SLC30A4-SLC39A1	1050	1279	805	536	202	649	564	707	664	764	557	1377
SLC30A4_3-SLC39A1_2	SLC30A4-SLC39A1	986	764	1128	953	314	895	1086	2398	855	1668	3161	1278
OR11A1_1-SLC39A1_2	OR11A1-SLC39A1	1957	1794	1592	2111	672	1857	1927	2208	1798	2746	2618	2139
OR11A1_2-SLC39A1_2	OR11A1-SLC39A1	3035	3854	2717	2612	792	2434	2501	1691	2081	2933	1437	2518
OR11A1_3-SLC39A1_2	OR11A1-SLC39A1	1621	1743	1128	1645	512	1529	2015	2245	1810	2092	2331	2630
OR2V2_1-SLC39A1_2	OR2V2-SLC39A1	1656	1788	1582	1131	300	996	667	559	539	597	528	669
OR2V2_2-SLC39A1_2	OR2V2-SLC39A1	1102	1935	1013	1395	523	1250	1009	1354	957	1113	1332	1442
OR2V2_3-SLC39A1_2	OR2V2-SLC39A1	506	1052	752	790	249	745	904	692	890	714	815	1151
OR5K4_1-SLC39A1_2	OR5K4-SLC39A1	1458	1532	807	916	286	881	1118	894	628	1054	950	899
OR5K4_2-SLC39A1_2	OR5K4-SLC39A1	2736	1571	1380	1489	548	1403	1499	2008	1314	1829	2475	1522
OR5K4_3-SLC39A1_2	OR5K4-SLC39A1	1529	1909	940	1484	565	1457	2054	2954	1307	2756	3263	1851
SLC39A14_1-SLC39A1_3	SLC39A1-SLC39A14	973	1609	1375	1059	323	970	1793	1222	690	2263	1569	990
SLC39A14_2-SLC39A1_3	SLC39A1-SLC39A14	1045	810	498	631	284	888	1120	1763	686	2110	1252	1212
SLC39A14_3-SLC39A1_3	SLC39A1-SLC39A14	3256	2043	3349	3731	1103	3301	4281	5274	3393	4961	7170	4666
SLC39A4_1-SLC39A1_3	SLC39A1-SLC39A4	462	403	371	279	96	330	247	283	322	262	265	435
SLC39A4_2-SLC39A1_3	SLC39A1-SLC39A4	4008	3483	3037	2995	1217	3377	5674	5965	4348	7087	6865	6705
SLC39A4_3-SLC39A1_3	SLC39A1-SLC39A4	2586	2503	2092	1614	725	2638	2565	3898	1819	5068	3494	3974
SLC39A6_1-SLC39A1_3	SLC39A1-SLC39A6	3100	2371	1966	1725	681	1908	2547	2004	1719	3097	2066	2777
SLC39A6_2-SLC39A1_3	SLC39A1-SLC39A6	1316	1455	826	585	231	873	1265	1041	673	1434	878	1073
SLC39A6_3-SLC39A1_3	SLC39A1-SLC39A6	834	639	887	657	259	745	1071	1184	702	1374	1291	1315
SLC39A1_1-SLC39A1_3	SLC39A1-SLC39A1	1576	898	1151	1406	495	1362	1703	2598	2156	1936	3903	3400
SLC39A1_2-SLC39A1_3	SLC39A1-SLC39A1	4679	4101	4271	3328	1163	3289	3932	4001	3089	4897	4481	5030
SLC39A1_3-SLC39A1_3	SLC39A1-SLC39A1	1571	1989	1211	1207	447	1324	1731	2137	1863	2393	2660	3227
SLC39A3_1-SLC39A1_3	SLC39A3-SLC39A1	4716	3614	2684	3976	1247	4092	5638	4899	4948	7131	6077	7642
SLC39A3_2-SLC39A1_3	SLC39A3-SLC39A1	2291	1979	1299	1136	405	961	1758	1497	1345	2096	1478	2014
SLC39A3_3-SLC39A1_3	SLC39A3-SLC39A1	855	772	508	679	201	624	906	1078	553	1107	1615	777
SLC39A9_1-SLC39A1_3	SLC39A9-SLC39A1	869	949	653	775	327	933	949	1115	593	1057	928	794
SLC39A9_2-SLC39A1_3	SLC39A9-SLC39A1	1138	1244	1169	1316	516	1381	1835	1150	1141	2556	1360	1253
SLC39A9_3-SLC39A1_3	SLC39A9-SLC39A1	1805	2364	1764	1389	460	1330	1624	1514	985	2074	1614	1525
SLC30A5_1-SLC39A1_3	SLC30A5-SLC39A1	779	719	358	472	175	483	548	677	433	635	950	597
SLC30A5_2-SLC39A1_3	SLC30A5-SLC39A1	589	746	526	276	140	441	606	770	559	1141	603	1117
SLC30A5_3-SLC39A1_3	SLC30A5-SLC39A1	854	922	465	366	188	647	1054	953	712	1526	904	1173
SLC30A9_1-SLC39A1_3	SLC30A9-SLC39A1	632	959	565	290	119	423	56	29	73	28	17	40
SLC30A9_2-SLC39A1_3	SLC30A9-SLC39A1	1564	1404	1103	1080	368	1108	194	84	94	206	43	148
SLC30A9_3-SLC39A1_3	SLC30A9-SLC39A1	688	879	376	193	147	356	14	30	26	8	5	11
SLC39A11_1-SLC39A1_3	SLC39A11-SLC39A1	1136	712	710	763	250	623	865	1083	653	942	1190	804
SLC39A11_2-SLC39A1_3	SLC39A11-SLC39A1	830	757	649	742	288	776	1205	1006	946	1237	1227	1153
SLC39A11_3-SLC39A1_3	SLC39A11-SLC39A1	2322	2516	2237	1863	669	1809	2709	2662	2317	3035	3607	3455
SLC30A6_1-SLC39A1_3	SLC30A6-SLC39A1	1638	1334	874	781	273	775	1784	1026	1013	2892	1235	1746
SLC30A6_2-SLC39A1_3	SLC30A6-SLC39A1	705	571	443	308	198	598	469	651	341	599	498	573
SLC30A6_3-SLC39A1_3	SLC30A6-SLC39A1	2226	2410	1689	2025	740	2006	1436	1178	981	1521	1086	1038
SLC11A2_1-SLC39A1_3	SLC11A2-SLC39A1	737	986	598	171	112	365	449	488	299	744	387	491
SLC11A2_2-SLC39A1_3	SLC11A2-SLC39A1	1756	1807	1094	931	353	1182	1817	1417	800	2758	1268	1165
SLC11A2_3-SLC39A1_3	SLC11A2-SLC39A1	911	1377	538	572	236	645	722	708	679	880	551	892
SLC39A7_1-SLC39A1_3	SLC39A7-SLC39A1	1325	1253	1197	884	316	887	679	857	680	919	939	948
SLC39A7_2-SLC39A1_3	SLC39A7-SLC39A1	2113	2384	945	1135	510	1144	295	381	468	212	408	598
SLC39A7_3-SLC39A1_3	SLC39A7-SLC39A1	1468	2230	1723	1576	543	1630	1107	820	1292	1001	927	1857
SLC31A1_1-SLC39A1_3	SLC31A1-SLC39A1	2377	2700	1669	1340	584	1456	1561	1934	1402	1885	2158	2224
SLC31A1_2-SLC39A1_3	SLC31A1-SLC39A1	1234	917	872	879	280	650	777	508	738	886	454	941
SLC31A1_3-SLC39A1_3	SLC31A1-SLC39A1	1951	2599	1509	1503	504	1464	1428	1605	1292	1632	1413	1785
SLC39A10_1-SLC39A1_3	SLC39A10-SLC39A1	3035	1963	1399	1092	470	1345	1290	1706	1478	1338	1706	2644
SLC39A10_2-SLC39A1_3	SLC39A10-SLC39A1	1231	2052	1064	843	278	807	723	601	819	653	816	1080
SLC39A10_3-SLC39A1_3	SLC39A10-SLC39A1	77	79	53	22	15	44	37	27	18	74	22	51
SLC39A8_1-SLC39A1_3	SLC39A8-SLC39A1	776	535	682	396	198	642	635	908	669	791	842	1423
SLC39A8_2-SLC39A1_3	SLC39A8-SLC39A1	1041	549	481	307	154	417	609	766	456	723	842	870
SLC39A8_3-SLC39A1_3	SLC39A8-SLC39A1	1239	1580	1231	1000	351	976	1503	1902	1106	1556	1754	1697
SLC39A13_1-SLC39A1_3	SLC39A13-SLC39A1	794	1050	545	888	282	944	1280	896	1307	1574	803	2177
SLC39A13_2-SLC39A1_3	SLC39A13-SLC39A1	1048	889	849	837	295	876	1474	1553	721	1730	1721	760
SLC39A13_3-SLC39A1_3	SLC39A13-SLC39A1	983	986	998	922	265	826	1373	1068	1056	1440	1391	1544
SLC30A3_1-SLC39A1_3	SLC30A3-SLC39A1	1536	1933	1409	1705	607	1985	2009	2108	1871	2343	2207	2367
SLC30A3_2-SLC39A1_3	SLC30A3-SLC39A1	639	846	562	469	192	541	796	798	479	748	1034	509
SLC30A3_3-SLC39A1_3	SLC30A3-SLC39A1	3270	2005	1388	1930	661	1967	3045	2761	2869	3346	3251	4979
SLC30A7_1-SLC39A1_3	SLC30A7-SLC39A1	2719	3240	2333	2381	790	2152	3849	3790	3224	5397	4450	4835
SLC30A7_2-SLC39A1_3	SLC30A7-SLC39A1	3142	2430	2077	1599	530	1491	1951	2014	1219	2375	2192	1634
SLC30A7_3-SLC39A1_3	SLC30A7-SLC39A1	1309	1117	910	906	397	1048	1416	1517	1221	1601	1803	1973
SLC30A1_1-SLC39A1_3	SLC30A1-SLC39A1	1266	1136	1190	1229	368	1136	2191	1262	1103	2751	1387	1531
SLC30A1_2-SLC39A1_3	SLC30A1-SLC39A1	2419	2686	2797	2246	908	2376	5542	4843	3864	8801	6329	6388
SLC30A1_3-SLC39A1_3	SLC30A1-SLC39A1	1373	1647	1554	1452	466	1365	2404	1873	1740	2614	2045	2529
SLC31A2_1-SLC39A1_3	SLC31A2-SLC39A1	2861	3800	2943	3559	1228	3371	3382	3670	3096	3238	4013	4303
SLC31A2_2-SLC39A1_3	SLC31A2-SLC39A1	1923	2670	1746	2100	717	2180	3160	3200	2587	3732	4263	4275
SLC31A2_3-SLC39A1_3	SLC31A2-SLC39A1	826	1270	828	718	305	1079	1354	1312	1114	1956	1213	1915
SLC30A4_1-SLC39A1_3	SLC30A4-SLC39A1	1710	2083	953	765	280	741	1225	1166	1130	1313	1352	2060
SLC30A4_2-SLC39A1_3	SLC30A4-SLC39A1	981	971	682	403	136	437	791	936	478	974	1165	552
SLC30A4_3-SLC39A1_3	SLC30A4-SLC39A1	1906	1655	1240	1111	375	1035	1598	1254	1079	2105	1455	1635
OR11A1_1-SLC39A1_3	OR11A1-SLC39A1	1540	2156	1610	1919	642	1822	2630	2546	1693	2615	3013	2218
OR11A1_2-SLC39A1_3	OR11A1-SLC39A1	1361	2477	1683	2201	742	2254	3312	3388	3161	4191	3586	5453
OR11A1_3-SLC39A1_3	OR11A1-SLC39A1	708	1168	795	473	246	643	1127	867	476	1698	884	728
OR2V2_1-SLC39A1_3	OR2V2-SLC39A1	1519	2191	1379	1239	530	1628	2123	2258	2137	2761	2448	3882
OR2V2_2-SLC39A1_3	OR2V2-SLC39A1	1511	1755	1085	1111	432	1206	1466	1368	1057	1820	1624	1579
OR2V2_3-SLC39A1_3	OR2V2-SLC39A1	908	705	892	946	301	904	1531	1862	1615	1731	2675	2528
OR5K4_1-SLC39A1_3	OR5K4-SLC39A1	796	818	465	352	139	440	414	661	652	526	702	800
OR5K4_2-SLC39A1_3	OR5K4-SLC39A1	1819	1861	1483	1233	373	1060	1751	1175	1130	2108	1503	1400
OR5K4_3-SLC39A1_3	OR5K4-SLC39A1	1270	1332	1232	802	376	1111	1122	1722	1232	1441	1745	1689
SLC39A14_1-SLC39A3_1	SLC39A3-SLC39A14	830	860	823	937	316	828	1121	744	565	1043	533	545
SLC39A14_2-SLC39A3_1	SLC39A3-SLC39A14	1623	1993	1992	1993	707	1884	2394	2125	1881	2231	2012	2394
SLC39A14_3-SLC39A3_1	SLC39A3-SLC39A14	3391	3690	2362	3419	1071	2838	2762	2874	2744	2775	2883	3784
SLC39A4_1-SLC39A3_1	SLC39A3-SLC39A4	2130	1760	1073	1387	415	1164	1369	1086	1147	1327	1495	1597
SLC39A4_2-SLC39A3_1	SLC39A3-SLC39A4	2941	3624	3199	4046	1148	3532	5415	3897	4302	4686	4405	4539
SLC39A4_3-SLC39A3_1	SLC39A3-SLC39A4	2707	2295	1361	2700	729	2283	2729	2248	2847	2748	2455	3484
SLC39A6_1-SLC39A3_1	SLC39A3-SLC39A6	3614	3814	2019	3608	1053	3223	4071	2169	2764	4047	2133	2599
SLC39A6_2-SLC39A3_1	SLC39A3-SLC39A6	2898	3008	2709	2845	735	2068	2712	2498	1772	2959	2168	1788
SLC39A6_3-SLC39A3_1	SLC39A3-SLC39A6	626	906	824	853	239	889	814	716	642	629	651	600
SLC39A1_1-SLC39A3_1	SLC39A3-SLC39A1	1641	1188	1115	1891	467	1476	2652	2393	3059	3007	3286	4414
SLC39A1_2-SLC39A3_1	SLC39A3-SLC39A1	3998	5591	4098	3711	1091	3056	3284	3182	2622	3807	4045	3141
SLC39A1_3-SLC39A3_1	SLC39A3-SLC39A1	1099	1036	1047	1089	319	1134	1199	1227	1287	1294	1538	2209
SLC39A3_1-SLC39A3_1	SLC39A3-SLC39A3	4183	3819	2163	4855	1287	3893	4868	4884	4462	4743	5036	5334
SLC39A3_2-SLC39A3_1	SLC39A3-SLC39A3	3337	2721	2006	2435	837	2106	2027	3928	1678	2355	5499	2010
SLC39A3_3-SLC39A3_1	SLC39A3-SLC39A3	1136	1708	1007	1546	398	1202	1558	1293	1382	1526	1942	1401
SLC39A9_1-SLC39A3_1	SLC39A9-SLC39A3	1725	1952	1526	1601	437	1271	1402	980	1078	1176	897	1094
SLC39A9_2-SLC39A3_1	SLC39A9-SLC39A3	1436	3237	1691	2550	858	2397	1866	1665	1751	1565	1588	1905
SLC39A9_3-SLC39A3_1	SLC39A9-SLC39A3	3600	3088	2242	3185	864	2734	3031	2406	2428	3148	2074	2919
SLC30A5_1-SLC39A3_1	SLC30A5-SLC39A3	1044	1014	686	774	197	691	981	567	1046	1308	552	1046
SLC30A5_2-SLC39A3_1	SLC30A5-SLC39A3	1378	2127	1328	1442	370	1037	1257	1381	1212	1311	1739	983
SLC30A5_3-SLC39A3_1	SLC30A5-SLC39A3	709	999	1092	780	283	899	1180	947	844	1331	1093	1109
SLC30A9_1-SLC39A3_1	SLC30A9-SLC39A3	1042	1158	739	968	243	837	85	90	9	48	91	25
SLC30A9_2-SLC39A3_1	SLC30A9-SLC39A3	1729	2599	1392	1915	460	1596	212	120	318	242	46	379
SLC30A9_3-SLC39A3_1	SLC30A9-SLC39A3	765	1041	630	715	195	639	47	33	26	28	43	37
SLC39A11_1-SLC39A3_1	SLC39A11-SLC39A3	1964	1526	1383	1398	380	1152	1275	973	1274	1129	1332	1693
SLC39A11_2-SLC39A3_1	SLC39A11-SLC39A3	914	907	886	1271	384	1069	1644	1355	1070	1577	1639	1097
SLC39A11_3-SLC39A3_1	SLC39A11-SLC39A3	1165	1839	1022	1560	522	1115	1470	1328	1181	1599	1321	1230
SLC30A6_1-SLC39A3_1	SLC30A6-SLC39A3	2373	1627	1377	1279	401	1193	1452	1489	1388	1882	1541	1937
SLC30A6_2-SLC39A3_1	SLC30A6-SLC39A3	1219	683	1576	1365	416	1255	1105	997	835	1084	754	998
SLC30A6_3-SLC39A3_1	SLC30A6-SLC39A3	3983	3809	2677	3770	1223	3533	3309	1999	1778	3294	2105	1847
SLC11A2_1-SLC39A3_1	SLC11A2-SLC39A3	984	942	865	558	153	506	580	486	411	413	527	521
SLC11A2_2-SLC39A3_1	SLC11A2-SLC39A3	1452	1894	1620	1920	541	1978	1940	2042	1833	1559	1928	2521
SLC11A2_3-SLC39A3_1	SLC11A2-SLC39A3	1258	1452	976	993	307	752	1085	732	625	1004	606	561
SLC39A7_1-SLC39A3_1	SLC39A7-SLC39A3	3509	4049	2092	3296	919	2771	2107	2021	2078	2256	2344	2364
SLC39A7_2-SLC39A3_1	SLC39A7-SLC39A3	1564	1450	2429	1343	416	1383	466	124	380	599	107	422
SLC39A7_3-SLC39A3_1	SLC39A7-SLC39A3	2222	1764	1731	1362	391	1080	574	483	472	554	516	578
SLC31A1_1-SLC39A3_1	SLC31A1-SLC39A3	3113	1973	1873	2273	802	2265	1814	2064	1667	1631	2164	1942
SLC31A1_2-SLC39A3_1	SLC31A1-SLC39A3	1185	1128	952	822	249	709	436	512	562	281	467	692
SLC31A1_3-SLC39A3_1	SLC31A1-SLC39A3	2582	2618	2303	1739	543	1720	1289	948	898	1128	879	1041
SLC39A10_1-SLC39A3_1	SLC39A10-SLC39A3	3274	3395	1726	1879	581	1746	1312	1692	1569	1846	1610	1945
SLC39A10_2-SLC39A3_1	SLC39A10-SLC39A3	1676	1339	760	914	252	728	719	258	376	791	260	573
SLC39A10_3-SLC39A3_1	SLC39A10-SLC39A3	395	567	525	443	140	414	379	378	304	369	348	448
SLC39A8_1-SLC39A3_1	SLC39A8-SLC39A3	1763	1209	924	1346	341	1220	1435	1108	1344	1801	1066	1840
SLC39A8_2-SLC39A3_1	SLC39A8-SLC39A3	859	805	1211	856	320	837	903	969	896	744	919	987
SLC39A8_3-SLC39A3_1	SLC39A8-SLC39A3	2228	2716	1982	2153	634	2212	1952	2235	2410	1813	2389	2659
SLC39A13_1-SLC39A3_1	SLC39A13-SLC39A3	1006	1366	1055	1668	476	1338	1739	1234	1363	1736	1080	1424
SLC39A13_2-SLC39A3_1	SLC39A13-SLC39A3	1552	2768	1318	2805	765	1899	2824	3313	2253	2979	4414	2968
SLC39A13_3-SLC39A3_1	SLC39A13-SLC39A3	1445	1286	1142	1295	433	1294	1232	1814	1132	1078	2022	1044
SLC30A3_1-SLC39A3_1	SLC30A3-SLC39A3	1897	1947	1429	2212	723	2209	2521	2325	2449	2359	2790	2981
SLC30A3_2-SLC39A3_1	SLC30A3-SLC39A3	1329	991	855	907	283	918	1100	1349	1080	1271	1431	1114
SLC30A3_3-SLC39A3_1	SLC30A3-SLC39A3	2760	2832	1847	2827	831	2500	3079	2694	2537	2838	2998	2569
SLC30A7_1-SLC39A3_1	SLC30A7-SLC39A3	4493	1803	2540	3064	857	2288	2710	2870	2268	3142	3131	2744
SLC30A7_2-SLC39A3_1	SLC30A7-SLC39A3	2250	3027	1982	1997	626	1643	1501	2155	1288	1292	1864	1143
SLC30A7_3-SLC39A3_1	SLC30A7-SLC39A3	2726	1895	1619	1913	585	1794	1899	2122	2076	1719	2131	2460
SLC30A1_1-SLC39A3_1	SLC30A1-SLC39A3	816	1608	1427	1355	384	1140	1337	1177	2007	1036	1012	2316
SLC30A1_2-SLC39A3_1	SLC30A1-SLC39A3	3195	4415	3402	3957	1197	3095	4415	3754	3618	4787	4166	4373
SLC30A1_3-SLC39A3_1	SLC30A1-SLC39A3	1327	2215	1553	1710	542	1781	1705	2252	1654	1732	2270	1500
SLC31A2_1-SLC39A3_1	SLC31A2-SLC39A3	4601	2722	2778	6038	1642	5019	5019	4906	5268	4962	4526	6031
SLC31A2_2-SLC39A3_1	SLC31A2-SLC39A3	2956	3647	1965	3118	809	2615	3607	2427	3017	3611	2649	3815
SLC31A2_3-SLC39A3_1	SLC31A2-SLC39A3	1259	1012	739	1077	417	963	1447	1601	1026	1815	1351	1299
SLC30A4_1-SLC39A3_1	SLC30A4-SLC39A3	2295	2572	1439	1656	481	1316	1989	1500	1243	2355	1342	1713
SLC30A4_2-SLC39A3_1	SLC30A4-SLC39A3	796	525	578	518	146	470	501	563	473	591	550	675
SLC30A4_3-SLC39A3_1	SLC30A4-SLC39A3	2356	1863	1143	1206	404	1389	1098	966	1316	1213	1123	1617
OR11A1_1-SLC39A3_1	OR11A1-SLC39A3	3057	3143	3041	3881	1245	3215	4302	3184	3813	3700	3239	4038
OR11A1_2-SLC39A3_1	OR11A1-SLC39A3	2012	2525	1266	2846	847	2730	3846	2901	2571	3521	2894	3234
OR11A1_3-SLC39A3_1	OR11A1-SLC39A3	881	2059	1291	1724	376	1459	1818	1479	1421	1528	1834	1626
OR2V2_1-SLC39A3_1	OR2V2-SLC39A3	3092	3356	3228	2264	670	1897	2818	2042	1587	2511	1975	1790
OR2V2_2-SLC39A3_1	OR2V2-SLC39A3	2619	3177	3464	3701	1043	2943	3309	3216	2030	3372	3167	2434
OR2V2_3-SLC39A3_1	OR2V2-SLC39A3	1290	1008	976	1251	310	1039	1596	1355	1386	1423	1906	1359
OR5K4_1-SLC39A3_1	OR5K4-SLC39A3	1090	1040	554	484	171	548	524	648	331	572	490	427
OR5K4_2-SLC39A3_1	OR5K4-SLC39A3	1714	2092	1758	1652	427	1234	1770	1296	1500	1788	1481	1289
OR5K4_3-SLC39A3_1	OR5K4-SLC39A3	1249	1205	938	1460	472	1238	1362	1334	1093	1484	1541	1305
SLC39A14_1-SLC39A3_2	SLC39A3-SLC39A14	694	867	581	835	309	782	695	756	309	589	618	452
SLC39A14_2-SLC39A3_2	SLC39A3-SLC39A14	1079	1088	550	765	274	762	1015	848	469	1287	836	684
SLC39A14_3-SLC39A3_2	SLC39A3-SLC39A14	2128	1836	1365	2397	569	1618	1903	1655	1562	1874	1851	1809
SLC39A4_1-SLC39A3_2	SLC39A3-SLC39A4	554	296	278	641	177	502	442	705	294	466	715	464
SLC39A4_2-SLC39A3_2	SLC39A3-SLC39A4	2026	2596	2336	2902	769	2381	3737	2653	2270	3520	4258	2489
SLC39A4_3-SLC39A3_2	SLC39A3-SLC39A4	1534	2067	1400	1578	636	1855	2258	2118	2073	1973	2458	1932
SLC39A6_1-SLC39A3_2	SLC39A3-SLC39A6	2860	2546	2176	2072	695	1945	2717	1985	2002	2228	2301	2095
SLC39A6_2-SLC39A3_2	SLC39A3-SLC39A6	824	1090	1186	888	363	1015	1367	1136	964	1624	1317	1225
SLC39A6_3-SLC39A3_2	SLC39A3-SLC39A6	1353	2610	953	1170	404	1216	1259	1296	954	1366	1397	1060
SLC39A1_1-SLC39A3_2	SLC39A3-SLC39A1	533	801	791	826	273	848	1213	1601	1479	1167	2106	1769
SLC39A1_2-SLC39A3_2	SLC39A3-SLC39A1	2623	3512	2581	2531	801	2211	2416	2384	2130	2755	3090	3247
SLC39A1_3-SLC39A3_2	SLC39A3-SLC39A1	1989	1828	899	1128	413	999	2194	1706	1155	3090	1734	1559
SLC39A3_1-SLC39A3_2	SLC39A3-SLC39A3	3934	2891	2200	3483	1042	2997	3398	2837	3466	3592	3144	4263
SLC39A3_2-SLC39A3_2	SLC39A3-SLC39A3	1656	1558	1667	1308	422	1139	1378	1676	1546	1589	1752	1573
SLC39A3_3-SLC39A3_2	SLC39A3-SLC39A3	1717	1378	1212	847	264	856	693	605	1023	778	766	1123
SLC39A9_1-SLC39A3_2	SLC39A9-SLC39A3	926	585	432	495	204	594	456	430	521	423	344	529
SLC39A9_2-SLC39A3_2	SLC39A9-SLC39A3	770	1589	820	943	342	1125	1738	737	1001	2281	723	1208
SLC39A9_3-SLC39A3_2	SLC39A9-SLC39A3	1593	1608	1192	1395	406	1232	1026	972	930	804	1056	932
SLC30A5_1-SLC39A3_2	SLC30A5-SLC39A3	1266	1017	744	637	206	393	881	733	453	949	1117	348
SLC30A5_2-SLC39A3_2	SLC30A5-SLC39A3	748	1050	391	564	200	594	819	557	586	982	528	779
SLC30A5_3-SLC39A3_2	SLC30A5-SLC39A3	1124	1257	791	696	319	839	1555	1073	904	2098	1014	1100
SLC30A9_1-SLC39A3_2	SLC30A9-SLC39A3	968	857	446	462	150	489	50	26	30	29	20	49
SLC30A9_2-SLC39A3_2	SLC30A9-SLC39A3	1118	555	1198	1425	360	988	487	437	178	628	410	171
SLC30A9_3-SLC39A3_2	SLC30A9-SLC39A3	574	517	474	424	176	447	39	24	6	15	21	15
SLC39A11_1-SLC39A3_2	SLC39A11-SLC39A3	518	640	570	486	146	541	854	593	451	721	811	565
SLC39A11_2-SLC39A3_2	SLC39A11-SLC39A3	644	688	892	771	262	607	725	805	703	694	970	797
SLC39A11_3-SLC39A3_2	SLC39A11-SLC39A3	1614	1520	1414	1294	410	1182	1260	1262	1364	1066	1258	1542
SLC30A6_1-SLC39A3_2	SLC30A6-SLC39A3	1743	1145	1173	1064	385	988	1319	1666	1130	1256	1984	1185
SLC30A6_2-SLC39A3_2	SLC30A6-SLC39A3	1035	550	478	614	219	607	761	1019	414	771	872	448
SLC30A6_3-SLC39A3_2	SLC30A6-SLC39A3	2280	2082	1478	2091	784	1954	1509	1581	946	1742	1336	1152
SLC11A2_1-SLC39A3_2	SLC11A2-SLC39A3	676	805	421	211	75	287	255	229	308	235	173	484
SLC11A2_2-SLC39A3_2	SLC11A2-SLC39A3	2372	1274	1324	1096	396	1116	1145	1138	905	1104	1063	913
SLC11A2_3-SLC39A3_2	SLC11A2-SLC39A3	789	858	921	1019	270	955	1101	690	1027	1023	652	1345
SLC39A7_1-SLC39A3_2	SLC39A7-SLC39A3	2564	2242	1801	1810	580	1675	1831	1299	1017	1560	1469	1177
SLC39A7_2-SLC39A3_2	SLC39A7-SLC39A3	889	715	908	700	191	375	124	199	106	183	151	113
SLC39A7_3-SLC39A3_2	SLC39A7-SLC39A3	2030	2082	1599	890	316	840	494	353	496	738	359	740
SLC31A1_1-SLC39A3_2	SLC31A1-SLC39A3	2069	1850	1390	1325	497	1342	1180	956	1060	1025	957	1201
SLC31A1_2-SLC39A3_2	SLC31A1-SLC39A3	1305	1035	1076	854	270	774	696	714	653	599	744	563
SLC31A1_3-SLC39A3_2	SLC31A1-SLC39A3	2350	1877	1215	1245	475	1162	878	875	823	942	832	948
SLC39A10_1-SLC39A3_2	SLC39A10-SLC39A3	1378	2010	1974	1114	402	1061	1283	1328	1084	1331	1563	1466
SLC39A10_2-SLC39A3_2	SLC39A10-SLC39A3	1528	1245	1841	909	288	886	709	484	336	747	405	347
SLC39A10_3-SLC39A3_2	SLC39A10-SLC39A3	131	182	78	31	29	73	71	30	26	94	28	39
SLC39A8_1-SLC39A3_2	SLC39A8-SLC39A3	1554	1743	1121	1029	404	1010	1477	1793	778	1806	1796	827
SLC39A8_2-SLC39A3_2	SLC39A8-SLC39A3	711	539	421	371	132	382	417	559	450	330	584	465
SLC39A8_3-SLC39A3_2	SLC39A8-SLC39A3	2262	2475	2238	2048	622	1863	2064	2526	1807	1872	2674	2477
SLC39A13_1-SLC39A3_2	SLC39A13-SLC39A3	1411	1609	1495	1382	368	1110	1750	1162	1156	1785	1345	1331
SLC39A13_2-SLC39A3_2	SLC39A13-SLC39A3	456	1040	769	593	240	711	855	914	646	1109	624	1066
SLC39A13_3-SLC39A3_2	SLC39A13-SLC39A3	327	508	415	326	138	406	249	378	275	339	380	394
SLC30A3_1-SLC39A3_2	SLC30A3-SLC39A3	1391	1036	1049	996	339	805	907	768	696	1066	779	890
SLC30A3_2-SLC39A3_2	SLC30A3-SLC39A3	508	753	404	526	190	459	713	556	621	594	659	660
SLC30A3_3-SLC39A3_2	SLC30A3-SLC39A3	1688	1475	1699	2343	848	2031	2648	3002	2209	2703	3251	2078
SLC30A7_1-SLC39A3_2	SLC30A7-SLC39A3	2657	3049	1767	2067	678	1851	2225	2669	1784	2588	2737	2349
SLC30A7_2-SLC39A3_2	SLC30A7-SLC39A3	1962	1721	1503	1032	504	1119	784	1348	895	593	1866	986
SLC30A7_3-SLC39A3_2	SLC30A7-SLC39A3	2306	2191	1842	1266	488	1468	1198	1462	1684	1157	1344	2039
SLC30A1_1-SLC39A3_2	SLC30A1-SLC39A3	581	469	536	720	213	712	690	1051	686	617	830	906
SLC30A1_2-SLC39A3_2	SLC30A1-SLC39A3	2093	1294	1467	1165	449	1033	1915	1447	1126	2280	1533	1088
SLC30A1_3-SLC39A3_2	SLC30A1-SLC39A3	866	1166	1134	1281	451	1203	2089	1295	1422	2041	1305	1771
SLC31A2_1-SLC39A3_2	SLC31A2-SLC39A3	647	2582	1666	2580	792	2079	2131	2157	2266	2218	2133	2696
SLC31A2_2-SLC39A3_2	SLC31A2-SLC39A3	1272	1701	630	1356	381	1196	1455	1150	1473	1583	1453	1673
SLC31A2_3-SLC39A3_2	SLC31A2-SLC39A3	1513	1837	822	932	339	1084	1229	939	1435	1512	930	1751
SLC30A4_1-SLC39A3_2	SLC30A4-SLC39A3	2259	2572	2133	1579	403	1330	2478	1206	1226	2579	1436	1296
SLC30A4_2-SLC39A3_2	SLC30A4-SLC39A3	1767	1573	1130	703	265	798	820	865	795	1147	1041	1392
SLC30A4_3-SLC39A3_2	SLC30A4-SLC39A3	926	1752	1183	1522	504	1515	2111	1332	1123	2504	1416	1269
OR11A1_1-SLC39A3_2	OR11A1-SLC39A3	1227	2071	1258	1749	592	1639	2258	1718	1690	1841	1677	2001
OR11A1_2-SLC39A3_2	OR11A1-SLC39A3	1853	1203	1837	2055	844	1950	2207	2795	1559	1962	3907	2843
OR11A1_3-SLC39A3_2	OR11A1-SLC39A3	462	726	539	831	259	813	1054	1009	739	1288	926	653
OR2V2_1-SLC39A3_2	OR2V2-SLC39A3	1009	1110	1218	819	283	925	845	497	735	871	395	772
OR2V2_2-SLC39A3_2	OR2V2-SLC39A3	2039	1959	1387	1837	554	1412	2137	2025	1061	2194	2546	1370
OR2V2_3-SLC39A3_2	OR2V2-SLC39A3	754	629	813	940	248	825	1159	1094	1303	1237	1653	1350
OR5K4_1-SLC39A3_2	OR5K4-SLC39A3	1694	1573	1225	1098	361	920	1228	1085	1091	1379	1344	1116
OR5K4_2-SLC39A3_2	OR5K4-SLC39A3	2588	1949	1805	1424	542	1384	1636	1529	1359	1984	2064	1395
OR5K4_3-SLC39A3_2	OR5K4-SLC39A3	950	1071	609	631	248	651	892	846	868	1056	906	1303
SLC39A14_1-SLC39A3_3	SLC39A3-SLC39A14	1147	1268	1415	1302	516	1056	1000	1216	1297	883	1031	1544
SLC39A14_2-SLC39A3_3	SLC39A3-SLC39A14	1859	1626	1181	1145	184	1410	839	1074	897	978	869	1116
SLC39A14_3-SLC39A3_3	SLC39A3-SLC39A14	2972	3998	2282	3784	1085	3544	3949	3638	3298	4138	3930	3710
SLC39A4_1-SLC39A3_3	SLC39A3-SLC39A4	1035	1370	851	940	298	788	559	730	816	429	802	1038
SLC39A4_2-SLC39A3_3	SLC39A3-SLC39A4	3956	4242	2945	4658	1334	3745	5205	3848	3310	5303	4415	3673
SLC39A4_3-SLC39A3_3	SLC39A3-SLC39A4	1968	2009	2151	2128	761	2332	1747	2612	2176	1291	2873	2693
SLC39A6_1-SLC39A3_3	SLC39A3-SLC39A6	5255	4569	3747	4220	1180	3711	3548	3326	2729	3196	3325	3511
SLC39A6_2-SLC39A3_3	SLC39A3-SLC39A6	2012	1681	1897	1916	558	1935	2182	2176	1267	2268	2741	1439
SLC39A6_3-SLC39A3_3	SLC39A3-SLC39A6	1568	1470	1174	1464	425	1256	1517	1104	1100	1409	1103	1041
SLC39A1_1-SLC39A3_3	SLC39A3-SLC39A1	476	829	632	968	345	849	989	1409	1278	1182	1675	1688
SLC39A1_2-SLC39A3_3	SLC39A3-SLC39A1	3379	3062	2952	3565	1034	2925	3181	3086	2459	3657	3179	3162
SLC39A1_3-SLC39A3_3	SLC39A3-SLC39A1	1289	1318	1212	1264	359	1132	1523	1623	1139	2101	1327	1438
SLC39A3_1-SLC39A3_3	SLC39A3-SLC39A3	4605	4614	3329	4615	1307	3812	4230	4471	3136	4298	5491	3256
SLC39A3_2-SLC39A3_3	SLC39A3-SLC39A3	2611	2376	1791	2262	637	1982	2202	1945	1852	2346	1755	2382
SLC39A3_3-SLC39A3_3	SLC39A3-SLC39A3	1612	1616	809	1301	408	1182	1432	1689	1185	1606	1831	1478
SLC39A9_1-SLC39A3_3	SLC39A9-SLC39A3	2161	1568	1192	1428	413	1437	1142	1180	1133	1188	1063	1082
SLC39A9_2-SLC39A3_3	SLC39A9-SLC39A3	1137	1592	1052	1553	545	1722	1167	973	1024	967	901	988
SLC39A9_3-SLC39A3_3	SLC39A9-SLC39A3	1567	2704	1681	1804	447	1610	1468	1143	984	1395	1094	988
SLC30A5_1-SLC39A3_3	SLC30A5-SLC39A3	1927	2288	1824	1486	474	1278	1189	1778	1257	1059	1913	1368
SLC30A5_2-SLC39A3_3	SLC30A5-SLC39A3	1187	482	700	766	230	786	869	583	585	969	711	896
SLC30A5_3-SLC39A3_3	SLC30A5-SLC39A3	2256	1939	1195	1421	404	1376	1439	1116	1307	1702	1149	1647
SLC30A9_1-SLC39A3_3	SLC30A9-SLC39A3	1453	1316	1073	1102	300	962	147	91	100	95	49	72
SLC30A9_2-SLC39A3_3	SLC30A9-SLC39A3	1342	1967	1111	1773	524	1622	572	703	426	400	605	402
SLC30A9_3-SLC39A3_3	SLC30A9-SLC39A3	636	963	526	536	173	546	34	105	14	30	32	20
SLC39A11_1-SLC39A3_3	SLC39A11-SLC39A3	1400	1226	1173	991	323	1096	771	893	788	840	1145	555
SLC39A11_2-SLC39A3_3	SLC39A11-SLC39A3	1338	971	825	989	364	981	1352	915	832	1078	974	1079
SLC39A11_3-SLC39A3_3	SLC39A11-SLC39A3	1702	1857	1978	1739	493	1699	1658	1746	1665	1497	1397	1983
SLC30A6_1-SLC39A3_3	SLC30A6-SLC39A3	1313	2262	1878	1369	531	1503	1649	1339	1124	1455	1363	1505
SLC30A6_2-SLC39A3_3	SLC30A6-SLC39A3	965	1186	719	887	358	820	669	955	717	588	882	798
SLC30A6_3-SLC39A3_3	SLC30A6-SLC39A3	1787	2575	2356	2484	812	2307	1632	1644	1203	1290	1175	1146
SLC11A2_1-SLC39A3_3	SLC11A2-SLC39A3	878	1553	944	550	173	706	537	589	559	602	525	502
SLC11A2_2-SLC39A3_3	SLC11A2-SLC39A3	1998	2215	1347	1704	469	1404	1604	993	1278	1577	994	1189
SLC11A2_3-SLC39A3_3	SLC11A2-SLC39A3	996	833	1014	854	296	757	875	769	485	1164	672	457
SLC39A7_1-SLC39A3_3	SLC39A7-SLC39A3	4120	3169	2470	2337	665	2058	1659	1193	1444	1508	1189	1602
SLC39A7_2-SLC39A3_3	SLC39A7-SLC39A3	861	1658	1097	924	325	832	151	138	177	268	182	205
SLC39A7_3-SLC39A3_3	SLC39A7-SLC39A3	3030	2747	1595	1795	526	1782	852	561	568	720	610	739
SLC31A1_1-SLC39A3_3	SLC31A1-SLC39A3	2276	3045	1884	1708	655	1727	1418	1721	1047	1154	1688	879
SLC31A1_2-SLC39A3_3	SLC31A1-SLC39A3	1708	1083	1371	1027	331	1013	837	729	660	944	720	636
SLC31A1_3-SLC39A3_3	SLC31A1-SLC39A3	2700	2841	2080	1821	536	1677	1296	1275	989	1055	1120	1069
SLC39A10_1-SLC39A3_3	SLC39A10-SLC39A3	2863	1640	1694	1403	456	1291	1298	1387	657	1799	980	1018
SLC39A10_2-SLC39A3_3	SLC39A10-SLC39A3	1246	829	885	546	209	494	379	426	182	313	362	221
SLC39A10_3-SLC39A3_3	SLC39A10-SLC39A3	2546	1260	1448	960	382	1012	527	402	845	686	427	1208
SLC39A8_1-SLC39A3_3	SLC39A8-SLC39A3	1435	1727	1226	948	278	1131	1169	1272	1223	1203	1167	1498
SLC39A8_2-SLC39A3_3	SLC39A8-SLC39A3	771	631	547	444	140	558	585	360	486	574	366	531
SLC39A8_3-SLC39A3_3	SLC39A8-SLC39A3	2658	1971	1818	1660	604	1713	1448	1397	1972	1370	1652	2326
SLC39A13_1-SLC39A3_3	SLC39A13-SLC39A3	2173	1525	1628	1859	550	1558	1737	1620	1632	1700	1554	1761
SLC39A13_2-SLC39A3_3	SLC39A13-SLC39A3	2613	2508	1469	1764	489	2012	2742	2350	1733	2819	2492	2299
SLC39A13_3-SLC39A3_3	SLC39A13-SLC39A3	1268	1223	852	1146	316	1090	1181	1022	817	1325	1027	871
SLC30A3_1-SLC39A3_3	SLC30A3-SLC39A3	568	1280	1108	927	354	858	1023	1361	1206	915	1189	1817
SLC30A3_2-SLC39A3_3	SLC30A3-SLC39A3	1518	1751	1946	1355	482	1241	1654	1462	1262	1268	1387	1363
SLC30A3_3-SLC39A3_3	SLC30A3-SLC39A3	4032	1819	2995	3272	1007	3236	3272	3477	2998	4247	3251	4208
SLC30A7_1-SLC39A3_3	SLC30A7-SLC39A3	3526	3389	2570	2363	629	2573	1819	2831	2193	1570	2594	2218
SLC30A7_2-SLC39A3_3	SLC30A7-SLC39A3	3083	4372	3118	2589	814	2174	2356	1863	1756	2119	1749	2264
SLC30A7_3-SLC39A3_3	SLC30A7-SLC39A3	1360	2004	2029	1942	469	1708	2162	1301	1240	1656	1362	1458
SLC30A1_1-SLC39A3_3	SLC30A1-SLC39A3	2378	1776	1169	1367	482	1484	1715	1882	1608	1846	1870	2513
SLC30A1_2-SLC39A3_3	SLC30A1-SLC39A3	3713	4115	2956	3327	986	2899	3556	3388	2886	3612	3469	3530
SLC30A1_3-SLC39A3_3	SLC30A1-SLC39A3	2697	2625	2556	2536	973	2636	3286	3004	2468	3603	2989	2521
SLC31A2_1-SLC39A3_3	SLC31A2-SLC39A3	2727	4205	2658	5029	1610	4220	4886	4412	3997	4304	4301	5020
SLC31A2_2-SLC39A3_3	SLC31A2-SLC39A3	2941	2745	2554	3359	902	2975	3542	3211	3426	3399	3303	4338
SLC31A2_3-SLC39A3_3	SLC31A2-SLC39A3	1925	1774	1755	1254	420	1309	1416	1560	903	1882	1379	1137
SLC30A4_1-SLC39A3_3	SLC30A4-SLC39A3	2735	2457	2431	1560	406	1262	1550	991	1016	1794	1171	1220
SLC30A4_2-SLC39A3_3	SLC30A4-SLC39A3	1204	1436	1082	838	229	597	1202	532	651	1271	470	1154
SLC30A4_3-SLC39A3_3	SLC30A4-SLC39A3	2214	1984	1418	1936	552	1611	1700	1885	1048	1550	2038	1758
OR11A1_1-SLC39A3_3	OR11A1-SLC39A3	2295	2423	2346	1957	709	1796	2289	2058	1615	2044	1852	2087
OR11A1_2-SLC39A3_3	OR11A1-SLC39A3	5681	3835	3673	4550	1426	4164	3633	3481	3725	2892	3619	4202
OR11A1_3-SLC39A3_3	OR11A1-SLC39A3	2170	2320	1492	2063	559	2003	2404	1871	1750	2165	1990	1943
OR2V2_1-SLC39A3_3	OR2V2-SLC39A3	1555	2222	1666	1859	576	1607	1486	2221	1168	1513	2198	1221
OR2V2_2-SLC39A3_3	OR2V2-SLC39A3	3130	4055	2222	3205	1000	2922	3157	2678	2277	3144	2669	2737
OR2V2_3-SLC39A3_3	OR2V2-SLC39A3	2190	2130	1346	1813	560	1455	2661	1573	1370	2582	1543	1996
OR5K4_1-SLC39A3_3	OR5K4-SLC39A3	1575	1863	1782	1753	417	1333	1871	1641	1581	1595	1909	1882
OR5K4_2-SLC39A3_3	OR5K4-SLC39A3	3159	3321	2521	1948	642	2118	1993	2335	2578	1802	2363	2823
OR5K4_3-SLC39A3_3	OR5K4-SLC39A3	2253	2443	1195	958	369	1148	1429	1197	803	1271	1099	1214
SLC39A14_1-SLC39A9_1	SLC39A9-SLC39A14	1406	1010	997	1141	328	920	897	725	609	885	643	630
SLC39A14_2-SLC39A9_1	SLC39A9-SLC39A14	1177	996	621	895	323	1023	794	673	812	584	463	857
SLC39A14_3-SLC39A9_1	SLC39A9-SLC39A14	3993	2942	2333	3359	961	2565	2017	1837	1190	1890	2075	1413
SLC39A4_1-SLC39A9_1	SLC39A9-SLC39A4	730	1068	967	595	191	587	287	355	153	188	261	155
SLC39A4_2-SLC39A9_1	SLC39A9-SLC39A4	2654	4061	2389	4326	1249	3829	3332	3999	3514	2973	4313	3768
SLC39A4_3-SLC39A9_1	SLC39A9-SLC39A4	1602	1224	2202	1984	703	1997	1755	1346	1660	1691	1499	1634
SLC39A6_1-SLC39A9_1	SLC39A9-SLC39A6	1784	1978	2233	2923	852	2565	2446	1666	1596	2232	1665	1755
SLC39A6_2-SLC39A9_1	SLC39A9-SLC39A6	2315	1728	1601	1475	357	1347	772	747	1067	483	875	1247
SLC39A6_3-SLC39A9_1	SLC39A9-SLC39A6	871	1414	872	1483	429	1218	956	1174	964	876	1113	815
SLC39A1_1-SLC39A9_1	SLC39A9-SLC39A1	1460	1884	1664	2134	588	1608	1974	2663	1713	2174	3165	2465
SLC39A1_2-SLC39A9_1	SLC39A9-SLC39A1	2030	2310	2699	2877	806	2542	2493	2290	1841	2794	1849	2213
SLC39A1_3-SLC39A9_1	SLC39A9-SLC39A1	1344	1539	969	1481	431	1276	1543	1524	849	1571	1357	1076
SLC39A3_1-SLC39A9_1	SLC39A9-SLC39A3	2842	2401	2452	3630	1103	2928	2783	2358	1613	2097	2021	1812
SLC39A3_2-SLC39A9_1	SLC39A9-SLC39A3	875	1525	923	1717	462	1620	1253	1126	1003	977	1450	1062
SLC39A3_3-SLC39A9_1	SLC39A9-SLC39A3	815	676	1114	1008	285	1005	953	791	537	971	671	723
SLC39A9_1-SLC39A9_1	SLC39A9-SLC39A9	877	892	830	1151	317	791	685	723	666	509	701	614
SLC39A9_2-SLC39A9_1	SLC39A9-SLC39A9	2293	2482	1901	2545	850	2518	2405	1652	1497	1861	1785	1682
SLC39A9_3-SLC39A9_1	SLC39A9-SLC39A9	1440	1972	1599	1790	446	1686	1381	900	1449	1309	636	1928
SLC30A5_1-SLC39A9_1	SLC30A5-SLC39A9	1215	1943	1067	1087	322	743	857	752	684	620	822	677
SLC30A5_2-SLC39A9_1	SLC30A5-SLC39A9	882	1059	1004	924	305	884	1138	740	899	1242	617	999
SLC30A5_3-SLC39A9_1	SLC30A5-SLC39A9	763	1035	1156	771	282	1038	759	818	732	691	1108	1098
SLC30A9_1-SLC39A9_1	SLC30A9-SLC39A9	1411	644	923	727	276	654	45	96	101	25	130	159
SLC30A9_2-SLC39A9_1	SLC30A9-SLC39A9	1561	2186	1216	2344	477	1862	191	236	284	134	177	169
SLC30A9_3-SLC39A9_1	SLC30A9-SLC39A9	925	1382	590	686	221	752	36	21	94	33	24	134
SLC39A11_1-SLC39A9_1	SLC39A11-SLC39A9	1008	747	547	822	282	712	727	676	630	543	762	583
SLC39A11_2-SLC39A9_1	SLC39A11-SLC39A9	665	832	648	817	281	926	1049	575	855	652	547	775
SLC39A11_3-SLC39A9_1	SLC39A11-SLC39A9	1297	2006	1159	1448	376	1162	1094	962	853	965	894	925
SLC30A6_1-SLC39A9_1	SLC30A6-SLC39A9	1434	1750	1486	1468	514	1556	1300	1254	1914	1016	989	2159
SLC30A6_2-SLC39A9_1	SLC30A6-SLC39A9	911	677	623	674	238	796	394	498	289	361	326	411
SLC30A6_3-SLC39A9_1	SLC30A6-SLC39A9	2935	2605	2134	3035	866	2595	1601	1583	1390	1496	1489	1442
SLC11A2_1-SLC39A9_1	SLC11A2-SLC39A9	2153	1232	1446	876	271	915	792	729	580	836	711	590
SLC11A2_2-SLC39A9_1	SLC11A2-SLC39A9	1692	2410	896	1653	516	1420	1004	1016	861	751	640	832
SLC11A2_3-SLC39A9_1	SLC11A2-SLC39A9	910	544	556	913	324	832	939	704	1053	857	622	1019
SLC39A7_1-SLC39A9_1	SLC39A7-SLC39A9	1634	2515	2170	2129	691	1889	1470	1689	1328	1526	2245	1554
SLC39A7_2-SLC39A9_1	SLC39A7-SLC39A9	1125	1114	747	483	199	570	248	266	150	269	240	177
SLC39A7_3-SLC39A9_1	SLC39A7-SLC39A9	1642	909	1227	1172	315	1056	365	550	377	191	864	319
SLC31A1_1-SLC39A9_1	SLC31A1-SLC39A9	2155	2200	1900	1861	683	1498	1685	2049	965	1197	2188	812
SLC31A1_2-SLC39A9_1	SLC31A1-SLC39A9	1906	1974	1807	1593	426	1268	1097	981	566	973	1104	717
SLC31A1_3-SLC39A9_1	SLC31A1-SLC39A9	1694	1659	2105	1904	654	1858	1580	1151	1029	1367	1017	1114
SLC39A10_1-SLC39A9_1	SLC39A10-SLC39A9	1874	2010	1644	1729	500	1476	1488	689	700	1438	689	790
SLC39A10_2-SLC39A9_1	SLC39A10-SLC39A9	736	1180	834	611	250	738	237	264	295	228	185	281
SLC39A10_3-SLC39A9_1	SLC39A10-SLC39A9	391	378	156	97	64	210	89	196	52	148	80	78
SLC39A8_1-SLC39A9_1	SLC39A8-SLC39A9	1827	1378	1175	1306	354	1220	920	867	959	769	688	973
SLC39A8_2-SLC39A9_1	SLC39A8-SLC39A9	1087	1067	1029	788	291	720	843	615	407	752	554	447
SLC39A8_3-SLC39A9_1	SLC39A8-SLC39A9	2014	1918	1126	1562	550	1551	1587	1476	980	1104	1607	715
SLC39A13_1-SLC39A9_1	SLC39A13-SLC39A9	1604	1438	1049	1394	477	1129	651	801	516	567	1010	736
SLC39A13_2-SLC39A9_1	SLC39A13-SLC39A9	1849	1421	1562	1820	630	1696	1772	1924	1255	1947	1713	1275
SLC39A13_3-SLC39A9_1	SLC39A13-SLC39A9	565	789	586	550	199	570	486	457	370	345	342	351
SLC30A3_1-SLC39A9_1	SLC30A3-SLC39A9	1131	452	776	952	324	988	730	535	764	871	523	777
SLC30A3_2-SLC39A9_1	SLC30A3-SLC39A9	709	1021	787	796	256	665	714	770	446	481	666	464
SLC30A3_3-SLC39A9_1	SLC30A3-SLC39A9	852	2002	2227	2127	635	1838	1691	2232	1549	1090	2417	1563
SLC30A7_1-SLC39A9_1	SLC30A7-SLC39A9	2192	3290	2750	3020	996	2681	2709	2123	2581	2330	2135	3467
SLC30A7_2-SLC39A9_1	SLC30A7-SLC39A9	1941	2151	1441	1936	508	1634	1074	1115	777	1326	709	782
SLC30A7_3-SLC39A9_1	SLC30A7-SLC39A9	1130	1078	872	1507	316	1042	863	705	1003	851	640	1276
SLC30A1_1-SLC39A9_1	SLC30A1-SLC39A9	368	936	668	886	214	767	754	461	651	792	395	996
SLC30A1_2-SLC39A9_1	SLC30A1-SLC39A9	3111	2596	2260	2719	959	2671	2936	2983	2405	2946	2519	2871
SLC30A1_3-SLC39A9_1	SLC30A1-SLC39A9	1819	1877	2257	2802	877	2109	3224	2532	1967	3131	2393	2022
SLC31A2_1-SLC39A9_1	SLC31A2-SLC39A9	2972	3170	2405	4841	1193	3500	3301	2784	3037	2605	2536	3267
SLC31A2_2-SLC39A9_1	SLC31A2-SLC39A9	3472	1983	2350	2982	928	2917	3261	2844	2069	2871	2569	2610
SLC31A2_3-SLC39A9_1	SLC31A2-SLC39A9	1683	1745	1358	1610	527	1557	1428	1494	1167	1489	1462	1260
SLC30A4_1-SLC39A9_1	SLC30A4-SLC39A9	2286	2070	1399	1551	430	1150	1424	948	1238	1561	815	1336
SLC30A4_2-SLC39A9_1	SLC30A4-SLC39A9	1569	1660	929	1089	268	829	726	670	620	648	640	711
SLC30A4_3-SLC39A9_1	SLC30A4-SLC39A9	1774	1455	1411	1795	566	1521	1309	1300	1085	1426	989	1275
OR11A1_1-SLC39A9_1	OR11A1-SLC39A9	3409	3251	2740	4701	1311	3997	5092	3329	3487	5076	3392	4169
OR11A1_2-SLC39A9_1	OR11A1-SLC39A9	957	1172	1073	2213	635	2097	1737	1629	1453	1769	1600	1379
OR11A1_3-SLC39A9_1	OR11A1-SLC39A9	1077	995	981	1384	402	1262	1328	1405	1172	1180	1390	1220
OR2V2_1-SLC39A9_1	OR2V2-SLC39A9	1776	1176	1207	1392	371	1185	1641	863	892	1283	664	883
OR2V2_2-SLC39A9_1	OR2V2-SLC39A9	3010	2810	1820	2710	734	2176	1822	2176	1468	2030	1912	1621
OR2V2_3-SLC39A9_1	OR2V2-SLC39A9	970	1713	927	1734	496	1366	1565	1608	1666	1240	1921	1680
OR5K4_1-SLC39A9_1	OR5K4-SLC39A9	1642	1173	1560	1237	350	1065	807	859	835	620	1038	953
OR5K4_2-SLC39A9_1	OR5K4-SLC39A9	1795	1573	1330	1347	498	1336	1417	1315	1099	1200	1215	1158
OR5K4_3-SLC39A9_1	OR5K4-SLC39A9	1442	1271	1055	1566	409	1251	1617	1369	1371	1550	1157	1555
SLC39A14_1-SLC39A9_2	SLC39A9-SLC39A14	586	1306	1078	1022	275	885	398	556	535	330	408	660
SLC39A14_2-SLC39A9_2	SLC39A9-SLC39A14	1941	1377	1122	1803	520	1480	1198	1272	1259	979	1226	1422
SLC39A14_3-SLC39A9_2	SLC39A9-SLC39A14	2922	2852	1946	3116	845	2362	1939	1436	1444	1755	1499	1599
SLC39A4_1-SLC39A9_2	SLC39A9-SLC39A4	1451	1331	1109	1475	409	1001	646	870	585	546	811	570
SLC39A4_2-SLC39A9_2	SLC39A9-SLC39A4	2994	2755	2097	3810	1180	3508	3613	3014	3098	3444	3003	2731
SLC39A4_3-SLC39A9_2	SLC39A9-SLC39A4	1115	1126	964	1923	499	1401	1388	1240	1108	1311	1049	842
SLC39A6_1-SLC39A9_2	SLC39A9-SLC39A6	1437	2067	1788	2199	691	1784	1740	1476	1312	1597	1246	1141
SLC39A6_2-SLC39A9_2	SLC39A9-SLC39A6	1764	2080	1682	1757	470	1277	1276	1158	737	1149	1047	750
SLC39A6_3-SLC39A9_2	SLC39A9-SLC39A6	1582	865	1292	1127	373	1054	703	610	972	648	625	945
SLC39A1_1-SLC39A9_2	SLC39A9-SLC39A1	1381	1399	1013	2078	392	1470	2915	1465	1715	2804	1455	1958
SLC39A1_2-SLC39A9_2	SLC39A9-SLC39A1	4183	2828	2897	3418	925	2402	1657	2260	2200	1745	2344	2386
SLC39A1_3-SLC39A9_2	SLC39A9-SLC39A1	1533	1949	1509	1672	478	1573	1751	1244	1976	1778	1581	2433
SLC39A3_1-SLC39A9_2	SLC39A9-SLC39A3	2956	3373	1472	2945	958	2646	2202	2557	1753	1782	2396	1578
SLC39A3_2-SLC39A9_2	SLC39A9-SLC39A3	1711	1399	1150	1385	514	1503	1219	1254	1188	1272	1514	891
SLC39A3_3-SLC39A9_2	SLC39A9-SLC39A3	1306	1222	908	1293	395	1092	563	1205	564	467	1799	679
SLC39A9_1-SLC39A9_2	SLC39A9-SLC39A9	474	936	988	1240	261	857	976	676	792	694	775	582
SLC39A9_2-SLC39A9_2	SLC39A9-SLC39A9	1504	1207	1709	1950	520	1470	1530	1470	1574	1143	1372	1110
SLC39A9_3-SLC39A9_2	SLC39A9-SLC39A9	1028	1752	965	1217	302	1034	955	721	628	909	902	540
SLC30A5_1-SLC39A9_2	SLC30A5-SLC39A9	842	1242	555	631	252	572	538	478	851	614	474	918
SLC30A5_2-SLC39A9_2	SLC30A5-SLC39A9	1400	1426	835	1004	288	897	867	680	944	625	674	894
SLC30A5_3-SLC39A9_2	SLC30A5-SLC39A9	1900	1463	1160	1340	463	1211	1086	814	1134	727	815	987
SLC30A9_1-SLC39A9_2	SLC30A9-SLC39A9	890	939	971	1146	309	893	38	18	41	20	33	31
SLC30A9_2-SLC39A9_2	SLC30A9-SLC39A9	1060	904	1151	987	289	857	54	123	68	35	76	110
SLC30A9_3-SLC39A9_2	SLC30A9-SLC39A9	303	467	558	402	170	386	25	22	47	20	28	25
SLC39A11_1-SLC39A9_2	SLC39A11-SLC39A9	596	645	444	665	212	534	429	501	429	316	358	290
SLC39A11_2-SLC39A9_2	SLC39A11-SLC39A9	1031	1240	858	1161	363	1126	1050	612	1166	852	594	1118
SLC39A11_3-SLC39A9_2	SLC39A11-SLC39A9	2390	1981	1912	1796	629	1550	1788	1244	1276	1653	1364	1551
SLC30A6_1-SLC39A9_2	SLC30A6-SLC39A9	1180	1445	1733	1417	437	1200	1002	887	862	1005	821	482
SLC30A6_2-SLC39A9_2	SLC30A6-SLC39A9	1900	1728	1453	1930	594	1701	1125	1259	1125	1108	1136	920
SLC30A6_3-SLC39A9_2	SLC30A6-SLC39A9	2953	2473	1857	2744	822	2162	1240	966	962	1013	547	1154
SLC11A2_1-SLC39A9_2	SLC11A2-SLC39A9	1098	974	869	684	166	642	500	411	384	426	357	387
SLC11A2_2-SLC39A9_2	SLC11A2-SLC39A9	2078	1935	1229	1421	401	1361	980	910	962	471	800	1103
SLC11A2_3-SLC39A9_2	SLC11A2-SLC39A9	916	779	880	708	184	476	603	346	386	514	440	223
SLC39A7_1-SLC39A9_2	SLC39A7-SLC39A9	2070	2795	1656	1884	557	1706	1330	1362	949	888	1267	1059
SLC39A7_2-SLC39A9_2	SLC39A7-SLC39A9	1945	2383	1252	776	266	733	166	519	162	107	671	173
SLC39A7_3-SLC39A9_2	SLC39A7-SLC39A9	2234	1605	1754	1430	411	1113	813	502	512	709	599	581
SLC31A1_1-SLC39A9_2	SLC31A1-SLC39A9	3427	2970	2062	2224	682	1983	1401	1331	1461	1393	1454	1185
SLC31A1_2-SLC39A9_2	SLC31A1-SLC39A9	564	599	314	690	133	362	312	165	255	267	116	125
SLC31A1_3-SLC39A9_2	SLC31A1-SLC39A9	1998	2120	1268	1247	421	1109	615	628	709	472	442	602
SLC39A10_1-SLC39A9_2	SLC39A10-SLC39A9	2354	2209	2065	2054	567	1694	1115	1126	1197	852	1202	1167
SLC39A10_2-SLC39A9_2	SLC39A10-SLC39A9	1794	1699	1307	921	270	744	606	141	383	773	174	285
SLC39A10_3-SLC39A9_2	SLC39A10-SLC39A9	766	603	581	364	131	391	257	140	204	294	198	212
SLC39A8_1-SLC39A9_2	SLC39A8-SLC39A9	1848	1656	1304	1176	397	1222	992	814	879	732	900	775
SLC39A8_2-SLC39A9_2	SLC39A8-SLC39A9	1721	1864	1181	1083	393	993	958	820	953	781	755	1010
SLC39A8_3-SLC39A9_2	SLC39A8-SLC39A9	2698	2150	1526	2120	627	1813	1844	1652	1417	1753	1849	1584
SLC39A13_1-SLC39A9_2	SLC39A13-SLC39A9	1366	1423	1148	1345	414	1195	967	796	773	831	872	850
SLC39A13_2-SLC39A9_2	SLC39A13-SLC39A9	1735	1762	1058	1896	529	1601	1978	1349	1748	2177	1229	2433
SLC39A13_3-SLC39A9_2	SLC39A13-SLC39A9	978	1185	850	1027	330	771	705	658	675	675	421	440
SLC30A3_1-SLC39A9_2	SLC30A3-SLC39A9	1001	624	671	810	302	714	493	900	430	342	673	356
SLC30A3_2-SLC39A9_2	SLC30A3-SLC39A9	1361	1181	1293	933	350	812	960	683	642	980	733	742
SLC30A3_3-SLC39A9_2	SLC30A3-SLC39A9	1864	2135	1359	2175	705	1983	2048	2037	1870	1510	2196	1661
SLC30A7_1-SLC39A9_2	SLC30A7-SLC39A9	4024	3086	2586	2565	865	2414	2941	1558	2129	2691	1787	2085
SLC30A7_2-SLC39A9_2	SLC30A7-SLC39A9	3063	1998	1657	1825	508	1505	1191	1383	804	917	1324	1030
SLC30A7_3-SLC39A9_2	SLC30A7-SLC39A9	3118	2687	2521	2381	677	1663	2474	1599	1153	1822	1402	1146
SLC30A1_1-SLC39A9_2	SLC30A1-SLC39A9	1667	1440	919	1556	443	1269	1205	1050	970	1361	1061	793
SLC30A1_2-SLC39A9_2	SLC30A1-SLC39A9	2499	2369	2353	2742	930	2460	2990	2318	1783	2660	1929	1613
SLC30A1_3-SLC39A9_2	SLC30A1-SLC39A9	1236	1497	1613	1817	503	1345	1692	1181	1201	1436	1221	997
SLC31A2_1-SLC39A9_2	SLC31A2-SLC39A9	1476	1839	1028	2541	842	2200	2043	1886	1298	1277	2019	1036
SLC31A2_2-SLC39A9_2	SLC31A2-SLC39A9	2626	1928	1369	2153	763	2179	2008	1814	1760	1740	1750	1871
SLC31A2_3-SLC39A9_2	SLC31A2-SLC39A9	2509	1924	1526	2206	578	1923	2118	1796	1724	1862	1939	1691
SLC30A4_1-SLC39A9_2	SLC30A4-SLC39A9	2114	2201	1663	1558	440	1119	1584	1082	639	1188	1512	657
SLC30A4_2-SLC39A9_2	SLC30A4-SLC39A9	1518	1280	905	826	258	746	588	523	558	404	612	567
SLC30A4_3-SLC39A9_2	SLC30A4-SLC39A9	2921	2045	1561	1701	482	1436	2070	1336	752	1927	1308	990
OR11A1_1-SLC39A9_2	OR11A1-SLC39A9	3849	2794	1933	3613	1014	2852	2510	2462	2842	2249	2501	2207
OR11A1_2-SLC39A9_2	OR11A1-SLC39A9	3103	1740	2318	3225	975	2806	2393	2248	2066	1955	2318	1959
OR11A1_3-SLC39A9_2	OR11A1-SLC39A9	1868	1801	1079	1514	505	1299	1150	1776	1329	861	1841	1185
OR2V2_1-SLC39A9_2	OR2V2-SLC39A9	1294	1614	1824	2124	542	1686	1889	1202	993	1831	1238	1058
OR2V2_2-SLC39A9_2	OR2V2-SLC39A9	1675	1982	1393	1674	584	1675	1129	1037	1001	1097	1119	975
OR2V2_3-SLC39A9_2	OR2V2-SLC39A9	683	791	740	1254	378	1092	829	1060	983	685	938	775
OR5K4_1-SLC39A9_2	OR5K4-SLC39A9	788	824	551	794	316	445	499	441	513	406	487	376
OR5K4_2-SLC39A9_2	OR5K4-SLC39A9	1766	1854	1589	1657	577	1284	1700	1264	1106	1845	1313	890
OR5K4_3-SLC39A9_2	OR5K4-SLC39A9	1015	766	492	1103	361	951	864	885	1309	815	902	1037
SLC39A14_1-SLC39A9_3	SLC39A9-SLC39A14	915	665	624	634	195	624	501	375	457	465	340	544
SLC39A14_2-SLC39A9_3	SLC39A9-SLC39A14	1497	1522	931	755	221	996	839	866	538	1162	606	756
SLC39A14_3-SLC39A9_3	SLC39A9-SLC39A14	2923	3053	2771	3368	923	2870	2749	2238	2662	2203	2168	3050
SLC39A4_1-SLC39A9_3	SLC39A9-SLC39A4	839	1001	546	759	238	740	538	374	556	429	406	791
SLC39A4_2-SLC39A9_3	SLC39A9-SLC39A4	3286	3177	3173	4452	1271	3793	3820	3557	3308	3720	3444	3761
SLC39A4_3-SLC39A9_3	SLC39A9-SLC39A4	1390	2033	1270	1683	509	1481	1917	1482	1276	1921	1199	1964
SLC39A6_1-SLC39A9_3	SLC39A9-SLC39A6	2702	2204	1363	1961	636	1791	1601	1697	1745	1421	1433	2277
SLC39A6_2-SLC39A9_3	SLC39A9-SLC39A6	1948	2203	1287	1359	450	1348	1077	963	929	1113	1014	1160
SLC39A6_3-SLC39A9_3	SLC39A9-SLC39A6	1089	687	494	681	222	608	525	578	440	602	537	486
SLC39A1_1-SLC39A9_3	SLC39A9-SLC39A1	479	1227	579	761	317	808	1046	942	704	994	1043	891
SLC39A1_2-SLC39A9_3	SLC39A9-SLC39A1	4500	4059	2937	3094	972	2919	2605	2738	2363	2598	2761	3310
SLC39A1_3-SLC39A9_3	SLC39A9-SLC39A1	1346	1750	1598	1995	685	1821	2464	2354	2327	2444	2648	3418
SLC39A3_1-SLC39A9_3	SLC39A9-SLC39A3	3446	4619	2762	4947	1396	4080	5385	4074	4188	5235	4697	4939
SLC39A3_2-SLC39A9_3	SLC39A9-SLC39A3	1329	650	883	1349	367	1122	1333	1122	494	1489	1135	591
SLC39A3_3-SLC39A9_3	SLC39A9-SLC39A3	1117	1670	869	1085	282	1039	1032	855	580	1206	977	670
SLC39A9_1-SLC39A9_3	SLC39A9-SLC39A9	823	1347	698	941	281	806	761	834	420	672	631	544
SLC39A9_2-SLC39A9_3	SLC39A9-SLC39A9	662	808	648	1027	314	947	1017	994	520	934	1047	829
SLC39A9_3-SLC39A9_3	SLC39A9-SLC39A9	1867	2661	879	1655	480	1805	1655	1339	1641	1371	1178	1850
SLC30A5_1-SLC39A9_3	SLC30A5-SLC39A9	458	775	635	384	122	520	425	638	454	424	623	566
SLC30A5_2-SLC39A9_3	SLC30A5-SLC39A9	445	690	479	433	128	339	430	486	350	495	459	693
SLC30A5_3-SLC39A9_3	SLC30A5-SLC39A9	1154	1493	1224	952	338	1180	1155	1139	1075	940	863	1368
SLC30A9_1-SLC39A9_3	SLC30A9-SLC39A9	921	1267	714	470	212	638	53	48	29	53	63	25
SLC30A9_2-SLC39A9_3	SLC30A9-SLC39A9	1036	722	634	975	241	767	147	164	278	37	132	273
SLC30A9_3-SLC39A9_3	SLC30A9-SLC39A9	489	417	356	258	101	293	20	24	26	28	9	69
SLC39A11_1-SLC39A9_3	SLC39A11-SLC39A9	635	542	444	327	113	480	341	478	328	346	411	369
SLC39A11_2-SLC39A9_3	SLC39A11-SLC39A9	868	678	611	836	290	867	886	731	761	797	681	1003
SLC39A11_3-SLC39A9_3	SLC39A11-SLC39A9	1411	1376	876	1170	391	1370	1330	861	938	1140	804	1332
SLC30A6_1-SLC39A9_3	SLC30A6-SLC39A9	2043	2215	1015	1405	512	1360	1079	1557	857	1161	1253	885
SLC30A6_2-SLC39A9_3	SLC30A6-SLC39A9	1193	1179	1137	1049	314	1186	1268	937	741	1195	842	940
SLC30A6_3-SLC39A9_3	SLC30A6-SLC39A9	3323	2678	2350	2683	867	2509	1424	1429	1412	1157	1423	2389
SLC11A2_1-SLC39A9_3	SLC11A2-SLC39A9	831	654	425	207	79	334	240	311	182	224	300	201
SLC11A2_2-SLC39A9_3	SLC11A2-SLC39A9	1842	1040	1172	1047	353	1169	998	936	813	713	984	1115
SLC11A2_3-SLC39A9_3	SLC11A2-SLC39A9	1309	945	1381	1057	300	1043	1114	898	901	1296	835	1266
SLC39A7_1-SLC39A9_3	SLC39A7-SLC39A9	1498	1356	1338	1223	420	1174	936	1053	641	931	843	918
SLC39A7_2-SLC39A9_3	SLC39A7-SLC39A9	1382	1187	1075	774	218	711	195	103	119	171	144	139
SLC39A7_3-SLC39A9_3	SLC39A7-SLC39A9	2552	2176	1410	1584	450	1316	563	424	456	578	490	407
SLC31A1_1-SLC39A9_3	SLC31A1-SLC39A9	2171	1770	1516	1796	485	1483	1333	1132	1024	1156	810	931
SLC31A1_2-SLC39A9_3	SLC31A1-SLC39A9	645	844	564	774	130	347	423	245	261	251	299	200
SLC31A1_3-SLC39A9_3	SLC31A1-SLC39A9	1506	1294	1246	993	360	978	559	563	521	480	583	534
SLC39A10_1-SLC39A9_3	SLC39A10-SLC39A9	1736	1407	1030	808	265	996	762	789	836	655	568	1236
SLC39A10_2-SLC39A9_3	SLC39A10-SLC39A9	422	825	465	418	167	431	402	358	258	366	291	228
SLC39A10_3-SLC39A9_3	SLC39A10-SLC39A9	277	311	115	29	28	111	37	89	35	87	54	67
SLC39A8_1-SLC39A9_3	SLC39A8-SLC39A9	1233	1263	868	682	282	943	824	889	790	990	704	1020
SLC39A8_2-SLC39A9_3	SLC39A8-SLC39A9	741	654	401	344	155	394	500	553	250	599	439	415
SLC39A8_3-SLC39A9_3	SLC39A8-SLC39A9	1730	1865	1563	1695	437	1549	1729	1387	1117	1581	1331	1451
SLC39A13_1-SLC39A9_3	SLC39A13-SLC39A9	1463	1344	744	1291	335	1091	1333	1014	772	1229	914	1006
SLC39A13_2-SLC39A9_3	SLC39A13-SLC39A9	1141	1209	676	893	291	791	956	924	524	1072	920	576
SLC39A13_3-SLC39A9_3	SLC39A13-SLC39A9	842	432	433	550	169	450	301	373	574	250	348	671
SLC30A3_1-SLC39A9_3	SLC30A3-SLC39A9	587	490	305	550	191	623	557	460	488	319	397	419
SLC30A3_2-SLC39A9_3	SLC30A3-SLC39A9	1332	1467	962	796	280	967	984	964	830	883	788	1048
SLC30A3_3-SLC39A9_3	SLC30A3-SLC39A9	1779	1552	1573	2328	692	2086	1979	2169	1724	1690	2054	1882
SLC30A7_1-SLC39A9_3	SLC30A7-SLC39A9	2571	4191	1998	3798	1089	3212	4174	4136	2795	3819	4208	2793
SLC30A7_2-SLC39A9_3	SLC30A7-SLC39A9	3101	4075	2719	2426	765	2123	1831	1831	1595	1712	1663	1934
SLC30A7_3-SLC39A9_3	SLC30A7-SLC39A9	1503	1707	1160	1405	379	1292	1321	771	1034	1083	668	1315
SLC30A1_1-SLC39A9_3	SLC30A1-SLC39A9	1127	1016	881	1018	288	971	1199	898	797	1085	1069	586
SLC30A1_2-SLC39A9_3	SLC30A1-SLC39A9	1984	2586	1620	2004	595	1875	2175	2111	1815	1900	2167	2176
SLC30A1_3-SLC39A9_3	SLC30A1-SLC39A9	1240	2568	1141	2012	589	1796	1903	1785	1418	2191	2371	1608
SLC31A2_1-SLC39A9_3	SLC31A2-SLC39A9	2392	2219	1164	2964	877	2783	1865	2357	1812	1435	2183	1953
SLC31A2_2-SLC39A9_3	SLC31A2-SLC39A9	1138	1036	1187	1558	407	1465	1537	1381	1477	1443	1449	1916
SLC31A2_3-SLC39A9_3	SLC31A2-SLC39A9	1206	943	931	1228	361	1562	1510	1623	878	1630	1540	979
SLC30A4_1-SLC39A9_3	SLC30A4-SLC39A9	2137	1975	1338	1270	439	1068	1363	1134	760	1269	1309	636
SLC30A4_2-SLC39A9_3	SLC30A4-SLC39A9	749	821	806	388	170	495	560	461	347	549	409	533
SLC30A4_3-SLC39A9_3	SLC30A4-SLC39A9	1823	2285	1428	1427	478	1451	1887	1448	1116	1744	1442	1135
OR11A1_1-SLC39A9_3	OR11A1-SLC39A9	2008	2222	1629	2212	707	2310	2373	2197	1576	1943	1878	1639
OR11A1_2-SLC39A9_3	OR11A1-SLC39A9	1829	1928	1601	2009	630	1810	2129	2085	1792	2170	1758	1943
OR11A1_3-SLC39A9_3	OR11A1-SLC39A9	1415	2530	864	1171	479	1446	1231	1172	1067	1197	972	1497
OR2V2_1-SLC39A9_3	OR2V2-SLC39A9	1669	1956	1650	1813	590	1950	1815	1636	1598	1919	1172	1797
OR2V2_2-SLC39A9_3	OR2V2-SLC39A9	2246	3035	1437	2661	793	2579	1917	1313	1893	1674	1195	2184
OR2V2_3-SLC39A9_3	OR2V2-SLC39A9	626	951	573	770	228	756	752	705	641	623	749	790
OR5K4_1-SLC39A9_3	OR5K4-SLC39A9	870	669	709	576	188	564	533	535	478	454	496	578
OR5K4_2-SLC39A9_3	OR5K4-SLC39A9	1983	1602	1183	1405	381	1223	1086	1454	1359	944	1489	1236
OR5K4_3-SLC39A9_3	OR5K4-SLC39A9	1604	1440	977	1313	362	975	1616	1694	1385	1307	1627	2004
SLC39A14_1-SLC30A5_1	SLC30A5-SLC39A14	1132	1280	765	677	228	588	794	505	640	741	559	1012
SLC39A14_2-SLC30A5_1	SLC30A5-SLC39A14	948	2105	1072	671	235	966	668	988	788	703	800	1482
SLC39A14_3-SLC30A5_1	SLC30A5-SLC39A14	2398	1704	1987	2143	552	1634	1816	1665	1891	1539	2138	2280
SLC39A4_1-SLC30A5_1	SLC30A5-SLC39A4	983	432	827	660	195	597	634	610	465	709	563	549
SLC39A4_2-SLC30A5_1	SLC30A5-SLC39A4	2416	2221	1624	2094	654	1905	2331	2419	2412	2822	2784	3300
SLC39A4_3-SLC30A5_1	SLC30A5-SLC39A4	1878	2470	1301	1589	536	1465	2401	2064	1323	2359	2006	1447
SLC39A6_1-SLC30A5_1	SLC30A5-SLC39A6	3526	2523	2054	1973	538	1904	3174	2087	1566	3198	1614	1861
SLC39A6_2-SLC30A5_1	SLC30A5-SLC39A6	2278	2465	1294	1284	358	1128	1045	1371	824	1095	1631	991
SLC39A6_3-SLC30A5_1	SLC30A5-SLC39A6	1453	1021	697	839	206	592	1132	743	556	1111	862	509
SLC39A1_1-SLC30A5_1	SLC30A5-SLC39A1	1042	978	807	841	234	887	1297	951	1605	1558	1011	2302
SLC39A1_2-SLC30A5_1	SLC30A5-SLC39A1	4130	3695	3363	3583	1026	2808	3521	3481	3072	4255	4069	4942
SLC39A1_3-SLC30A5_1	SLC30A5-SLC39A1	880	1318	984	774	249	675	1321	1218	814	1282	963	1108
SLC39A3_1-SLC30A5_1	SLC30A5-SLC39A3	4138	5016	3112	2728	699	2078	2805	2160	2722	3129	2207	3433
SLC39A3_2-SLC30A5_1	SLC30A5-SLC39A3	2623	1632	984	1470	378	1158	1292	1076	1605	1116	1207	1972
SLC39A3_3-SLC30A5_1	SLC30A5-SLC39A3	690	434	856	640	148	370	469	248	387	554	261	354
SLC39A9_1-SLC30A5_1	SLC30A5-SLC39A9	973	623	903	718	196	612	647	557	636	771	509	798
SLC39A9_2-SLC30A5_1	SLC30A5-SLC39A9	1680	1663	1230	1068	512	1374	1049	1447	747	1162	1172	1184
SLC39A9_3-SLC30A5_1	SLC30A5-SLC39A9	1326	1047	1183	573	166	613	386	783	749	387	883	1178
SLC30A5_1-SLC30A5_1	SLC30A5-SLC30A5	825	1233	975	910	253	694	1476	1067	1069	1734	1585	1504
SLC30A5_2-SLC30A5_1	SLC30A5-SLC30A5	748	1123	582	759	263	685	1959	1165	760	2254	1189	956
SLC30A5_3-SLC30A5_1	SLC30A5-SLC30A5	1263	1479	1534	786	322	915	1044	1315	1004	1253	1173	1260
SLC30A9_1-SLC30A5_1	SLC30A9-SLC30A5	603	568	316	163	58	237	19	13	10	21	12	4
SLC30A9_2-SLC30A5_1	SLC30A9-SLC30A5	903	865	562	699	223	588	101	279	85	97	293	39
SLC30A9_3-SLC30A5_1	SLC30A9-SLC30A5	418	597	441	239	138	318	8	229	6	9	134	10
SLC39A11_1-SLC30A5_1	SLC39A11-SLC30A5	759	999	597	427	110	444	455	499	530	427	441	575
SLC39A11_2-SLC30A5_1	SLC39A11-SLC30A5	354	838	314	419	138	422	618	556	373	605	560	404
SLC39A11_3-SLC30A5_1	SLC39A11-SLC30A5	2157	1281	1191	927	338	906	1141	1102	649	1275	968	834
SLC30A6_1-SLC30A5_1	SLC30A6-SLC30A5	1132	982	945	796	275	699	1009	1338	1153	1241	1449	1638
SLC30A6_2-SLC30A5_1	SLC30A6-SLC30A5	1622	2160	1034	885	357	1142	879	896	968	1047	996	1202
SLC30A6_3-SLC30A5_1	SLC30A6-SLC30A5	2666	1867	2041	1414	541	1371	1470	1520	909	1817	1789	980
SLC11A2_1-SLC30A5_1	SLC11A2-SLC30A5	555	292	450	236	117	277	269	260	311	242	222	502
SLC11A2_2-SLC30A5_1	SLC11A2-SLC30A5	1693	1584	942	896	263	1014	838	933	762	801	977	938
SLC11A2_3-SLC30A5_1	SLC11A2-SLC30A5	1588	1017	1050	595	188	675	619	540	729	544	564	766
SLC39A7_1-SLC30A5_1	SLC39A7-SLC30A5	1555	2298	1346	1176	392	1106	875	1242	896	1296	1114	927
SLC39A7_2-SLC30A5_1	SLC39A7-SLC30A5	1304	770	516	444	138	468	123	242	29	155	291	88
SLC39A7_3-SLC30A5_1	SLC39A7-SLC30A5	1458	1779	1314	877	286	769	580	372	313	658	443	368
SLC31A1_1-SLC30A5_1	SLC31A1-SLC30A5	1992	2701	1035	1257	487	1100	1580	1511	850	1880	1351	861
SLC31A1_2-SLC30A5_1	SLC31A1-SLC30A5	771	836	515	460	149	521	495	484	539	565	528	494
SLC31A1_3-SLC30A5_1	SLC31A1-SLC30A5	1751	1046	783	666	180	596	642	495	326	863	581	182
SLC39A10_1-SLC30A5_1	SLC39A10-SLC30A5	1888	1961	2189	1007	400	1201	1195	930	1282	1255	912	1800
SLC39A10_2-SLC30A5_1	SLC39A10-SLC30A5	1184	1209	965	585	198	529	255	399	239	258	387	194
SLC39A10_3-SLC30A5_1	SLC39A10-SLC30A5	272	400	148	67	35	119	35	101	39	84	54	108
SLC39A8_1-SLC30A5_1	SLC39A8-SLC30A5	871	983	1085	373	181	562	619	595	452	1076	516	625
SLC39A8_2-SLC30A5_1	SLC39A8-SLC30A5	711	947	482	361	111	358	370	415	327	360	359	451
SLC39A8_3-SLC30A5_1	SLC39A8-SLC30A5	2564	2230	1411	1402	403	1151	1801	2256	1093	2103	2351	1160
SLC39A13_1-SLC30A5_1	SLC39A13-SLC30A5	1011	870	728	855	247	767	947	934	744	886	956	899
SLC39A13_2-SLC30A5_1	SLC39A13-SLC30A5	781	794	437	628	240	732	1122	989	655	1228	953	842
SLC39A13_3-SLC30A5_1	SLC39A13-SLC30A5	587	803	500	327	118	445	295	311	543	336	487	722
SLC30A3_1-SLC30A5_1	SLC30A3-SLC30A5	1696	1470	1139	878	272	697	836	1104	888	925	1403	1127
SLC30A3_2-SLC30A5_1	SLC30A3-SLC30A5	499	754	489	373	117	388	471	560	368	513	642	402
SLC30A3_3-SLC30A5_1	SLC30A3-SLC30A5	980	923	595	887	284	915	1349	1074	991	1303	982	1507
SLC30A7_1-SLC30A5_1	SLC30A7-SLC30A5	3086	3773	1705	1468	447	1222	1387	1164	1080	1312	1280	1009
SLC30A7_2-SLC30A5_1	SLC30A7-SLC30A5	2069	1750	1463	1107	429	1188	521	768	536	621	665	526
SLC30A7_3-SLC30A5_1	SLC30A7-SLC30A5	957	713	1208	738	196	513	366	407	310	300	310	342
SLC30A1_1-SLC30A5_1	SLC30A1-SLC30A5	1051	1505	1306	801	254	936	918	954	1126	875	1099	1517
SLC30A1_2-SLC30A5_1	SLC30A1-SLC30A5	3145	2748	2044	2102	679	1882	2695	2353	2956	2577	2796	4136
SLC30A1_3-SLC30A5_1	SLC30A1-SLC30A5	885	1950	1075	1173	364	1175	1553	1748	1682	1651	2745	2038
SLC31A2_1-SLC30A5_1	SLC31A2-SLC30A5	1984	2562	1946	2254	637	1917	2572	2148	1932	3028	2512	2506
SLC31A2_2-SLC30A5_1	SLC31A2-SLC30A5	1730	2200	1224	1586	446	1196	2156	1499	1334	2301	1809	1439
SLC31A2_3-SLC30A5_1	SLC31A2-SLC30A5	2594	1936	1517	1103	424	1392	1555	1279	1426	1859	1188	1877
SLC30A4_1-SLC30A5_1	SLC30A4-SLC30A5	1377	1318	796	524	143	441	611	421	554	611	536	496
SLC30A4_2-SLC30A5_1	SLC30A4-SLC30A5	1214	1051	605	485	179	445	582	787	644	714	845	716
SLC30A4_3-SLC30A5_1	SLC30A4-SLC30A5	1840	1671	1252	849	274	884	772	958	613	579	1200	568
OR11A1_1-SLC30A5_1	OR11A1-SLC30A5	2254	1895	1501	1627	538	1405	1599	1302	1264	1345	1443	1739
OR11A1_2-SLC30A5_1	OR11A1-SLC30A5	1698	1709	1631	1387	541	1398	2937	2176	1175	3679	2148	1453
OR11A1_3-SLC30A5_1	OR11A1-SLC30A5	1380	1031	741	521	269	649	979	767	691	1404	865	1026
OR2V2_1-SLC30A5_1	OR2V2-SLC30A5	1526	1643	1149	1041	272	809	1483	1067	1144	1475	1092	1544
OR2V2_2-SLC30A5_1	OR2V2-SLC30A5	1431	1692	1412	865	303	1090	931	968	813	1059	1023	1129
OR2V2_3-SLC30A5_1	OR2V2-SLC30A5	538	1076	633	784	196	516	1246	591	745	1251	828	783
OR5K4_1-SLC30A5_1	OR5K4-SLC30A5	1542	1731	1231	784	267	844	1158	929	1330	1064	1025	1483
OR5K4_2-SLC30A5_1	OR5K4-SLC30A5	2190	2379	1372	1090	319	1035	1804	1056	832	1879	1248	1021
OR5K4_3-SLC30A5_1	OR5K4-SLC30A5	887	1038	434	360	185	574	335	673	365	555	492	521
SLC39A14_1-SLC30A5_2	SLC30A5-SLC39A14	1018	438	707	650	212	457	854	446	601	691	805	349
SLC39A14_2-SLC30A5_2	SLC30A5-SLC39A14	504	843	1029	834	316	795	857	846	808	940	970	954
SLC39A14_3-SLC30A5_2	SLC30A5-SLC39A14	1847	2069	2300	1972	547	1478	1868	1832	1693	1605	2162	1752
SLC39A4_1-SLC30A5_2	SLC30A5-SLC39A4	1444	1146	858	534	138	434	605	549	426	499	446	370
SLC39A4_2-SLC30A5_2	SLC30A5-SLC39A4	2176	2698	1861	2303	814	2157	2862	2833	2204	2763	3949	2315
SLC39A4_3-SLC30A5_2	SLC30A5-SLC39A4	3074	2279	1757	2013	660	1795	2303	2599	2129	2483	2939	2065
SLC39A6_1-SLC30A5_2	SLC30A5-SLC39A6	2486	1614	1946	1547	515	1535	1777	1342	1730	1618	1303	1867
SLC39A6_2-SLC30A5_2	SLC30A5-SLC39A6	1396	1858	1606	1062	328	1134	914	1014	1199	800	1094	1232
SLC39A6_3-SLC30A5_2	SLC30A5-SLC39A6	248	324	314	358	103	302	289	338	191	271	244	192
SLC39A1_1-SLC30A5_2	SLC30A5-SLC39A1	395	803	714	739	202	506	1126	872	945	1208	1101	1523
SLC39A1_2-SLC30A5_2	SLC30A5-SLC39A1	2380	2221	1366	2378	718	2039	2594	2924	2410	2682	4008	2966
SLC39A1_3-SLC30A5_2	SLC30A5-SLC39A1	1330	1885	1183	1180	395	1159	1808	2202	1945	1766	2934	2534
SLC39A3_1-SLC30A5_2	SLC30A5-SLC39A3	2938	2091	2162	1882	590	1712	2057	2443	2403	2301	3126	3695
SLC39A3_2-SLC30A5_2	SLC30A5-SLC39A3	820	1127	1040	855	245	733	840	706	875	757	738	928
SLC39A3_3-SLC30A5_2	SLC30A5-SLC39A3	877	846	591	719	163	501	715	543	625	563	485	836
SLC39A9_1-SLC30A5_2	SLC30A5-SLC39A9	1169	1080	1020	1182	299	797	987	585	846	745	729	991
SLC39A9_2-SLC30A5_2	SLC30A5-SLC39A9	1409	1829	1196	1202	486	1179	1000	1372	896	1310	1257	933
SLC39A9_3-SLC30A5_2	SLC30A5-SLC39A9	1567	1977	1306	1302	337	1029	1221	978	1020	1186	1240	1079
SLC30A5_1-SLC30A5_2	SLC30A5-SLC30A5	1103	862	528	403	120	428	305	446	612	363	339	636
SLC30A5_2-SLC30A5_2	SLC30A5-SLC30A5	695	1200	426	559	179	559	581	636	437	563	865	463
SLC30A5_3-SLC30A5_2	SLC30A5-SLC30A5	1915	3113	1525	1166	483	1460	1457	1605	1787	1829	1869	1660
SLC30A9_1-SLC30A5_2	SLC30A9-SLC30A5	333	483	388	263	102	285	23	62	25	29	73	64
SLC30A9_2-SLC30A5_2	SLC30A9-SLC30A5	846	1022	1034	1113	283	920	670	452	434	449	248	324
SLC30A9_3-SLC30A5_2	SLC30A9-SLC30A5	274	367	280	166	74	203	23	16	6	15	15	5
SLC39A11_1-SLC30A5_2	SLC39A11-SLC30A5	747	572	369	321	162	259	499	498	331	707	715	280
SLC39A11_2-SLC30A5_2	SLC39A11-SLC30A5	1397	1027	1255	1046	315	948	1498	1286	1265	1447	1386	1520
SLC39A11_3-SLC30A5_2	SLC39A11-SLC30A5	1147	1404	1267	1613	472	1026	1635	1193	1194	1415	1672	1276
SLC30A6_1-SLC30A5_2	SLC30A6-SLC30A5	1579	916	961	451	196	534	685	608	770	827	662	974
SLC30A6_2-SLC30A5_2	SLC30A6-SLC30A5	2072	1620	1373	1883	437	1366	2090	1337	2076	2045	1175	2542
SLC30A6_3-SLC30A5_2	SLC30A6-SLC30A5	2553	1984	1723	1920	655	1638	1581	1477	1290	1387	1470	1312
SLC11A2_1-SLC30A5_2	SLC11A2-SLC30A5	712	932	400	415	91	420	505	361	260	477	398	381
SLC11A2_2-SLC30A5_2	SLC11A2-SLC30A5	772	726	644	446	155	485	576	401	267	540	416	321
SLC11A2_3-SLC30A5_2	SLC11A2-SLC30A5	564	1344	1090	656	243	690	612	599	699	756	616	753
SLC39A7_1-SLC30A5_2	SLC39A7-SLC30A5	1862	1648	1488	987	259	838	840	513	720	726	658	749
SLC39A7_2-SLC30A5_2	SLC39A7-SLC30A5	1167	1234	460	838	230	684	212	115	277	118	90	193
SLC39A7_3-SLC30A5_2	SLC39A7-SLC30A5	1979	1872	1474	953	289	792	582	397	460	545	408	426
SLC31A1_1-SLC30A5_2	SLC31A1-SLC30A5	2334	1876	1581	1564	601	1331	1882	1417	1124	1975	1609	1267
SLC31A1_2-SLC30A5_2	SLC31A1-SLC30A5	545	706	758	610	175	405	507	309	693	359	427	541
SLC31A1_3-SLC30A5_2	SLC31A1-SLC30A5	1982	1700	1444	769	298	1019	501	772	698	457	567	897
SLC39A10_1-SLC30A5_2	SLC39A10-SLC30A5	2067	2099	1884	1591	466	1222	1419	1575	1304	1832	1584	1520
SLC39A10_2-SLC30A5_2	SLC39A10-SLC30A5	906	1169	1583	821	219	603	788	475	402	954	488	466
SLC39A10_3-SLC30A5_2	SLC39A10-SLC30A5	1328	812	996	322	120	434	226	402	428	388	513	505
SLC39A8_1-SLC30A5_2	SLC39A8-SLC30A5	958	1264	897	698	211	584	1044	698	863	1096	725	1075
SLC39A8_2-SLC30A5_2	SLC39A8-SLC30A5	791	978	511	695	196	497	960	548	583	829	539	636
SLC39A8_3-SLC30A5_2	SLC39A8-SLC30A5	1845	3072	1902	1743	492	1453	1956	1966	1417	2108	1951	1744
SLC39A13_1-SLC30A5_2	SLC39A13-SLC30A5	1240	641	572	1065	269	761	1030	674	936	943	495	832
SLC39A13_2-SLC30A5_2	SLC39A13-SLC30A5	1108	723	563	779	227	601	1170	854	873	1204	800	864
SLC39A13_3-SLC30A5_2	SLC39A13-SLC30A5	712	909	395	541	104	351	649	407	537	774	412	432
SLC30A3_1-SLC30A5_2	SLC30A3-SLC30A5	1279	1741	755	1094	281	800	1583	598	1574	1475	770	1902
SLC30A3_2-SLC30A5_2	SLC30A3-SLC30A5	1070	963	839	289	161	361	491	552	415	469	570	459
SLC30A3_3-SLC30A5_2	SLC30A3-SLC30A5	857	1529	1650	1592	363	1110	1915	1136	1639	2231	1576	1741
SLC30A7_1-SLC30A5_2	SLC30A7-SLC30A5	4329	3195	2648	2779	764	2030	3135	2566	1946	3383	3010	2523
SLC30A7_2-SLC30A5_2	SLC30A7-SLC30A5	2009	2265	1712	1418	471	1375	1088	1301	1031	1106	1603	872
SLC30A7_3-SLC30A5_2	SLC30A7-SLC30A5	1177	1254	1399	1206	386	952	994	599	766	888	571	798
SLC30A1_1-SLC30A5_2	SLC30A1-SLC30A5	1243	1656	1695	1372	347	859	1434	1363	1216	1786	1626	1387
SLC30A1_2-SLC30A5_2	SLC30A1-SLC30A5	3290	2914	2731	1860	623	1589	3035	3064	1848	2479	4220	2177
SLC30A1_3-SLC30A5_2	SLC30A1-SLC30A5	1313	1702	1292	1691	526	1340	1897	1330	1695	2018	1578	2039
SLC31A2_1-SLC30A5_2	SLC31A2-SLC30A5	1986	1930	2138	2608	767	2042	2705	1666	2637	3141	1828	3073
SLC31A2_2-SLC30A5_2	SLC31A2-SLC30A5	2616	2003	1753	1835	452	1689	2058	2363	2172	2060	2467	2814
SLC31A2_3-SLC30A5_2	SLC31A2-SLC30A5	1546	1530	983	1193	382	939	1065	1221	1411	956	1531	1648
SLC30A4_1-SLC30A5_2	SLC30A4-SLC30A5	878	1244	847	603	211	520	502	805	765	448	865	724
SLC30A4_2-SLC30A5_2	SLC30A4-SLC30A5	615	473	313	187	80	153	330	229	267	301	281	339
SLC30A4_3-SLC30A5_2	SLC30A4-SLC30A5	2102	1550	880	1154	333	1084	1289	1215	1119	1463	949	1553
OR11A1_1-SLC30A5_2	OR11A1-SLC30A5	1690	1140	1015	1739	433	1061	1640	1346	1913	1543	1392	1903
OR11A1_2-SLC30A5_2	OR11A1-SLC30A5	2202	1324	1486	1712	559	1723	1899	1864	1618	1930	2257	1634
OR11A1_3-SLC30A5_2	OR11A1-SLC30A5	2206	1341	1108	1397	489	1285	1884	1850	1267	1581	1984	1966
OR2V2_1-SLC30A5_2	OR2V2-SLC30A5	2019	1556	998	1268	381	1159	1168	954	1386	1056	986	1618
OR2V2_2-SLC30A5_2	OR2V2-SLC30A5	1398	1976	1683	1693	514	1504	2164	1692	1394	1847	1617	1609
OR2V2_3-SLC30A5_2	OR2V2-SLC30A5	434	705	662	842	189	556	1010	924	652	846	1218	836
OR5K4_1-SLC30A5_2	OR5K4-SLC30A5	483	688	532	405	132	327	525	458	405	412	615	456
OR5K4_2-SLC30A5_2	OR5K4-SLC30A5	2150	2080	1874	1361	485	1105	1633	1607	1357	2074	2081	1514
OR5K4_3-SLC30A5_2	OR5K4-SLC30A5	1634	1848	1070	890	275	853	1003	1102	1078	1096	1230	881
SLC39A14_1-SLC30A5_3	SLC30A5-SLC39A14	297	247	105	98	65	199	156	161	95	213	100	180
SLC39A14_2-SLC30A5_3	SLC30A5-SLC39A14	511	526	235	249	184	361	572	700	251	737	522	602
SLC39A14_3-SLC30A5_3	SLC30A5-SLC39A14	1550	2454	1061	1528	500	1333	1638	1484	1126	1487	1600	1168
SLC39A4_1-SLC30A5_3	SLC30A5-SLC39A4	551	531	378	482	177	412	478	643	445	270	750	381
SLC39A4_2-SLC30A5_3	SLC30A5-SLC39A4	1615	2097	1110	1930	540	1693	3287	2494	2427	3504	3156	3311
SLC39A4_3-SLC30A5_3	SLC30A5-SLC39A4	1457	1410	1023	1464	578	1185	2131	1203	1495	2333	1635	1905
SLC39A6_1-SLC30A5_3	SLC30A5-SLC39A6	1486	1190	1170	1056	448	1557	1435	1786	1158	1890	1363	1856
SLC39A6_2-SLC30A5_3	SLC30A5-SLC39A6	829	1429	744	715	273	866	826	903	967	1254	737	1159
SLC39A6_3-SLC30A5_3	SLC30A5-SLC39A6	957	1359	835	693	252	873	1025	1148	761	996	1250	771
SLC39A1_1-SLC30A5_3	SLC30A5-SLC39A1	741	293	551	779	275	753	1357	1571	897	1606	2126	1163
SLC39A1_2-SLC30A5_3	SLC30A5-SLC39A1	2343	2434	1974	1882	657	1737	2388	2089	1887	3062	1997	2387
SLC39A1_3-SLC30A5_3	SLC30A5-SLC39A1	636	813	711	458	137	498	829	410	551	833	400	796
SLC39A3_1-SLC30A5_3	SLC30A5-SLC39A3	2351	2647	2337	2262	805	1957	2352	2756	1747	1908	3575	1557
SLC39A3_2-SLC30A5_3	SLC30A5-SLC39A3	1454	1977	613	1339	476	1053	1908	952	1012	1544	1423	1265
SLC39A3_3-SLC30A5_3	SLC30A5-SLC39A3	1577	1400	1109	946	228	702	1045	695	668	845	656	722
SLC39A9_1-SLC30A5_3	SLC30A5-SLC39A9	806	1182	959	978	309	1090	1096	732	1049	1003	866	1336
SLC39A9_2-SLC30A5_3	SLC30A5-SLC39A9	819	699	570	586	319	610	708	600	385	743	494	467
SLC39A9_3-SLC30A5_3	SLC30A5-SLC39A9	1401	980	792	829	249	817	742	917	620	755	1055	710
SLC30A5_1-SLC30A5_3	SLC30A5-SLC30A5	549	468	795	477	150	384	1001	586	572	824	969	685
SLC30A5_2-SLC30A5_3	SLC30A5-SLC30A5	546	739	246	188	104	393	300	413	395	433	203	1156
SLC30A5_3-SLC30A5_3	SLC30A5-SLC30A5	1118	1684	1100	1242	462	1086	1972	1145	1189	1993	1426	1254
SLC30A9_1-SLC30A5_3	SLC30A9-SLC30A5	366	237	395	164	63	195	8	47	12	7	37	12
SLC30A9_2-SLC30A5_3	SLC30A9-SLC30A5	1685	1100	921	1236	347	1120	271	409	443	176	509	471
SLC30A9_3-SLC30A5_3	SLC30A9-SLC30A5	755	521	392	228	147	414	14	30	6	11	22	2
SLC39A11_1-SLC30A5_3	SLC39A11-SLC30A5	505	698	538	457	155	485	543	408	645	660	434	586
SLC39A11_2-SLC30A5_3	SLC39A11-SLC30A5	673	599	401	466	205	629	772	776	554	982	1134	767
SLC39A11_3-SLC30A5_3	SLC39A11-SLC30A5	1125	1303	1138	851	321	912	1562	1275	1011	1716	1181	1326
SLC30A6_1-SLC30A5_3	SLC30A6-SLC30A5	1437	747	891	865	307	897	1639	956	904	1810	769	965
SLC30A6_2-SLC30A5_3	SLC30A6-SLC30A5	218	423	547	270	106	370	536	344	266	665	303	334
SLC30A6_3-SLC30A5_3	SLC30A6-SLC30A5	1557	1326	1545	1535	608	1834	1265	1154	1004	1200	1288	911
SLC11A2_1-SLC30A5_3	SLC11A2-SLC30A5	542	731	386	171	114	321	232	373	146	400	247	303
SLC11A2_2-SLC30A5_3	SLC11A2-SLC30A5	1628	1389	967	954	327	851	1387	728	850	1441	781	961
SLC11A2_3-SLC30A5_3	SLC11A2-SLC30A5	1018	1002	514	538	226	606	814	528	706	781	525	843
SLC39A7_1-SLC30A5_3	SLC39A7-SLC30A5	1834	2258	1940	1095	475	1288	1216	1059	1054	1327	1003	1399
SLC39A7_2-SLC30A5_3	SLC39A7-SLC30A5	943	1927	981	434	199	496	159	41	106	120	68	79
SLC39A7_3-SLC30A5_3	SLC39A7-SLC30A5	1599	1961	1041	823	322	733	571	540	429	538	698	628
SLC31A1_1-SLC30A5_3	SLC31A1-SLC30A5	738	1649	1145	1148	408	1099	1141	1310	1057	1075	1375	1110
SLC31A1_2-SLC30A5_3	SLC31A1-SLC30A5	1065	891	823	427	155	409	635	494	323	598	483	291
SLC31A1_3-SLC30A5_3	SLC31A1-SLC30A5	1107	760	623	544	234	596	767	405	435	641	442	386
SLC39A10_1-SLC30A5_3	SLC39A10-SLC30A5	2223	1581	1371	902	389	1109	1157	948	931	1636	902	1118
SLC39A10_2-SLC30A5_3	SLC39A10-SLC30A5	402	670	372	129	93	263	100	205	59	124	129	141
SLC39A10_3-SLC30A5_3	SLC39A10-SLC30A5	295	322	139	52	31	118	72	105	16	108	97	28
SLC39A8_1-SLC30A5_3	SLC39A8-SLC30A5	1407	1370	781	595	332	695	1004	1091	729	993	1014	850
SLC39A8_2-SLC30A5_3	SLC39A8-SLC30A5	705	1045	241	313	221	517	549	656	575	538	714	580
SLC39A8_3-SLC30A5_3	SLC39A8-SLC30A5	2052	1765	1551	1362	433	1342	2154	1821	1890	2604	2199	2662
SLC39A13_1-SLC30A5_3	SLC39A13-SLC30A5	926	651	602	634	240	727	829	652	561	847	567	580
SLC39A13_2-SLC30A5_3	SLC39A13-SLC30A5	804	1090	593	1196	329	743	1526	1479	903	1667	1510	799
SLC39A13_3-SLC30A5_3	SLC39A13-SLC30A5	339	419	331	282	76	300	294	321	239	396	229	350
SLC30A3_1-SLC30A5_3	SLC30A3-SLC30A5	1294	1714	512	732	375	1006	1475	1657	747	1595	1443	798
SLC30A3_2-SLC30A5_3	SLC30A3-SLC30A5	1374	1621	721	575	180	590	874	914	681	917	863	698
SLC30A3_3-SLC30A5_3	SLC30A3-SLC30A5	935	1026	1151	1163	448	1248	1855	1595	1268	1774	1756	1560
SLC30A7_1-SLC30A5_3	SLC30A7-SLC30A5	3362	1374	2180	1872	599	1807	1795	2038	1881	1898	2601	2227
SLC30A7_2-SLC30A5_3	SLC30A7-SLC30A5	1458	1811	986	746	366	984	387	587	397	300	548	484
SLC30A7_3-SLC30A5_3	SLC30A7-SLC30A5	1837	2109	900	1020	348	1155	689	463	604	327	607	672
SLC30A1_1-SLC30A5_3	SLC30A1-SLC30A5	1035	781	721	415	236	522	513	791	543	812	655	567
SLC30A1_2-SLC30A5_3	SLC30A1-SLC30A5	713	1321	831	1133	485	1422	1950	1701	1985	1888	1682	3078
SLC30A1_3-SLC30A5_3	SLC30A1-SLC30A5	802	1049	367	1038	330	802	1483	1111	1001	1828	972	1230
SLC31A2_1-SLC30A5_3	SLC31A2-SLC30A5	1815	2016	1525	1416	918	1567	2159	1785	1458	2601	1646	1474
SLC31A2_2-SLC30A5_3	SLC31A2-SLC30A5	1126	1328	691	1071	363	1246	1482	1251	1716	1524	1238	2274
SLC31A2_3-SLC30A5_3	SLC31A2-SLC30A5	829	1002	818	954	330	934	1592	1237	1364	1602	1505	1858
SLC30A4_1-SLC30A5_3	SLC30A4-SLC30A5	1590	1094	876	599	269	614	1128	759	450	928	869	446
SLC30A4_2-SLC30A5_3	SLC30A4-SLC30A5	358	572	353	231	105	326	529	528	338	684	405	363
SLC30A4_3-SLC30A5_3	SLC30A4-SLC30A5	1493	887	1177	1282	428	890	1115	1999	977	1166	2226	1097
OR11A1_1-SLC30A5_3	OR11A1-SLC30A5	1443	1427	1158	1146	395	1283	1728	1664	1187	1834	1734	1317
OR11A1_2-SLC30A5_3	OR11A1-SLC30A5	1668	2021	2092	1762	597	1735	2715	2483	2079	2857	2584	2349
OR11A1_3-SLC30A5_3	OR11A1-SLC30A5	897	833	542	608	225	601	1378	619	581	1779	570	831
OR2V2_1-SLC30A5_3	OR2V2-SLC30A5	1489	680	785	601	224	770	564	976	669	618	782	819
OR2V2_2-SLC30A5_3	OR2V2-SLC30A5	1103	1615	728	1341	387	1056	2121	1387	1052	2329	1527	1286
OR2V2_3-SLC30A5_3	OR2V2-SLC30A5	298	364	318	409	144	479	699	485	806	743	521	1015
OR5K4_1-SLC30A5_3	OR5K4-SLC30A5	438	615	202	135	99	238	251	361	222	283	269	315
OR5K4_2-SLC30A5_3	OR5K4-SLC30A5	1159	2037	1543	1081	378	1067	1559	1132	1882	1570	1120	1909
OR5K4_3-SLC30A5_3	OR5K4-SLC30A5	1379	476	441	395	194	512	565	731	454	785	739	660
SLC39A14_1-SLC30A9_1	SLC30A9-SLC39A14	642	908	731	537	264	625	86	52	52	79	55	48
SLC39A14_2-SLC30A9_1	SLC30A9-SLC39A14	822	1236	604	418	157	534	32	47	45	26	48	36
SLC39A14_3-SLC30A9_1	SLC30A9-SLC39A14	1967	1696	1398	1408	418	1238	399	392	158	287	489	241
SLC39A4_1-SLC30A9_1	SLC30A9-SLC39A4	183	163	127	203	77	263	17	18	10	8	8	9
SLC39A4_2-SLC30A9_1	SLC30A9-SLC39A4	3639	3863	2795	2947	1059	2477	429	309	722	295	328	891
SLC39A4_3-SLC30A9_1	SLC30A9-SLC39A4	1543	1508	1223	939	315	839	63	123	39	35	121	20
SLC39A6_1-SLC30A9_1	SLC30A9-SLC39A6	1894	1524	1618	1117	410	1160	96	138	104	143	93	169
SLC39A6_2-SLC30A9_1	SLC30A9-SLC39A6	1083	1521	1259	621	239	646	29	87	60	21	36	26
SLC39A6_3-SLC30A9_1	SLC30A9-SLC39A6	1257	1303	557	596	186	693	68	55	93	29	19	135
SLC39A1_1-SLC30A9_1	SLC30A9-SLC39A1	760	795	805	635	195	508	30	30	53	31	47	32
SLC39A1_2-SLC30A9_1	SLC30A9-SLC39A1	2610	2804	1460	2479	709	2189	447	417	310	383	364	322
SLC39A1_3-SLC30A9_1	SLC30A9-SLC39A1	558	498	536	414	139	555	34	19	19	44	30	14
SLC39A3_1-SLC30A9_1	SLC30A9-SLC39A3	3284	1727	1940	1655	518	1556	106	98	123	89	54	81
SLC39A3_2-SLC30A9_1	SLC30A9-SLC39A3	1294	1136	895	845	294	699	38	126	38	47	159	20
SLC39A3_3-SLC30A9_1	SLC30A9-SLC39A3	970	853	540	517	167	479	65	38	60	43	25	29
SLC39A9_1-SLC30A9_1	SLC30A9-SLC39A9	822	1043	648	882	327	801	59	31	92	19	22	99
SLC39A9_2-SLC30A9_1	SLC30A9-SLC39A9	1364	1687	858	1237	523	1207	115	316	111	48	284	83
SLC39A9_3-SLC30A9_1	SLC30A9-SLC39A9	1410	1277	967	767	239	807	128	201	206	157	140	198
SLC30A5_1-SLC30A9_1	SLC30A9-SLC30A5	156	411	202	233	81	260	25	29	33	23	8	61
SLC30A5_2-SLC30A9_1	SLC30A9-SLC30A5	590	420	437	277	104	292	38	23	10	3	15	22
SLC30A5_3-SLC30A9_1	SLC30A9-SLC30A5	1911	1779	983	1190	441	1096	172	447	30	210	480	57
SLC30A9_1-SLC30A9_1	SLC30A9-SLC30A9	1205	787	577	463	162	508	40	82	25	65	43	51
SLC30A9_2-SLC30A9_1	SLC30A9-SLC30A9	928	1569	897	1446	411	1252	215	257	262	189	143	409
SLC30A9_3-SLC30A9_1	SLC30A9-SLC30A9	307	267	141	106	47	224	7	11	4	6	3	1
SLC39A11_1-SLC30A9_1	SLC39A11-SLC30A9	340	577	467	297	83	230	41	4	28	30	11	27
SLC39A11_2-SLC30A9_1	SLC39A11-SLC30A9	315	452	408	569	243	629	84	167	147	52	95	102
SLC39A11_3-SLC30A9_1	SLC39A11-SLC30A9	1336	751	1472	1391	378	1043	153	138	109	147	92	88
SLC30A6_1-SLC30A9_1	SLC30A6-SLC30A9	1896	1559	830	611	181	688	47	41	68	27	87	22
SLC30A6_2-SLC30A9_1	SLC30A6-SLC30A9	617	1193	612	469	175	544	67	36	12	108	33	55
SLC30A6_3-SLC30A9_1	SLC30A6-SLC30A9	2292	1554	1359	1425	500	1436	257	114	150	229	59	231
SLC11A2_1-SLC30A9_1	SLC11A2-SLC30A9	486	466	468	191	65	213	34	24	7	52	19	4
SLC11A2_2-SLC30A9_1	SLC11A2-SLC30A9	706	577	733	585	176	506	65	24	24	57	27	16
SLC11A2_3-SLC30A9_1	SLC11A2-SLC30A9	717	699	465	270	122	321	13	17	9	15	9	7
SLC39A7_1-SLC30A9_1	SLC39A7-SLC30A9	645	797	536	433	153	462	37	77	35	9	84	27
SLC39A7_2-SLC30A9_1	SLC39A7-SLC30A9	618	625	783	470	112	454	26	11	44	8	7	9
SLC39A7_3-SLC30A9_1	SLC39A7-SLC30A9	619	575	574	604	202	447	59	61	25	70	17	13
SLC31A1_1-SLC30A9_1	SLC31A1-SLC30A9	1691	1150	1486	995	367	1007	139	84	53	180	83	45
SLC31A1_2-SLC30A9_1	SLC31A1-SLC30A9	1072	691	778	794	238	495	36	59	43	19	72	30
SLC31A1_3-SLC30A9_1	SLC31A1-SLC30A9	1066	1359	533	566	182	595	78	154	80	94	152	81
SLC39A10_1-SLC30A9_1	SLC39A10-SLC30A9	1797	1608	1374	980	351	831	163	99	176	218	66	256
SLC39A10_2-SLC30A9_1	SLC39A10-SLC30A9	114	205	85	52	35	100	1	14	11	4	14	24
SLC39A10_3-SLC30A9_1	SLC39A10-SLC30A9	259	410	338	118	51	204	5	24	26	7	12	48
SLC39A8_1-SLC30A9_1	SLC39A8-SLC30A9	1131	1036	1290	661	250	648	105	53	43	69	22	18
SLC39A8_2-SLC30A9_1	SLC39A8-SLC30A9	562	970	424	219	123	362	29	51	55	25	68	51
SLC39A8_3-SLC30A9_1	SLC39A8-SLC30A9	825	1632	1061	854	288	735	146	80	19	149	58	21
SLC39A13_1-SLC30A9_1	SLC39A13-SLC30A9	736	697	871	535	176	555	87	39	29	52	35	40
SLC39A13_2-SLC30A9_1	SLC39A13-SLC30A9	1569	1023	662	836	330	959	62	174	89	55	154	110
SLC39A13_3-SLC30A9_1	SLC39A13-SLC30A9	439	598	395	345	93	376	25	12	21	45	5	5
SLC30A3_1-SLC30A9_1	SLC30A3-SLC30A9	309	312	302	142	74	224	18	47	14	41	36	3
SLC30A3_2-SLC30A9_1	SLC30A3-SLC30A9	727	550	543	302	103	328	26	25	59	22	17	61
SLC30A3_3-SLC30A9_1	SLC30A3-SLC30A9	947	913	358	1135	286	731	119	62	122	74	28	122
SLC30A7_1-SLC30A9_1	SLC30A7-SLC30A9	1348	1343	1401	1142	324	1037	122	135	83	86	144	65
SLC30A7_2-SLC30A9_1	SLC30A7-SLC30A9	4976	3303	2877	1871	614	1756	152	272	68	82	136	97
SLC30A7_3-SLC30A9_1	SLC30A7-SLC30A9	2158	1415	1303	788	305	835	36	41	119	40	40	112
SLC30A1_1-SLC30A9_1	SLC30A1-SLC30A9	535	792	731	455	143	467	66	38	13	126	36	6
SLC30A1_2-SLC30A9_1	SLC30A1-SLC30A9	2489	2098	1508	1403	484	1246	111	112	122	103	61	93
SLC30A1_3-SLC30A9_1	SLC30A1-SLC30A9	2188	1081	1329	1625	521	1331	73	159	68	117	106	38
SLC31A2_1-SLC30A9_1	SLC31A2-SLC30A9	2572	3687	2105	2276	666	2043	299	248	227	224	212	103
SLC31A2_2-SLC30A9_1	SLC31A2-SLC30A9	1430	1700	913	1272	359	1184	109	105	73	55	58	66
SLC31A2_3-SLC30A9_1	SLC31A2-SLC30A9	2008	1561	951	954	299	999	57	155	106	39	78	107
SLC30A4_1-SLC30A9_1	SLC30A4-SLC30A9	698	1258	687	555	140	464	38	82	90	42	49	69
SLC30A4_2-SLC30A9_1	SLC30A4-SLC30A9	992	1582	596	414	133	460	72	63	47	56	29	35
SLC30A4_3-SLC30A9_1	SLC30A4-SLC30A9	1518	617	626	582	173	530	54	10	24	43	22	45
OR11A1_1-SLC30A9_1	OR11A1-SLC30A9	1350	1421	1342	1440	417	1383	87	178	236	31	71	194
OR11A1_2-SLC30A9_1	OR11A1-SLC30A9	2017	1306	1048	1464	417	1181	78	124	94	34	141	46
OR11A1_3-SLC30A9_1	OR11A1-SLC30A9	592	578	347	599	180	579	48	208	239	38	205	228
OR2V2_1-SLC30A9_1	OR2V2-SLC30A9	1353	1506	1742	1375	482	1215	66	97	112	37	40	78
OR2V2_2-SLC30A9_1	OR2V2-SLC30A9	1038	1110	639	635	251	709	74	126	26	53	50	25
OR2V2_3-SLC30A9_1	OR2V2-SLC30A9	849	951	472	603	149	400	33	67	57	16	82	40
OR5K4_1-SLC30A9_1	OR5K4-SLC30A9	1297	725	537	342	115	464	32	45	33	18	30	70
OR5K4_2-SLC30A9_1	OR5K4-SLC30A9	1838	2167	1722	1308	362	1046	224	246	168	165	252	257
OR5K4_3-SLC30A9_1	OR5K4-SLC30A9	1223	973	814	651	298	791	72	49	99	45	48	55
SLC39A14_1-SLC30A9_2	SLC30A9-SLC39A14	490	1057	795	968	256	860	607	328	457	368	236	589
SLC39A14_2-SLC30A9_2	SLC30A9-SLC39A14	1252	1291	914	932	340	1022	127	275	241	60	116	185
SLC39A14_3-SLC30A9_2	SLC30A9-SLC39A14	2027	2916	2343	3284	847	2758	454	975	379	324	522	323
SLC39A4_1-SLC30A9_2	SLC30A9-SLC39A4	638	593	395	435	134	504	97	91	85	79	54	43
SLC39A4_2-SLC30A9_2	SLC30A9-SLC39A4	3525	2874	2021	4167	1188	3448	1264	965	693	1029	1218	485
SLC39A4_3-SLC30A9_2	SLC30A9-SLC39A4	2300	1425	1203	1780	542	1501	260	301	215	148	196	126
SLC39A6_1-SLC30A9_2	SLC30A9-SLC39A6	2565	2757	2002	2319	815	2353	410	640	411	227	429	421
SLC39A6_2-SLC30A9_2	SLC30A9-SLC39A6	2345	2430	2018	2028	692	2046	412	741	586	360	726	389
SLC39A6_3-SLC30A9_2	SLC30A9-SLC39A6	1820	991	1428	1358	457	1293	385	346	252	336	238	194
SLC39A1_1-SLC30A9_2	SLC30A9-SLC39A1	1078	1776	1598	1369	380	1219	192	234	82	259	83	127
SLC39A1_2-SLC30A9_2	SLC30A9-SLC39A1	2752	3123	2203	2810	1026	2876	2867	3187	1969	2636	3426	2470
SLC39A1_3-SLC30A9_2	SLC30A9-SLC39A1	1463	1582	1244	1328	384	1052	273	135	98	149	145	81
SLC39A3_1-SLC30A9_2	SLC30A9-SLC39A3	2323	2715	2881	2892	921	2517	351	322	296	135	262	179
SLC39A3_2-SLC30A9_2	SLC30A9-SLC39A3	1484	1201	747	1125	440	1205	384	506	414	306	180	394
SLC39A3_3-SLC30A9_2	SLC30A9-SLC39A3	1332	1436	826	1028	306	918	308	300	257	200	190	156
SLC39A9_1-SLC30A9_2	SLC30A9-SLC39A9	1261	885	1110	1158	407	1135	254	268	171	240	275	176
SLC39A9_2-SLC30A9_2	SLC30A9-SLC39A9	1155	2012	1770	1732	666	1819	491	403	470	171	315	522
SLC39A9_3-SLC30A9_2	SLC30A9-SLC39A9	2112	2194	1289	1254	373	1374	166	234	266	144	125	484
SLC30A5_1-SLC30A9_2	SLC30A9-SLC30A5	943	1659	580	882	247	773	256	460	766	234	232	674
SLC30A5_2-SLC30A9_2	SLC30A9-SLC30A5	2129	1530	1436	1027	409	1212	427	606	383	252	490	269
SLC30A5_3-SLC30A9_2	SLC30A9-SLC30A5	1468	1546	1058	1204	414	1074	426	298	188	356	214	137
SLC30A9_1-SLC30A9_2	SLC30A9-SLC30A9	426	350	243	347	103	410	81	63	45	103	43	26
SLC30A9_2-SLC30A9_2	SLC30A9-SLC30A9	1298	1127	626	1636	433	1117	1226	841	892	1021	1061	936
SLC30A9_3-SLC30A9_2	SLC30A9-SLC30A9	596	607	446	498	191	568	45	44	30	62	42	27
SLC39A11_1-SLC30A9_2	SLC39A11-SLC30A9	1206	965	667	707	188	645	360	397	414	359	224	390
SLC39A11_2-SLC30A9_2	SLC39A11-SLC30A9	733	548	687	1023	339	881	842	780	941	644	794	987
SLC39A11_3-SLC30A9_2	SLC39A11-SLC30A9	1621	1518	1207	1939	595	1505	1171	1189	1314	895	1170	1366
SLC30A6_1-SLC30A9_2	SLC30A6-SLC30A9	2230	2361	1714	1386	475	1403	359	381	305	306	226	215
SLC30A6_2-SLC30A9_2	SLC30A6-SLC30A9	1256	2060	1193	1104	473	1382	156	84	100	121	34	134
SLC30A6_3-SLC30A9_2	SLC30A6-SLC30A9	2147	2666	1901	2115	773	1991	528	182	137	847	183	107
SLC11A2_1-SLC30A9_2	SLC11A2-SLC30A9	290	732	397	339	90	363	124	103	86	149	58	75
SLC11A2_2-SLC30A9_2	SLC11A2-SLC30A9	1033	1270	1485	1183	359	1251	236	212	119	205	249	137
SLC11A2_3-SLC30A9_2	SLC11A2-SLC30A9	664	975	486	687	176	580	226	118	276	153	94	195
SLC39A7_1-SLC30A9_2	SLC39A7-SLC30A9	2274	2625	1630	1860	559	1957	905	1253	824	670	1227	660
SLC39A7_2-SLC30A9_2	SLC39A7-SLC30A9	722	855	1167	468	135	490	13	14	14	13	16	12
SLC39A7_3-SLC30A9_2	SLC39A7-SLC30A9	1828	1914	1404	1755	542	1599	542	456	640	416	291	706
SLC31A1_1-SLC30A9_2	SLC31A1-SLC30A9	1781	1914	1341	1730	444	1218	746	362	431	199	289	292
SLC31A1_2-SLC30A9_2	SLC31A1-SLC30A9	666	676	609	702	194	607	327	202	220	259	151	114
SLC31A1_3-SLC30A9_2	SLC31A1-SLC30A9	2058	2368	1609	1938	538	1741	660	547	453	529	449	561
SLC39A10_1-SLC30A9_2	SLC39A10-SLC30A9	2277	2570	1798	1652	576	1508	577	359	290	699	403	205
SLC39A10_2-SLC30A9_2	SLC39A10-SLC30A9	962	1138	579	840	276	660	53	57	111	64	43	155
SLC39A10_3-SLC30A9_2	SLC39A10-SLC30A9	531	680	394	234	95	389	30	50	59	18	16	51
SLC39A8_1-SLC30A9_2	SLC39A8-SLC30A9	1649	1416	656	991	356	933	379	522	179	270	321	215
SLC39A8_2-SLC30A9_2	SLC39A8-SLC30A9	981	959	458	387	183	529	301	471	310	326	233	318
SLC39A8_3-SLC30A9_2	SLC39A8-SLC30A9	2504	2120	1523	1932	681	1790	600	483	275	871	251	251
SLC39A13_1-SLC30A9_2	SLC39A13-SLC30A9	1517	1011	976	1493	366	1224	804	375	581	725	215	510
SLC39A13_2-SLC30A9_2	SLC39A13-SLC30A9	1671	1676	784	1456	435	1388	1784	1353	1390	1986	1065	1526
SLC39A13_3-SLC30A9_2	SLC39A13-SLC30A9	945	1416	933	948	295	710	153	132	108	61	78	91
SLC30A3_1-SLC30A9_2	SLC30A3-SLC30A9	1654	1421	742	1446	427	1062	424	301	253	209	278	154
SLC30A3_2-SLC30A9_2	SLC30A3-SLC30A9	2874	989	1629	1211	333	1041	584	611	378	684	408	225
SLC30A3_3-SLC30A9_2	SLC30A3-SLC30A9	1390	2168	1618	2238	715	1989	976	842	438	1022	388	205
SLC30A7_1-SLC30A9_2	SLC30A7-SLC30A9	3062	3194	1971	2412	855	2002	432	274	364	224	177	213
SLC30A7_2-SLC30A9_2	SLC30A7-SLC30A9	2170	2368	1607	2400	781	2134	1087	1408	984	937	1176	1017
SLC30A7_3-SLC30A9_2	SLC30A7-SLC30A9	2264	1940	1522	1602	645	1617	330	310	321	201	269	273
SLC30A1_1-SLC30A9_2	SLC30A1-SLC30A9	1375	1766	1318	1287	402	1124	248	275	129	148	210	52
SLC30A1_2-SLC30A9_2	SLC30A1-SLC30A9	4255	4060	2710	3157	932	2490	533	718	325	464	1021	197
SLC30A1_3-SLC30A9_2	SLC30A1-SLC30A9	1455	1574	1047	1156	380	1193	126	323	193	62	254	325
SLC31A2_1-SLC30A9_2	SLC31A2-SLC30A9	2315	3296	1193	2902	897	2263	990	974	757	753	934	666
SLC31A2_2-SLC30A9_2	SLC31A2-SLC30A9	1092	1724	873	1424	566	1802	216	301	140	98	210	144
SLC31A2_3-SLC30A9_2	SLC31A2-SLC30A9	1141	1443	958	1042	424	1438	433	654	350	488	516	281
SLC30A4_1-SLC30A9_2	SLC30A4-SLC30A9	1793	1479	1549	918	311	751	116	106	178	61	61	281
SLC30A4_2-SLC30A9_2	SLC30A4-SLC30A9	1311	1075	1053	1009	280	856	243	288	279	124	151	247
SLC30A4_3-SLC30A9_2	SLC30A4-SLC30A9	3668	2553	1334	1839	573	1709	250	493	261	224	343	105
OR11A1_1-SLC30A9_2	OR11A1-SLC30A9	2497	3322	1877	2731	856	2611	943	589	592	677	585	398
OR11A1_2-SLC30A9_2	OR11A1-SLC30A9	3103	2295	1979	3261	1093	2977	724	536	502	762	508	735
OR11A1_3-SLC30A9_2	OR11A1-SLC30A9	1309	1463	1247	1590	475	1491	2206	2168	1385	1919	2293	1129
OR2V2_1-SLC30A9_2	OR2V2-SLC30A9	1895	2417	2421	1823	581	1509	220	382	184	92	548	154
OR2V2_2-SLC30A9_2	OR2V2-SLC30A9	3146	2551	1778	3305	1052	2726	1638	2075	1176	1233	2059	1179
OR2V2_3-SLC30A9_2	OR2V2-SLC30A9	535	648	510	619	204	579	221	254	228	140	194	263
OR5K4_1-SLC30A9_2	OR5K4-SLC30A9	1578	842	1222	825	280	776	173	161	104	60	167	78
OR5K4_2-SLC30A9_2	OR5K4-SLC30A9	1827	2007	1157	1357	436	1254	576	581	455	507	309	584
OR5K4_3-SLC30A9_2	OR5K4-SLC30A9	1680	1356	566	689	310	898	335	418	322	205	454	215
SLC39A14_1-SLC30A9_3	SLC30A9-SLC39A14	366	557	582	605	188	400	11	13	6	8	21	16
SLC39A14_2-SLC30A9_3	SLC30A9-SLC39A14	1356	1294	1199	1040	325	949	78	61	40	69	26	30
SLC39A14_3-SLC30A9_3	SLC30A9-SLC39A14	2992	2308	1779	2893	646	1988	149	82	196	108	83	245
SLC39A4_1-SLC30A9_3	SLC30A9-SLC39A4	823	544	323	425	121	431	17	36	64	21	22	37
SLC39A4_2-SLC30A9_3	SLC30A9-SLC39A4	2580	2608	1972	2243	604	1645	226	107	106	123	46	90
SLC39A4_3-SLC30A9_3	SLC30A9-SLC39A4	1785	1748	1546	1678	569	1475	75	68	35	41	36	32
SLC39A6_1-SLC30A9_3	SLC30A9-SLC39A6	3081	2770	1923	2204	706	1979	857	261	214	1518	436	153
SLC39A6_2-SLC30A9_3	SLC30A9-SLC39A6	2703	3177	2038	2110	478	1486	250	127	146	237	61	107
SLC39A6_3-SLC30A9_3	SLC30A9-SLC39A6	845	1151	724	492	158	516	40	17	30	58	12	75
SLC39A1_1-SLC30A9_3	SLC30A9-SLC39A1	1284	1807	1062	1417	397	1179	113	78	53	88	101	84
SLC39A1_2-SLC30A9_3	SLC30A9-SLC39A1	3955	4124	1450	2483	723	1976	236	132	79	150	125	97
SLC39A1_3-SLC30A9_3	SLC30A9-SLC39A1	1810	1861	980	1229	412	901	102	51	53	115	37	22
SLC39A3_1-SLC30A9_3	SLC30A9-SLC39A3	2411	2283	2196	2571	667	1704	143	107	133	140	125	93
SLC39A3_2-SLC30A9_3	SLC30A9-SLC39A3	836	1532	775	932	268	922	35	79	80	28	61	38
SLC39A3_3-SLC30A9_3	SLC30A9-SLC39A3	424	1441	233	589	181	476	30	18	42	14	7	12
SLC39A9_1-SLC30A9_3	SLC30A9-SLC39A9	748	601	805	721	256	672	32	86	19	29	42	14
SLC39A9_2-SLC30A9_3	SLC30A9-SLC39A9	2694	1414	827	1588	572	1562	72	129	71	39	86	56
SLC39A9_3-SLC30A9_3	SLC30A9-SLC39A9	1460	1960	1567	1418	430	1217	72	108	32	76	63	25
SLC30A5_1-SLC30A9_3	SLC30A9-SLC30A5	1230	1114	825	729	219	631	24	173	23	19	57	17
SLC30A5_2-SLC30A9_3	SLC30A9-SLC30A5	839	892	680	566	203	472	80	42	53	97	49	93
SLC30A5_3-SLC30A9_3	SLC30A9-SLC30A5	1710	1217	715	886	319	930	132	61	57	156	44	55
SLC30A9_1-SLC30A9_3	SLC30A9-SLC30A9	1058	1521	677	970	289	776	31	169	46	30	241	32
SLC30A9_2-SLC30A9_3	SLC30A9-SLC30A9	1782	1472	1216	1089	359	957	45	47	116	19	48	30
SLC30A9_3-SLC30A9_3	SLC30A9-SLC30A9	276	505	394	554	172	476	37	53	21	24	50	34
SLC39A11_1-SLC30A9_3	SLC39A11-SLC30A9	1046	1075	764	712	188	512	30	24	27	51	43	28
SLC39A11_2-SLC30A9_3	SLC39A11-SLC30A9	1085	877	859	602	239	727	41	89	49	20	96	27
SLC39A11_3-SLC30A9_3	SLC39A11-SLC30A9	1809	1904	1207	1555	443	1287	153	162	183	67	176	127
SLC30A6_1-SLC30A9_3	SLC30A6-SLC30A9	1416	1957	1551	1483	403	1297	22	71	121	18	74	88
SLC30A6_2-SLC30A9_3	SLC30A6-SLC30A9	1757	1177	942	877	293	752	58	14	47	27	27	17
SLC30A6_3-SLC30A9_3	SLC30A6-SLC30A9	2165	2143	1688	1557	559	1521	88	189	124	100	156	139
SLC11A2_1-SLC30A9_3	SLC11A2-SLC30A9	1185	1262	899	766	185	589	53	63	50	37	35	89
SLC11A2_2-SLC30A9_3	SLC11A2-SLC30A9	1412	1327	1520	901	284	732	63	74	55	31	79	42
SLC11A2_3-SLC30A9_3	SLC11A2-SLC30A9	909	1022	352	451	142	413	17	28	43	26	17	79
SLC39A7_1-SLC30A9_3	SLC39A7-SLC30A9	2052	2032	1410	1785	602	1465	70	114	55	70	81	27
SLC39A7_2-SLC30A9_3	SLC39A7-SLC30A9	936	446	396	580	166	431	13	4	3	7	16	5
SLC39A7_3-SLC30A9_3	SLC39A7-SLC30A9	1462	1229	940	861	297	791	57	69	16	29	65	21
SLC31A1_1-SLC30A9_3	SLC31A1-SLC30A9	1760	2002	1774	1608	517	1264	249	142	244	178	101	267
SLC31A1_2-SLC30A9_3	SLC31A1-SLC30A9	1393	1500	1182	979	320	934	53	40	33	40	18	16
SLC31A1_3-SLC30A9_3	SLC31A1-SLC30A9	1145	604	923	872	259	711	30	23	33	18	18	30
SLC39A10_1-SLC30A9_3	SLC39A10-SLC30A9	2438	2355	2298	1258	489	1328	95	78	57	147	25	56
SLC39A10_2-SLC30A9_3	SLC39A10-SLC30A9	560	924	855	590	171	555	45	12	39	15	7	49
SLC39A10_3-SLC30A9_3	SLC39A10-SLC30A9	1087	1487	1322	698	216	651	44	23	31	44	36	29
SLC39A8_1-SLC30A9_3	SLC39A8-SLC30A9	1586	1216	698	622	239	616	50	39	60	28	20	69
SLC39A8_2-SLC30A9_3	SLC39A8-SLC30A9	1180	1206	895	620	220	604	34	44	53	42	23	42
SLC39A8_3-SLC30A9_3	SLC39A8-SLC30A9	3067	2502	1806	1784	510	1437	93	163	70	71	120	61
SLC39A13_1-SLC30A9_3	SLC39A13-SLC30A9	1185	1511	1244	969	262	806	28	49	57	21	19	40
SLC39A13_2-SLC30A9_3	SLC39A13-SLC30A9	394	409	450	416	125	457	32	14	81	4	48	149
SLC39A13_3-SLC30A9_3	SLC39A13-SLC30A9	774	1347	1023	817	277	754	30	38	42	16	25	29
SLC30A3_1-SLC30A9_3	SLC30A3-SLC30A9	1175	1427	925	878	237	750	18	51	34	28	28	30
SLC30A3_2-SLC30A9_3	SLC30A3-SLC30A9	1182	1344	1240	917	279	802	20	74	135	15	29	189
SLC30A3_3-SLC30A9_3	SLC30A3-SLC30A9	1641	2402	1505	2109	614	1683	103	139	75	63	153	105
SLC30A7_1-SLC30A9_3	SLC30A7-SLC30A9	3333	3897	2374	2002	609	1804	79	98	59	56	94	38
SLC30A7_2-SLC30A9_3	SLC30A7-SLC30A9	2330	2431	2068	1648	462	1447	87	98	69	48	99	51
SLC30A7_3-SLC30A9_3	SLC30A7-SLC30A9	1421	1576	1504	1312	368	1160	44	46	49	22	24	54
SLC30A1_1-SLC30A9_3	SLC30A1-SLC30A9	1422	1694	1125	1028	272	800	59	39	33	38	12	22
SLC30A1_2-SLC30A9_3	SLC30A1-SLC30A9	2623	3089	3182	2930	1067	2679	199	235	141	221	90	143
SLC30A1_3-SLC30A9_3	SLC30A1-SLC30A9	1484	2204	1246	1189	422	1183	79	102	36	75	26	26
SLC31A2_1-SLC30A9_3	SLC31A2-SLC30A9	1667	2708	1652	2541	599	1522	127	104	55	65	32	63
SLC31A2_2-SLC30A9_3	SLC31A2-SLC30A9	2075	1618	1834	2182	543	1547	81	87	62	66	85	59
SLC31A2_3-SLC30A9_3	SLC31A2-SLC30A9	646	1329	1154	1072	289	881	94	52	41	29	25	14
SLC30A4_1-SLC30A9_3	SLC30A4-SLC30A9	2194	2511	1333	1202	338	1011	68	128	35	53	46	54
SLC30A4_2-SLC30A9_3	SLC30A4-SLC30A9	1402	793	1074	626	200	629	47	33	53	40	100	44
SLC30A4_3-SLC30A9_3	SLC30A4-SLC30A9	2117	1949	847	1604	415	1189	117	54	63	80	41	99
OR11A1_1-SLC30A9_3	OR11A1-SLC30A9	2560	1784	1625	2290	709	1740	172	144	147	139	210	82
OR11A1_2-SLC30A9_3	OR11A1-SLC30A9	1845	2076	1773	2421	688	1877	149	205	126	72	133	58
OR11A1_3-SLC30A9_3	OR11A1-SLC30A9	1205	1008	832	1058	305	926	104	63	40	106	73	43
OR2V2_1-SLC30A9_3	OR2V2-SLC30A9	3161	2549	2301	2111	630	1656	143	156	168	81	109	204
OR2V2_2-SLC30A9_3	OR2V2-SLC30A9	2523	2606	1777	1798	585	1619	72	96	61	42	44	68
OR2V2_3-SLC30A9_3	OR2V2-SLC30A9	620	663	738	908	215	505	127	40	29	90	22	17
OR5K4_1-SLC30A9_3	OR5K4-SLC30A9	1592	1981	1076	947	290	743	66	39	57	48	32	77
OR5K4_2-SLC30A9_3	OR5K4-SLC30A9	1974	1598	1909	1480	452	1152	107	109	203	77	100	233
OR5K4_3-SLC30A9_3	OR5K4-SLC30A9	1287	2095	1232	1441	408	1041	100	129	93	34	62	76
SLC39A14_1-SLC39A11_1	SLC39A11-SLC39A14	560	914	270	784	166	525	462	290	352	328	315	287
SLC39A14_2-SLC39A11_1	SLC39A11-SLC39A14	1066	717	507	674	204	631	583	722	453	569	727	401
SLC39A14_3-SLC39A11_1	SLC39A11-SLC39A14	2573	1919	2273	2759	823	2197	3052	2027	1941	2730	2957	2012
SLC39A4_1-SLC39A11_1	SLC39A11-SLC39A4	581	574	351	414	105	357	437	387	344	397	315	251
SLC39A4_2-SLC39A11_1	SLC39A11-SLC39A4	2223	1688	1390	2228	555	1733	2871	1706	2149	2780	2399	1779
SLC39A4_3-SLC39A11_1	SLC39A11-SLC39A4	2681	2653	1415	1795	537	1985	1257	1860	1846	1746	1685	1744
SLC39A6_1-SLC39A11_1	SLC39A11-SLC39A6	1599	1296	1429	1504	361	937	1277	1421	1276	1088	1560	852
SLC39A6_2-SLC39A11_1	SLC39A11-SLC39A6	1315	1753	1733	1233	303	1086	1386	1102	907	1811	1383	685
SLC39A6_3-SLC39A11_1	SLC39A11-SLC39A6	862	1042	622	637	221	596	779	522	626	764	643	592
SLC39A1_1-SLC39A11_1	SLC39A11-SLC39A1	1137	1181	958	1015	261	845	1228	1119	1058	1824	1304	1410
SLC39A1_2-SLC39A11_1	SLC39A11-SLC39A1	2979	2915	1501	1693	476	1342	1602	850	1079	1551	806	1040
SLC39A1_3-SLC39A11_1	SLC39A11-SLC39A1	1403	1348	978	1107	287	972	1190	1463	1088	1337	1668	1328
SLC39A3_1-SLC39A11_1	SLC39A11-SLC39A3	3006	2160	2406	2284	677	1932	1819	2083	2695	1946	2420	3033
SLC39A3_2-SLC39A11_1	SLC39A11-SLC39A3	1608	1693	1209	1141	341	987	808	773	1290	962	1159	1455
SLC39A3_3-SLC39A11_1	SLC39A11-SLC39A3	1049	690	562	858	227	683	578	1042	586	650	1195	543
SLC39A9_1-SLC39A11_1	SLC39A11-SLC39A9	841	1046	950	825	257	725	532	525	375	635	421	372
SLC39A9_2-SLC39A11_1	SLC39A11-SLC39A9	866	549	635	752	243	677	925	440	416	1110	424	343
SLC39A9_3-SLC39A11_1	SLC39A11-SLC39A9	1809	1749	1498	1052	314	1040	808	793	944	588	735	1090
SLC30A5_1-SLC39A11_1	SLC39A11-SLC30A5	588	587	494	487	112	447	527	475	948	540	464	1094
SLC30A5_2-SLC39A11_1	SLC39A11-SLC30A5	596	532	343	341	125	397	677	591	387	1040	642	390
SLC30A5_3-SLC39A11_1	SLC39A11-SLC30A5	1817	656	1180	831	260	765	977	854	1181	1157	846	1009
SLC30A9_1-SLC39A11_1	SLC39A11-SLC30A9	514	380	271	239	43	167	14	5	7	15	8	7
SLC30A9_2-SLC39A11_1	SLC39A11-SLC30A9	804	672	396	803	255	652	319	246	107	289	210	57
SLC30A9_3-SLC39A11_1	SLC39A11-SLC30A9	1138	865	558	660	170	665	35	43	60	27	43	26
SLC39A11_1-SLC39A11_1	SLC39A11-SLC39A11	1199	1234	644	877	261	749	1228	1208	1146	1015	1723	1016
SLC39A11_2-SLC39A11_1	SLC39A11-SLC39A11	643	754	258	610	199	532	546	708	644	601	896	742
SLC39A11_3-SLC39A11_1	SLC39A11-SLC39A11	1565	1194	1368	1089	362	1137	1341	1131	1323	1242	1171	1277
SLC30A6_1-SLC39A11_1	SLC30A6-SLC39A11	1736	1983	1088	1360	346	1038	1834	831	1494	1676	785	2242
SLC30A6_2-SLC39A11_1	SLC30A6-SLC39A11	757	650	488	637	181	586	580	499	553	732	377	495
SLC30A6_3-SLC39A11_1	SLC30A6-SLC39A11	1419	1162	856	1080	443	1186	582	811	662	528	826	538
SLC11A2_1-SLC39A11_1	SLC11A2-SLC39A11	781	493	376	373	108	288	379	272	258	324	314	233
SLC11A2_2-SLC39A11_1	SLC11A2-SLC39A11	1414	1681	857	927	270	896	714	675	527	656	1037	648
SLC11A2_3-SLC39A11_1	SLC11A2-SLC39A11	730	941	577	435	158	507	266	342	682	253	376	458
SLC39A7_1-SLC39A11_1	SLC39A7-SLC39A11	2395	1896	1021	1383	353	1169	694	899	757	758	943	952
SLC39A7_2-SLC39A11_1	SLC39A7-SLC39A11	1405	1456	502	764	196	663	160	187	158	197	115	97
SLC39A7_3-SLC39A11_1	SLC39A7-SLC39A11	1971	1580	1723	1474	460	1256	935	620	532	654	759	540
SLC31A1_1-SLC39A11_1	SLC31A1-SLC39A11	1136	1726	1230	942	333	875	559	956	777	490	1185	602
SLC31A1_2-SLC39A11_1	SLC31A1-SLC39A11	975	1017	918	773	200	506	608	361	369	591	369	371
SLC31A1_3-SLC39A11_1	SLC31A1-SLC39A11	1880	1367	1454	989	301	902	578	654	599	662	752	671
SLC39A10_1-SLC39A11_1	SLC39A10-SLC39A11	2227	1699	1711	1253	344	1049	1001	822	821	1043	866	801
SLC39A10_2-SLC39A11_1	SLC39A10-SLC39A11	553	634	603	478	132	355	151	180	164	132	129	161
SLC39A10_3-SLC39A11_1	SLC39A10-SLC39A11	1275	992	705	421	145	507	373	380	330	378	359	189
SLC39A8_1-SLC39A11_1	SLC39A8-SLC39A11	685	979	477	580	141	468	626	459	405	814	439	428
SLC39A8_2-SLC39A11_1	SLC39A8-SLC39A11	484	392	379	214	82	191	360	253	306	287	288	316
SLC39A8_3-SLC39A11_1	SLC39A8-SLC39A11	1620	2070	987	1316	329	1017	1308	889	959	1203	942	1115
SLC39A13_1-SLC39A11_1	SLC39A13-SLC39A11	1184	1327	1009	1338	336	952	1197	994	930	1345	1157	976
SLC39A13_2-SLC39A11_1	SLC39A13-SLC39A11	1610	906	1077	1431	320	927	1139	1213	1403	1002	1400	1711
SLC39A13_3-SLC39A11_1	SLC39A13-SLC39A11	635	586	559	597	146	469	532	312	440	595	283	367
SLC30A3_1-SLC39A11_1	SLC30A3-SLC39A11	777	1639	741	676	171	552	741	559	627	635	576	727
SLC30A3_2-SLC39A11_1	SLC30A3-SLC39A11	828	828	824	569	165	453	686	544	488	536	688	521
SLC30A3_3-SLC39A11_1	SLC30A3-SLC39A11	1226	2584	1129	1911	557	1643	2520	2029	1548	2678	2001	1360
SLC30A7_1-SLC39A11_1	SLC30A7-SLC39A11	1954	2445	1760	2052	667	1748	1962	2412	1752	1641	2282	1909
SLC30A7_2-SLC39A11_1	SLC30A7-SLC39A11	1911	2495	2052	1573	498	1533	1298	1482	1841	1235	1176	1810
SLC30A7_3-SLC39A11_1	SLC30A7-SLC39A11	2024	1549	1292	1190	329	918	1023	989	1112	775	1244	1011
SLC30A1_1-SLC39A11_1	SLC30A1-SLC39A11	1238	1405	867	968	296	805	1655	881	767	1790	921	654
SLC30A1_2-SLC39A11_1	SLC30A1-SLC39A11	1685	2025	1748	1693	564	1536	2248	2021	1914	2390	2201	2305
SLC30A1_3-SLC39A11_1	SLC30A1-SLC39A11	1155	1493	984	1387	439	1072	1592	1236	989	1703	1248	1110
SLC31A2_1-SLC39A11_1	SLC31A2-SLC39A11	1774	1668	1543	2439	703	2065	1767	2425	2096	1463	2293	2466
SLC31A2_2-SLC39A11_1	SLC31A2-SLC39A11	2559	1812	1485	2096	586	1620	2169	2149	1806	1868	2754	1881
SLC31A2_3-SLC39A11_1	SLC31A2-SLC39A11	1545	1275	759	831	258	926	808	1254	809	924	1303	793
SLC30A4_1-SLC39A11_1	SLC30A4-SLC39A11	1323	1834	1323	954	233	796	743	1037	688	720	1321	646
SLC30A4_2-SLC39A11_1	SLC30A4-SLC39A11	913	1311	797	647	182	431	698	472	707	773	506	847
SLC30A4_3-SLC39A11_1	SLC30A4-SLC39A11	1732	935	1053	1095	298	971	1025	601	1168	899	541	920
OR11A1_1-SLC39A11_1	OR11A1-SLC39A11	1233	1987	949	1594	401	1095	1864	989	886	1820	1151	720
OR11A1_2-SLC39A11_1	OR11A1-SLC39A11	2470	2472	1783	2435	690	2064	2644	2062	1684	2572	2173	2113
OR11A1_3-SLC39A11_1	OR11A1-SLC39A11	642	599	655	497	156	714	743	505	581	899	439	517
OR2V2_1-SLC39A11_1	OR2V2-SLC39A11	1765	1042	869	1326	376	1022	1415	908	970	1268	649	1079
OR2V2_2-SLC39A11_1	OR2V2-SLC39A11	2300	1948	1449	1946	539	1587	1921	1397	1441	1827	1535	1431
OR2V2_3-SLC39A11_1	OR2V2-SLC39A11	777	675	454	482	176	383	556	841	476	551	969	589
OR5K4_1-SLC39A11_1	OR5K4-SLC39A11	1394	828	927	592	239	575	750	798	732	527	921	732
OR5K4_2-SLC39A11_1	OR5K4-SLC39A11	1957	2230	1047	1122	321	960	1358	950	962	1244	1258	828
OR5K4_3-SLC39A11_1	OR5K4-SLC39A11	1754	1675	1482	1156	359	1283	1328	1598	1264	1331	1643	1405
SLC39A14_1-SLC39A11_2	SLC39A11-SLC39A14	1488	1563	510	997	353	979	1050	1431	799	900	1413	862
SLC39A14_2-SLC39A11_2	SLC39A11-SLC39A14	2091	1658	1141	1131	400	1421	1803	1445	1529	1862	1429	2088
SLC39A14_3-SLC39A11_2	SLC39A11-SLC39A14	3229	3187	2411	3701	1186	3560	4687	4278	3990	4240	5342	4090
SLC39A4_1-SLC39A11_2	SLC39A11-SLC39A4	750	607	732	716	225	653	555	554	554	482	530	704
SLC39A4_2-SLC39A11_2	SLC39A11-SLC39A4	2334	2528	3187	2988	975	3015	5097	3817	3676	4723	5414	3870
SLC39A4_3-SLC39A11_2	SLC39A11-SLC39A4	2293	1573	1238	1889	686	1877	1924	2111	1799	1632	2397	1896
SLC39A6_1-SLC39A11_2	SLC39A11-SLC39A6	4997	3381	2253	2865	1139	2963	3030	3692	2576	2802	3968	2694
SLC39A6_2-SLC39A11_2	SLC39A11-SLC39A6	2126	1894	1719	1673	515	1638	1992	1749	1594	1828	1569	2012
SLC39A6_3-SLC39A11_2	SLC39A11-SLC39A6	1132	976	1065	1036	370	829	1109	1253	864	1060	1534	830
SLC39A1_1-SLC39A11_2	SLC39A11-SLC39A1	1331	1377	847	1185	397	1250	2463	1842	2060	2701	2147	2831
SLC39A1_2-SLC39A11_2	SLC39A11-SLC39A1	2646	2808	2257	2918	919	2501	3838	4319	2951	3131	4758	4148
SLC39A1_3-SLC39A11_2	SLC39A11-SLC39A1	1195	1107	788	1228	505	1311	2200	2027	1591	2459	3308	2120
SLC39A3_1-SLC39A11_2	SLC39A11-SLC39A3	4444	6061	4051	4733	1727	4667	4952	4007	4595	4312	4156	5285
SLC39A3_2-SLC39A11_2	SLC39A11-SLC39A3	2212	1685	1398	1598	612	1649	2310	1654	1468	2395	1839	1431
SLC39A3_3-SLC39A11_2	SLC39A11-SLC39A3	1183	1047	1100	1004	384	917	1300	1232	799	1303	991	805
SLC39A9_1-SLC39A11_2	SLC39A11-SLC39A9	994	1051	1033	741	325	801	723	642	840	648	606	1018
SLC39A9_2-SLC39A11_2	SLC39A11-SLC39A9	2283	1153	1217	1451	651	1821	1536	1414	1309	1370	1368	1278
SLC39A9_3-SLC39A11_2	SLC39A11-SLC39A9	1232	1835	795	992	304	1051	977	1092	927	938	1304	1106
SLC30A5_1-SLC39A11_2	SLC39A11-SLC30A5	1112	1126	898	735	265	452	1229	901	573	1462	1075	547
SLC30A5_2-SLC39A11_2	SLC39A11-SLC30A5	1763	1619	1133	694	322	949	970	1045	774	1160	1081	879
SLC30A5_3-SLC39A11_2	SLC39A11-SLC30A5	1715	1392	1072	1212	448	1270	2075	1306	1318	2417	1501	1360
SLC30A9_1-SLC39A11_2	SLC39A11-SLC30A9	743	687	851	478	234	498	126	365	40	126	585	27
SLC30A9_2-SLC39A11_2	SLC39A11-SLC30A9	1789	670	915	1545	520	1487	1649	1698	1442	1200	2066	1377
SLC30A9_3-SLC39A11_2	SLC39A11-SLC30A9	891	1314	608	656	269	724	75	73	59	83	46	44
SLC39A11_1-SLC39A11_2	SLC39A11-SLC39A11	936	582	422	704	195	584	647	596	756	613	449	947
SLC39A11_2-SLC39A11_2	SLC39A11-SLC39A11	948	827	792	1020	339	955	1277	1817	1490	1190	2288	1865
SLC39A11_3-SLC39A11_2	SLC39A11-SLC39A11	1957	2141	1787	2039	665	1625	2179	2244	2192	1762	3015	2294
SLC30A6_1-SLC39A11_2	SLC30A6-SLC39A11	1951	2259	1451	1649	593	1620	1816	1951	1800	1482	1820	1900
SLC30A6_2-SLC39A11_2	SLC30A6-SLC39A11	1456	2207	1045	1064	450	1199	1417	1217	1114	1226	954	1649
SLC30A6_3-SLC39A11_2	SLC30A6-SLC39A11	2172	2890	1284	1758	740	2018	1977	1434	1291	2087	1467	1229
SLC11A2_1-SLC39A11_2	SLC11A2-SLC39A11	1185	983	534	425	193	510	663	454	414	697	359	432
SLC11A2_2-SLC39A11_2	SLC11A2-SLC39A11	1660	1592	1321	1030	397	1108	1318	1030	868	1185	1033	1043
SLC11A2_3-SLC39A11_2	SLC11A2-SLC39A11	1002	1524	822	896	320	850	1269	756	985	1100	872	956
SLC39A7_1-SLC39A11_2	SLC39A7-SLC39A11	2111	1476	1507	1185	459	1178	1015	960	1035	950	1000	1350
SLC39A7_2-SLC39A11_2	SLC39A7-SLC39A11	1878	2206	1525	628	301	892	354	294	370	318	699	350
SLC39A7_3-SLC39A11_2	SLC39A7-SLC39A11	2263	2962	1876	1369	572	1434	867	1037	891	730	1412	1034
SLC31A1_1-SLC39A11_2	SLC31A1-SLC39A11	1613	2100	1950	1646	688	1522	1773	1793	1260	1402	1980	1585
SLC31A1_2-SLC39A11_2	SLC31A1-SLC39A11	1859	1468	1099	1247	413	1146	1080	832	927	796	837	1023
SLC31A1_3-SLC39A11_2	SLC31A1-SLC39A11	3114	2489	2379	1641	729	1714	1368	1545	1320	1141	1566	1469
SLC39A10_1-SLC39A11_2	SLC39A10-SLC39A11	1652	1863	1476	1156	501	1396	1325	1775	1043	1286	1736	1393
SLC39A10_2-SLC39A11_2	SLC39A10-SLC39A11	795	460	335	579	208	556	254	433	370	204	563	441
SLC39A10_3-SLC39A11_2	SLC39A10-SLC39A11	758	804	468	277	164	423	312	437	197	368	236	184
SLC39A8_1-SLC39A11_2	SLC39A8-SLC39A11	1224	1156	805	784	353	907	1200	893	1038	1557	930	1531
SLC39A8_2-SLC39A11_2	SLC39A8-SLC39A11	624	729	497	345	204	460	704	680	453	855	622	582
SLC39A8_3-SLC39A11_2	SLC39A8-SLC39A11	3559	2990	2340	2348	975	2327	2964	2555	2525	2997	2471	3068
SLC39A13_1-SLC39A11_2	SLC39A13-SLC39A11	849	985	740	882	325	934	1232	1033	901	1263	953	1346
SLC39A13_2-SLC39A11_2	SLC39A13-SLC39A11	1472	1865	1089	1306	404	1167	1841	1759	1420	1947	1435	2162
SLC39A13_3-SLC39A11_2	SLC39A13-SLC39A11	1357	1530	1264	1331	356	1255	1830	969	1265	1655	1184	1288
SLC30A3_1-SLC39A11_2	SLC30A3-SLC39A11	1533	1145	1198	1002	329	1101	1302	1047	1017	1369	1109	1441
SLC30A3_2-SLC39A11_2	SLC30A3-SLC39A11	1876	1713	1423	1019	375	960	1236	1079	1048	1019	1873	1216
SLC30A3_3-SLC39A11_2	SLC30A3-SLC39A11	1890	1820	1446	1981	600	1579	2513	2050	1434	1934	2491	1757
SLC30A7_1-SLC39A11_2	SLC30A7-SLC39A11	2952	3127	2255	3141	1093	2885	3734	3732	3052	3676	4441	3225
SLC30A7_2-SLC39A11_2	SLC30A7-SLC39A11	1423	1557	1599	1891	695	1707	2472	2029	1508	2493	1867	1705
SLC30A7_3-SLC39A11_2	SLC30A7-SLC39A11	1784	2054	1125	1657	496	1546	1920	1648	2061	1683	1750	2774
SLC30A1_1-SLC39A11_2	SLC30A1-SLC39A11	1837	1969	1926	1617	610	1732	2532	2349	2269	2882	2465	2087
SLC30A1_2-SLC39A11_2	SLC30A1-SLC39A11	3043	2330	1821	2553	937	2567	4509	3529	2697	4920	4093	3099
SLC30A1_3-SLC39A11_2	SLC30A1-SLC39A11	1377	1773	1091	1369	523	1392	2290	1558	1374	2436	1846	1080
SLC31A2_1-SLC39A11_2	SLC31A2-SLC39A11	2404	2583	2957	3522	1165	2844	3470	3209	2246	3224	3493	2546
SLC31A2_2-SLC39A11_2	SLC31A2-SLC39A11	1975	1896	1307	1621	541	1867	2515	1932	2233	2755	2038	2575
SLC31A2_3-SLC39A11_2	SLC31A2-SLC39A11	1422	1557	1122	1183	470	1404	1991	1852	1523	2159	1760	1742
SLC30A4_1-SLC39A11_2	SLC30A4-SLC39A11	974	1546	1115	1003	283	743	866	852	1228	673	824	1502
SLC30A4_2-SLC39A11_2	SLC30A4-SLC39A11	1195	1249	1080	834	310	787	1769	989	924	2344	1071	1188
SLC30A4_3-SLC39A11_2	SLC30A4-SLC39A11	1073	931	980	996	395	1106	1201	751	835	1537	958	1266
OR11A1_1-SLC39A11_2	OR11A1-SLC39A11	1909	3274	2528	3402	1091	3075	4533	3411	3745	3883	3770	4808
OR11A1_2-SLC39A11_2	OR11A1-SLC39A11	2221	3318	2630	3443	1106	3191	4175	4188	3113	4201	3742	3789
OR11A1_3-SLC39A11_2	OR11A1-SLC39A11	696	696	1117	991	374	795	1935	1450	886	2267	1529	750
OR2V2_1-SLC39A11_2	OR2V2-SLC39A11	2421	2216	1951	2122	787	2007	3305	2786	2750	2941	2754	3290
OR2V2_2-SLC39A11_2	OR2V2-SLC39A11	1336	1724	1355	1565	554	1890	2233	1474	1742	2336	1712	2224
OR2V2_3-SLC39A11_2	OR2V2-SLC39A11	1065	1241	1097	1146	373	989	2586	1226	1471	2993	1282	1617
OR5K4_1-SLC39A11_2	OR5K4-SLC39A11	1047	1062	713	798	255	750	887	851	705	929	881	899
OR5K4_2-SLC39A11_2	OR5K4-SLC39A11	3112	3348	1120	1541	542	1272	1904	1863	1727	1707	2147	2019
OR5K4_3-SLC39A11_2	OR5K4-SLC39A11	1043	1317	1018	1537	537	1428	1936	1836	1789	1948	1809	2166
SLC39A14_1-SLC39A11_3	SLC39A11-SLC39A14	1186	1393	980	1273	416	956	962	805	1072	941	846	1466
SLC39A14_2-SLC39A11_3	SLC39A11-SLC39A14	1967	1997	1702	1179	356	1403	1228	1456	1276	2015	1465	1577
SLC39A14_3-SLC39A11_3	SLC39A11-SLC39A14	3563	3915	2522	2906	978	2332	2884	2628	2062	2623	2720	2202
SLC39A4_1-SLC39A11_3	SLC39A11-SLC39A4	421	388	252	203	87	271	156	206	140	212	127	216
SLC39A4_2-SLC39A11_3	SLC39A11-SLC39A4	3169	2905	1821	3595	1087	3392	4078	3943	3656	4922	4236	3846
SLC39A4_3-SLC39A11_3	SLC39A11-SLC39A4	1634	1463	1857	2240	785	1704	2294	1755	1992	2710	1930	1914
SLC39A6_1-SLC39A11_3	SLC39A11-SLC39A6	2900	3080	2611	3137	1069	2709	2657	3286	2305	2914	3583	2558
SLC39A6_2-SLC39A11_3	SLC39A11-SLC39A6	2506	3325	1572	2196	701	2059	2384	1591	1923	2666	1511	2326
SLC39A6_3-SLC39A11_3	SLC39A11-SLC39A6	794	1114	513	704	237	760	890	741	591	1160	574	581
SLC39A1_1-SLC39A11_3	SLC39A11-SLC39A1	671	364	859	843	284	887	1470	1396	1025	1889	1302	1902
SLC39A1_2-SLC39A11_3	SLC39A11-SLC39A1	3314	2738	2537	2514	866	2323	2356	1862	1785	2065	1958	2261
SLC39A1_3-SLC39A11_3	SLC39A11-SLC39A1	1222	1455	1253	1288	493	1231	1844	1662	2030	2276	2115	3278
SLC39A3_1-SLC39A11_3	SLC39A11-SLC39A3	3831	3450	2499	3589	1055	2952	3331	3142	3304	3404	3137	3334
SLC39A3_2-SLC39A11_3	SLC39A11-SLC39A3	846	1977	1229	1629	429	1172	1996	1129	1543	1647	1420	1609
SLC39A3_3-SLC39A11_3	SLC39A11-SLC39A3	1468	1622	866	984	383	916	1410	1132	796	970	1241	814
SLC39A9_1-SLC39A11_3	SLC39A11-SLC39A9	1269	714	686	901	332	761	851	612	607	934	536	765
SLC39A9_2-SLC39A11_3	SLC39A11-SLC39A9	1784	2174	1257	1671	729	1662	1438	1201	986	1066	1067	1162
SLC39A9_3-SLC39A11_3	SLC39A11-SLC39A9	1554	1949	1230	1210	386	1369	1002	1109	928	1038	998	1030
SLC30A5_1-SLC39A11_3	SLC39A11-SLC30A5	1041	1003	1273	924	268	544	1000	644	581	1015	666	708
SLC30A5_2-SLC39A11_3	SLC39A11-SLC30A5	848	1293	882	1001	278	878	1650	1622	911	1750	1475	1497
SLC30A5_3-SLC39A11_3	SLC39A11-SLC30A5	2156	2110	1418	970	436	1289	1416	1632	1110	1903	1231	1272
SLC30A9_1-SLC39A11_3	SLC39A11-SLC30A9	509	675	490	320	151	457	42	89	44	29	63	38
SLC30A9_2-SLC39A11_3	SLC39A11-SLC30A9	1406	1767	1911	2147	698	1922	2024	1557	1167	1895	1350	1190
SLC30A9_3-SLC39A11_3	SLC39A11-SLC30A9	1246	762	879	515	230	594	63	58	27	62	29	14
SLC39A11_1-SLC39A11_3	SLC39A11-SLC39A11	1368	1084	917	978	332	917	979	972	950	1101	780	1175
SLC39A11_2-SLC39A11_3	SLC39A11-SLC39A11	1470	1215	659	994	550	1282	1617	1486	1389	1493	1380	1515
SLC39A11_3-SLC39A11_3	SLC39A11-SLC39A11	2461	3384	2118	2315	729	2042	2676	2347	2425	2661	2642	3315
SLC30A6_1-SLC39A11_3	SLC30A6-SLC39A11	1506	1915	1305	1133	390	1096	1050	1471	1103	985	1500	1304
SLC30A6_2-SLC39A11_3	SLC30A6-SLC39A11	1942	1351	780	658	391	908	900	942	590	1064	655	726
SLC30A6_3-SLC39A11_3	SLC30A6-SLC39A11	3400	2312	2034	2659	1004	2695	2719	2415	1661	2613	2097	1688
SLC11A2_1-SLC39A11_3	SLC11A2-SLC39A11	854	733	581	408	177	508	420	368	340	508	368	514
SLC11A2_2-SLC39A11_3	SLC11A2-SLC39A11	1897	1322	867	968	266	1022	1139	615	941	1265	432	934
SLC11A2_3-SLC39A11_3	SLC11A2-SLC39A11	1292	791	970	768	286	756	908	676	567	1148	686	469
SLC39A7_1-SLC39A11_3	SLC39A7-SLC39A11	2146	2407	2000	1418	468	1364	1214	995	1087	1301	746	1395
SLC39A7_2-SLC39A11_3	SLC39A7-SLC39A11	1950	1923	925	1335	449	1287	372	336	222	311	277	202
SLC39A7_3-SLC39A11_3	SLC39A7-SLC39A11	1234	902	1020	759	345	614	596	383	436	467	425	508
SLC31A1_1-SLC39A11_3	SLC31A1-SLC39A11	4849	4439	2004	2055	677	1954	2422	1389	1365	2348	1313	1387
SLC31A1_2-SLC39A11_3	SLC31A1-SLC39A11	1899	2302	1685	1487	441	1404	1408	1360	763	1244	1382	903
SLC31A1_3-SLC39A11_3	SLC31A1-SLC39A11	2331	2193	1496	1222	460	1231	1041	860	780	1129	634	928
SLC39A10_1-SLC39A11_3	SLC39A10-SLC39A11	2479	2598	2245	1775	554	1444	1440	1333	958	1292	1550	813
SLC39A10_2-SLC39A11_3	SLC39A10-SLC39A11	596	491	597	232	107	413	198	146	195	256	96	296
SLC39A10_3-SLC39A11_3	SLC39A10-SLC39A11	219	330	95	81	68	184	145	171	66	267	112	128
SLC39A8_1-SLC39A11_3	SLC39A8-SLC39A11	1845	1973	1065	968	356	1161	1190	1513	1023	1404	1603	1239
SLC39A8_2-SLC39A11_3	SLC39A8-SLC39A11	1258	811	748	692	262	778	1078	778	813	1097	786	1105
SLC39A8_3-SLC39A11_3	SLC39A8-SLC39A11	2186	2795	1658	2018	732	1903	1883	1930	2320	2128	2216	3023
SLC39A13_1-SLC39A11_3	SLC39A13-SLC39A11	1160	907	823	939	335	901	939	1093	733	1036	1029	911
SLC39A13_2-SLC39A11_3	SLC39A13-SLC39A11	1615	1492	1814	1395	476	1501	1670	1792	1361	1703	1975	1539
SLC39A13_3-SLC39A11_3	SLC39A13-SLC39A11	1153	773	1071	658	247	713	434	769	616	457	609	824
SLC30A3_1-SLC39A11_3	SLC30A3-SLC39A11	1409	1036	981	1031	431	1071	1059	1157	964	1022	1376	1076
SLC30A3_2-SLC39A11_3	SLC30A3-SLC39A11	1090	1190	751	403	196	579	803	636	564	692	522	582
SLC30A3_3-SLC39A11_3	SLC30A3-SLC39A11	1141	1722	1071	1602	474	1448	1957	2066	1317	2073	2259	1301
SLC30A7_1-SLC39A11_3	SLC30A7-SLC39A11	4134	3380	2271	2619	856	2476	2376	2806	3029	1926	3160	3442
SLC30A7_2-SLC39A11_3	SLC30A7-SLC39A11	3201	2770	3041	1965	827	1670	2260	1889	1252	2266	1825	1321
SLC30A7_3-SLC39A11_3	SLC30A7-SLC39A11	1852	1520	945	1217	480	1170	1444	1488	761	1973	1593	804
SLC30A1_1-SLC39A11_3	SLC30A1-SLC39A11	1413	1292	1276	1274	469	1267	2300	1245	1293	2804	1251	1682
SLC30A1_2-SLC39A11_3	SLC30A1-SLC39A11	4047	2776	2933	2359	958	2485	3244	2774	2651	3511	2925	3209
SLC30A1_3-SLC39A11_3	SLC30A1-SLC39A11	2725	1976	2406	2197	733	1836	2736	2565	1734	3058	2846	1899
SLC31A2_1-SLC39A11_3	SLC31A2-SLC39A11	5133	3131	3064	3444	1098	3105	2980	2455	3458	2691	2838	5222
SLC31A2_2-SLC39A11_3	SLC31A2-SLC39A11	2241	2781	1667	1999	716	2036	2698	1816	2294	2681	1912	2745
SLC31A2_3-SLC39A11_3	SLC31A2-SLC39A11	2396	2303	1991	1484	549	1670	2659	1629	1343	3490	1293	1598
SLC30A4_1-SLC39A11_3	SLC30A4-SLC39A11	1458	2119	1267	1053	297	939	1073	955	1014	904	1201	1037
SLC30A4_2-SLC39A11_3	SLC30A4-SLC39A11	2575	1821	1646	999	367	1009	1340	837	807	1374	815	912
SLC30A4_3-SLC39A11_3	SLC30A4-SLC39A11	1356	1385	863	935	381	809	997	1252	705	1041	1221	787
OR11A1_1-SLC39A11_3	OR11A1-SLC39A11	2261	2342	2352	2537	752	1845	2027	2368	1724	2145	2214	1639
OR11A1_2-SLC39A11_3	OR11A1-SLC39A11	3077	2187	1804	2584	964	2827	2801	3373	2022	2776	3425	2364
OR11A1_3-SLC39A11_3	OR11A1-SLC39A11	1967	1268	1532	1891	659	1675	2184	1780	1790	2486	2169	2062
OR2V2_1-SLC39A11_3	OR2V2-SLC39A11	2026	2419	1559	1550	573	1458	1589	1958	1314	1451	2364	1616
OR2V2_2-SLC39A11_3	OR2V2-SLC39A11	1876	2511	1211	1529	635	1928	1392	1889	1705	1597	1718	2033
OR2V2_3-SLC39A11_3	OR2V2-SLC39A11	1007	992	654	838	247	824	1091	983	1093	1309	925	1149
OR5K4_1-SLC39A11_3	OR5K4-SLC39A11	1700	1746	1420	876	301	902	1084	847	1018	1121	747	1158
OR5K4_2-SLC39A11_3	OR5K4-SLC39A11	1375	2121	1912	1298	542	1453	1732	1747	1382	2122	1863	1319
OR5K4_3-SLC39A11_3	OR5K4-SLC39A11	2469	1605	1429	1375	553	1618	1843	2217	1519	2244	1793	1820
SLC39A14_1-SLC30A6_1	SLC30A6-SLC39A14	1141	525	769	481	230	517	538	544	437	485	540	546
SLC39A14_2-SLC30A6_1	SLC30A6-SLC39A14	840	1339	1011	595	181	606	903	948	512	1052	1086	883
SLC39A14_3-SLC30A6_1	SLC30A6-SLC39A14	1812	2717	1630	1775	502	1443	1403	1264	1299	1629	1228	1330
SLC39A4_1-SLC30A6_1	SLC30A6-SLC39A4	465	540	787	372	153	332	362	397	294	386	288	568
SLC39A4_2-SLC30A6_1	SLC30A6-SLC39A4	4934	2788	2145	2949	868	2229	4859	3589	2314	5677	4031	2837
SLC39A4_3-SLC30A6_1	SLC30A6-SLC39A4	1055	820	1175	1138	328	962	1212	1189	1260	1119	1373	1367
SLC39A6_1-SLC30A6_1	SLC30A6-SLC39A6	1757	1507	1149	1081	302	987	1110	1046	727	1435	1249	891
SLC39A6_2-SLC30A6_1	SLC30A6-SLC39A6	1778	1501	1117	776	252	900	711	793	705	760	817	771
SLC39A6_3-SLC30A6_1	SLC30A6-SLC39A6	1127	747	628	718	175	526	655	594	747	514	655	850
SLC39A1_1-SLC30A6_1	SLC30A6-SLC39A1	1068	1136	804	1118	327	869	1724	1340	1168	2199	1706	1262
SLC39A1_2-SLC30A6_1	SLC30A6-SLC39A1	1781	2425	1685	1561	447	1384	1913	1519	1176	2387	1710	1811
SLC39A1_3-SLC30A6_1	SLC30A6-SLC39A1	1548	1125	739	673	243	733	1320	1197	663	1725	1816	1007
SLC39A3_1-SLC30A6_1	SLC30A6-SLC39A3	3021	3875	3383	2497	677	2031	2817	2184	1856	3157	2943	2582
SLC39A3_2-SLC30A6_1	SLC30A6-SLC39A3	2761	1251	1873	1545	502	1298	2501	1551	1557	2360	1579	1664
SLC39A3_3-SLC30A6_1	SLC30A6-SLC39A3	848	140	469	450	136	416	667	280	534	677	402	652
SLC39A9_1-SLC30A6_1	SLC30A6-SLC39A9	1030	1002	1034	793	192	710	630	624	492	540	401	482
SLC39A9_2-SLC30A6_1	SLC30A6-SLC39A9	1212	1305	458	629	335	679	607	564	563	591	488	576
SLC39A9_3-SLC30A6_1	SLC30A6-SLC39A9	1332	1705	1298	919	267	909	1075	971	776	1168	831	907
SLC30A5_1-SLC30A6_1	SLC30A6-SLC30A5	781	845	872	501	132	377	780	452	351	722	479	446
SLC30A5_2-SLC30A6_1	SLC30A6-SLC30A5	1157	832	1053	519	153	558	508	545	376	559	561	498
SLC30A5_3-SLC30A6_1	SLC30A6-SLC30A5	1708	3451	1844	1343	464	1165	1231	1901	2063	1229	1960	2079
SLC30A9_1-SLC30A6_1	SLC30A6-SLC30A9	537	490	329	185	49	234	19	11	8	14	11	13
SLC30A9_2-SLC30A6_1	SLC30A6-SLC30A9	818	742	1106	872	293	840	236	280	187	155	212	212
SLC30A9_3-SLC30A6_1	SLC30A6-SLC30A9	950	941	639	277	136	314	28	37	14	30	13	10
SLC39A11_1-SLC30A6_1	SLC30A6-SLC39A11	649	845	748	405	121	361	474	492	556	382	663	459
SLC39A11_2-SLC30A6_1	SLC30A6-SLC39A11	824	755	708	622	231	555	783	713	622	916	668	548
SLC39A11_3-SLC30A6_1	SLC30A6-SLC39A11	1699	1991	2005	1148	410	968	1251	961	1105	1218	1098	1186
SLC30A6_1-SLC30A6_1	SLC30A6-SLC30A6	2020	1876	2314	1742	495	1168	2190	1856	1385	2199	1697	1324
SLC30A6_2-SLC30A6_1	SLC30A6-SLC30A6	728	766	408	533	161	562	492	574	638	662	499	654
SLC30A6_3-SLC30A6_1	SLC30A6-SLC30A6	2219	2359	1718	1481	573	1653	1143	1006	843	1212	887	959
SLC11A2_1-SLC30A6_1	SLC11A2-SLC30A6	617	811	446	233	62	220	318	246	176	266	140	213
SLC11A2_2-SLC30A6_1	SLC11A2-SLC30A6	1536	989	1309	592	207	728	839	882	502	790	773	635
SLC11A2_3-SLC30A6_1	SLC11A2-SLC30A6	950	767	472	450	165	447	628	393	471	559	312	613
SLC39A7_1-SLC30A6_1	SLC39A7-SLC30A6	1196	2585	1942	1145	368	885	1346	827	946	1332	794	1047
SLC39A7_2-SLC30A6_1	SLC39A7-SLC30A6	1280	647	1162	498	171	506	55	69	97	38	138	88
SLC39A7_3-SLC30A6_1	SLC39A7-SLC30A6	709	377	533	352	113	368	139	104	229	108	128	238
SLC31A1_1-SLC30A6_1	SLC31A1-SLC30A6	2604	2143	1532	1461	496	1427	1419	1193	1234	1241	1354	1288
SLC31A1_2-SLC30A6_1	SLC31A1-SLC30A6	1089	1402	1029	696	208	503	588	422	603	587	636	636
SLC31A1_3-SLC30A6_1	SLC31A1-SLC30A6	2404	3826	1851	1369	337	1072	791	750	483	712	710	533
SLC39A10_1-SLC30A6_1	SLC39A10-SLC30A6	2081	2817	2035	1089	487	1141	1081	989	935	1310	814	1003
SLC39A10_2-SLC30A6_1	SLC39A10-SLC30A6	509	518	419	192	99	198	125	153	200	125	181	240
SLC39A10_3-SLC30A6_1	SLC39A10-SLC30A6	161	137	93	54	25	45	52	68	57	78	44	122
SLC39A8_1-SLC30A6_1	SLC39A8-SLC30A6	1768	1377	888	664	277	716	824	738	607	740	617	658
SLC39A8_2-SLC30A6_1	SLC39A8-SLC30A6	599	999	412	326	153	321	359	548	432	406	609	529
SLC39A8_3-SLC30A6_1	SLC39A8-SLC30A6	2714	1492	2195	1326	407	1205	1957	2167	1388	1779	2295	1617
SLC39A13_1-SLC30A6_1	SLC39A13-SLC30A6	1270	1953	1100	1189	385	1016	1107	1069	996	1032	1384	1078
SLC39A13_2-SLC30A6_1	SLC39A13-SLC30A6	1636	1313	1354	1311	263	852	1269	777	793	1198	1057	1070
SLC39A13_3-SLC30A6_1	SLC39A13-SLC30A6	1371	1040	860	713	212	529	724	536	558	755	425	662
SLC30A3_1-SLC30A6_1	SLC30A3-SLC30A6	842	796	794	439	160	377	465	456	412	466	550	554
SLC30A3_2-SLC30A6_1	SLC30A3-SLC30A6	1161	1128	607	425	176	453	453	571	524	515	656	563
SLC30A3_3-SLC30A6_1	SLC30A3-SLC30A6	2235	2033	1483	1574	529	1650	1465	1683	1595	1644	1908	1827
SLC30A7_1-SLC30A6_1	SLC30A7-SLC30A6	2223	2563	2448	1849	603	1619	2857	1958	2225	2800	2107	2952
SLC30A7_2-SLC30A6_1	SLC30A7-SLC30A6	2659	2608	2447	1438	459	1266	1244	1229	889	1019	1100	1125
SLC30A7_3-SLC30A6_1	SLC30A7-SLC30A6	1650	2358	1774	1166	362	1011	1448	1319	1219	1372	1632	1607
SLC30A1_1-SLC30A6_1	SLC30A1-SLC30A6	465	1030	1649	939	253	663	1377	1051	604	1275	1166	850
[truncated: 3,761 more rows]

## Sheet: Cas12a-Metal-SLCxSLC library
gRNA pair	sgRNA pair sequence (sgRNA1-DR-sgRNA2)	gene pair	library
SLC39A14_1-SLC39A14_1	AGCGAGCAGTCGCGGATTGGGAGTAATTTCTACTGTCGTAGATAGCGAGCAGTCGCGGATTGGGAG	SLC39A14-SLC39A14	Cas12_metal_SLC-SLC
SLC39A14_2-SLC39A14_1	AGCCGTGTGCTCACTTACTTCATTAATTTCTACTGTCGTAGATAGCGAGCAGTCGCGGATTGGGAG	SLC39A14-SLC39A14	Cas12_metal_SLC-SLC
SLC39A14_3-SLC39A14_1	TCAGCACTGCAGCAGTGAGCTGGTAATTTCTACTGTCGTAGATAGCGAGCAGTCGCGGATTGGGAG	SLC39A14-SLC39A14	Cas12_metal_SLC-SLC
SLC39A4_1-SLC39A14_1	ACACGGCCCGTTGGCGCAGTGCATAATTTCTACTGTCGTAGATAGCGAGCAGTCGCGGATTGGGAG	SLC39A4-SLC39A14	Cas12_metal_SLC-SLC
SLC39A4_2-SLC39A14_1	CCAGGCCTGCGTAGATATCCCTCTAATTTCTACTGTCGTAGATAGCGAGCAGTCGCGGATTGGGAG	SLC39A4-SLC39A14	Cas12_metal_SLC-SLC
SLC39A4_3-SLC39A14_1	ACGCCTTGCCGAGCCCTCAGTACTAATTTCTACTGTCGTAGATAGCGAGCAGTCGCGGATTGGGAG	SLC39A4-SLC39A14	Cas12_metal_SLC-SLC
SLC39A6_1-SLC39A14_1	CACACGGCAATATCATCTACAACTAATTTCTACTGTCGTAGATAGCGAGCAGTCGCGGATTGGGAG	SLC39A6-SLC39A14	Cas12_metal_SLC-SLC
SLC39A6_2-SLC39A14_1	TGCATAAGAACTTACGATCATCTTAATTTCTACTGTCGTAGATAGCGAGCAGTCGCGGATTGGGAG	SLC39A6-SLC39A14	Cas12_metal_SLC-SLC
SLC39A6_3-SLC39A14_1	ACTTGTATGAATCAGACAAGATCTAATTTCTACTGTCGTAGATAGCGAGCAGTCGCGGATTGGGAG	SLC39A6-SLC39A14	Cas12_metal_SLC-SLC
SLC39A1_1-SLC39A14_1	GCTCCTGGCCGGCGCAGCACACATAATTTCTACTGTCGTAGATAGCGAGCAGTCGCGGATTGGGAG	SLC39A1-SLC39A14	Cas12_metal_SLC-SLC
SLC39A1_2-SLC39A14_1	CAAGGAGCAGTCAGGGCCGTCACTAATTTCTACTGTCGTAGATAGCGAGCAGTCGCGGATTGGGAG	SLC39A1-SLC39A14	Cas12_metal_SLC-SLC
SLC39A1_3-SLC39A14_1	ATGGCCCGAGCCCGGTCTCGCTGTAATTTCTACTGTCGTAGATAGCGAGCAGTCGCGGATTGGGAG	SLC39A1-SLC39A14	Cas12_metal_SLC-SLC
SLC39A3_1-SLC39A14_1	TGGCCACGTGCTTCAACGCTCTGTAATTTCTACTGTCGTAGATAGCGAGCAGTCGCGGATTGGGAG	SLC39A3-SLC39A14	Cas12_metal_SLC-SLC
SLC39A3_2-SLC39A14_1	GAGAAGGCCCATCGCTCGAAAAATAATTTCTACTGTCGTAGATAGCGAGCAGTCGCGGATTGGGAG	SLC39A3-SLC39A14	Cas12_metal_SLC-SLC
SLC39A3_3-SLC39A14_1	GGCCAGCGGGTAGTCGGTGCTGATAATTTCTACTGTCGTAGATAGCGAGCAGTCGCGGATTGGGAG	SLC39A3-SLC39A14	Cas12_metal_SLC-SLC
SLC39A9_1-SLC39A14_1	GCTCTAAGCCAGCATGCATCAAGTAATTTCTACTGTCGTAGATAGCGAGCAGTCGCGGATTGGGAG	SLC39A9-SLC39A14	Cas12_metal_SLC-SLC
SLC39A9_2-SLC39A14_1	ACTGCAATCCAACCCTACCTGCATAATTTCTACTGTCGTAGATAGCGAGCAGTCGCGGATTGGGAG	SLC39A9-SLC39A14	Cas12_metal_SLC-SLC
SLC39A9_3-SLC39A14_1	CGTGGCCGGAATCATTCCCTTGGTAATTTCTACTGTCGTAGATAGCGAGCAGTCGCGGATTGGGAG	SLC39A9-SLC39A14	Cas12_metal_SLC-SLC
SLC30A5_1-SLC39A14_1	GGTACGGCCGAATAGAAATTCTGTAATTTCTACTGTCGTAGATAGCGAGCAGTCGCGGATTGGGAG	SLC30A5-SLC39A14	Cas12_metal_SLC-SLC
SLC30A5_2-SLC39A14_1	AGCATAGCTCTCAATCGATCCCTTAATTTCTACTGTCGTAGATAGCGAGCAGTCGCGGATTGGGAG	SLC30A5-SLC39A14	Cas12_metal_SLC-SLC
SLC30A5_3-SLC39A14_1	GAATCATATGATCTCCTAAAAGCTAATTTCTACTGTCGTAGATAGCGAGCAGTCGCGGATTGGGAG	SLC30A5-SLC39A14	Cas12_metal_SLC-SLC
SLC30A9_1-SLC39A14_1	GCAGGATCATTAGTATCTGAAGGTAATTTCTACTGTCGTAGATAGCGAGCAGTCGCGGATTGGGAG	SLC30A9-SLC39A14	Cas12_metal_SLC-SLC
SLC30A9_2-SLC39A14_1	AGGGACCAGGAAAAGTGGTGATGTAATTTCTACTGTCGTAGATAGCGAGCAGTCGCGGATTGGGAG	SLC30A9-SLC39A14	Cas12_metal_SLC-SLC
SLC30A9_3-SLC39A14_1	GTCCTCACCTGATTACAAGTATCTAATTTCTACTGTCGTAGATAGCGAGCAGTCGCGGATTGGGAG	SLC30A9-SLC39A14	Cas12_metal_SLC-SLC
SLC39A11_1-SLC39A14_1	GGGCTATAGAAAAGACGGCATCTTAATTTCTACTGTCGTAGATAGCGAGCAGTCGCGGATTGGGAG	SLC39A11-SLC39A14	Cas12_metal_SLC-SLC
SLC39A11_2-SLC39A14_1	AGTGCCAGGGTCGTCTGGGGGTCTAATTTCTACTGTCGTAGATAGCGAGCAGTCGCGGATTGGGAG	SLC39A11-SLC39A14	Cas12_metal_SLC-SLC
SLC39A11_3-SLC39A14_1	TAGGTCATGTTGGCAGCTTCCTATAATTTCTACTGTCGTAGATAGCGAGCAGTCGCGGATTGGGAG	SLC39A11-SLC39A14	Cas12_metal_SLC-SLC
SLC30A6_1-SLC39A14_1	GACTTGTAGCAGCTGACCGAAGGTAATTTCTACTGTCGTAGATAGCGAGCAGTCGCGGATTGGGAG	SLC30A6-SLC39A14	Cas12_metal_SLC-SLC
SLC30A6_2-SLC39A14_1	ACTGCCTATACTTACCTGACCATTAATTTCTACTGTCGTAGATAGCGAGCAGTCGCGGATTGGGAG	SLC30A6-SLC39A14	Cas12_metal_SLC-SLC
SLC30A6_3-SLC39A14_1	CCCAGACAACACCACCCCATGTTTAATTTCTACTGTCGTAGATAGCGAGCAGTCGCGGATTGGGAG	SLC30A6-SLC39A14	Cas12_metal_SLC-SLC
SLC11A2_1-SLC39A14_1	GCTTTCGTAAACTCTGGGCTTTCTAATTTCTACTGTCGTAGATAGCGAGCAGTCGCGGATTGGGAG	SLC11A2-SLC39A14	Cas12_metal_SLC-SLC
SLC11A2_2-SLC39A14_1	GGTCCCACGAGTCATCCTGTGGCTAATTTCTACTGTCGTAGATAGCGAGCAGTCGCGGATTGGGAG	SLC11A2-SLC39A14	Cas12_metal_SLC-SLC
SLC11A2_3-SLC39A14_1	GGCTTGCGGAAGCTAGAAGCATTTAATTTCTACTGTCGTAGATAGCGAGCAGTCGCGGATTGGGAG	SLC11A2-SLC39A14	Cas12_metal_SLC-SLC
SLC39A7_1-SLC39A14_1	CACCATGGCCATAGCCATGGCTATAATTTCTACTGTCGTAGATAGCGAGCAGTCGCGGATTGGGAG	SLC39A7-SLC39A14	Cas12_metal_SLC-SLC
SLC39A7_2-SLC39A14_1	ACTGAGAACCCACAGTCCCACAGTAATTTCTACTGTCGTAGATAGCGAGCAGTCGCGGATTGGGAG	SLC39A7-SLC39A14	Cas12_metal_SLC-SLC
SLC39A7_3-SLC39A14_1	TGGTGGCTGGACTCGGGGGTCATTAATTTCTACTGTCGTAGATAGCGAGCAGTCGCGGATTGGGAG	SLC39A7-SLC39A14	Cas12_metal_SLC-SLC
SLC31A1_1-SLC39A14_1	TGGCAGCCTATGACCTTCTACTTTAATTTCTACTGTCGTAGATAGCGAGCAGTCGCGGATTGGGAG	SLC31A1-SLC39A14	Cas12_metal_SLC-SLC
SLC31A1_2-SLC39A14_1	CTAGCAATGTTCTATGAAGGACTTAATTTCTACTGTCGTAGATAGCGAGCAGTCGCGGATTGGGAG	SLC31A1-SLC39A14	Cas12_metal_SLC-SLC
SLC31A1_3-SLC39A14_1	CGGTTTGGTGATCAATACAGCTGTAATTTCTACTGTCGTAGATAGCGAGCAGTCGCGGATTGGGAG	SLC31A1-SLC39A14	Cas12_metal_SLC-SLC
SLC39A10_1-SLC39A14_1	TGGACCCGATTATGCTCATACTGTAATTTCTACTGTCGTAGATAGCGAGCAGTCGCGGATTGGGAG	SLC39A10-SLC39A14	Cas12_metal_SLC-SLC
SLC39A10_2-SLC39A14_1	ATAACTGAGTGACGTTCAAACACTAATTTCTACTGTCGTAGATAGCGAGCAGTCGCGGATTGGGAG	SLC39A10-SLC39A14	Cas12_metal_SLC-SLC
SLC39A10_3-SLC39A14_1	ATAATGATTCCATTACTCCCAGTTAATTTCTACTGTCGTAGATAGCGAGCAGTCGCGGATTGGGAG	SLC39A10-SLC39A14	Cas12_metal_SLC-SLC
SLC39A8_1-SLC39A14_1	GGGATATGGATTCCTGTCAGTGATAATTTCTACTGTCGTAGATAGCGAGCAGTCGCGGATTGGGAG	SLC39A8-SLC39A14	Cas12_metal_SLC-SLC
SLC39A8_2-SLC39A14_1	GAGCTGGTTATTTGGGTAGCATTTAATTTCTACTGTCGTAGATAGCGAGCAGTCGCGGATTGGGAG	SLC39A8-SLC39A14	Cas12_metal_SLC-SLC
SLC39A8_3-SLC39A14_1	TGCTTGGGCCGATCCTCACATGGTAATTTCTACTGTCGTAGATAGCGAGCAGTCGCGGATTGGGAG	SLC39A8-SLC39A14	Cas12_metal_SLC-SLC
SLC39A13_1-SLC39A14_1	CCTAGAGATGGGGACCATGCTGCTAATTTCTACTGTCGTAGATAGCGAGCAGTCGCGGATTGGGAG	SLC39A13-SLC39A14	Cas12_metal_SLC-SLC
SLC39A13_2-SLC39A14_1	AGGCGACAGGCCGTCGCAGTCCCTAATTTCTACTGTCGTAGATAGCGAGCAGTCGCGGATTGGGAG	SLC39A13-SLC39A14	Cas12_metal_SLC-SLC
SLC39A13_3-SLC39A14_1	ACCCACGGGCTGGCTGTGGCTGCTAATTTCTACTGTCGTAGATAGCGAGCAGTCGCGGATTGGGAG	SLC39A13-SLC39A14	Cas12_metal_SLC-SLC
SLC30A3_1-SLC39A14_1	ACCCTGGCAGGCGGGTATCTGGCTAATTTCTACTGTCGTAGATAGCGAGCAGTCGCGGATTGGGAG	SLC30A3-SLC39A14	Cas12_metal_SLC-SLC
SLC30A3_2-SLC39A14_1	AAACGCAGGCTGCCTCCGGCGCCTAATTTCTACTGTCGTAGATAGCGAGCAGTCGCGGATTGGGAG	SLC30A3-SLC39A14	Cas12_metal_SLC-SLC
SLC30A3_3-SLC39A14_1	CCTGAGAGGCTGCATGCACGGAGTAATTTCTACTGTCGTAGATAGCGAGCAGTCGCGGATTGGGAG	SLC30A3-SLC39A14	Cas12_metal_SLC-SLC
SLC30A7_1-SLC39A14_1	TAGGCCACGGACACAGTCATTCCTAATTTCTACTGTCGTAGATAGCGAGCAGTCGCGGATTGGGAG	SLC30A7-SLC39A14	Cas12_metal_SLC-SLC
SLC30A7_2-SLC39A14_1	CAGGTCTATACTGTCCGACAAGATAATTTCTACTGTCGTAGATAGCGAGCAGTCGCGGATTGGGAG	SLC30A7-SLC39A14	Cas12_metal_SLC-SLC
SLC30A7_3-SLC39A14_1	CCACAAACCCAAGAATGGAAACATAATTTCTACTGTCGTAGATAGCGAGCAGTCGCGGATTGGGAG	SLC30A7-SLC39A14	Cas12_metal_SLC-SLC
SLC30A1_1-SLC39A14_1	ATCGAGCCGCACGAGATGCAGCATAATTTCTACTGTCGTAGATAGCGAGCAGTCGCGGATTGGGAG	SLC30A1-SLC39A14	Cas12_metal_SLC-SLC
SLC30A1_2-SLC39A14_1	CTACTACAATCACTGAACCCAAGTAATTTCTACTGTCGTAGATAGCGAGCAGTCGCGGATTGGGAG	SLC30A1-SLC39A14	Cas12_metal_SLC-SLC
SLC30A1_3-SLC39A14_1	CCTGACCCCTGCAAAGCATTTGTTAATTTCTACTGTCGTAGATAGCGAGCAGTCGCGGATTGGGAG	SLC30A1-SLC39A14	Cas12_metal_SLC-SLC
SLC31A2_1-SLC39A14_1	CCAGCAGGACTGTGGACACTCCATAATTTCTACTGTCGTAGATAGCGAGCAGTCGCGGATTGGGAG	SLC31A2-SLC39A14	Cas12_metal_SLC-SLC
SLC31A2_2-SLC39A14_1	CCAGTACCTGGTTGAGCAGCTTGTAATTTCTACTGTCGTAGATAGCGAGCAGTCGCGGATTGGGAG	SLC31A2-SLC39A14	Cas12_metal_SLC-SLC
SLC31A2_3-SLC39A14_1	GATGCATTTCATCTTCTCAGATATAATTTCTACTGTCGTAGATAGCGAGCAGTCGCGGATTGGGAG	SLC31A2-SLC39A14	Cas12_metal_SLC-SLC
SLC30A4_1-SLC39A14_1	TGTTGAACCAGTCTGGTCACCGTTAATTTCTACTGTCGTAGATAGCGAGCAGTCGCGGATTGGGAG	SLC30A4-SLC39A14	Cas12_metal_SLC-SLC
SLC30A4_2-SLC39A14_1	TCTTATATGAAGCTGTGCAAAGATAATTTCTACTGTCGTAGATAGCGAGCAGTCGCGGATTGGGAG	SLC30A4-SLC39A14	Cas12_metal_SLC-SLC
SLC30A4_3-SLC39A14_1	ACGGGGCGCACCCGACCCTCCAGTAATTTCTACTGTCGTAGATAGCGAGCAGTCGCGGATTGGGAG	SLC30A4-SLC39A14	Cas12_metal_SLC-SLC
OR11A1_1-SLC39A14_1	TCTACACCTCCGCAGTGATGCCATAATTTCTACTGTCGTAGATAGCGAGCAGTCGCGGATTGGGAG	OR11A1-SLC39A14	Cas12_metal_SLC-SLC
OR11A1_2-SLC39A14_1	TGTGGCCCCAACCACATTGACCATAATTTCTACTGTCGTAGATAGCGAGCAGTCGCGGATTGGGAG	OR11A1-SLC39A14	Cas12_metal_SLC-SLC
OR11A1_3-SLC39A14_1	AGGGATGTCATAGAAGCCAAGGATAATTTCTACTGTCGTAGATAGCGAGCAGTCGCGGATTGGGAG	OR11A1-SLC39A14	Cas12_metal_SLC-SLC
OR2V2_1-SLC39A14_1	TCCGTGGTTATGGCGGTCTTCACTAATTTCTACTGTCGTAGATAGCGAGCAGTCGCGGATTGGGAG	OR2V2-SLC39A14	Cas12_metal_SLC-SLC
OR2V2_2-SLC39A14_1	CCCTACTGTGGCTTGAGGAAGGTTAATTTCTACTGTCGTAGATAGCGAGCAGTCGCGGATTGGGAG	OR2V2-SLC39A14	Cas12_metal_SLC-SLC
OR2V2_3-SLC39A14_1	AATGTGCCAAAGATGGCAGCCAATAATTTCTACTGTCGTAGATAGCGAGCAGTCGCGGATTGGGAG	OR2V2-SLC39A14	Cas12_metal_SLC-SLC
OR5K4_1-SLC39A14_1	CAAATTATCCAGAGCTGAAGACGTAATTTCTACTGTCGTAGATAGCGAGCAGTCGCGGATTGGGAG	OR5K4-SLC39A14	Cas12_metal_SLC-SLC
OR5K4_2-SLC39A14_1	TTAGACCTGCAGAAAGTTAACCTTAATTTCTACTGTCGTAGATAGCGAGCAGTCGCGGATTGGGAG	OR5K4-SLC39A14	Cas12_metal_SLC-SLC
OR5K4_3-SLC39A14_1	ACTGTATAGACTCTCCTGTACAGTAATTTCTACTGTCGTAGATAGCGAGCAGTCGCGGATTGGGAG	OR5K4-SLC39A14	Cas12_metal_SLC-SLC
SLC39A14_1-SLC39A14_2	AGCGAGCAGTCGCGGATTGGGAGTAATTTCTACTGTCGTAGATAGCCGTGTGCTCACTTACTTCAT	SLC39A14-SLC39A14	Cas12_metal_SLC-SLC
SLC39A14_2-SLC39A14_2	AGCCGTGTGCTCACTTACTTCATTAATTTCTACTGTCGTAGATAGCCGTGTGCTCACTTACTTCAT	SLC39A14-SLC39A14	Cas12_metal_SLC-SLC
SLC39A14_3-SLC39A14_2	TCAGCACTGCAGCAGTGAGCTGGTAATTTCTACTGTCGTAGATAGCCGTGTGCTCACTTACTTCAT	SLC39A14-SLC39A14	Cas12_metal_SLC-SLC
SLC39A4_1-SLC39A14_2	ACACGGCCCGTTGGCGCAGTGCATAATTTCTACTGTCGTAGATAGCCGTGTGCTCACTTACTTCAT	SLC39A4-SLC39A14	Cas12_metal_SLC-SLC
SLC39A4_2-SLC39A14_2	CCAGGCCTGCGTAGATATCCCTCTAATTTCTACTGTCGTAGATAGCCGTGTGCTCACTTACTTCAT	SLC39A4-SLC39A14	Cas12_metal_SLC-SLC
SLC39A4_3-SLC39A14_2	ACGCCTTGCCGAGCCCTCAGTACTAATTTCTACTGTCGTAGATAGCCGTGTGCTCACTTACTTCAT	SLC39A4-SLC39A14	Cas12_metal_SLC-SLC
SLC39A6_1-SLC39A14_2	CACACGGCAATATCATCTACAACTAATTTCTACTGTCGTAGATAGCCGTGTGCTCACTTACTTCAT	SLC39A6-SLC39A14	Cas12_metal_SLC-SLC
SLC39A6_2-SLC39A14_2	TGCATAAGAACTTACGATCATCTTAATTTCTACTGTCGTAGATAGCCGTGTGCTCACTTACTTCAT	SLC39A6-SLC39A14	Cas12_metal_SLC-SLC
SLC39A6_3-SLC39A14_2	ACTTGTATGAATCAGACAAGATCTAATTTCTACTGTCGTAGATAGCCGTGTGCTCACTTACTTCAT	SLC39A6-SLC39A14	Cas12_metal_SLC-SLC
SLC39A1_1-SLC39A14_2	GCTCCTGGCCGGCGCAGCACACATAATTTCTACTGTCGTAGATAGCCGTGTGCTCACTTACTTCAT	SLC39A1-SLC39A14	Cas12_metal_SLC-SLC
SLC39A1_2-SLC39A14_2	CAAGGAGCAGTCAGGGCCGTCACTAATTTCTACTGTCGTAGATAGCCGTGTGCTCACTTACTTCAT	SLC39A1-SLC39A14	Cas12_metal_SLC-SLC
SLC39A1_3-SLC39A14_2	ATGGCCCGAGCCCGGTCTCGCTGTAATTTCTACTGTCGTAGATAGCCGTGTGCTCACTTACTTCAT	SLC39A1-SLC39A14	Cas12_metal_SLC-SLC
SLC39A3_1-SLC39A14_2	TGGCCACGTGCTTCAACGCTCTGTAATTTCTACTGTCGTAGATAGCCGTGTGCTCACTTACTTCAT	SLC39A3-SLC39A14	Cas12_metal_SLC-SLC
SLC39A3_2-SLC39A14_2	GAGAAGGCCCATCGCTCGAAAAATAATTTCTACTGTCGTAGATAGCCGTGTGCTCACTTACTTCAT	SLC39A3-SLC39A14	Cas12_metal_SLC-SLC
SLC39A3_3-SLC39A14_2	GGCCAGCGGGTAGTCGGTGCTGATAATTTCTACTGTCGTAGATAGCCGTGTGCTCACTTACTTCAT	SLC39A3-SLC39A14	Cas12_metal_SLC-SLC
SLC39A9_1-SLC39A14_2	GCTCTAAGCCAGCATGCATCAAGTAATTTCTACTGTCGTAGATAGCCGTGTGCTCACTTACTTCAT	SLC39A9-SLC39A14	Cas12_metal_SLC-SLC
SLC39A9_2-SLC39A14_2	ACTGCAATCCAACCCTACCTGCATAATTTCTACTGTCGTAGATAGCCGTGTGCTCACTTACTTCAT	SLC39A9-SLC39A14	Cas12_metal_SLC-SLC
SLC39A9_3-SLC39A14_2	CGTGGCCGGAATCATTCCCTTGGTAATTTCTACTGTCGTAGATAGCCGTGTGCTCACTTACTTCAT	SLC39A9-SLC39A14	Cas12_metal_SLC-SLC
SLC30A5_1-SLC39A14_2	GGTACGGCCGAATAGAAATTCTGTAATTTCTACTGTCGTAGATAGCCGTGTGCTCACTTACTTCAT	SLC30A5-SLC39A14	Cas12_metal_SLC-SLC
SLC30A5_2-SLC39A14_2	AGCATAGCTCTCAATCGATCCCTTAATTTCTACTGTCGTAGATAGCCGTGTGCTCACTTACTTCAT	SLC30A5-SLC39A14	Cas12_metal_SLC-SLC
SLC30A5_3-SLC39A14_2	GAATCATATGATCTCCTAAAAGCTAATTTCTACTGTCGTAGATAGCCGTGTGCTCACTTACTTCAT	SLC30A5-SLC39A14	Cas12_metal_SLC-SLC
SLC30A9_1-SLC39A14_2	GCAGGATCATTAGTATCTGAAGGTAATTTCTACTGTCGTAGATAGCCGTGTGCTCACTTACTTCAT	SLC30A9-SLC39A14	Cas12_metal_SLC-SLC
SLC30A9_2-SLC39A14_2	AGGGACCAGGAAAAGTGGTGATGTAATTTCTACTGTCGTAGATAGCCGTGTGCTCACTTACTTCAT	SLC30A9-SLC39A14	Cas12_metal_SLC-SLC
SLC30A9_3-SLC39A14_2	GTCCTCACCTGATTACAAGTATCTAATTTCTACTGTCGTAGATAGCCGTGTGCTCACTTACTTCAT	SLC30A9-SLC39A14	Cas12_metal_SLC-SLC
SLC39A11_1-SLC39A14_2	GGGCTATAGAAAAGACGGCATCTTAATTTCTACTGTCGTAGATAGCCGTGTGCTCACTTACTTCAT	SLC39A11-SLC39A14	Cas12_metal_SLC-SLC
SLC39A11_2-SLC39A14_2	AGTGCCAGGGTCGTCTGGGGGTCTAATTTCTACTGTCGTAGATAGCCGTGTGCTCACTTACTTCAT	SLC39A11-SLC39A14	Cas12_metal_SLC-SLC
SLC39A11_3-SLC39A14_2	TAGGTCATGTTGGCAGCTTCCTATAATTTCTACTGTCGTAGATAGCCGTGTGCTCACTTACTTCAT	SLC39A11-SLC39A14	Cas12_metal_SLC-SLC
SLC30A6_1-SLC39A14_2	GACTTGTAGCAGCTGACCGAAGGTAATTTCTACTGTCGTAGATAGCCGTGTGCTCACTTACTTCAT	SLC30A6-SLC39A14	Cas12_metal_SLC-SLC
SLC30A6_2-SLC39A14_2	ACTGCCTATACTTACCTGACCATTAATTTCTACTGTCGTAGATAGCCGTGTGCTCACTTACTTCAT	SLC30A6-SLC39A14	Cas12_metal_SLC-SLC
SLC30A6_3-SLC39A14_2	CCCAGACAACACCACCCCATGTTTAATTTCTACTGTCGTAGATAGCCGTGTGCTCACTTACTTCAT	SLC30A6-SLC39A14	Cas12_metal_SLC-SLC
SLC11A2_1-SLC39A14_2	GCTTTCGTAAACTCTGGGCTTTCTAATTTCTACTGTCGTAGATAGCCGTGTGCTCACTTACTTCAT	SLC11A2-SLC39A14	Cas12_metal_SLC-SLC
SLC11A2_2-SLC39A14_2	GGTCCCACGAGTCATCCTGTGGCTAATTTCTACTGTCGTAGATAGCCGTGTGCTCACTTACTTCAT	SLC11A2-SLC39A14	Cas12_metal_SLC-SLC
SLC11A2_3-SLC39A14_2	GGCTTGCGGAAGCTAGAAGCATTTAATTTCTACTGTCGTAGATAGCCGTGTGCTCACTTACTTCAT	SLC11A2-SLC39A14	Cas12_metal_SLC-SLC
SLC39A7_1-SLC39A14_2	CACCATGGCCATAGCCATGGCTATAATTTCTACTGTCGTAGATAGCCGTGTGCTCACTTACTTCAT	SLC39A7-SLC39A14	Cas12_metal_SLC-SLC
SLC39A7_2-SLC39A14_2	ACTGAGAACCCACAGTCCCACAGTAATTTCTACTGTCGTAGATAGCCGTGTGCTCACTTACTTCAT	SLC39A7-SLC39A14	Cas12_metal_SLC-SLC
SLC39A7_3-SLC39A14_2	TGGTGGCTGGACTCGGGGGTCATTAATTTCTACTGTCGTAGATAGCCGTGTGCTCACTTACTTCAT	SLC39A7-SLC39A14	Cas12_metal_SLC-SLC
SLC31A1_1-SLC39A14_2	TGGCAGCCTATGACCTTCTACTTTAATTTCTACTGTCGTAGATAGCCGTGTGCTCACTTACTTCAT	SLC31A1-SLC39A14	Cas12_metal_SLC-SLC
SLC31A1_2-SLC39A14_2	CTAGCAATGTTCTATGAAGGACTTAATTTCTACTGTCGTAGATAGCCGTGTGCTCACTTACTTCAT	SLC31A1-SLC39A14	Cas12_metal_SLC-SLC
SLC31A1_3-SLC39A14_2	CGGTTTGGTGATCAATACAGCTGTAATTTCTACTGTCGTAGATAGCCGTGTGCTCACTTACTTCAT	SLC31A1-SLC39A14	Cas12_metal_SLC-SLC
SLC39A10_1-SLC39A14_2	TGGACCCGATTATGCTCATACTGTAATTTCTACTGTCGTAGATAGCCGTGTGCTCACTTACTTCAT	SLC39A10-SLC39A14	Cas12_metal_SLC-SLC
SLC39A10_2-SLC39A14_2	ATAACTGAGTGACGTTCAAACACTAATTTCTACTGTCGTAGATAGCCGTGTGCTCACTTACTTCAT	SLC39A10-SLC39A14	Cas12_metal_SLC-SLC
SLC39A10_3-SLC39A14_2	ATAATGATTCCATTACTCCCAGTTAATTTCTACTGTCGTAGATAGCCGTGTGCTCACTTACTTCAT	SLC39A10-SLC39A14	Cas12_metal_SLC-SLC
SLC39A8_1-SLC39A14_2	GGGATATGGATTCCTGTCAGTGATAATTTCTACTGTCGTAGATAGCCGTGTGCTCACTTACTTCAT	SLC39A8-SLC39A14	Cas12_metal_SLC-SLC
SLC39A8_2-SLC39A14_2	GAGCTGGTTATTTGGGTAGCATTTAATTTCTACTGTCGTAGATAGCCGTGTGCTCACTTACTTCAT	SLC39A8-SLC39A14	Cas12_metal_SLC-SLC
SLC39A8_3-SLC39A14_2	TGCTTGGGCCGATCCTCACATGGTAATTTCTACTGTCGTAGATAGCCGTGTGCTCACTTACTTCAT	SLC39A8-SLC39A14	Cas12_metal_SLC-SLC
SLC39A13_1-SLC39A14_2	CCTAGAGATGGGGACCATGCTGCTAATTTCTACTGTCGTAGATAGCCGTGTGCTCACTTACTTCAT	SLC39A13-SLC39A14	Cas12_metal_SLC-SLC
SLC39A13_2-SLC39A14_2	AGGCGACAGGCCGTCGCAGTCCCTAATTTCTACTGTCGTAGATAGCCGTGTGCTCACTTACTTCAT	SLC39A13-SLC39A14	Cas12_metal_SLC-SLC
SLC39A13_3-SLC39A14_2	ACCCACGGGCTGGCTGTGGCTGCTAATTTCTACTGTCGTAGATAGCCGTGTGCTCACTTACTTCAT	SLC39A13-SLC39A14	Cas12_metal_SLC-SLC
SLC30A3_1-SLC39A14_2	ACCCTGGCAGGCGGGTATCTGGCTAATTTCTACTGTCGTAGATAGCCGTGTGCTCACTTACTTCAT	SLC30A3-SLC39A14	Cas12_metal_SLC-SLC
SLC30A3_2-SLC39A14_2	AAACGCAGGCTGCCTCCGGCGCCTAATTTCTACTGTCGTAGATAGCCGTGTGCTCACTTACTTCAT	SLC30A3-SLC39A14	Cas12_metal_SLC-SLC
SLC30A3_3-SLC39A14_2	CCTGAGAGGCTGCATGCACGGAGTAATTTCTACTGTCGTAGATAGCCGTGTGCTCACTTACTTCAT	SLC30A3-SLC39A14	Cas12_metal_SLC-SLC
SLC30A7_1-SLC39A14_2	TAGGCCACGGACACAGTCATTCCTAATTTCTACTGTCGTAGATAGCCGTGTGCTCACTTACTTCAT	SLC30A7-SLC39A14	Cas12_metal_SLC-SLC
SLC30A7_2-SLC39A14_2	CAGGTCTATACTGTCCGACAAGATAATTTCTACTGTCGTAGATAGCCGTGTGCTCACTTACTTCAT	SLC30A7-SLC39A14	Cas12_metal_SLC-SLC
SLC30A7_3-SLC39A14_2	CCACAAACCCAAGAATGGAAACATAATTTCTACTGTCGTAGATAGCCGTGTGCTCACTTACTTCAT	SLC30A7-SLC39A14	Cas12_metal_SLC-SLC
SLC30A1_1-SLC39A14_2	ATCGAGCCGCACGAGATGCAGCATAATTTCTACTGTCGTAGATAGCCGTGTGCTCACTTACTTCAT	SLC30A1-SLC39A14	Cas12_metal_SLC-SLC
SLC30A1_2-SLC39A14_2	CTACTACAATCACTGAACCCAAGTAATTTCTACTGTCGTAGATAGCCGTGTGCTCACTTACTTCAT	SLC30A1-SLC39A14	Cas12_metal_SLC-SLC
SLC30A1_3-SLC39A14_2	CCTGACCCCTGCAAAGCATTTGTTAATTTCTACTGTCGTAGATAGCCGTGTGCTCACTTACTTCAT	SLC30A1-SLC39A14	Cas12_metal_SLC-SLC
SLC31A2_1-SLC39A14_2	CCAGCAGGACTGTGGACACTCCATAATTTCTACTGTCGTAGATAGCCGTGTGCTCACTTACTTCAT	SLC31A2-SLC39A14	Cas12_metal_SLC-SLC
SLC31A2_2-SLC39A14_2	CCAGTACCTGGTTGAGCAGCTTGTAATTTCTACTGTCGTAGATAGCCGTGTGCTCACTTACTTCAT	SLC31A2-SLC39A14	Cas12_metal_SLC-SLC
SLC31A2_3-SLC39A14_2	GATGCATTTCATCTTCTCAGATATAATTTCTACTGTCGTAGATAGCCGTGTGCTCACTTACTTCAT	SLC31A2-SLC39A14	Cas12_metal_SLC-SLC
SLC30A4_1-SLC39A14_2	TGTTGAACCAGTCTGGTCACCGTTAATTTCTACTGTCGTAGATAGCCGTGTGCTCACTTACTTCAT	SLC30A4-SLC39A14	Cas12_metal_SLC-SLC
SLC30A4_2-SLC39A14_2	TCTTATATGAAGCTGTGCAAAGATAATTTCTACTGTCGTAGATAGCCGTGTGCTCACTTACTTCAT	SLC30A4-SLC39A14	Cas12_metal_SLC-SLC
SLC30A4_3-SLC39A14_2	ACGGGGCGCACCCGACCCTCCAGTAATTTCTACTGTCGTAGATAGCCGTGTGCTCACTTACTTCAT	SLC30A4-SLC39A14	Cas12_metal_SLC-SLC
OR11A1_1-SLC39A14_2	TCTACACCTCCGCAGTGATGCCATAATTTCTACTGTCGTAGATAGCCGTGTGCTCACTTACTTCAT	OR11A1-SLC39A14	Cas12_metal_SLC-SLC
OR11A1_2-SLC39A14_2	TGTGGCCCCAACCACATTGACCATAATTTCTACTGTCGTAGATAGCCGTGTGCTCACTTACTTCAT	OR11A1-SLC39A14	Cas12_metal_SLC-SLC
OR11A1_3-SLC39A14_2	AGGGATGTCATAGAAGCCAAGGATAATTTCTACTGTCGTAGATAGCCGTGTGCTCACTTACTTCAT	OR11A1-SLC39A14	Cas12_metal_SLC-SLC
OR2V2_1-SLC39A14_2	TCCGTGGTTATGGCGGTCTTCACTAATTTCTACTGTCGTAGATAGCCGTGTGCTCACTTACTTCAT	OR2V2-SLC39A14	Cas12_metal_SLC-SLC
OR2V2_2-SLC39A14_2	CCCTACTGTGGCTTGAGGAAGGTTAATTTCTACTGTCGTAGATAGCCGTGTGCTCACTTACTTCAT	OR2V2-SLC39A14	Cas12_metal_SLC-SLC
OR2V2_3-SLC39A14_2	AATGTGCCAAAGATGGCAGCCAATAATTTCTACTGTCGTAGATAGCCGTGTGCTCACTTACTTCAT	OR2V2-SLC39A14	Cas12_metal_SLC-SLC
OR5K4_1-SLC39A14_2	CAAATTATCCAGAGCTGAAGACGTAATTTCTACTGTCGTAGATAGCCGTGTGCTCACTTACTTCAT	OR5K4-SLC39A14	Cas12_metal_SLC-SLC
OR5K4_2-SLC39A14_2	TTAGACCTGCAGAAAGTTAACCTTAATTTCTACTGTCGTAGATAGCCGTGTGCTCACTTACTTCAT	OR5K4-SLC39A14	Cas12_metal_SLC-SLC
OR5K4_3-SLC39A14_2	ACTGTATAGACTCTCCTGTACAGTAATTTCTACTGTCGTAGATAGCCGTGTGCTCACTTACTTCAT	OR5K4-SLC39A14	Cas12_metal_SLC-SLC
SLC39A14_1-SLC39A14_3	AGCGAGCAGTCGCGGATTGGGAGTAATTTCTACTGTCGTAGATTCAGCACTGCAGCAGTGAGCTGG	SLC39A14-SLC39A14	Cas12_metal_SLC-SLC
SLC39A14_2-SLC39A14_3	AGCCGTGTGCTCACTTACTTCATTAATTTCTACTGTCGTAGATTCAGCACTGCAGCAGTGAGCTGG	SLC39A14-SLC39A14	Cas12_metal_SLC-SLC
SLC39A14_3-SLC39A14_3	TCAGCACTGCAGCAGTGAGCTGGTAATTTCTACTGTCGTAGATTCAGCACTGCAGCAGTGAGCTGG	SLC39A14-SLC39A14	Cas12_metal_SLC-SLC
SLC39A4_1-SLC39A14_3	ACACGGCCCGTTGGCGCAGTGCATAATTTCTACTGTCGTAGATTCAGCACTGCAGCAGTGAGCTGG	SLC39A4-SLC39A14	Cas12_metal_SLC-SLC
SLC39A4_2-SLC39A14_3	CCAGGCCTGCGTAGATATCCCTCTAATTTCTACTGTCGTAGATTCAGCACTGCAGCAGTGAGCTGG	SLC39A4-SLC39A14	Cas12_metal_SLC-SLC
SLC39A4_3-SLC39A14_3	ACGCCTTGCCGAGCCCTCAGTACTAATTTCTACTGTCGTAGATTCAGCACTGCAGCAGTGAGCTGG	SLC39A4-SLC39A14	Cas12_metal_SLC-SLC
SLC39A6_1-SLC39A14_3	CACACGGCAATATCATCTACAACTAATTTCTACTGTCGTAGATTCAGCACTGCAGCAGTGAGCTGG	SLC39A6-SLC39A14	Cas12_metal_SLC-SLC
SLC39A6_2-SLC39A14_3	TGCATAAGAACTTACGATCATCTTAATTTCTACTGTCGTAGATTCAGCACTGCAGCAGTGAGCTGG	SLC39A6-SLC39A14	Cas12_metal_SLC-SLC
SLC39A6_3-SLC39A14_3	ACTTGTATGAATCAGACAAGATCTAATTTCTACTGTCGTAGATTCAGCACTGCAGCAGTGAGCTGG	SLC39A6-SLC39A14	Cas12_metal_SLC-SLC
SLC39A1_1-SLC39A14_3	GCTCCTGGCCGGCGCAGCACACATAATTTCTACTGTCGTAGATTCAGCACTGCAGCAGTGAGCTGG	SLC39A1-SLC39A14	Cas12_metal_SLC-SLC
SLC39A1_2-SLC39A14_3	CAAGGAGCAGTCAGGGCCGTCACTAATTTCTACTGTCGTAGATTCAGCACTGCAGCAGTGAGCTGG	SLC39A1-SLC39A14	Cas12_metal_SLC-SLC
SLC39A1_3-SLC39A14_3	ATGGCCCGAGCCCGGTCTCGCTGTAATTTCTACTGTCGTAGATTCAGCACTGCAGCAGTGAGCTGG	SLC39A1-SLC39A14	Cas12_metal_SLC-SLC
SLC39A3_1-SLC39A14_3	TGGCCACGTGCTTCAACGCTCTGTAATTTCTACTGTCGTAGATTCAGCACTGCAGCAGTGAGCTGG	SLC39A3-SLC39A14	Cas12_metal_SLC-SLC
SLC39A3_2-SLC39A14_3	GAGAAGGCCCATCGCTCGAAAAATAATTTCTACTGTCGTAGATTCAGCACTGCAGCAGTGAGCTGG	SLC39A3-SLC39A14	Cas12_metal_SLC-SLC
SLC39A3_3-SLC39A14_3	GGCCAGCGGGTAGTCGGTGCTGATAATTTCTACTGTCGTAGATTCAGCACTGCAGCAGTGAGCTGG	SLC39A3-SLC39A14	Cas12_metal_SLC-SLC
SLC39A9_1-SLC39A14_3	GCTCTAAGCCAGCATGCATCAAGTAATTTCTACTGTCGTAGATTCAGCACTGCAGCAGTGAGCTGG	SLC39A9-SLC39A14	Cas12_metal_SLC-SLC
SLC39A9_2-SLC39A14_3	ACTGCAATCCAACCCTACCTGCATAATTTCTACTGTCGTAGATTCAGCACTGCAGCAGTGAGCTGG	SLC39A9-SLC39A14	Cas12_metal_SLC-SLC
SLC39A9_3-SLC39A14_3	CGTGGCCGGAATCATTCCCTTGGTAATTTCTACTGTCGTAGATTCAGCACTGCAGCAGTGAGCTGG	SLC39A9-SLC39A14	Cas12_metal_SLC-SLC
SLC30A5_1-SLC39A14_3	GGTACGGCCGAATAGAAATTCTGTAATTTCTACTGTCGTAGATTCAGCACTGCAGCAGTGAGCTGG	SLC30A5-SLC39A14	Cas12_metal_SLC-SLC
SLC30A5_2-SLC39A14_3	AGCATAGCTCTCAATCGATCCCTTAATTTCTACTGTCGTAGATTCAGCACTGCAGCAGTGAGCTGG	SLC30A5-SLC39A14	Cas12_metal_SLC-SLC
SLC30A5_3-SLC39A14_3	GAATCATATGATCTCCTAAAAGCTAATTTCTACTGTCGTAGATTCAGCACTGCAGCAGTGAGCTGG	SLC30A5-SLC39A14	Cas12_metal_SLC-SLC
SLC30A9_1-SLC39A14_3	GCAGGATCATTAGTATCTGAAGGTAATTTCTACTGTCGTAGATTCAGCACTGCAGCAGTGAGCTGG	SLC30A9-SLC39A14	Cas12_metal_SLC-SLC
SLC30A9_2-SLC39A14_3	AGGGACCAGGAAAAGTGGTGATGTAATTTCTACTGTCGTAGATTCAGCACTGCAGCAGTGAGCTGG	SLC30A9-SLC39A14	Cas12_metal_SLC-SLC
SLC30A9_3-SLC39A14_3	GTCCTCACCTGATTACAAGTATCTAATTTCTACTGTCGTAGATTCAGCACTGCAGCAGTGAGCTGG	SLC30A9-SLC39A14	Cas12_metal_SLC-SLC
SLC39A11_1-SLC39A14_3	GGGCTATAGAAAAGACGGCATCTTAATTTCTACTGTCGTAGATTCAGCACTGCAGCAGTGAGCTGG	SLC39A11-SLC39A14	Cas12_metal_SLC-SLC
SLC39A11_2-SLC39A14_3	AGTGCCAGGGTCGTCTGGGGGTCTAATTTCTACTGTCGTAGATTCAGCACTGCAGCAGTGAGCTGG	SLC39A11-SLC39A14	Cas12_metal_SLC-SLC
SLC39A11_3-SLC39A14_3	TAGGTCATGTTGGCAGCTTCCTATAATTTCTACTGTCGTAGATTCAGCACTGCAGCAGTGAGCTGG	SLC39A11-SLC39A14	Cas12_metal_SLC-SLC
SLC30A6_1-SLC39A14_3	GACTTGTAGCAGCTGACCGAAGGTAATTTCTACTGTCGTAGATTCAGCACTGCAGCAGTGAGCTGG	SLC30A6-SLC39A14	Cas12_metal_SLC-SLC
SLC30A6_2-SLC39A14_3	ACTGCCTATACTTACCTGACCATTAATTTCTACTGTCGTAGATTCAGCACTGCAGCAGTGAGCTGG	SLC30A6-SLC39A14	Cas12_metal_SLC-SLC
SLC30A6_3-SLC39A14_3	CCCAGACAACACCACCCCATGTTTAATTTCTACTGTCGTAGATTCAGCACTGCAGCAGTGAGCTGG	SLC30A6-SLC39A14	Cas12_metal_SLC-SLC
SLC11A2_1-SLC39A14_3	GCTTTCGTAAACTCTGGGCTTTCTAATTTCTACTGTCGTAGATTCAGCACTGCAGCAGTGAGCTGG	SLC11A2-SLC39A14	Cas12_metal_SLC-SLC
SLC11A2_2-SLC39A14_3	GGTCCCACGAGTCATCCTGTGGCTAATTTCTACTGTCGTAGATTCAGCACTGCAGCAGTGAGCTGG	SLC11A2-SLC39A14	Cas12_metal_SLC-SLC
SLC11A2_3-SLC39A14_3	GGCTTGCGGAAGCTAGAAGCATTTAATTTCTACTGTCGTAGATTCAGCACTGCAGCAGTGAGCTGG	SLC11A2-SLC39A14	Cas12_metal_SLC-SLC
SLC39A7_1-SLC39A14_3	CACCATGGCCATAGCCATGGCTATAATTTCTACTGTCGTAGATTCAGCACTGCAGCAGTGAGCTGG	SLC39A7-SLC39A14	Cas12_metal_SLC-SLC
SLC39A7_2-SLC39A14_3	ACTGAGAACCCACAGTCCCACAGTAATTTCTACTGTCGTAGATTCAGCACTGCAGCAGTGAGCTGG	SLC39A7-SLC39A14	Cas12_metal_SLC-SLC
SLC39A7_3-SLC39A14_3	TGGTGGCTGGACTCGGGGGTCATTAATTTCTACTGTCGTAGATTCAGCACTGCAGCAGTGAGCTGG	SLC39A7-SLC39A14	Cas12_metal_SLC-SLC
SLC31A1_1-SLC39A14_3	TGGCAGCCTATGACCTTCTACTTTAATTTCTACTGTCGTAGATTCAGCACTGCAGCAGTGAGCTGG	SLC31A1-SLC39A14	Cas12_metal_SLC-SLC
SLC31A1_2-SLC39A14_3	CTAGCAATGTTCTATGAAGGACTTAATTTCTACTGTCGTAGATTCAGCACTGCAGCAGTGAGCTGG	SLC31A1-SLC39A14	Cas12_metal_SLC-SLC
SLC31A1_3-SLC39A14_3	CGGTTTGGTGATCAATACAGCTGTAATTTCTACTGTCGTAGATTCAGCACTGCAGCAGTGAGCTGG	SLC31A1-SLC39A14	Cas12_metal_SLC-SLC
SLC39A10_1-SLC39A14_3	TGGACCCGATTATGCTCATACTGTAATTTCTACTGTCGTAGATTCAGCACTGCAGCAGTGAGCTGG	SLC39A10-SLC39A14	Cas12_metal_SLC-SLC
SLC39A10_2-SLC39A14_3	ATAACTGAGTGACGTTCAAACACTAATTTCTACTGTCGTAGATTCAGCACTGCAGCAGTGAGCTGG	SLC39A10-SLC39A14	Cas12_metal_SLC-SLC
SLC39A10_3-SLC39A14_3	ATAATGATTCCATTACTCCCAGTTAATTTCTACTGTCGTAGATTCAGCACTGCAGCAGTGAGCTGG	SLC39A10-SLC39A14	Cas12_metal_SLC-SLC
SLC39A8_1-SLC39A14_3	GGGATATGGATTCCTGTCAGTGATAATTTCTACTGTCGTAGATTCAGCACTGCAGCAGTGAGCTGG	SLC39A8-SLC39A14	Cas12_metal_SLC-SLC
SLC39A8_2-SLC39A14_3	GAGCTGGTTATTTGGGTAGCATTTAATTTCTACTGTCGTAGATTCAGCACTGCAGCAGTGAGCTGG	SLC39A8-SLC39A14	Cas12_metal_SLC-SLC
SLC39A8_3-SLC39A14_3	TGCTTGGGCCGATCCTCACATGGTAATTTCTACTGTCGTAGATTCAGCACTGCAGCAGTGAGCTGG	SLC39A8-SLC39A14	Cas12_metal_SLC-SLC
SLC39A13_1-SLC39A14_3	CCTAGAGATGGGGACCATGCTGCTAATTTCTACTGTCGTAGATTCAGCACTGCAGCAGTGAGCTGG	SLC39A13-SLC39A14	Cas12_metal_SLC-SLC
SLC39A13_2-SLC39A14_3	AGGCGACAGGCCGTCGCAGTCCCTAATTTCTACTGTCGTAGATTCAGCACTGCAGCAGTGAGCTGG	SLC39A13-SLC39A14	Cas12_metal_SLC-SLC
SLC39A13_3-SLC39A14_3	ACCCACGGGCTGGCTGTGGCTGCTAATTTCTACTGTCGTAGATTCAGCACTGCAGCAGTGAGCTGG	SLC39A13-SLC39A14	Cas12_metal_SLC-SLC
SLC30A3_1-SLC39A14_3	ACCCTGGCAGGCGGGTATCTGGCTAATTTCTACTGTCGTAGATTCAGCACTGCAGCAGTGAGCTGG	SLC30A3-SLC39A14	Cas12_metal_SLC-SLC
SLC30A3_2-SLC39A14_3	AAACGCAGGCTGCCTCCGGCGCCTAATTTCTACTGTCGTAGATTCAGCACTGCAGCAGTGAGCTGG	SLC30A3-SLC39A14	Cas12_metal_SLC-SLC
SLC30A3_3-SLC39A14_3	CCTGAGAGGCTGCATGCACGGAGTAATTTCTACTGTCGTAGATTCAGCACTGCAGCAGTGAGCTGG	SLC30A3-SLC39A14	Cas12_metal_SLC-SLC
SLC30A7_1-SLC39A14_3	TAGGCCACGGACACAGTCATTCCTAATTTCTACTGTCGTAGATTCAGCACTGCAGCAGTGAGCTGG	SLC30A7-SLC39A14	Cas12_metal_SLC-SLC
SLC30A7_2-SLC39A14_3	CAGGTCTATACTGTCCGACAAGATAATTTCTACTGTCGTAGATTCAGCACTGCAGCAGTGAGCTGG	SLC30A7-SLC39A14	Cas12_metal_SLC-SLC
SLC30A7_3-SLC39A14_3	CCACAAACCCAAGAATGGAAACATAATTTCTACTGTCGTAGATTCAGCACTGCAGCAGTGAGCTGG	SLC30A7-SLC39A14	Cas12_metal_SLC-SLC
SLC30A1_1-SLC39A14_3	ATCGAGCCGCACGAGATGCAGCATAATTTCTACTGTCGTAGATTCAGCACTGCAGCAGTGAGCTGG	SLC30A1-SLC39A14	Cas12_metal_SLC-SLC
SLC30A1_2-SLC39A14_3	CTACTACAATCACTGAACCCAAGTAATTTCTACTGTCGTAGATTCAGCACTGCAGCAGTGAGCTGG	SLC30A1-SLC39A14	Cas12_metal_SLC-SLC
SLC30A1_3-SLC39A14_3	CCTGACCCCTGCAAAGCATTTGTTAATTTCTACTGTCGTAGATTCAGCACTGCAGCAGTGAGCTGG	SLC30A1-SLC39A14	Cas12_metal_SLC-SLC
SLC31A2_1-SLC39A14_3	CCAGCAGGACTGTGGACACTCCATAATTTCTACTGTCGTAGATTCAGCACTGCAGCAGTGAGCTGG	SLC31A2-SLC39A14	Cas12_metal_SLC-SLC
SLC31A2_2-SLC39A14_3	CCAGTACCTGGTTGAGCAGCTTGTAATTTCTACTGTCGTAGATTCAGCACTGCAGCAGTGAGCTGG	SLC31A2-SLC39A14	Cas12_metal_SLC-SLC
SLC31A2_3-SLC39A14_3	GATGCATTTCATCTTCTCAGATATAATTTCTACTGTCGTAGATTCAGCACTGCAGCAGTGAGCTGG	SLC31A2-SLC39A14	Cas12_metal_SLC-SLC
SLC30A4_1-SLC39A14_3	TGTTGAACCAGTCTGGTCACCGTTAATTTCTACTGTCGTAGATTCAGCACTGCAGCAGTGAGCTGG	SLC30A4-SLC39A14	Cas12_metal_SLC-SLC
SLC30A4_2-SLC39A14_3	TCTTATATGAAGCTGTGCAAAGATAATTTCTACTGTCGTAGATTCAGCACTGCAGCAGTGAGCTGG	SLC30A4-SLC39A14	Cas12_metal_SLC-SLC
SLC30A4_3-SLC39A14_3	ACGGGGCGCACCCGACCCTCCAGTAATTTCTACTGTCGTAGATTCAGCACTGCAGCAGTGAGCTGG	SLC30A4-SLC39A14	Cas12_metal_SLC-SLC
OR11A1_1-SLC39A14_3	TCTACACCTCCGCAGTGATGCCATAATTTCTACTGTCGTAGATTCAGCACTGCAGCAGTGAGCTGG	OR11A1-SLC39A14	Cas12_metal_SLC-SLC
OR11A1_2-SLC39A14_3	TGTGGCCCCAACCACATTGACCATAATTTCTACTGTCGTAGATTCAGCACTGCAGCAGTGAGCTGG	OR11A1-SLC39A14	Cas12_metal_SLC-SLC
OR11A1_3-SLC39A14_3	AGGGATGTCATAGAAGCCAAGGATAATTTCTACTGTCGTAGATTCAGCACTGCAGCAGTGAGCTGG	OR11A1-SLC39A14	Cas12_metal_SLC-SLC
OR2V2_1-SLC39A14_3	TCCGTGGTTATGGCGGTCTTCACTAATTTCTACTGTCGTAGATTCAGCACTGCAGCAGTGAGCTGG	OR2V2-SLC39A14	Cas12_metal_SLC-SLC
OR2V2_2-SLC39A14_3	CCCTACTGTGGCTTGAGGAAGGTTAATTTCTACTGTCGTAGATTCAGCACTGCAGCAGTGAGCTGG	OR2V2-SLC39A14	Cas12_metal_SLC-SLC
OR2V2_3-SLC39A14_3	AATGTGCCAAAGATGGCAGCCAATAATTTCTACTGTCGTAGATTCAGCACTGCAGCAGTGAGCTGG	OR2V2-SLC39A14	Cas12_metal_SLC-SLC
OR5K4_1-SLC39A14_3	CAAATTATCCAGAGCTGAAGACGTAATTTCTACTGTCGTAGATTCAGCACTGCAGCAGTGAGCTGG	OR5K4-SLC39A14	Cas12_metal_SLC-SLC
OR5K4_2-SLC39A14_3	TTAGACCTGCAGAAAGTTAACCTTAATTTCTACTGTCGTAGATTCAGCACTGCAGCAGTGAGCTGG	OR5K4-SLC39A14	Cas12_metal_SLC-SLC
OR5K4_3-SLC39A14_3	ACTGTATAGACTCTCCTGTACAGTAATTTCTACTGTCGTAGATTCAGCACTGCAGCAGTGAGCTGG	OR5K4-SLC39A14	Cas12_metal_SLC-SLC
SLC39A14_1-SLC39A4_1	AGCGAGCAGTCGCGGATTGGGAGTAATTTCTACTGTCGTAGATACACGGCCCGTTGGCGCAGTGCA	SLC39A14-SLC39A4	Cas12_metal_SLC-SLC
SLC39A14_2-SLC39A4_1	AGCCGTGTGCTCACTTACTTCATTAATTTCTACTGTCGTAGATACACGGCCCGTTGGCGCAGTGCA	SLC39A14-SLC39A4	Cas12_metal_SLC-SLC
SLC39A14_3-SLC39A4_1	TCAGCACTGCAGCAGTGAGCTGGTAATTTCTACTGTCGTAGATACACGGCCCGTTGGCGCAGTGCA	SLC39A14-SLC39A4	Cas12_metal_SLC-SLC
SLC39A4_1-SLC39A4_1	ACACGGCCCGTTGGCGCAGTGCATAATTTCTACTGTCGTAGATACACGGCCCGTTGGCGCAGTGCA	SLC39A4-SLC39A4	Cas12_metal_SLC-SLC
SLC39A4_2-SLC39A4_1	CCAGGCCTGCGTAGATATCCCTCTAATTTCTACTGTCGTAGATACACGGCCCGTTGGCGCAGTGCA	SLC39A4-SLC39A4	Cas12_metal_SLC-SLC
SLC39A4_3-SLC39A4_1	ACGCCTTGCCGAGCCCTCAGTACTAATTTCTACTGTCGTAGATACACGGCCCGTTGGCGCAGTGCA	SLC39A4-SLC39A4	Cas12_metal_SLC-SLC
SLC39A6_1-SLC39A4_1	CACACGGCAATATCATCTACAACTAATTTCTACTGTCGTAGATACACGGCCCGTTGGCGCAGTGCA	SLC39A6-SLC39A4	Cas12_metal_SLC-SLC
SLC39A6_2-SLC39A4_1	TGCATAAGAACTTACGATCATCTTAATTTCTACTGTCGTAGATACACGGCCCGTTGGCGCAGTGCA	SLC39A6-SLC39A4	Cas12_metal_SLC-SLC
SLC39A6_3-SLC39A4_1	ACTTGTATGAATCAGACAAGATCTAATTTCTACTGTCGTAGATACACGGCCCGTTGGCGCAGTGCA	SLC39A6-SLC39A4	Cas12_metal_SLC-SLC
SLC39A1_1-SLC39A4_1	GCTCCTGGCCGGCGCAGCACACATAATTTCTACTGTCGTAGATACACGGCCCGTTGGCGCAGTGCA	SLC39A1-SLC39A4	Cas12_metal_SLC-SLC
SLC39A1_2-SLC39A4_1	CAAGGAGCAGTCAGGGCCGTCACTAATTTCTACTGTCGTAGATACACGGCCCGTTGGCGCAGTGCA	SLC39A1-SLC39A4	Cas12_metal_SLC-SLC
SLC39A1_3-SLC39A4_1	ATGGCCCGAGCCCGGTCTCGCTGTAATTTCTACTGTCGTAGATACACGGCCCGTTGGCGCAGTGCA	SLC39A1-SLC39A4	Cas12_metal_SLC-SLC
SLC39A3_1-SLC39A4_1	TGGCCACGTGCTTCAACGCTCTGTAATTTCTACTGTCGTAGATACACGGCCCGTTGGCGCAGTGCA	SLC39A3-SLC39A4	Cas12_metal_SLC-SLC
SLC39A3_2-SLC39A4_1	GAGAAGGCCCATCGCTCGAAAAATAATTTCTACTGTCGTAGATACACGGCCCGTTGGCGCAGTGCA	SLC39A3-SLC39A4	Cas12_metal_SLC-SLC
SLC39A3_3-SLC39A4_1	GGCCAGCGGGTAGTCGGTGCTGATAATTTCTACTGTCGTAGATACACGGCCCGTTGGCGCAGTGCA	SLC39A3-SLC39A4	Cas12_metal_SLC-SLC
SLC39A9_1-SLC39A4_1	GCTCTAAGCCAGCATGCATCAAGTAATTTCTACTGTCGTAGATACACGGCCCGTTGGCGCAGTGCA	SLC39A9-SLC39A4	Cas12_metal_SLC-SLC
SLC39A9_2-SLC39A4_1	ACTGCAATCCAACCCTACCTGCATAATTTCTACTGTCGTAGATACACGGCCCGTTGGCGCAGTGCA	SLC39A9-SLC39A4	Cas12_metal_SLC-SLC
SLC39A9_3-SLC39A4_1	CGTGGCCGGAATCATTCCCTTGGTAATTTCTACTGTCGTAGATACACGGCCCGTTGGCGCAGTGCA	SLC39A9-SLC39A4	Cas12_metal_SLC-SLC
SLC30A5_1-SLC39A4_1	GGTACGGCCGAATAGAAATTCTGTAATTTCTACTGTCGTAGATACACGGCCCGTTGGCGCAGTGCA	SLC30A5-SLC39A4	Cas12_metal_SLC-SLC
SLC30A5_2-SLC39A4_1	AGCATAGCTCTCAATCGATCCCTTAATTTCTACTGTCGTAGATACACGGCCCGTTGGCGCAGTGCA	SLC30A5-SLC39A4	Cas12_metal_SLC-SLC
SLC30A5_3-SLC39A4_1	GAATCATATGATCTCCTAAAAGCTAATTTCTACTGTCGTAGATACACGGCCCGTTGGCGCAGTGCA	SLC30A5-SLC39A4	Cas12_metal_SLC-SLC
SLC30A9_1-SLC39A4_1	GCAGGATCATTAGTATCTGAAGGTAATTTCTACTGTCGTAGATACACGGCCCGTTGGCGCAGTGCA	SLC30A9-SLC39A4	Cas12_metal_SLC-SLC
SLC30A9_2-SLC39A4_1	AGGGACCAGGAAAAGTGGTGATGTAATTTCTACTGTCGTAGATACACGGCCCGTTGGCGCAGTGCA	SLC30A9-SLC39A4	Cas12_metal_SLC-SLC
SLC30A9_3-SLC39A4_1	GTCCTCACCTGATTACAAGTATCTAATTTCTACTGTCGTAGATACACGGCCCGTTGGCGCAGTGCA	SLC30A9-SLC39A4	Cas12_metal_SLC-SLC
SLC39A11_1-SLC39A4_1	GGGCTATAGAAAAGACGGCATCTTAATTTCTACTGTCGTAGATACACGGCCCGTTGGCGCAGTGCA	SLC39A11-SLC39A4	Cas12_metal_SLC-SLC
SLC39A11_2-SLC39A4_1	AGTGCCAGGGTCGTCTGGGGGTCTAATTTCTACTGTCGTAGATACACGGCCCGTTGGCGCAGTGCA	SLC39A11-SLC39A4	Cas12_metal_SLC-SLC
SLC39A11_3-SLC39A4_1	TAGGTCATGTTGGCAGCTTCCTATAATTTCTACTGTCGTAGATACACGGCCCGTTGGCGCAGTGCA	SLC39A11-SLC39A4	Cas12_metal_SLC-SLC
SLC30A6_1-SLC39A4_1	GACTTGTAGCAGCTGACCGAAGGTAATTTCTACTGTCGTAGATACACGGCCCGTTGGCGCAGTGCA	SLC30A6-SLC39A4	Cas12_metal_SLC-SLC
SLC30A6_2-SLC39A4_1	ACTGCCTATACTTACCTGACCATTAATTTCTACTGTCGTAGATACACGGCCCGTTGGCGCAGTGCA	SLC30A6-SLC39A4	Cas12_metal_SLC-SLC
SLC30A6_3-SLC39A4_1	CCCAGACAACACCACCCCATGTTTAATTTCTACTGTCGTAGATACACGGCCCGTTGGCGCAGTGCA	SLC30A6-SLC39A4	Cas12_metal_SLC-SLC
SLC11A2_1-SLC39A4_1	GCTTTCGTAAACTCTGGGCTTTCTAATTTCTACTGTCGTAGATACACGGCCCGTTGGCGCAGTGCA	SLC11A2-SLC39A4	Cas12_metal_SLC-SLC
SLC11A2_2-SLC39A4_1	GGTCCCACGAGTCATCCTGTGGCTAATTTCTACTGTCGTAGATACACGGCCCGTTGGCGCAGTGCA	SLC11A2-SLC39A4	Cas12_metal_SLC-SLC
SLC11A2_3-SLC39A4_1	GGCTTGCGGAAGCTAGAAGCATTTAATTTCTACTGTCGTAGATACACGGCCCGTTGGCGCAGTGCA	SLC11A2-SLC39A4	Cas12_metal_SLC-SLC
SLC39A7_1-SLC39A4_1	CACCATGGCCATAGCCATGGCTATAATTTCTACTGTCGTAGATACACGGCCCGTTGGCGCAGTGCA	SLC39A7-SLC39A4	Cas12_metal_SLC-SLC
SLC39A7_2-SLC39A4_1	ACTGAGAACCCACAGTCCCACAGTAATTTCTACTGTCGTAGATACACGGCCCGTTGGCGCAGTGCA	SLC39A7-SLC39A4	Cas12_metal_SLC-SLC
SLC39A7_3-SLC39A4_1	TGGTGGCTGGACTCGGGGGTCATTAATTTCTACTGTCGTAGATACACGGCCCGTTGGCGCAGTGCA	SLC39A7-SLC39A4	Cas12_metal_SLC-SLC
SLC31A1_1-SLC39A4_1	TGGCAGCCTATGACCTTCTACTTTAATTTCTACTGTCGTAGATACACGGCCCGTTGGCGCAGTGCA	SLC31A1-SLC39A4	Cas12_metal_SLC-SLC
SLC31A1_2-SLC39A4_1	CTAGCAATGTTCTATGAAGGACTTAATTTCTACTGTCGTAGATACACGGCCCGTTGGCGCAGTGCA	SLC31A1-SLC39A4	Cas12_metal_SLC-SLC
SLC31A1_3-SLC39A4_1	CGGTTTGGTGATCAATACAGCTGTAATTTCTACTGTCGTAGATACACGGCCCGTTGGCGCAGTGCA	SLC31A1-SLC39A4	Cas12_metal_SLC-SLC
SLC39A10_1-SLC39A4_1	TGGACCCGATTATGCTCATACTGTAATTTCTACTGTCGTAGATACACGGCCCGTTGGCGCAGTGCA	SLC39A10-SLC39A4	Cas12_metal_SLC-SLC
SLC39A10_2-SLC39A4_1	ATAACTGAGTGACGTTCAAACACTAATTTCTACTGTCGTAGATACACGGCCCGTTGGCGCAGTGCA	SLC39A10-SLC39A4	Cas12_metal_SLC-SLC
SLC39A10_3-SLC39A4_1	ATAATGATTCCATTACTCCCAGTTAATTTCTACTGTCGTAGATACACGGCCCGTTGGCGCAGTGCA	SLC39A10-SLC39A4	Cas12_metal_SLC-SLC
SLC39A8_1-SLC39A4_1	GGGATATGGATTCCTGTCAGTGATAATTTCTACTGTCGTAGATACACGGCCCGTTGGCGCAGTGCA	SLC39A8-SLC39A4	Cas12_metal_SLC-SLC
SLC39A8_2-SLC39A4_1	GAGCTGGTTATTTGGGTAGCATTTAATTTCTACTGTCGTAGATACACGGCCCGTTGGCGCAGTGCA	SLC39A8-SLC39A4	Cas12_metal_SLC-SLC
SLC39A8_3-SLC39A4_1	TGCTTGGGCCGATCCTCACATGGTAATTTCTACTGTCGTAGATACACGGCCCGTTGGCGCAGTGCA	SLC39A8-SLC39A4	Cas12_metal_SLC-SLC
SLC39A13_1-SLC39A4_1	CCTAGAGATGGGGACCATGCTGCTAATTTCTACTGTCGTAGATACACGGCCCGTTGGCGCAGTGCA	SLC39A13-SLC39A4	Cas12_metal_SLC-SLC
SLC39A13_2-SLC39A4_1	AGGCGACAGGCCGTCGCAGTCCCTAATTTCTACTGTCGTAGATACACGGCCCGTTGGCGCAGTGCA	SLC39A13-SLC39A4	Cas12_metal_SLC-SLC
SLC39A13_3-SLC39A4_1	ACCCACGGGCTGGCTGTGGCTGCTAATTTCTACTGTCGTAGATACACGGCCCGTTGGCGCAGTGCA	SLC39A13-SLC39A4	Cas12_metal_SLC-SLC
SLC30A3_1-SLC39A4_1	ACCCTGGCAGGCGGGTATCTGGCTAATTTCTACTGTCGTAGATACACGGCCCGTTGGCGCAGTGCA	SLC30A3-SLC39A4	Cas12_metal_SLC-SLC
SLC30A3_2-SLC39A4_1	AAACGCAGGCTGCCTCCGGCGCCTAATTTCTACTGTCGTAGATACACGGCCCGTTGGCGCAGTGCA	SLC30A3-SLC39A4	Cas12_metal_SLC-SLC
SLC30A3_3-SLC39A4_1	CCTGAGAGGCTGCATGCACGGAGTAATTTCTACTGTCGTAGATACACGGCCCGTTGGCGCAGTGCA	SLC30A3-SLC39A4	Cas12_metal_SLC-SLC
SLC30A7_1-SLC39A4_1	TAGGCCACGGACACAGTCATTCCTAATTTCTACTGTCGTAGATACACGGCCCGTTGGCGCAGTGCA	SLC30A7-SLC39A4	Cas12_metal_SLC-SLC
SLC30A7_2-SLC39A4_1	CAGGTCTATACTGTCCGACAAGATAATTTCTACTGTCGTAGATACACGGCCCGTTGGCGCAGTGCA	SLC30A7-SLC39A4	Cas12_metal_SLC-SLC
SLC30A7_3-SLC39A4_1	CCACAAACCCAAGAATGGAAACATAATTTCTACTGTCGTAGATACACGGCCCGTTGGCGCAGTGCA	SLC30A7-SLC39A4	Cas12_metal_SLC-SLC
SLC30A1_1-SLC39A4_1	ATCGAGCCGCACGAGATGCAGCATAATTTCTACTGTCGTAGATACACGGCCCGTTGGCGCAGTGCA	SLC30A1-SLC39A4	Cas12_metal_SLC-SLC
SLC30A1_2-SLC39A4_1	CTACTACAATCACTGAACCCAAGTAATTTCTACTGTCGTAGATACACGGCCCGTTGGCGCAGTGCA	SLC30A1-SLC39A4	Cas12_metal_SLC-SLC
SLC30A1_3-SLC39A4_1	CCTGACCCCTGCAAAGCATTTGTTAATTTCTACTGTCGTAGATACACGGCCCGTTGGCGCAGTGCA	SLC30A1-SLC39A4	Cas12_metal_SLC-SLC
SLC31A2_1-SLC39A4_1	CCAGCAGGACTGTGGACACTCCATAATTTCTACTGTCGTAGATACACGGCCCGTTGGCGCAGTGCA	SLC31A2-SLC39A4	Cas12_metal_SLC-SLC
SLC31A2_2-SLC39A4_1	CCAGTACCTGGTTGAGCAGCTTGTAATTTCTACTGTCGTAGATACACGGCCCGTTGGCGCAGTGCA	SLC31A2-SLC39A4	Cas12_metal_SLC-SLC
SLC31A2_3-SLC39A4_1	GATGCATTTCATCTTCTCAGATATAATTTCTACTGTCGTAGATACACGGCCCGTTGGCGCAGTGCA	SLC31A2-SLC39A4	Cas12_metal_SLC-SLC
SLC30A4_1-SLC39A4_1	TGTTGAACCAGTCTGGTCACCGTTAATTTCTACTGTCGTAGATACACGGCCCGTTGGCGCAGTGCA	SLC30A4-SLC39A4	Cas12_metal_SLC-SLC
SLC30A4_2-SLC39A4_1	TCTTATATGAAGCTGTGCAAAGATAATTTCTACTGTCGTAGATACACGGCCCGTTGGCGCAGTGCA	SLC30A4-SLC39A4	Cas12_metal_SLC-SLC
SLC30A4_3-SLC39A4_1	ACGGGGCGCACCCGACCCTCCAGTAATTTCTACTGTCGTAGATACACGGCCCGTTGGCGCAGTGCA	SLC30A4-SLC39A4	Cas12_metal_SLC-SLC
OR11A1_1-SLC39A4_1	TCTACACCTCCGCAGTGATGCCATAATTTCTACTGTCGTAGATACACGGCCCGTTGGCGCAGTGCA	OR11A1-SLC39A4	Cas12_metal_SLC-SLC
OR11A1_2-SLC39A4_1	TGTGGCCCCAACCACATTGACCATAATTTCTACTGTCGTAGATACACGGCCCGTTGGCGCAGTGCA	OR11A1-SLC39A4	Cas12_metal_SLC-SLC
OR11A1_3-SLC39A4_1	AGGGATGTCATAGAAGCCAAGGATAATTTCTACTGTCGTAGATACACGGCCCGTTGGCGCAGTGCA	OR11A1-SLC39A4	Cas12_metal_SLC-SLC
OR2V2_1-SLC39A4_1	TCCGTGGTTATGGCGGTCTTCACTAATTTCTACTGTCGTAGATACACGGCCCGTTGGCGCAGTGCA	OR2V2-SLC39A4	Cas12_metal_SLC-SLC
OR2V2_2-SLC39A4_1	CCCTACTGTGGCTTGAGGAAGGTTAATTTCTACTGTCGTAGATACACGGCCCGTTGGCGCAGTGCA	OR2V2-SLC39A4	Cas12_metal_SLC-SLC
OR2V2_3-SLC39A4_1	AATGTGCCAAAGATGGCAGCCAATAATTTCTACTGTCGTAGATACACGGCCCGTTGGCGCAGTGCA	OR2V2-SLC39A4	Cas12_metal_SLC-SLC
OR5K4_1-SLC39A4_1	CAAATTATCCAGAGCTGAAGACGTAATTTCTACTGTCGTAGATACACGGCCCGTTGGCGCAGTGCA	OR5K4-SLC39A4	Cas12_metal_SLC-SLC
OR5K4_2-SLC39A4_1	TTAGACCTGCAGAAAGTTAACCTTAATTTCTACTGTCGTAGATACACGGCCCGTTGGCGCAGTGCA	OR5K4-SLC39A4	Cas12_metal_SLC-SLC
OR5K4_3-SLC39A4_1	ACTGTATAGACTCTCCTGTACAGTAATTTCTACTGTCGTAGATACACGGCCCGTTGGCGCAGTGCA	OR5K4-SLC39A4	Cas12_metal_SLC-SLC
SLC39A14_1-SLC39A4_2	AGCGAGCAGTCGCGGATTGGGAGTAATTTCTACTGTCGTAGATCCAGGCCTGCGTAGATATCCCTC	SLC39A14-SLC39A4	Cas12_metal_SLC-SLC
SLC39A14_2-SLC39A4_2	AGCCGTGTGCTCACTTACTTCATTAATTTCTACTGTCGTAGATCCAGGCCTGCGTAGATATCCCTC	SLC39A14-SLC39A4	Cas12_metal_SLC-SLC
SLC39A14_3-SLC39A4_2	TCAGCACTGCAGCAGTGAGCTGGTAATTTCTACTGTCGTAGATCCAGGCCTGCGTAGATATCCCTC	SLC39A14-SLC39A4	Cas12_metal_SLC-SLC
SLC39A4_1-SLC39A4_2	ACACGGCCCGTTGGCGCAGTGCATAATTTCTACTGTCGTAGATCCAGGCCTGCGTAGATATCCCTC	SLC39A4-SLC39A4	Cas12_metal_SLC-SLC
SLC39A4_2-SLC39A4_2	CCAGGCCTGCGTAGATATCCCTCTAATTTCTACTGTCGTAGATCCAGGCCTGCGTAGATATCCCTC	SLC39A4-SLC39A4	Cas12_metal_SLC-SLC
SLC39A4_3-SLC39A4_2	ACGCCTTGCCGAGCCCTCAGTACTAATTTCTACTGTCGTAGATCCAGGCCTGCGTAGATATCCCTC	SLC39A4-SLC39A4	Cas12_metal_SLC-SLC
SLC39A6_1-SLC39A4_2	CACACGGCAATATCATCTACAACTAATTTCTACTGTCGTAGATCCAGGCCTGCGTAGATATCCCTC	SLC39A6-SLC39A4	Cas12_metal_SLC-SLC
SLC39A6_2-SLC39A4_2	TGCATAAGAACTTACGATCATCTTAATTTCTACTGTCGTAGATCCAGGCCTGCGTAGATATCCCTC	SLC39A6-SLC39A4	Cas12_metal_SLC-SLC
SLC39A6_3-SLC39A4_2	ACTTGTATGAATCAGACAAGATCTAATTTCTACTGTCGTAGATCCAGGCCTGCGTAGATATCCCTC	SLC39A6-SLC39A4	Cas12_metal_SLC-SLC
SLC39A1_1-SLC39A4_2	GCTCCTGGCCGGCGCAGCACACATAATTTCTACTGTCGTAGATCCAGGCCTGCGTAGATATCCCTC	SLC39A1-SLC39A4	Cas12_metal_SLC-SLC
SLC39A1_2-SLC39A4_2	CAAGGAGCAGTCAGGGCCGTCACTAATTTCTACTGTCGTAGATCCAGGCCTGCGTAGATATCCCTC	SLC39A1-SLC39A4	Cas12_metal_SLC-SLC
SLC39A1_3-SLC39A4_2	ATGGCCCGAGCCCGGTCTCGCTGTAATTTCTACTGTCGTAGATCCAGGCCTGCGTAGATATCCCTC	SLC39A1-SLC39A4	Cas12_metal_SLC-SLC
SLC39A3_1-SLC39A4_2	TGGCCACGTGCTTCAACGCTCTGTAATTTCTACTGTCGTAGATCCAGGCCTGCGTAGATATCCCTC	SLC39A3-SLC39A4	Cas12_metal_SLC-SLC
SLC39A3_2-SLC39A4_2	GAGAAGGCCCATCGCTCGAAAAATAATTTCTACTGTCGTAGATCCAGGCCTGCGTAGATATCCCTC	SLC39A3-SLC39A4	Cas12_metal_SLC-SLC
SLC39A3_3-SLC39A4_2	GGCCAGCGGGTAGTCGGTGCTGATAATTTCTACTGTCGTAGATCCAGGCCTGCGTAGATATCCCTC	SLC39A3-SLC39A4	Cas12_metal_SLC-SLC
SLC39A9_1-SLC39A4_2	GCTCTAAGCCAGCATGCATCAAGTAATTTCTACTGTCGTAGATCCAGGCCTGCGTAGATATCCCTC	SLC39A9-SLC39A4	Cas12_metal_SLC-SLC
SLC39A9_2-SLC39A4_2	ACTGCAATCCAACCCTACCTGCATAATTTCTACTGTCGTAGATCCAGGCCTGCGTAGATATCCCTC	SLC39A9-SLC39A4	Cas12_metal_SLC-SLC
SLC39A9_3-SLC39A4_2	CGTGGCCGGAATCATTCCCTTGGTAATTTCTACTGTCGTAGATCCAGGCCTGCGTAGATATCCCTC	SLC39A9-SLC39A4	Cas12_metal_SLC-SLC
SLC30A5_1-SLC39A4_2	GGTACGGCCGAATAGAAATTCTGTAATTTCTACTGTCGTAGATCCAGGCCTGCGTAGATATCCCTC	SLC30A5-SLC39A4	Cas12_metal_SLC-SLC
SLC30A5_2-SLC39A4_2	AGCATAGCTCTCAATCGATCCCTTAATTTCTACTGTCGTAGATCCAGGCCTGCGTAGATATCCCTC	SLC30A5-SLC39A4	Cas12_metal_SLC-SLC
SLC30A5_3-SLC39A4_2	GAATCATATGATCTCCTAAAAGCTAATTTCTACTGTCGTAGATCCAGGCCTGCGTAGATATCCCTC	SLC30A5-SLC39A4	Cas12_metal_SLC-SLC
SLC30A9_1-SLC39A4_2	GCAGGATCATTAGTATCTGAAGGTAATTTCTACTGTCGTAGATCCAGGCCTGCGTAGATATCCCTC	SLC30A9-SLC39A4	Cas12_metal_SLC-SLC
SLC30A9_2-SLC39A4_2	AGGGACCAGGAAAAGTGGTGATGTAATTTCTACTGTCGTAGATCCAGGCCTGCGTAGATATCCCTC	SLC30A9-SLC39A4	Cas12_metal_SLC-SLC
SLC30A9_3-SLC39A4_2	GTCCTCACCTGATTACAAGTATCTAATTTCTACTGTCGTAGATCCAGGCCTGCGTAGATATCCCTC	SLC30A9-SLC39A4	Cas12_metal_SLC-SLC
SLC39A11_1-SLC39A4_2	GGGCTATAGAAAAGACGGCATCTTAATTTCTACTGTCGTAGATCCAGGCCTGCGTAGATATCCCTC	SLC39A11-SLC39A4	Cas12_metal_SLC-SLC
SLC39A11_2-SLC39A4_2	AGTGCCAGGGTCGTCTGGGGGTCTAATTTCTACTGTCGTAGATCCAGGCCTGCGTAGATATCCCTC	SLC39A11-SLC39A4	Cas12_metal_SLC-SLC
SLC39A11_3-SLC39A4_2	TAGGTCATGTTGGCAGCTTCCTATAATTTCTACTGTCGTAGATCCAGGCCTGCGTAGATATCCCTC	SLC39A11-SLC39A4	Cas12_metal_SLC-SLC
SLC30A6_1-SLC39A4_2	GACTTGTAGCAGCTGACCGAAGGTAATTTCTACTGTCGTAGATCCAGGCCTGCGTAGATATCCCTC	SLC30A6-SLC39A4	Cas12_metal_SLC-SLC
SLC30A6_2-SLC39A4_2	ACTGCCTATACTTACCTGACCATTAATTTCTACTGTCGTAGATCCAGGCCTGCGTAGATATCCCTC	SLC30A6-SLC39A4	Cas12_metal_SLC-SLC
SLC30A6_3-SLC39A4_2	CCCAGACAACACCACCCCATGTTTAATTTCTACTGTCGTAGATCCAGGCCTGCGTAGATATCCCTC	SLC30A6-SLC39A4	Cas12_metal_SLC-SLC
SLC11A2_1-SLC39A4_2	GCTTTCGTAAACTCTGGGCTTTCTAATTTCTACTGTCGTAGATCCAGGCCTGCGTAGATATCCCTC	SLC11A2-SLC39A4	Cas12_metal_SLC-SLC
SLC11A2_2-SLC39A4_2	GGTCCCACGAGTCATCCTGTGGCTAATTTCTACTGTCGTAGATCCAGGCCTGCGTAGATATCCCTC	SLC11A2-SLC39A4	Cas12_metal_SLC-SLC
SLC11A2_3-SLC39A4_2	GGCTTGCGGAAGCTAGAAGCATTTAATTTCTACTGTCGTAGATCCAGGCCTGCGTAGATATCCCTC	SLC11A2-SLC39A4	Cas12_metal_SLC-SLC
SLC39A7_1-SLC39A4_2	CACCATGGCCATAGCCATGGCTATAATTTCTACTGTCGTAGATCCAGGCCTGCGTAGATATCCCTC	SLC39A7-SLC39A4	Cas12_metal_SLC-SLC
SLC39A7_2-SLC39A4_2	ACTGAGAACCCACAGTCCCACAGTAATTTCTACTGTCGTAGATCCAGGCCTGCGTAGATATCCCTC	SLC39A7-SLC39A4	Cas12_metal_SLC-SLC
SLC39A7_3-SLC39A4_2	TGGTGGCTGGACTCGGGGGTCATTAATTTCTACTGTCGTAGATCCAGGCCTGCGTAGATATCCCTC	SLC39A7-SLC39A4	Cas12_metal_SLC-SLC
SLC31A1_1-SLC39A4_2	TGGCAGCCTATGACCTTCTACTTTAATTTCTACTGTCGTAGATCCAGGCCTGCGTAGATATCCCTC	SLC31A1-SLC39A4	Cas12_metal_SLC-SLC
SLC31A1_2-SLC39A4_2	CTAGCAATGTTCTATGAAGGACTTAATTTCTACTGTCGTAGATCCAGGCCTGCGTAGATATCCCTC	SLC31A1-SLC39A4	Cas12_metal_SLC-SLC
SLC31A1_3-SLC39A4_2	CGGTTTGGTGATCAATACAGCTGTAATTTCTACTGTCGTAGATCCAGGCCTGCGTAGATATCCCTC	SLC31A1-SLC39A4	Cas12_metal_SLC-SLC
SLC39A10_1-SLC39A4_2	TGGACCCGATTATGCTCATACTGTAATTTCTACTGTCGTAGATCCAGGCCTGCGTAGATATCCCTC	SLC39A10-SLC39A4	Cas12_metal_SLC-SLC
SLC39A10_2-SLC39A4_2	ATAACTGAGTGACGTTCAAACACTAATTTCTACTGTCGTAGATCCAGGCCTGCGTAGATATCCCTC	SLC39A10-SLC39A4	Cas12_metal_SLC-SLC
SLC39A10_3-SLC39A4_2	ATAATGATTCCATTACTCCCAGTTAATTTCTACTGTCGTAGATCCAGGCCTGCGTAGATATCCCTC	SLC39A10-SLC39A4	Cas12_metal_SLC-SLC
SLC39A8_1-SLC39A4_2	GGGATATGGATTCCTGTCAGTGATAATTTCTACTGTCGTAGATCCAGGCCTGCGTAGATATCCCTC	SLC39A8-SLC39A4	Cas12_metal_SLC-SLC
SLC39A8_2-SLC39A4_2	GAGCTGGTTATTTGGGTAGCATTTAATTTCTACTGTCGTAGATCCAGGCCTGCGTAGATATCCCTC	SLC39A8-SLC39A4	Cas12_metal_SLC-SLC
SLC39A8_3-SLC39A4_2	TGCTTGGGCCGATCCTCACATGGTAATTTCTACTGTCGTAGATCCAGGCCTGCGTAGATATCCCTC	SLC39A8-SLC39A4	Cas12_metal_SLC-SLC
SLC39A13_1-SLC39A4_2	CCTAGAGATGGGGACCATGCTGCTAATTTCTACTGTCGTAGATCCAGGCCTGCGTAGATATCCCTC	SLC39A13-SLC39A4	Cas12_metal_SLC-SLC
SLC39A13_2-SLC39A4_2	AGGCGACAGGCCGTCGCAGTCCCTAATTTCTACTGTCGTAGATCCAGGCCTGCGTAGATATCCCTC	SLC39A13-SLC39A4	Cas12_metal_SLC-SLC
SLC39A13_3-SLC39A4_2	ACCCACGGGCTGGCTGTGGCTGCTAATTTCTACTGTCGTAGATCCAGGCCTGCGTAGATATCCCTC	SLC39A13-SLC39A4	Cas12_metal_SLC-SLC
SLC30A3_1-SLC39A4_2	ACCCTGGCAGGCGGGTATCTGGCTAATTTCTACTGTCGTAGATCCAGGCCTGCGTAGATATCCCTC	SLC30A3-SLC39A4	Cas12_metal_SLC-SLC
SLC30A3_2-SLC39A4_2	AAACGCAGGCTGCCTCCGGCGCCTAATTTCTACTGTCGTAGATCCAGGCCTGCGTAGATATCCCTC	SLC30A3-SLC39A4	Cas12_metal_SLC-SLC
SLC30A3_3-SLC39A4_2	CCTGAGAGGCTGCATGCACGGAGTAATTTCTACTGTCGTAGATCCAGGCCTGCGTAGATATCCCTC	SLC30A3-SLC39A4	Cas12_metal_SLC-SLC
SLC30A7_1-SLC39A4_2	TAGGCCACGGACACAGTCATTCCTAATTTCTACTGTCGTAGATCCAGGCCTGCGTAGATATCCCTC	SLC30A7-SLC39A4	Cas12_metal_SLC-SLC
SLC30A7_2-SLC39A4_2	CAGGTCTATACTGTCCGACAAGATAATTTCTACTGTCGTAGATCCAGGCCTGCGTAGATATCCCTC	SLC30A7-SLC39A4	Cas12_metal_SLC-SLC
SLC30A7_3-SLC39A4_2	CCACAAACCCAAGAATGGAAACATAATTTCTACTGTCGTAGATCCAGGCCTGCGTAGATATCCCTC	SLC30A7-SLC39A4	Cas12_metal_SLC-SLC
SLC30A1_1-SLC39A4_2	ATCGAGCCGCACGAGATGCAGCATAATTTCTACTGTCGTAGATCCAGGCCTGCGTAGATATCCCTC	SLC30A1-SLC39A4	Cas12_metal_SLC-SLC
SLC30A1_2-SLC39A4_2	CTACTACAATCACTGAACCCAAGTAATTTCTACTGTCGTAGATCCAGGCCTGCGTAGATATCCCTC	SLC30A1-SLC39A4	Cas12_metal_SLC-SLC
SLC30A1_3-SLC39A4_2	CCTGACCCCTGCAAAGCATTTGTTAATTTCTACTGTCGTAGATCCAGGCCTGCGTAGATATCCCTC	SLC30A1-SLC39A4	Cas12_metal_SLC-SLC
SLC31A2_1-SLC39A4_2	CCAGCAGGACTGTGGACACTCCATAATTTCTACTGTCGTAGATCCAGGCCTGCGTAGATATCCCTC	SLC31A2-SLC39A4	Cas12_metal_SLC-SLC
SLC31A2_2-SLC39A4_2	CCAGTACCTGGTTGAGCAGCTTGTAATTTCTACTGTCGTAGATCCAGGCCTGCGTAGATATCCCTC	SLC31A2-SLC39A4	Cas12_metal_SLC-SLC
SLC31A2_3-SLC39A4_2	GATGCATTTCATCTTCTCAGATATAATTTCTACTGTCGTAGATCCAGGCCTGCGTAGATATCCCTC	SLC31A2-SLC39A4	Cas12_metal_SLC-SLC
SLC30A4_1-SLC39A4_2	TGTTGAACCAGTCTGGTCACCGTTAATTTCTACTGTCGTAGATCCAGGCCTGCGTAGATATCCCTC	SLC30A4-SLC39A4	Cas12_metal_SLC-SLC
SLC30A4_2-SLC39A4_2	TCTTATATGAAGCTGTGCAAAGATAATTTCTACTGTCGTAGATCCAGGCCTGCGTAGATATCCCTC	SLC30A4-SLC39A4	Cas12_metal_SLC-SLC
SLC30A4_3-SLC39A4_2	ACGGGGCGCACCCGACCCTCCAGTAATTTCTACTGTCGTAGATCCAGGCCTGCGTAGATATCCCTC	SLC30A4-SLC39A4	Cas12_metal_SLC-SLC
OR11A1_1-SLC39A4_2	TCTACACCTCCGCAGTGATGCCATAATTTCTACTGTCGTAGATCCAGGCCTGCGTAGATATCCCTC	OR11A1-SLC39A4	Cas12_metal_SLC-SLC
OR11A1_2-SLC39A4_2	TGTGGCCCCAACCACATTGACCATAATTTCTACTGTCGTAGATCCAGGCCTGCGTAGATATCCCTC	OR11A1-SLC39A4	Cas12_metal_SLC-SLC
OR11A1_3-SLC39A4_2	AGGGATGTCATAGAAGCCAAGGATAATTTCTACTGTCGTAGATCCAGGCCTGCGTAGATATCCCTC	OR11A1-SLC39A4	Cas12_metal_SLC-SLC
OR2V2_1-SLC39A4_2	TCCGTGGTTATGGCGGTCTTCACTAATTTCTACTGTCGTAGATCCAGGCCTGCGTAGATATCCCTC	OR2V2-SLC39A4	Cas12_metal_SLC-SLC
OR2V2_2-SLC39A4_2	CCCTACTGTGGCTTGAGGAAGGTTAATTTCTACTGTCGTAGATCCAGGCCTGCGTAGATATCCCTC	OR2V2-SLC39A4	Cas12_metal_SLC-SLC
OR2V2_3-SLC39A4_2	AATGTGCCAAAGATGGCAGCCAATAATTTCTACTGTCGTAGATCCAGGCCTGCGTAGATATCCCTC	OR2V2-SLC39A4	Cas12_metal_SLC-SLC
OR5K4_1-SLC39A4_2	CAAATTATCCAGAGCTGAAGACGTAATTTCTACTGTCGTAGATCCAGGCCTGCGTAGATATCCCTC	OR5K4-SLC39A4	Cas12_metal_SLC-SLC
OR5K4_2-SLC39A4_2	TTAGACCTGCAGAAAGTTAACCTTAATTTCTACTGTCGTAGATCCAGGCCTGCGTAGATATCCCTC	OR5K4-SLC39A4	Cas12_metal_SLC-SLC
OR5K4_3-SLC39A4_2	ACTGTATAGACTCTCCTGTACAGTAATTTCTACTGTCGTAGATCCAGGCCTGCGTAGATATCCCTC	OR5K4-SLC39A4	Cas12_metal_SLC-SLC
SLC39A14_1-SLC39A4_3	AGCGAGCAGTCGCGGATTGGGAGTAATTTCTACTGTCGTAGATACGCCTTGCCGAGCCCTCAGTAC	SLC39A14-SLC39A4	Cas12_metal_SLC-SLC
SLC39A14_2-SLC39A4_3	AGCCGTGTGCTCACTTACTTCATTAATTTCTACTGTCGTAGATACGCCTTGCCGAGCCCTCAGTAC	SLC39A14-SLC39A4	Cas12_metal_SLC-SLC
SLC39A14_3-SLC39A4_3	TCAGCACTGCAGCAGTGAGCTGGTAATTTCTACTGTCGTAGATACGCCTTGCCGAGCCCTCAGTAC	SLC39A14-SLC39A4	Cas12_metal_SLC-SLC
SLC39A4_1-SLC39A4_3	ACACGGCCCGTTGGCGCAGTGCATAATTTCTACTGTCGTAGATACGCCTTGCCGAGCCCTCAGTAC	SLC39A4-SLC39A4	Cas12_metal_SLC-SLC
SLC39A4_2-SLC39A4_3	CCAGGCCTGCGTAGATATCCCTCTAATTTCTACTGTCGTAGATACGCCTTGCCGAGCCCTCAGTAC	SLC39A4-SLC39A4	Cas12_metal_SLC-SLC
SLC39A4_3-SLC39A4_3	ACGCCTTGCCGAGCCCTCAGTACTAATTTCTACTGTCGTAGATACGCCTTGCCGAGCCCTCAGTAC	SLC39A4-SLC39A4	Cas12_metal_SLC-SLC
SLC39A6_1-SLC39A4_3	CACACGGCAATATCATCTACAACTAATTTCTACTGTCGTAGATACGCCTTGCCGAGCCCTCAGTAC	SLC39A6-SLC39A4	Cas12_metal_SLC-SLC
SLC39A6_2-SLC39A4_3	TGCATAAGAACTTACGATCATCTTAATTTCTACTGTCGTAGATACGCCTTGCCGAGCCCTCAGTAC	SLC39A6-SLC39A4	Cas12_metal_SLC-SLC
SLC39A6_3-SLC39A4_3	ACTTGTATGAATCAGACAAGATCTAATTTCTACTGTCGTAGATACGCCTTGCCGAGCCCTCAGTAC	SLC39A6-SLC39A4	Cas12_metal_SLC-SLC
SLC39A1_1-SLC39A4_3	GCTCCTGGCCGGCGCAGCACACATAATTTCTACTGTCGTAGATACGCCTTGCCGAGCCCTCAGTAC	SLC39A1-SLC39A4	Cas12_metal_SLC-SLC
SLC39A1_2-SLC39A4_3	CAAGGAGCAGTCAGGGCCGTCACTAATTTCTACTGTCGTAGATACGCCTTGCCGAGCCCTCAGTAC	SLC39A1-SLC39A4	Cas12_metal_SLC-SLC
SLC39A1_3-SLC39A4_3	ATGGCCCGAGCCCGGTCTCGCTGTAATTTCTACTGTCGTAGATACGCCTTGCCGAGCCCTCAGTAC	SLC39A1-SLC39A4	Cas12_metal_SLC-SLC
SLC39A3_1-SLC39A4_3	TGGCCACGTGCTTCAACGCTCTGTAATTTCTACTGTCGTAGATACGCCTTGCCGAGCCCTCAGTAC	SLC39A3-SLC39A4	Cas12_metal_SLC-SLC
SLC39A3_2-SLC39A4_3	GAGAAGGCCCATCGCTCGAAAAATAATTTCTACTGTCGTAGATACGCCTTGCCGAGCCCTCAGTAC	SLC39A3-SLC39A4	Cas12_metal_SLC-SLC
SLC39A3_3-SLC39A4_3	GGCCAGCGGGTAGTCGGTGCTGATAATTTCTACTGTCGTAGATACGCCTTGCCGAGCCCTCAGTAC	SLC39A3-SLC39A4	Cas12_metal_SLC-SLC
SLC39A9_1-SLC39A4_3	GCTCTAAGCCAGCATGCATCAAGTAATTTCTACTGTCGTAGATACGCCTTGCCGAGCCCTCAGTAC	SLC39A9-SLC39A4	Cas12_metal_SLC-SLC
SLC39A9_2-SLC39A4_3	ACTGCAATCCAACCCTACCTGCATAATTTCTACTGTCGTAGATACGCCTTGCCGAGCCCTCAGTAC	SLC39A9-SLC39A4	Cas12_metal_SLC-SLC
SLC39A9_3-SLC39A4_3	CGTGGCCGGAATCATTCCCTTGGTAATTTCTACTGTCGTAGATACGCCTTGCCGAGCCCTCAGTAC	SLC39A9-SLC39A4	Cas12_metal_SLC-SLC
SLC30A5_1-SLC39A4_3	GGTACGGCCGAATAGAAATTCTGTAATTTCTACTGTCGTAGATACGCCTTGCCGAGCCCTCAGTAC	SLC30A5-SLC39A4	Cas12_metal_SLC-SLC
SLC30A5_2-SLC39A4_3	AGCATAGCTCTCAATCGATCCCTTAATTTCTACTGTCGTAGATACGCCTTGCCGAGCCCTCAGTAC	SLC30A5-SLC39A4	Cas12_metal_SLC-SLC
SLC30A5_3-SLC39A4_3	GAATCATATGATCTCCTAAAAGCTAATTTCTACTGTCGTAGATACGCCTTGCCGAGCCCTCAGTAC	SLC30A5-SLC39A4	Cas12_metal_SLC-SLC
SLC30A9_1-SLC39A4_3	GCAGGATCATTAGTATCTGAAGGTAATTTCTACTGTCGTAGATACGCCTTGCCGAGCCCTCAGTAC	SLC30A9-SLC39A4	Cas12_metal_SLC-SLC
SLC30A9_2-SLC39A4_3	AGGGACCAGGAAAAGTGGTGATGTAATTTCTACTGTCGTAGATACGCCTTGCCGAGCCCTCAGTAC	SLC30A9-SLC39A4	Cas12_metal_SLC-SLC
SLC30A9_3-SLC39A4_3	GTCCTCACCTGATTACAAGTATCTAATTTCTACTGTCGTAGATACGCCTTGCCGAGCCCTCAGTAC	SLC30A9-SLC39A4	Cas12_metal_SLC-SLC
SLC39A11_1-SLC39A4_3	GGGCTATAGAAAAGACGGCATCTTAATTTCTACTGTCGTAGATACGCCTTGCCGAGCCCTCAGTAC	SLC39A11-SLC39A4	Cas12_metal_SLC-SLC
SLC39A11_2-SLC39A4_3	AGTGCCAGGGTCGTCTGGGGGTCTAATTTCTACTGTCGTAGATACGCCTTGCCGAGCCCTCAGTAC	SLC39A11-SLC39A4	Cas12_metal_SLC-SLC
SLC39A11_3-SLC39A4_3	TAGGTCATGTTGGCAGCTTCCTATAATTTCTACTGTCGTAGATACGCCTTGCCGAGCCCTCAGTAC	SLC39A11-SLC39A4	Cas12_metal_SLC-SLC
SLC30A6_1-SLC39A4_3	GACTTGTAGCAGCTGACCGAAGGTAATTTCTACTGTCGTAGATACGCCTTGCCGAGCCCTCAGTAC	SLC30A6-SLC39A4	Cas12_metal_SLC-SLC
SLC30A6_2-SLC39A4_3	ACTGCCTATACTTACCTGACCATTAATTTCTACTGTCGTAGATACGCCTTGCCGAGCCCTCAGTAC	SLC30A6-SLC39A4	Cas12_metal_SLC-SLC
SLC30A6_3-SLC39A4_3	CCCAGACAACACCACCCCATGTTTAATTTCTACTGTCGTAGATACGCCTTGCCGAGCCCTCAGTAC	SLC30A6-SLC39A4	Cas12_metal_SLC-SLC
SLC11A2_1-SLC39A4_3	GCTTTCGTAAACTCTGGGCTTTCTAATTTCTACTGTCGTAGATACGCCTTGCCGAGCCCTCAGTAC	SLC11A2-SLC39A4	Cas12_metal_SLC-SLC
SLC11A2_2-SLC39A4_3	GGTCCCACGAGTCATCCTGTGGCTAATTTCTACTGTCGTAGATACGCCTTGCCGAGCCCTCAGTAC	SLC11A2-SLC39A4	Cas12_metal_SLC-SLC
SLC11A2_3-SLC39A4_3	GGCTTGCGGAAGCTAGAAGCATTTAATTTCTACTGTCGTAGATACGCCTTGCCGAGCCCTCAGTAC	SLC11A2-SLC39A4	Cas12_metal_SLC-SLC
SLC39A7_1-SLC39A4_3	CACCATGGCCATAGCCATGGCTATAATTTCTACTGTCGTAGATACGCCTTGCCGAGCCCTCAGTAC	SLC39A7-SLC39A4	Cas12_metal_SLC-SLC
SLC39A7_2-SLC39A4_3	ACTGAGAACCCACAGTCCCACAGTAATTTCTACTGTCGTAGATACGCCTTGCCGAGCCCTCAGTAC	SLC39A7-SLC39A4	Cas12_metal_SLC-SLC
SLC39A7_3-SLC39A4_3	TGGTGGCTGGACTCGGGGGTCATTAATTTCTACTGTCGTAGATACGCCTTGCCGAGCCCTCAGTAC	SLC39A7-SLC39A4	Cas12_metal_SLC-SLC
SLC31A1_1-SLC39A4_3	TGGCAGCCTATGACCTTCTACTTTAATTTCTACTGTCGTAGATACGCCTTGCCGAGCCCTCAGTAC	SLC31A1-SLC39A4	Cas12_metal_SLC-SLC
SLC31A1_2-SLC39A4_3	CTAGCAATGTTCTATGAAGGACTTAATTTCTACTGTCGTAGATACGCCTTGCCGAGCCCTCAGTAC	SLC31A1-SLC39A4	Cas12_metal_SLC-SLC
SLC31A1_3-SLC39A4_3	CGGTTTGGTGATCAATACAGCTGTAATTTCTACTGTCGTAGATACGCCTTGCCGAGCCCTCAGTAC	SLC31A1-SLC39A4	Cas12_metal_SLC-SLC
SLC39A10_1-SLC39A4_3	TGGACCCGATTATGCTCATACTGTAATTTCTACTGTCGTAGATACGCCTTGCCGAGCCCTCAGTAC	SLC39A10-SLC39A4	Cas12_metal_SLC-SLC
SLC39A10_2-SLC39A4_3	ATAACTGAGTGACGTTCAAACACTAATTTCTACTGTCGTAGATACGCCTTGCCGAGCCCTCAGTAC	SLC39A10-SLC39A4	Cas12_metal_SLC-SLC
SLC39A10_3-SLC39A4_3	ATAATGATTCCATTACTCCCAGTTAATTTCTACTGTCGTAGATACGCCTTGCCGAGCCCTCAGTAC	SLC39A10-SLC39A4	Cas12_metal_SLC-SLC
SLC39A8_1-SLC39A4_3	GGGATATGGATTCCTGTCAGTGATAATTTCTACTGTCGTAGATACGCCTTGCCGAGCCCTCAGTAC	SLC39A8-SLC39A4	Cas12_metal_SLC-SLC
SLC39A8_2-SLC39A4_3	GAGCTGGTTATTTGGGTAGCATTTAATTTCTACTGTCGTAGATACGCCTTGCCGAGCCCTCAGTAC	SLC39A8-SLC39A4	Cas12_metal_SLC-SLC
SLC39A8_3-SLC39A4_3	TGCTTGGGCCGATCCTCACATGGTAATTTCTACTGTCGTAGATACGCCTTGCCGAGCCCTCAGTAC	SLC39A8-SLC39A4	Cas12_metal_SLC-SLC
SLC39A13_1-SLC39A4_3	CCTAGAGATGGGGACCATGCTGCTAATTTCTACTGTCGTAGATACGCCTTGCCGAGCCCTCAGTAC	SLC39A13-SLC39A4	Cas12_metal_SLC-SLC
SLC39A13_2-SLC39A4_3	AGGCGACAGGCCGTCGCAGTCCCTAATTTCTACTGTCGTAGATACGCCTTGCCGAGCCCTCAGTAC	SLC39A13-SLC39A4	Cas12_metal_SLC-SLC
SLC39A13_3-SLC39A4_3	ACCCACGGGCTGGCTGTGGCTGCTAATTTCTACTGTCGTAGATACGCCTTGCCGAGCCCTCAGTAC	SLC39A13-SLC39A4	Cas12_metal_SLC-SLC
SLC30A3_1-SLC39A4_3	ACCCTGGCAGGCGGGTATCTGGCTAATTTCTACTGTCGTAGATACGCCTTGCCGAGCCCTCAGTAC	SLC30A3-SLC39A4	Cas12_metal_SLC-SLC
SLC30A3_2-SLC39A4_3	AAACGCAGGCTGCCTCCGGCGCCTAATTTCTACTGTCGTAGATACGCCTTGCCGAGCCCTCAGTAC	SLC30A3-SLC39A4	Cas12_metal_SLC-SLC
SLC30A3_3-SLC39A4_3	CCTGAGAGGCTGCATGCACGGAGTAATTTCTACTGTCGTAGATACGCCTTGCCGAGCCCTCAGTAC	SLC30A3-SLC39A4	Cas12_metal_SLC-SLC
SLC30A7_1-SLC39A4_3	TAGGCCACGGACACAGTCATTCCTAATTTCTACTGTCGTAGATACGCCTTGCCGAGCCCTCAGTAC	SLC30A7-SLC39A4	Cas12_metal_SLC-SLC
SLC30A7_2-SLC39A4_3	CAGGTCTATACTGTCCGACAAGATAATTTCTACTGTCGTAGATACGCCTTGCCGAGCCCTCAGTAC	SLC30A7-SLC39A4	Cas12_metal_SLC-SLC
SLC30A7_3-SLC39A4_3	CCACAAACCCAAGAATGGAAACATAATTTCTACTGTCGTAGATACGCCTTGCCGAGCCCTCAGTAC	SLC30A7-SLC39A4	Cas12_metal_SLC-SLC
SLC30A1_1-SLC39A4_3	ATCGAGCCGCACGAGATGCAGCATAATTTCTACTGTCGTAGATACGCCTTGCCGAGCCCTCAGTAC	SLC30A1-SLC39A4	Cas12_metal_SLC-SLC
SLC30A1_2-SLC39A4_3	CTACTACAATCACTGAACCCAAGTAATTTCTACTGTCGTAGATACGCCTTGCCGAGCCCTCAGTAC	SLC30A1-SLC39A4	Cas12_metal_SLC-SLC
SLC30A1_3-SLC39A4_3	CCTGACCCCTGCAAAGCATTTGTTAATTTCTACTGTCGTAGATACGCCTTGCCGAGCCCTCAGTAC	SLC30A1-SLC39A4	Cas12_metal_SLC-SLC
SLC31A2_1-SLC39A4_3	CCAGCAGGACTGTGGACACTCCATAATTTCTACTGTCGTAGATACGCCTTGCCGAGCCCTCAGTAC	SLC31A2-SLC39A4	Cas12_metal_SLC-SLC
SLC31A2_2-SLC39A4_3	CCAGTACCTGGTTGAGCAGCTTGTAATTTCTACTGTCGTAGATACGCCTTGCCGAGCCCTCAGTAC	SLC31A2-SLC39A4	Cas12_metal_SLC-SLC
SLC31A2_3-SLC39A4_3	GATGCATTTCATCTTCTCAGATATAATTTCTACTGTCGTAGATACGCCTTGCCGAGCCCTCAGTAC	SLC31A2-SLC39A4	Cas12_metal_SLC-SLC
SLC30A4_1-SLC39A4_3	TGTTGAACCAGTCTGGTCACCGTTAATTTCTACTGTCGTAGATACGCCTTGCCGAGCCCTCAGTAC	SLC30A4-SLC39A4	Cas12_metal_SLC-SLC
SLC30A4_2-SLC39A4_3	TCTTATATGAAGCTGTGCAAAGATAATTTCTACTGTCGTAGATACGCCTTGCCGAGCCCTCAGTAC	SLC30A4-SLC39A4	Cas12_metal_SLC-SLC
SLC30A4_3-SLC39A4_3	ACGGGGCGCACCCGACCCTCCAGTAATTTCTACTGTCGTAGATACGCCTTGCCGAGCCCTCAGTAC	SLC30A4-SLC39A4	Cas12_metal_SLC-SLC
OR11A1_1-SLC39A4_3	TCTACACCTCCGCAGTGATGCCATAATTTCTACTGTCGTAGATACGCCTTGCCGAGCCCTCAGTAC	OR11A1-SLC39A4	Cas12_metal_SLC-SLC
OR11A1_2-SLC39A4_3	TGTGGCCCCAACCACATTGACCATAATTTCTACTGTCGTAGATACGCCTTGCCGAGCCCTCAGTAC	OR11A1-SLC39A4	Cas12_metal_SLC-SLC
OR11A1_3-SLC39A4_3	AGGGATGTCATAGAAGCCAAGGATAATTTCTACTGTCGTAGATACGCCTTGCCGAGCCCTCAGTAC	OR11A1-SLC39A4	Cas12_metal_SLC-SLC
OR2V2_1-SLC39A4_3	TCCGTGGTTATGGCGGTCTTCACTAATTTCTACTGTCGTAGATACGCCTTGCCGAGCCCTCAGTAC	OR2V2-SLC39A4	Cas12_metal_SLC-SLC
OR2V2_2-SLC39A4_3	CCCTACTGTGGCTTGAGGAAGGTTAATTTCTACTGTCGTAGATACGCCTTGCCGAGCCCTCAGTAC	OR2V2-SLC39A4	Cas12_metal_SLC-SLC
OR2V2_3-SLC39A4_3	AATGTGCCAAAGATGGCAGCCAATAATTTCTACTGTCGTAGATACGCCTTGCCGAGCCCTCAGTAC	OR2V2-SLC39A4	Cas12_metal_SLC-SLC
OR5K4_1-SLC39A4_3	CAAATTATCCAGAGCTGAAGACGTAATTTCTACTGTCGTAGATACGCCTTGCCGAGCCCTCAGTAC	OR5K4-SLC39A4	Cas12_metal_SLC-SLC
OR5K4_2-SLC39A4_3	TTAGACCTGCAGAAAGTTAACCTTAATTTCTACTGTCGTAGATACGCCTTGCCGAGCCCTCAGTAC	OR5K4-SLC39A4	Cas12_metal_SLC-SLC
OR5K4_3-SLC39A4_3	ACTGTATAGACTCTCCTGTACAGTAATTTCTACTGTCGTAGATACGCCTTGCCGAGCCCTCAGTAC	OR5K4-SLC39A4	Cas12_metal_SLC-SLC
SLC39A14_1-SLC39A6_1	AGCGAGCAGTCGCGGATTGGGAGTAATTTCTACTGTCGTAGATCACACGGCAATATCATCTACAAC	SLC39A14-SLC39A6	Cas12_metal_SLC-SLC
SLC39A14_2-SLC39A6_1	AGCCGTGTGCTCACTTACTTCATTAATTTCTACTGTCGTAGATCACACGGCAATATCATCTACAAC	SLC39A14-SLC39A6	Cas12_metal_SLC-SLC
SLC39A14_3-SLC39A6_1	TCAGCACTGCAGCAGTGAGCTGGTAATTTCTACTGTCGTAGATCACACGGCAATATCATCTACAAC	SLC39A14-SLC39A6	Cas12_metal_SLC-SLC
SLC39A4_1-SLC39A6_1	ACACGGCCCGTTGGCGCAGTGCATAATTTCTACTGTCGTAGATCACACGGCAATATCATCTACAAC	SLC39A4-SLC39A6	Cas12_metal_SLC-SLC
SLC39A4_2-SLC39A6_1	CCAGGCCTGCGTAGATATCCCTCTAATTTCTACTGTCGTAGATCACACGGCAATATCATCTACAAC	SLC39A4-SLC39A6	Cas12_metal_SLC-SLC
SLC39A4_3-SLC39A6_1	ACGCCTTGCCGAGCCCTCAGTACTAATTTCTACTGTCGTAGATCACACGGCAATATCATCTACAAC	SLC39A4-SLC39A6	Cas12_metal_SLC-SLC
SLC39A6_1-SLC39A6_1	CACACGGCAATATCATCTACAACTAATTTCTACTGTCGTAGATCACACGGCAATATCATCTACAAC	SLC39A6-SLC39A6	Cas12_metal_SLC-SLC
SLC39A6_2-SLC39A6_1	TGCATAAGAACTTACGATCATCTTAATTTCTACTGTCGTAGATCACACGGCAATATCATCTACAAC	SLC39A6-SLC39A6	Cas12_metal_SLC-SLC
SLC39A6_3-SLC39A6_1	ACTTGTATGAATCAGACAAGATCTAATTTCTACTGTCGTAGATCACACGGCAATATCATCTACAAC	SLC39A6-SLC39A6	Cas12_metal_SLC-SLC
SLC39A1_1-SLC39A6_1	GCTCCTGGCCGGCGCAGCACACATAATTTCTACTGTCGTAGATCACACGGCAATATCATCTACAAC	SLC39A1-SLC39A6	Cas12_metal_SLC-SLC
SLC39A1_2-SLC39A6_1	CAAGGAGCAGTCAGGGCCGTCACTAATTTCTACTGTCGTAGATCACACGGCAATATCATCTACAAC	SLC39A1-SLC39A6	Cas12_metal_SLC-SLC
SLC39A1_3-SLC39A6_1	ATGGCCCGAGCCCGGTCTCGCTGTAATTTCTACTGTCGTAGATCACACGGCAATATCATCTACAAC	SLC39A1-SLC39A6	Cas12_metal_SLC-SLC
SLC39A3_1-SLC39A6_1	TGGCCACGTGCTTCAACGCTCTGTAATTTCTACTGTCGTAGATCACACGGCAATATCATCTACAAC	SLC39A3-SLC39A6	Cas12_metal_SLC-SLC
SLC39A3_2-SLC39A6_1	GAGAAGGCCCATCGCTCGAAAAATAATTTCTACTGTCGTAGATCACACGGCAATATCATCTACAAC	SLC39A3-SLC39A6	Cas12_metal_SLC-SLC
SLC39A3_3-SLC39A6_1	GGCCAGCGGGTAGTCGGTGCTGATAATTTCTACTGTCGTAGATCACACGGCAATATCATCTACAAC	SLC39A3-SLC39A6	Cas12_metal_SLC-SLC
SLC39A9_1-SLC39A6_1	GCTCTAAGCCAGCATGCATCAAGTAATTTCTACTGTCGTAGATCACACGGCAATATCATCTACAAC	SLC39A9-SLC39A6	Cas12_metal_SLC-SLC
SLC39A9_2-SLC39A6_1	ACTGCAATCCAACCCTACCTGCATAATTTCTACTGTCGTAGATCACACGGCAATATCATCTACAAC	SLC39A9-SLC39A6	Cas12_metal_SLC-SLC
SLC39A9_3-SLC39A6_1	CGTGGCCGGAATCATTCCCTTGGTAATTTCTACTGTCGTAGATCACACGGCAATATCATCTACAAC	SLC39A9-SLC39A6	Cas12_metal_SLC-SLC
SLC30A5_1-SLC39A6_1	GGTACGGCCGAATAGAAATTCTGTAATTTCTACTGTCGTAGATCACACGGCAATATCATCTACAAC	SLC30A5-SLC39A6	Cas12_metal_SLC-SLC
SLC30A5_2-SLC39A6_1	AGCATAGCTCTCAATCGATCCCTTAATTTCTACTGTCGTAGATCACACGGCAATATCATCTACAAC	SLC30A5-SLC39A6	Cas12_metal_SLC-SLC
SLC30A5_3-SLC39A6_1	GAATCATATGATCTCCTAAAAGCTAATTTCTACTGTCGTAGATCACACGGCAATATCATCTACAAC	SLC30A5-SLC39A6	Cas12_metal_SLC-SLC
SLC30A9_1-SLC39A6_1	GCAGGATCATTAGTATCTGAAGGTAATTTCTACTGTCGTAGATCACACGGCAATATCATCTACAAC	SLC30A9-SLC39A6	Cas12_metal_SLC-SLC
SLC30A9_2-SLC39A6_1	AGGGACCAGGAAAAGTGGTGATGTAATTTCTACTGTCGTAGATCACACGGCAATATCATCTACAAC	SLC30A9-SLC39A6	Cas12_metal_SLC-SLC
SLC30A9_3-SLC39A6_1	GTCCTCACCTGATTACAAGTATCTAATTTCTACTGTCGTAGATCACACGGCAATATCATCTACAAC	SLC30A9-SLC39A6	Cas12_metal_SLC-SLC
SLC39A11_1-SLC39A6_1	GGGCTATAGAAAAGACGGCATCTTAATTTCTACTGTCGTAGATCACACGGCAATATCATCTACAAC	SLC39A11-SLC39A6	Cas12_metal_SLC-SLC
SLC39A11_2-SLC39A6_1	AGTGCCAGGGTCGTCTGGGGGTCTAATTTCTACTGTCGTAGATCACACGGCAATATCATCTACAAC	SLC39A11-SLC39A6	Cas12_metal_SLC-SLC
SLC39A11_3-SLC39A6_1	TAGGTCATGTTGGCAGCTTCCTATAATTTCTACTGTCGTAGATCACACGGCAATATCATCTACAAC	SLC39A11-SLC39A6	Cas12_metal_SLC-SLC
SLC30A6_1-SLC39A6_1	GACTTGTAGCAGCTGACCGAAGGTAATTTCTACTGTCGTAGATCACACGGCAATATCATCTACAAC	SLC30A6-SLC39A6	Cas12_metal_SLC-SLC
SLC30A6_2-SLC39A6_1	ACTGCCTATACTTACCTGACCATTAATTTCTACTGTCGTAGATCACACGGCAATATCATCTACAAC	SLC30A6-SLC39A6	Cas12_metal_SLC-SLC
SLC30A6_3-SLC39A6_1	CCCAGACAACACCACCCCATGTTTAATTTCTACTGTCGTAGATCACACGGCAATATCATCTACAAC	SLC30A6-SLC39A6	Cas12_metal_SLC-SLC
SLC11A2_1-SLC39A6_1	GCTTTCGTAAACTCTGGGCTTTCTAATTTCTACTGTCGTAGATCACACGGCAATATCATCTACAAC	SLC11A2-SLC39A6	Cas12_metal_SLC-SLC
SLC11A2_2-SLC39A6_1	GGTCCCACGAGTCATCCTGTGGCTAATTTCTACTGTCGTAGATCACACGGCAATATCATCTACAAC	SLC11A2-SLC39A6	Cas12_metal_SLC-SLC
SLC11A2_3-SLC39A6_1	GGCTTGCGGAAGCTAGAAGCATTTAATTTCTACTGTCGTAGATCACACGGCAATATCATCTACAAC	SLC11A2-SLC39A6	Cas12_metal_SLC-SLC
SLC39A7_1-SLC39A6_1	CACCATGGCCATAGCCATGGCTATAATTTCTACTGTCGTAGATCACACGGCAATATCATCTACAAC	SLC39A7-SLC39A6	Cas12_metal_SLC-SLC
SLC39A7_2-SLC39A6_1	ACTGAGAACCCACAGTCCCACAGTAATTTCTACTGTCGTAGATCACACGGCAATATCATCTACAAC	SLC39A7-SLC39A6	Cas12_metal_SLC-SLC
SLC39A7_3-SLC39A6_1	TGGTGGCTGGACTCGGGGGTCATTAATTTCTACTGTCGTAGATCACACGGCAATATCATCTACAAC	SLC39A7-SLC39A6	Cas12_metal_SLC-SLC
SLC31A1_1-SLC39A6_1	TGGCAGCCTATGACCTTCTACTTTAATTTCTACTGTCGTAGATCACACGGCAATATCATCTACAAC	SLC31A1-SLC39A6	Cas12_metal_SLC-SLC
SLC31A1_2-SLC39A6_1	CTAGCAATGTTCTATGAAGGACTTAATTTCTACTGTCGTAGATCACACGGCAATATCATCTACAAC	SLC31A1-SLC39A6	Cas12_metal_SLC-SLC
SLC31A1_3-SLC39A6_1	CGGTTTGGTGATCAATACAGCTGTAATTTCTACTGTCGTAGATCACACGGCAATATCATCTACAAC	SLC31A1-SLC39A6	Cas12_metal_SLC-SLC
SLC39A10_1-SLC39A6_1	TGGACCCGATTATGCTCATACTGTAATTTCTACTGTCGTAGATCACACGGCAATATCATCTACAAC	SLC39A10-SLC39A6	Cas12_metal_SLC-SLC
SLC39A10_2-SLC39A6_1	ATAACTGAGTGACGTTCAAACACTAATTTCTACTGTCGTAGATCACACGGCAATATCATCTACAAC	SLC39A10-SLC39A6	Cas12_metal_SLC-SLC
SLC39A10_3-SLC39A6_1	ATAATGATTCCATTACTCCCAGTTAATTTCTACTGTCGTAGATCACACGGCAATATCATCTACAAC	SLC39A10-SLC39A6	Cas12_metal_SLC-SLC
SLC39A8_1-SLC39A6_1	GGGATATGGATTCCTGTCAGTGATAATTTCTACTGTCGTAGATCACACGGCAATATCATCTACAAC	SLC39A8-SLC39A6	Cas12_metal_SLC-SLC
SLC39A8_2-SLC39A6_1	GAGCTGGTTATTTGGGTAGCATTTAATTTCTACTGTCGTAGATCACACGGCAATATCATCTACAAC	SLC39A8-SLC39A6	Cas12_metal_SLC-SLC
SLC39A8_3-SLC39A6_1	TGCTTGGGCCGATCCTCACATGGTAATTTCTACTGTCGTAGATCACACGGCAATATCATCTACAAC	SLC39A8-SLC39A6	Cas12_metal_SLC-SLC
SLC39A13_1-SLC39A6_1	CCTAGAGATGGGGACCATGCTGCTAATTTCTACTGTCGTAGATCACACGGCAATATCATCTACAAC	SLC39A13-SLC39A6	Cas12_metal_SLC-SLC
SLC39A13_2-SLC39A6_1	AGGCGACAGGCCGTCGCAGTCCCTAATTTCTACTGTCGTAGATCACACGGCAATATCATCTACAAC	SLC39A13-SLC39A6	Cas12_metal_SLC-SLC
SLC39A13_3-SLC39A6_1	ACCCACGGGCTGGCTGTGGCTGCTAATTTCTACTGTCGTAGATCACACGGCAATATCATCTACAAC	SLC39A13-SLC39A6	Cas12_metal_SLC-SLC
SLC30A3_1-SLC39A6_1	ACCCTGGCAGGCGGGTATCTGGCTAATTTCTACTGTCGTAGATCACACGGCAATATCATCTACAAC	SLC30A3-SLC39A6	Cas12_metal_SLC-SLC
SLC30A3_2-SLC39A6_1	AAACGCAGGCTGCCTCCGGCGCCTAATTTCTACTGTCGTAGATCACACGGCAATATCATCTACAAC	SLC30A3-SLC39A6	Cas12_metal_SLC-SLC
SLC30A3_3-SLC39A6_1	CCTGAGAGGCTGCATGCACGGAGTAATTTCTACTGTCGTAGATCACACGGCAATATCATCTACAAC	SLC30A3-SLC39A6	Cas12_metal_SLC-SLC
SLC30A7_1-SLC39A6_1	TAGGCCACGGACACAGTCATTCCTAATTTCTACTGTCGTAGATCACACGGCAATATCATCTACAAC	SLC30A7-SLC39A6	Cas12_metal_SLC-SLC
SLC30A7_2-SLC39A6_1	CAGGTCTATACTGTCCGACAAGATAATTTCTACTGTCGTAGATCACACGGCAATATCATCTACAAC	SLC30A7-SLC39A6	Cas12_metal_SLC-SLC
SLC30A7_3-SLC39A6_1	CCACAAACCCAAGAATGGAAACATAATTTCTACTGTCGTAGATCACACGGCAATATCATCTACAAC	SLC30A7-SLC39A6	Cas12_metal_SLC-SLC
SLC30A1_1-SLC39A6_1	ATCGAGCCGCACGAGATGCAGCATAATTTCTACTGTCGTAGATCACACGGCAATATCATCTACAAC	SLC30A1-SLC39A6	Cas12_metal_SLC-SLC
SLC30A1_2-SLC39A6_1	CTACTACAATCACTGAACCCAAGTAATTTCTACTGTCGTAGATCACACGGCAATATCATCTACAAC	SLC30A1-SLC39A6	Cas12_metal_SLC-SLC
SLC30A1_3-SLC39A6_1	CCTGACCCCTGCAAAGCATTTGTTAATTTCTACTGTCGTAGATCACACGGCAATATCATCTACAAC	SLC30A1-SLC39A6	Cas12_metal_SLC-SLC
SLC31A2_1-SLC39A6_1	CCAGCAGGACTGTGGACACTCCATAATTTCTACTGTCGTAGATCACACGGCAATATCATCTACAAC	SLC31A2-SLC39A6	Cas12_metal_SLC-SLC
SLC31A2_2-SLC39A6_1	CCAGTACCTGGTTGAGCAGCTTGTAATTTCTACTGTCGTAGATCACACGGCAATATCATCTACAAC	SLC31A2-SLC39A6	Cas12_metal_SLC-SLC
SLC31A2_3-SLC39A6_1	GATGCATTTCATCTTCTCAGATATAATTTCTACTGTCGTAGATCACACGGCAATATCATCTACAAC	SLC31A2-SLC39A6	Cas12_metal_SLC-SLC
SLC30A4_1-SLC39A6_1	TGTTGAACCAGTCTGGTCACCGTTAATTTCTACTGTCGTAGATCACACGGCAATATCATCTACAAC	SLC30A4-SLC39A6	Cas12_metal_SLC-SLC
SLC30A4_2-SLC39A6_1	TCTTATATGAAGCTGTGCAAAGATAATTTCTACTGTCGTAGATCACACGGCAATATCATCTACAAC	SLC30A4-SLC39A6	Cas12_metal_SLC-SLC
SLC30A4_3-SLC39A6_1	ACGGGGCGCACCCGACCCTCCAGTAATTTCTACTGTCGTAGATCACACGGCAATATCATCTACAAC	SLC30A4-SLC39A6	Cas12_metal_SLC-SLC
OR11A1_1-SLC39A6_1	TCTACACCTCCGCAGTGATGCCATAATTTCTACTGTCGTAGATCACACGGCAATATCATCTACAAC	OR11A1-SLC39A6	Cas12_metal_SLC-SLC
OR11A1_2-SLC39A6_1	TGTGGCCCCAACCACATTGACCATAATTTCTACTGTCGTAGATCACACGGCAATATCATCTACAAC	OR11A1-SLC39A6	Cas12_metal_SLC-SLC
OR11A1_3-SLC39A6_1	AGGGATGTCATAGAAGCCAAGGATAATTTCTACTGTCGTAGATCACACGGCAATATCATCTACAAC	OR11A1-SLC39A6	Cas12_metal_SLC-SLC
OR2V2_1-SLC39A6_1	TCCGTGGTTATGGCGGTCTTCACTAATTTCTACTGTCGTAGATCACACGGCAATATCATCTACAAC	OR2V2-SLC39A6	Cas12_metal_SLC-SLC
OR2V2_2-SLC39A6_1	CCCTACTGTGGCTTGAGGAAGGTTAATTTCTACTGTCGTAGATCACACGGCAATATCATCTACAAC	OR2V2-SLC39A6	Cas12_metal_SLC-SLC
OR2V2_3-SLC39A6_1	AATGTGCCAAAGATGGCAGCCAATAATTTCTACTGTCGTAGATCACACGGCAATATCATCTACAAC	OR2V2-SLC39A6	Cas12_metal_SLC-SLC
OR5K4_1-SLC39A6_1	CAAATTATCCAGAGCTGAAGACGTAATTTCTACTGTCGTAGATCACACGGCAATATCATCTACAAC	OR5K4-SLC39A6	Cas12_metal_SLC-SLC
OR5K4_2-SLC39A6_1	TTAGACCTGCAGAAAGTTAACCTTAATTTCTACTGTCGTAGATCACACGGCAATATCATCTACAAC	OR5K4-SLC39A6	Cas12_metal_SLC-SLC
OR5K4_3-SLC39A6_1	ACTGTATAGACTCTCCTGTACAGTAATTTCTACTGTCGTAGATCACACGGCAATATCATCTACAAC	OR5K4-SLC39A6	Cas12_metal_SLC-SLC
SLC39A14_1-SLC39A6_2	AGCGAGCAGTCGCGGATTGGGAGTAATTTCTACTGTCGTAGATTGCATAAGAACTTACGATCATCT	SLC39A14-SLC39A6	Cas12_metal_SLC-SLC
SLC39A14_2-SLC39A6_2	AGCCGTGTGCTCACTTACTTCATTAATTTCTACTGTCGTAGATTGCATAAGAACTTACGATCATCT	SLC39A14-SLC39A6	Cas12_metal_SLC-SLC
SLC39A14_3-SLC39A6_2	TCAGCACTGCAGCAGTGAGCTGGTAATTTCTACTGTCGTAGATTGCATAAGAACTTACGATCATCT	SLC39A14-SLC39A6	Cas12_metal_SLC-SLC
SLC39A4_1-SLC39A6_2	ACACGGCCCGTTGGCGCAGTGCATAATTTCTACTGTCGTAGATTGCATAAGAACTTACGATCATCT	SLC39A4-SLC39A6	Cas12_metal_SLC-SLC
SLC39A4_2-SLC39A6_2	CCAGGCCTGCGTAGATATCCCTCTAATTTCTACTGTCGTAGATTGCATAAGAACTTACGATCATCT	SLC39A4-SLC39A6	Cas12_metal_SLC-SLC
SLC39A4_3-SLC39A6_2	ACGCCTTGCCGAGCCCTCAGTACTAATTTCTACTGTCGTAGATTGCATAAGAACTTACGATCATCT	SLC39A4-SLC39A6	Cas12_metal_SLC-SLC
SLC39A6_1-SLC39A6_2	CACACGGCAATATCATCTACAACTAATTTCTACTGTCGTAGATTGCATAAGAACTTACGATCATCT	SLC39A6-SLC39A6	Cas12_metal_SLC-SLC
SLC39A6_2-SLC39A6_2	TGCATAAGAACTTACGATCATCTTAATTTCTACTGTCGTAGATTGCATAAGAACTTACGATCATCT	SLC39A6-SLC39A6	Cas12_metal_SLC-SLC
SLC39A6_3-SLC39A6_2	ACTTGTATGAATCAGACAAGATCTAATTTCTACTGTCGTAGATTGCATAAGAACTTACGATCATCT	SLC39A6-SLC39A6	Cas12_metal_SLC-SLC
SLC39A1_1-SLC39A6_2	GCTCCTGGCCGGCGCAGCACACATAATTTCTACTGTCGTAGATTGCATAAGAACTTACGATCATCT	SLC39A1-SLC39A6	Cas12_metal_SLC-SLC
SLC39A1_2-SLC39A6_2	CAAGGAGCAGTCAGGGCCGTCACTAATTTCTACTGTCGTAGATTGCATAAGAACTTACGATCATCT	SLC39A1-SLC39A6	Cas12_metal_SLC-SLC
SLC39A1_3-SLC39A6_2	ATGGCCCGAGCCCGGTCTCGCTGTAATTTCTACTGTCGTAGATTGCATAAGAACTTACGATCATCT	SLC39A1-SLC39A6	Cas12_metal_SLC-SLC
SLC39A3_1-SLC39A6_2	TGGCCACGTGCTTCAACGCTCTGTAATTTCTACTGTCGTAGATTGCATAAGAACTTACGATCATCT	SLC39A3-SLC39A6	Cas12_metal_SLC-SLC
SLC39A3_2-SLC39A6_2	GAGAAGGCCCATCGCTCGAAAAATAATTTCTACTGTCGTAGATTGCATAAGAACTTACGATCATCT	SLC39A3-SLC39A6	Cas12_metal_SLC-SLC
SLC39A3_3-SLC39A6_2	GGCCAGCGGGTAGTCGGTGCTGATAATTTCTACTGTCGTAGATTGCATAAGAACTTACGATCATCT	SLC39A3-SLC39A6	Cas12_metal_SLC-SLC
SLC39A9_1-SLC39A6_2	GCTCTAAGCCAGCATGCATCAAGTAATTTCTACTGTCGTAGATTGCATAAGAACTTACGATCATCT	SLC39A9-SLC39A6	Cas12_metal_SLC-SLC
SLC39A9_2-SLC39A6_2	ACTGCAATCCAACCCTACCTGCATAATTTCTACTGTCGTAGATTGCATAAGAACTTACGATCATCT	SLC39A9-SLC39A6	Cas12_metal_SLC-SLC
SLC39A9_3-SLC39A6_2	CGTGGCCGGAATCATTCCCTTGGTAATTTCTACTGTCGTAGATTGCATAAGAACTTACGATCATCT	SLC39A9-SLC39A6	Cas12_metal_SLC-SLC
SLC30A5_1-SLC39A6_2	GGTACGGCCGAATAGAAATTCTGTAATTTCTACTGTCGTAGATTGCATAAGAACTTACGATCATCT	SLC30A5-SLC39A6	Cas12_metal_SLC-SLC
SLC30A5_2-SLC39A6_2	AGCATAGCTCTCAATCGATCCCTTAATTTCTACTGTCGTAGATTGCATAAGAACTTACGATCATCT	SLC30A5-SLC39A6	Cas12_metal_SLC-SLC
SLC30A5_3-SLC39A6_2	GAATCATATGATCTCCTAAAAGCTAATTTCTACTGTCGTAGATTGCATAAGAACTTACGATCATCT	SLC30A5-SLC39A6	Cas12_metal_SLC-SLC
SLC30A9_1-SLC39A6_2	GCAGGATCATTAGTATCTGAAGGTAATTTCTACTGTCGTAGATTGCATAAGAACTTACGATCATCT	SLC30A9-SLC39A6	Cas12_metal_SLC-SLC
SLC30A9_2-SLC39A6_2	AGGGACCAGGAAAAGTGGTGATGTAATTTCTACTGTCGTAGATTGCATAAGAACTTACGATCATCT	SLC30A9-SLC39A6	Cas12_metal_SLC-SLC
SLC30A9_3-SLC39A6_2	GTCCTCACCTGATTACAAGTATCTAATTTCTACTGTCGTAGATTGCATAAGAACTTACGATCATCT	SLC30A9-SLC39A6	Cas12_metal_SLC-SLC
SLC39A11_1-SLC39A6_2	GGGCTATAGAAAAGACGGCATCTTAATTTCTACTGTCGTAGATTGCATAAGAACTTACGATCATCT	SLC39A11-SLC39A6	Cas12_metal_SLC-SLC
SLC39A11_2-SLC39A6_2	AGTGCCAGGGTCGTCTGGGGGTCTAATTTCTACTGTCGTAGATTGCATAAGAACTTACGATCATCT	SLC39A11-SLC39A6	Cas12_metal_SLC-SLC
SLC39A11_3-SLC39A6_2	TAGGTCATGTTGGCAGCTTCCTATAATTTCTACTGTCGTAGATTGCATAAGAACTTACGATCATCT	SLC39A11-SLC39A6	Cas12_metal_SLC-SLC
SLC30A6_1-SLC39A6_2	GACTTGTAGCAGCTGACCGAAGGTAATTTCTACTGTCGTAGATTGCATAAGAACTTACGATCATCT	SLC30A6-SLC39A6	Cas12_metal_SLC-SLC
SLC30A6_2-SLC39A6_2	ACTGCCTATACTTACCTGACCATTAATTTCTACTGTCGTAGATTGCATAAGAACTTACGATCATCT	SLC30A6-SLC39A6	Cas12_metal_SLC-SLC
SLC30A6_3-SLC39A6_2	CCCAGACAACACCACCCCATGTTTAATTTCTACTGTCGTAGATTGCATAAGAACTTACGATCATCT	SLC30A6-SLC39A6	Cas12_metal_SLC-SLC
SLC11A2_1-SLC39A6_2	GCTTTCGTAAACTCTGGGCTTTCTAATTTCTACTGTCGTAGATTGCATAAGAACTTACGATCATCT	SLC11A2-SLC39A6	Cas12_metal_SLC-SLC
SLC11A2_2-SLC39A6_2	GGTCCCACGAGTCATCCTGTGGCTAATTTCTACTGTCGTAGATTGCATAAGAACTTACGATCATCT	SLC11A2-SLC39A6	Cas12_metal_SLC-SLC
SLC11A2_3-SLC39A6_2	GGCTTGCGGAAGCTAGAAGCATTTAATTTCTACTGTCGTAGATTGCATAAGAACTTACGATCATCT	SLC11A2-SLC39A6	Cas12_metal_SLC-SLC
SLC39A7_1-SLC39A6_2	CACCATGGCCATAGCCATGGCTATAATTTCTACTGTCGTAGATTGCATAAGAACTTACGATCATCT	SLC39A7-SLC39A6	Cas12_metal_SLC-SLC
SLC39A7_2-SLC39A6_2	ACTGAGAACCCACAGTCCCACAGTAATTTCTACTGTCGTAGATTGCATAAGAACTTACGATCATCT	SLC39A7-SLC39A6	Cas12_metal_SLC-SLC
SLC39A7_3-SLC39A6_2	TGGTGGCTGGACTCGGGGGTCATTAATTTCTACTGTCGTAGATTGCATAAGAACTTACGATCATCT	SLC39A7-SLC39A6	Cas12_metal_SLC-SLC
SLC31A1_1-SLC39A6_2	TGGCAGCCTATGACCTTCTACTTTAATTTCTACTGTCGTAGATTGCATAAGAACTTACGATCATCT	SLC31A1-SLC39A6	Cas12_metal_SLC-SLC
SLC31A1_2-SLC39A6_2	CTAGCAATGTTCTATGAAGGACTTAATTTCTACTGTCGTAGATTGCATAAGAACTTACGATCATCT	SLC31A1-SLC39A6	Cas12_metal_SLC-SLC
SLC31A1_3-SLC39A6_2	CGGTTTGGTGATCAATACAGCTGTAATTTCTACTGTCGTAGATTGCATAAGAACTTACGATCATCT	SLC31A1-SLC39A6	Cas12_metal_SLC-SLC
SLC39A10_1-SLC39A6_2	TGGACCCGATTATGCTCATACTGTAATTTCTACTGTCGTAGATTGCATAAGAACTTACGATCATCT	SLC39A10-SLC39A6	Cas12_metal_SLC-SLC
SLC39A10_2-SLC39A6_2	ATAACTGAGTGACGTTCAAACACTAATTTCTACTGTCGTAGATTGCATAAGAACTTACGATCATCT	SLC39A10-SLC39A6	Cas12_metal_SLC-SLC
SLC39A10_3-SLC39A6_2	ATAATGATTCCATTACTCCCAGTTAATTTCTACTGTCGTAGATTGCATAAGAACTTACGATCATCT	SLC39A10-SLC39A6	Cas12_metal_SLC-SLC
SLC39A8_1-SLC39A6_2	GGGATATGGATTCCTGTCAGTGATAATTTCTACTGTCGTAGATTGCATAAGAACTTACGATCATCT	SLC39A8-SLC39A6	Cas12_metal_SLC-SLC
SLC39A8_2-SLC39A6_2	GAGCTGGTTATTTGGGTAGCATTTAATTTCTACTGTCGTAGATTGCATAAGAACTTACGATCATCT	SLC39A8-SLC39A6	Cas12_metal_SLC-SLC
SLC39A8_3-SLC39A6_2	TGCTTGGGCCGATCCTCACATGGTAATTTCTACTGTCGTAGATTGCATAAGAACTTACGATCATCT	SLC39A8-SLC39A6	Cas12_metal_SLC-SLC
SLC39A13_1-SLC39A6_2	CCTAGAGATGGGGACCATGCTGCTAATTTCTACTGTCGTAGATTGCATAAGAACTTACGATCATCT	SLC39A13-SLC39A6	Cas12_metal_SLC-SLC
SLC39A13_2-SLC39A6_2	AGGCGACAGGCCGTCGCAGTCCCTAATTTCTACTGTCGTAGATTGCATAAGAACTTACGATCATCT	SLC39A13-SLC39A6	Cas12_metal_SLC-SLC
SLC39A13_3-SLC39A6_2	ACCCACGGGCTGGCTGTGGCTGCTAATTTCTACTGTCGTAGATTGCATAAGAACTTACGATCATCT	SLC39A13-SLC39A6	Cas12_metal_SLC-SLC
SLC30A3_1-SLC39A6_2	ACCCTGGCAGGCGGGTATCTGGCTAATTTCTACTGTCGTAGATTGCATAAGAACTTACGATCATCT	SLC30A3-SLC39A6	Cas12_metal_SLC-SLC
SLC30A3_2-SLC39A6_2	AAACGCAGGCTGCCTCCGGCGCCTAATTTCTACTGTCGTAGATTGCATAAGAACTTACGATCATCT	SLC30A3-SLC39A6	Cas12_metal_SLC-SLC
SLC30A3_3-SLC39A6_2	CCTGAGAGGCTGCATGCACGGAGTAATTTCTACTGTCGTAGATTGCATAAGAACTTACGATCATCT	SLC30A3-SLC39A6	Cas12_metal_SLC-SLC
SLC30A7_1-SLC39A6_2	TAGGCCACGGACACAGTCATTCCTAATTTCTACTGTCGTAGATTGCATAAGAACTTACGATCATCT	SLC30A7-SLC39A6	Cas12_metal_SLC-SLC
SLC30A7_2-SLC39A6_2	CAGGTCTATACTGTCCGACAAGATAATTTCTACTGTCGTAGATTGCATAAGAACTTACGATCATCT	SLC30A7-SLC39A6	Cas12_metal_SLC-SLC
SLC30A7_3-SLC39A6_2	CCACAAACCCAAGAATGGAAACATAATTTCTACTGTCGTAGATTGCATAAGAACTTACGATCATCT	SLC30A7-SLC39A6	Cas12_metal_SLC-SLC
SLC30A1_1-SLC39A6_2	ATCGAGCCGCACGAGATGCAGCATAATTTCTACTGTCGTAGATTGCATAAGAACTTACGATCATCT	SLC30A1-SLC39A6	Cas12_metal_SLC-SLC
SLC30A1_2-SLC39A6_2	CTACTACAATCACTGAACCCAAGTAATTTCTACTGTCGTAGATTGCATAAGAACTTACGATCATCT	SLC30A1-SLC39A6	Cas12_metal_SLC-SLC
SLC30A1_3-SLC39A6_2	CCTGACCCCTGCAAAGCATTTGTTAATTTCTACTGTCGTAGATTGCATAAGAACTTACGATCATCT	SLC30A1-SLC39A6	Cas12_metal_SLC-SLC
SLC31A2_1-SLC39A6_2	CCAGCAGGACTGTGGACACTCCATAATTTCTACTGTCGTAGATTGCATAAGAACTTACGATCATCT	SLC31A2-SLC39A6	Cas12_metal_SLC-SLC
SLC31A2_2-SLC39A6_2	CCAGTACCTGGTTGAGCAGCTTGTAATTTCTACTGTCGTAGATTGCATAAGAACTTACGATCATCT	SLC31A2-SLC39A6	Cas12_metal_SLC-SLC
SLC31A2_3-SLC39A6_2	GATGCATTTCATCTTCTCAGATATAATTTCTACTGTCGTAGATTGCATAAGAACTTACGATCATCT	SLC31A2-SLC39A6	Cas12_metal_SLC-SLC
SLC30A4_1-SLC39A6_2	TGTTGAACCAGTCTGGTCACCGTTAATTTCTACTGTCGTAGATTGCATAAGAACTTACGATCATCT	SLC30A4-SLC39A6	Cas12_metal_SLC-SLC
SLC30A4_2-SLC39A6_2	TCTTATATGAAGCTGTGCAAAGATAATTTCTACTGTCGTAGATTGCATAAGAACTTACGATCATCT	SLC30A4-SLC39A6	Cas12_metal_SLC-SLC
SLC30A4_3-SLC39A6_2	ACGGGGCGCACCCGACCCTCCAGTAATTTCTACTGTCGTAGATTGCATAAGAACTTACGATCATCT	SLC30A4-SLC39A6	Cas12_metal_SLC-SLC
OR11A1_1-SLC39A6_2	TCTACACCTCCGCAGTGATGCCATAATTTCTACTGTCGTAGATTGCATAAGAACTTACGATCATCT	OR11A1-SLC39A6	Cas12_metal_SLC-SLC
OR11A1_2-SLC39A6_2	TGTGGCCCCAACCACATTGACCATAATTTCTACTGTCGTAGATTGCATAAGAACTTACGATCATCT	OR11A1-SLC39A6	Cas12_metal_SLC-SLC
OR11A1_3-SLC39A6_2	AGGGATGTCATAGAAGCCAAGGATAATTTCTACTGTCGTAGATTGCATAAGAACTTACGATCATCT	OR11A1-SLC39A6	Cas12_metal_SLC-SLC
OR2V2_1-SLC39A6_2	TCCGTGGTTATGGCGGTCTTCACTAATTTCTACTGTCGTAGATTGCATAAGAACTTACGATCATCT	OR2V2-SLC39A6	Cas12_metal_SLC-SLC
OR2V2_2-SLC39A6_2	CCCTACTGTGGCTTGAGGAAGGTTAATTTCTACTGTCGTAGATTGCATAAGAACTTACGATCATCT	OR2V2-SLC39A6	Cas12_metal_SLC-SLC
OR2V2_3-SLC39A6_2	AATGTGCCAAAGATGGCAGCCAATAATTTCTACTGTCGTAGATTGCATAAGAACTTACGATCATCT	OR2V2-SLC39A6	Cas12_metal_SLC-SLC
OR5K4_1-SLC39A6_2	CAAATTATCCAGAGCTGAAGACGTAATTTCTACTGTCGTAGATTGCATAAGAACTTACGATCATCT	OR5K4-SLC39A6	Cas12_metal_SLC-SLC
OR5K4_2-SLC39A6_2	TTAGACCTGCAGAAAGTTAACCTTAATTTCTACTGTCGTAGATTGCATAAGAACTTACGATCATCT	OR5K4-SLC39A6	Cas12_metal_SLC-SLC
OR5K4_3-SLC39A6_2	ACTGTATAGACTCTCCTGTACAGTAATTTCTACTGTCGTAGATTGCATAAGAACTTACGATCATCT	OR5K4-SLC39A6	Cas12_metal_SLC-SLC
SLC39A14_1-SLC39A6_3	AGCGAGCAGTCGCGGATTGGGAGTAATTTCTACTGTCGTAGATACTTGTATGAATCAGACAAGATC	SLC39A14-SLC39A6	Cas12_metal_SLC-SLC
SLC39A14_2-SLC39A6_3	AGCCGTGTGCTCACTTACTTCATTAATTTCTACTGTCGTAGATACTTGTATGAATCAGACAAGATC	SLC39A14-SLC39A6	Cas12_metal_SLC-SLC
SLC39A14_3-SLC39A6_3	TCAGCACTGCAGCAGTGAGCTGGTAATTTCTACTGTCGTAGATACTTGTATGAATCAGACAAGATC	SLC39A14-SLC39A6	Cas12_metal_SLC-SLC
SLC39A4_1-SLC39A6_3	ACACGGCCCGTTGGCGCAGTGCATAATTTCTACTGTCGTAGATACTTGTATGAATCAGACAAGATC	SLC39A4-SLC39A6	Cas12_metal_SLC-SLC
SLC39A4_2-SLC39A6_3	CCAGGCCTGCGTAGATATCCCTCTAATTTCTACTGTCGTAGATACTTGTATGAATCAGACAAGATC	SLC39A4-SLC39A6	Cas12_metal_SLC-SLC
SLC39A4_3-SLC39A6_3	ACGCCTTGCCGAGCCCTCAGTACTAATTTCTACTGTCGTAGATACTTGTATGAATCAGACAAGATC	SLC39A4-SLC39A6	Cas12_metal_SLC-SLC
SLC39A6_1-SLC39A6_3	CACACGGCAATATCATCTACAACTAATTTCTACTGTCGTAGATACTTGTATGAATCAGACAAGATC	SLC39A6-SLC39A6	Cas12_metal_SLC-SLC
SLC39A6_2-SLC39A6_3	TGCATAAGAACTTACGATCATCTTAATTTCTACTGTCGTAGATACTTGTATGAATCAGACAAGATC	SLC39A6-SLC39A6	Cas12_metal_SLC-SLC
SLC39A6_3-SLC39A6_3	ACTTGTATGAATCAGACAAGATCTAATTTCTACTGTCGTAGATACTTGTATGAATCAGACAAGATC	SLC39A6-SLC39A6	Cas12_metal_SLC-SLC
SLC39A1_1-SLC39A6_3	GCTCCTGGCCGGCGCAGCACACATAATTTCTACTGTCGTAGATACTTGTATGAATCAGACAAGATC	SLC39A1-SLC39A6	Cas12_metal_SLC-SLC
SLC39A1_2-SLC39A6_3	CAAGGAGCAGTCAGGGCCGTCACTAATTTCTACTGTCGTAGATACTTGTATGAATCAGACAAGATC	SLC39A1-SLC39A6	Cas12_metal_SLC-SLC
SLC39A1_3-SLC39A6_3	ATGGCCCGAGCCCGGTCTCGCTGTAATTTCTACTGTCGTAGATACTTGTATGAATCAGACAAGATC	SLC39A1-SLC39A6	Cas12_metal_SLC-SLC
SLC39A3_1-SLC39A6_3	TGGCCACGTGCTTCAACGCTCTGTAATTTCTACTGTCGTAGATACTTGTATGAATCAGACAAGATC	SLC39A3-SLC39A6	Cas12_metal_SLC-SLC
SLC39A3_2-SLC39A6_3	GAGAAGGCCCATCGCTCGAAAAATAATTTCTACTGTCGTAGATACTTGTATGAATCAGACAAGATC	SLC39A3-SLC39A6	Cas12_metal_SLC-SLC
SLC39A3_3-SLC39A6_3	GGCCAGCGGGTAGTCGGTGCTGATAATTTCTACTGTCGTAGATACTTGTATGAATCAGACAAGATC	SLC39A3-SLC39A6	Cas12_metal_SLC-SLC
SLC39A9_1-SLC39A6_3	GCTCTAAGCCAGCATGCATCAAGTAATTTCTACTGTCGTAGATACTTGTATGAATCAGACAAGATC	SLC39A9-SLC39A6	Cas12_metal_SLC-SLC
SLC39A9_2-SLC39A6_3	ACTGCAATCCAACCCTACCTGCATAATTTCTACTGTCGTAGATACTTGTATGAATCAGACAAGATC	SLC39A9-SLC39A6	Cas12_metal_SLC-SLC
SLC39A9_3-SLC39A6_3	CGTGGCCGGAATCATTCCCTTGGTAATTTCTACTGTCGTAGATACTTGTATGAATCAGACAAGATC	SLC39A9-SLC39A6	Cas12_metal_SLC-SLC
SLC30A5_1-SLC39A6_3	GGTACGGCCGAATAGAAATTCTGTAATTTCTACTGTCGTAGATACTTGTATGAATCAGACAAGATC	SLC30A5-SLC39A6	Cas12_metal_SLC-SLC
SLC30A5_2-SLC39A6_3	AGCATAGCTCTCAATCGATCCCTTAATTTCTACTGTCGTAGATACTTGTATGAATCAGACAAGATC	SLC30A5-SLC39A6	Cas12_metal_SLC-SLC
SLC30A5_3-SLC39A6_3	GAATCATATGATCTCCTAAAAGCTAATTTCTACTGTCGTAGATACTTGTATGAATCAGACAAGATC	SLC30A5-SLC39A6	Cas12_metal_SLC-SLC
SLC30A9_1-SLC39A6_3	GCAGGATCATTAGTATCTGAAGGTAATTTCTACTGTCGTAGATACTTGTATGAATCAGACAAGATC	SLC30A9-SLC39A6	Cas12_metal_SLC-SLC
SLC30A9_2-SLC39A6_3	AGGGACCAGGAAAAGTGGTGATGTAATTTCTACTGTCGTAGATACTTGTATGAATCAGACAAGATC	SLC30A9-SLC39A6	Cas12_metal_SLC-SLC
SLC30A9_3-SLC39A6_3	GTCCTCACCTGATTACAAGTATCTAATTTCTACTGTCGTAGATACTTGTATGAATCAGACAAGATC	SLC30A9-SLC39A6	Cas12_metal_SLC-SLC
SLC39A11_1-SLC39A6_3	GGGCTATAGAAAAGACGGCATCTTAATTTCTACTGTCGTAGATACTTGTATGAATCAGACAAGATC	SLC39A11-SLC39A6	Cas12_metal_SLC-SLC
SLC39A11_2-SLC39A6_3	AGTGCCAGGGTCGTCTGGGGGTCTAATTTCTACTGTCGTAGATACTTGTATGAATCAGACAAGATC	SLC39A11-SLC39A6	Cas12_metal_SLC-SLC
SLC39A11_3-SLC39A6_3	TAGGTCATGTTGGCAGCTTCCTATAATTTCTACTGTCGTAGATACTTGTATGAATCAGACAAGATC	SLC39A11-SLC39A6	Cas12_metal_SLC-SLC
SLC30A6_1-SLC39A6_3	GACTTGTAGCAGCTGACCGAAGGTAATTTCTACTGTCGTAGATACTTGTATGAATCAGACAAGATC	SLC30A6-SLC39A6	Cas12_metal_SLC-SLC
SLC30A6_2-SLC39A6_3	ACTGCCTATACTTACCTGACCATTAATTTCTACTGTCGTAGATACTTGTATGAATCAGACAAGATC	SLC30A6-SLC39A6	Cas12_metal_SLC-SLC
SLC30A6_3-SLC39A6_3	CCCAGACAACACCACCCCATGTTTAATTTCTACTGTCGTAGATACTTGTATGAATCAGACAAGATC	SLC30A6-SLC39A6	Cas12_metal_SLC-SLC
SLC11A2_1-SLC39A6_3	GCTTTCGTAAACTCTGGGCTTTCTAATTTCTACTGTCGTAGATACTTGTATGAATCAGACAAGATC	SLC11A2-SLC39A6	Cas12_metal_SLC-SLC
SLC11A2_2-SLC39A6_3	GGTCCCACGAGTCATCCTGTGGCTAATTTCTACTGTCGTAGATACTTGTATGAATCAGACAAGATC	SLC11A2-SLC39A6	Cas12_metal_SLC-SLC
SLC11A2_3-SLC39A6_3	GGCTTGCGGAAGCTAGAAGCATTTAATTTCTACTGTCGTAGATACTTGTATGAATCAGACAAGATC	SLC11A2-SLC39A6	Cas12_metal_SLC-SLC
SLC39A7_1-SLC39A6_3	CACCATGGCCATAGCCATGGCTATAATTTCTACTGTCGTAGATACTTGTATGAATCAGACAAGATC	SLC39A7-SLC39A6	Cas12_metal_SLC-SLC
SLC39A7_2-SLC39A6_3	ACTGAGAACCCACAGTCCCACAGTAATTTCTACTGTCGTAGATACTTGTATGAATCAGACAAGATC	SLC39A7-SLC39A6	Cas12_metal_SLC-SLC
SLC39A7_3-SLC39A6_3	TGGTGGCTGGACTCGGGGGTCATTAATTTCTACTGTCGTAGATACTTGTATGAATCAGACAAGATC	SLC39A7-SLC39A6	Cas12_metal_SLC-SLC
SLC31A1_1-SLC39A6_3	TGGCAGCCTATGACCTTCTACTTTAATTTCTACTGTCGTAGATACTTGTATGAATCAGACAAGATC	SLC31A1-SLC39A6	Cas12_metal_SLC-SLC
SLC31A1_2-SLC39A6_3	CTAGCAATGTTCTATGAAGGACTTAATTTCTACTGTCGTAGATACTTGTATGAATCAGACAAGATC	SLC31A1-SLC39A6	Cas12_metal_SLC-SLC
SLC31A1_3-SLC39A6_3	CGGTTTGGTGATCAATACAGCTGTAATTTCTACTGTCGTAGATACTTGTATGAATCAGACAAGATC	SLC31A1-SLC39A6	Cas12_metal_SLC-SLC
SLC39A10_1-SLC39A6_3	TGGACCCGATTATGCTCATACTGTAATTTCTACTGTCGTAGATACTTGTATGAATCAGACAAGATC	SLC39A10-SLC39A6	Cas12_metal_SLC-SLC
SLC39A10_2-SLC39A6_3	ATAACTGAGTGACGTTCAAACACTAATTTCTACTGTCGTAGATACTTGTATGAATCAGACAAGATC	SLC39A10-SLC39A6	Cas12_metal_SLC-SLC
SLC39A10_3-SLC39A6_3	ATAATGATTCCATTACTCCCAGTTAATTTCTACTGTCGTAGATACTTGTATGAATCAGACAAGATC	SLC39A10-SLC39A6	Cas12_metal_SLC-SLC
SLC39A8_1-SLC39A6_3	GGGATATGGATTCCTGTCAGTGATAATTTCTACTGTCGTAGATACTTGTATGAATCAGACAAGATC	SLC39A8-SLC39A6	Cas12_metal_SLC-SLC
SLC39A8_2-SLC39A6_3	GAGCTGGTTATTTGGGTAGCATTTAATTTCTACTGTCGTAGATACTTGTATGAATCAGACAAGATC	SLC39A8-SLC39A6	Cas12_metal_SLC-SLC
SLC39A8_3-SLC39A6_3	TGCTTGGGCCGATCCTCACATGGTAATTTCTACTGTCGTAGATACTTGTATGAATCAGACAAGATC	SLC39A8-SLC39A6	Cas12_metal_SLC-SLC
SLC39A13_1-SLC39A6_3	CCTAGAGATGGGGACCATGCTGCTAATTTCTACTGTCGTAGATACTTGTATGAATCAGACAAGATC	SLC39A13-SLC39A6	Cas12_metal_SLC-SLC
SLC39A13_2-SLC39A6_3	AGGCGACAGGCCGTCGCAGTCCCTAATTTCTACTGTCGTAGATACTTGTATGAATCAGACAAGATC	SLC39A13-SLC39A6	Cas12_metal_SLC-SLC
SLC39A13_3-SLC39A6_3	ACCCACGGGCTGGCTGTGGCTGCTAATTTCTACTGTCGTAGATACTTGTATGAATCAGACAAGATC	SLC39A13-SLC39A6	Cas12_metal_SLC-SLC
SLC30A3_1-SLC39A6_3	ACCCTGGCAGGCGGGTATCTGGCTAATTTCTACTGTCGTAGATACTTGTATGAATCAGACAAGATC	SLC30A3-SLC39A6	Cas12_metal_SLC-SLC
SLC30A3_2-SLC39A6_3	AAACGCAGGCTGCCTCCGGCGCCTAATTTCTACTGTCGTAGATACTTGTATGAATCAGACAAGATC	SLC30A3-SLC39A6	Cas12_metal_SLC-SLC
SLC30A3_3-SLC39A6_3	CCTGAGAGGCTGCATGCACGGAGTAATTTCTACTGTCGTAGATACTTGTATGAATCAGACAAGATC	SLC30A3-SLC39A6	Cas12_metal_SLC-SLC
SLC30A7_1-SLC39A6_3	TAGGCCACGGACACAGTCATTCCTAATTTCTACTGTCGTAGATACTTGTATGAATCAGACAAGATC	SLC30A7-SLC39A6	Cas12_metal_SLC-SLC
SLC30A7_2-SLC39A6_3	CAGGTCTATACTGTCCGACAAGATAATTTCTACTGTCGTAGATACTTGTATGAATCAGACAAGATC	SLC30A7-SLC39A6	Cas12_metal_SLC-SLC
SLC30A7_3-SLC39A6_3	CCACAAACCCAAGAATGGAAACATAATTTCTACTGTCGTAGATACTTGTATGAATCAGACAAGATC	SLC30A7-SLC39A6	Cas12_metal_SLC-SLC
SLC30A1_1-SLC39A6_3	ATCGAGCCGCACGAGATGCAGCATAATTTCTACTGTCGTAGATACTTGTATGAATCAGACAAGATC	SLC30A1-SLC39A6	Cas12_metal_SLC-SLC
SLC30A1_2-SLC39A6_3	CTACTACAATCACTGAACCCAAGTAATTTCTACTGTCGTAGATACTTGTATGAATCAGACAAGATC	SLC30A1-SLC39A6	Cas12_metal_SLC-SLC
SLC30A1_3-SLC39A6_3	CCTGACCCCTGCAAAGCATTTGTTAATTTCTACTGTCGTAGATACTTGTATGAATCAGACAAGATC	SLC30A1-SLC39A6	Cas12_metal_SLC-SLC
SLC31A2_1-SLC39A6_3	CCAGCAGGACTGTGGACACTCCATAATTTCTACTGTCGTAGATACTTGTATGAATCAGACAAGATC	SLC31A2-SLC39A6	Cas12_metal_SLC-SLC
SLC31A2_2-SLC39A6_3	CCAGTACCTGGTTGAGCAGCTTGTAATTTCTACTGTCGTAGATACTTGTATGAATCAGACAAGATC	SLC31A2-SLC39A6	Cas12_metal_SLC-SLC
SLC31A2_3-SLC39A6_3	GATGCATTTCATCTTCTCAGATATAATTTCTACTGTCGTAGATACTTGTATGAATCAGACAAGATC	SLC31A2-SLC39A6	Cas12_metal_SLC-SLC
SLC30A4_1-SLC39A6_3	TGTTGAACCAGTCTGGTCACCGTTAATTTCTACTGTCGTAGATACTTGTATGAATCAGACAAGATC	SLC30A4-SLC39A6	Cas12_metal_SLC-SLC
SLC30A4_2-SLC39A6_3	TCTTATATGAAGCTGTGCAAAGATAATTTCTACTGTCGTAGATACTTGTATGAATCAGACAAGATC	SLC30A4-SLC39A6	Cas12_metal_SLC-SLC
SLC30A4_3-SLC39A6_3	ACGGGGCGCACCCGACCCTCCAGTAATTTCTACTGTCGTAGATACTTGTATGAATCAGACAAGATC	SLC30A4-SLC39A6	Cas12_metal_SLC-SLC
OR11A1_1-SLC39A6_3	TCTACACCTCCGCAGTGATGCCATAATTTCTACTGTCGTAGATACTTGTATGAATCAGACAAGATC	OR11A1-SLC39A6	Cas12_metal_SLC-SLC
OR11A1_2-SLC39A6_3	TGTGGCCCCAACCACATTGACCATAATTTCTACTGTCGTAGATACTTGTATGAATCAGACAAGATC	OR11A1-SLC39A6	Cas12_metal_SLC-SLC
OR11A1_3-SLC39A6_3	AGGGATGTCATAGAAGCCAAGGATAATTTCTACTGTCGTAGATACTTGTATGAATCAGACAAGATC	OR11A1-SLC39A6	Cas12_metal_SLC-SLC
OR2V2_1-SLC39A6_3	TCCGTGGTTATGGCGGTCTTCACTAATTTCTACTGTCGTAGATACTTGTATGAATCAGACAAGATC	OR2V2-SLC39A6	Cas12_metal_SLC-SLC
OR2V2_2-SLC39A6_3	CCCTACTGTGGCTTGAGGAAGGTTAATTTCTACTGTCGTAGATACTTGTATGAATCAGACAAGATC	OR2V2-SLC39A6	Cas12_metal_SLC-SLC
OR2V2_3-SLC39A6_3	AATGTGCCAAAGATGGCAGCCAATAATTTCTACTGTCGTAGATACTTGTATGAATCAGACAAGATC	OR2V2-SLC39A6	Cas12_metal_SLC-SLC
OR5K4_1-SLC39A6_3	CAAATTATCCAGAGCTGAAGACGTAATTTCTACTGTCGTAGATACTTGTATGAATCAGACAAGATC	OR5K4-SLC39A6	Cas12_metal_SLC-SLC
OR5K4_2-SLC39A6_3	TTAGACCTGCAGAAAGTTAACCTTAATTTCTACTGTCGTAGATACTTGTATGAATCAGACAAGATC	OR5K4-SLC39A6	Cas12_metal_SLC-SLC
OR5K4_3-SLC39A6_3	ACTGTATAGACTCTCCTGTACAGTAATTTCTACTGTCGTAGATACTTGTATGAATCAGACAAGATC	OR5K4-SLC39A6	Cas12_metal_SLC-SLC
SLC39A14_1-SLC39A1_1	AGCGAGCAGTCGCGGATTGGGAGTAATTTCTACTGTCGTAGATGCTCCTGGCCGGCGCAGCACACA	SLC39A14-SLC39A1	Cas12_metal_SLC-SLC
SLC39A14_2-SLC39A1_1	AGCCGTGTGCTCACTTACTTCATTAATTTCTACTGTCGTAGATGCTCCTGGCCGGCGCAGCACACA	SLC39A14-SLC39A1	Cas12_metal_SLC-SLC
SLC39A14_3-SLC39A1_1	TCAGCACTGCAGCAGTGAGCTGGTAATTTCTACTGTCGTAGATGCTCCTGGCCGGCGCAGCACACA	SLC39A14-SLC39A1	Cas12_metal_SLC-SLC
SLC39A4_1-SLC39A1_1	ACACGGCCCGTTGGCGCAGTGCATAATTTCTACTGTCGTAGATGCTCCTGGCCGGCGCAGCACACA	SLC39A4-SLC39A1	Cas12_metal_SLC-SLC
SLC39A4_2-SLC39A1_1	CCAGGCCTGCGTAGATATCCCTCTAATTTCTACTGTCGTAGATGCTCCTGGCCGGCGCAGCACACA	SLC39A4-SLC39A1	Cas12_metal_SLC-SLC
SLC39A4_3-SLC39A1_1	ACGCCTTGCCGAGCCCTCAGTACTAATTTCTACTGTCGTAGATGCTCCTGGCCGGCGCAGCACACA	SLC39A4-SLC39A1	Cas12_metal_SLC-SLC
SLC39A6_1-SLC39A1_1	CACACGGCAATATCATCTACAACTAATTTCTACTGTCGTAGATGCTCCTGGCCGGCGCAGCACACA	SLC39A6-SLC39A1	Cas12_metal_SLC-SLC
SLC39A6_2-SLC39A1_1	TGCATAAGAACTTACGATCATCTTAATTTCTACTGTCGTAGATGCTCCTGGCCGGCGCAGCACACA	SLC39A6-SLC39A1	Cas12_metal_SLC-SLC
SLC39A6_3-SLC39A1_1	ACTTGTATGAATCAGACAAGATCTAATTTCTACTGTCGTAGATGCTCCTGGCCGGCGCAGCACACA	SLC39A6-SLC39A1	Cas12_metal_SLC-SLC
SLC39A1_1-SLC39A1_1	GCTCCTGGCCGGCGCAGCACACATAATTTCTACTGTCGTAGATGCTCCTGGCCGGCGCAGCACACA	SLC39A1-SLC39A1	Cas12_metal_SLC-SLC
SLC39A1_2-SLC39A1_1	CAAGGAGCAGTCAGGGCCGTCACTAATTTCTACTGTCGTAGATGCTCCTGGCCGGCGCAGCACACA	SLC39A1-SLC39A1	Cas12_metal_SLC-SLC
SLC39A1_3-SLC39A1_1	ATGGCCCGAGCCCGGTCTCGCTGTAATTTCTACTGTCGTAGATGCTCCTGGCCGGCGCAGCACACA	SLC39A1-SLC39A1	Cas12_metal_SLC-SLC
SLC39A3_1-SLC39A1_1	TGGCCACGTGCTTCAACGCTCTGTAATTTCTACTGTCGTAGATGCTCCTGGCCGGCGCAGCACACA	SLC39A3-SLC39A1	Cas12_metal_SLC-SLC
SLC39A3_2-SLC39A1_1	GAGAAGGCCCATCGCTCGAAAAATAATTTCTACTGTCGTAGATGCTCCTGGCCGGCGCAGCACACA	SLC39A3-SLC39A1	Cas12_metal_SLC-SLC
SLC39A3_3-SLC39A1_1	GGCCAGCGGGTAGTCGGTGCTGATAATTTCTACTGTCGTAGATGCTCCTGGCCGGCGCAGCACACA	SLC39A3-SLC39A1	Cas12_metal_SLC-SLC
SLC39A9_1-SLC39A1_1	GCTCTAAGCCAGCATGCATCAAGTAATTTCTACTGTCGTAGATGCTCCTGGCCGGCGCAGCACACA	SLC39A9-SLC39A1	Cas12_metal_SLC-SLC
SLC39A9_2-SLC39A1_1	ACTGCAATCCAACCCTACCTGCATAATTTCTACTGTCGTAGATGCTCCTGGCCGGCGCAGCACACA	SLC39A9-SLC39A1	Cas12_metal_SLC-SLC
SLC39A9_3-SLC39A1_1	CGTGGCCGGAATCATTCCCTTGGTAATTTCTACTGTCGTAGATGCTCCTGGCCGGCGCAGCACACA	SLC39A9-SLC39A1	Cas12_metal_SLC-SLC
SLC30A5_1-SLC39A1_1	GGTACGGCCGAATAGAAATTCTGTAATTTCTACTGTCGTAGATGCTCCTGGCCGGCGCAGCACACA	SLC30A5-SLC39A1	Cas12_metal_SLC-SLC
SLC30A5_2-SLC39A1_1	AGCATAGCTCTCAATCGATCCCTTAATTTCTACTGTCGTAGATGCTCCTGGCCGGCGCAGCACACA	SLC30A5-SLC39A1	Cas12_metal_SLC-SLC
SLC30A5_3-SLC39A1_1	GAATCATATGATCTCCTAAAAGCTAATTTCTACTGTCGTAGATGCTCCTGGCCGGCGCAGCACACA	SLC30A5-SLC39A1	Cas12_metal_SLC-SLC
SLC30A9_1-SLC39A1_1	GCAGGATCATTAGTATCTGAAGGTAATTTCTACTGTCGTAGATGCTCCTGGCCGGCGCAGCACACA	SLC30A9-SLC39A1	Cas12_metal_SLC-SLC
SLC30A9_2-SLC39A1_1	AGGGACCAGGAAAAGTGGTGATGTAATTTCTACTGTCGTAGATGCTCCTGGCCGGCGCAGCACACA	SLC30A9-SLC39A1	Cas12_metal_SLC-SLC
SLC30A9_3-SLC39A1_1	GTCCTCACCTGATTACAAGTATCTAATTTCTACTGTCGTAGATGCTCCTGGCCGGCGCAGCACACA	SLC30A9-SLC39A1	Cas12_metal_SLC-SLC
SLC39A11_1-SLC39A1_1	GGGCTATAGAAAAGACGGCATCTTAATTTCTACTGTCGTAGATGCTCCTGGCCGGCGCAGCACACA	SLC39A11-SLC39A1	Cas12_metal_SLC-SLC
SLC39A11_2-SLC39A1_1	AGTGCCAGGGTCGTCTGGGGGTCTAATTTCTACTGTCGTAGATGCTCCTGGCCGGCGCAGCACACA	SLC39A11-SLC39A1	Cas12_metal_SLC-SLC
SLC39A11_3-SLC39A1_1	TAGGTCATGTTGGCAGCTTCCTATAATTTCTACTGTCGTAGATGCTCCTGGCCGGCGCAGCACACA	SLC39A11-SLC39A1	Cas12_metal_SLC-SLC
SLC30A6_1-SLC39A1_1	GACTTGTAGCAGCTGACCGAAGGTAATTTCTACTGTCGTAGATGCTCCTGGCCGGCGCAGCACACA	SLC30A6-SLC39A1	Cas12_metal_SLC-SLC
SLC30A6_2-SLC39A1_1	ACTGCCTATACTTACCTGACCATTAATTTCTACTGTCGTAGATGCTCCTGGCCGGCGCAGCACACA	SLC30A6-SLC39A1	Cas12_metal_SLC-SLC
SLC30A6_3-SLC39A1_1	CCCAGACAACACCACCCCATGTTTAATTTCTACTGTCGTAGATGCTCCTGGCCGGCGCAGCACACA	SLC30A6-SLC39A1	Cas12_metal_SLC-SLC
SLC11A2_1-SLC39A1_1	GCTTTCGTAAACTCTGGGCTTTCTAATTTCTACTGTCGTAGATGCTCCTGGCCGGCGCAGCACACA	SLC11A2-SLC39A1	Cas12_metal_SLC-SLC
SLC11A2_2-SLC39A1_1	GGTCCCACGAGTCATCCTGTGGCTAATTTCTACTGTCGTAGATGCTCCTGGCCGGCGCAGCACACA	SLC11A2-SLC39A1	Cas12_metal_SLC-SLC
SLC11A2_3-SLC39A1_1	GGCTTGCGGAAGCTAGAAGCATTTAATTTCTACTGTCGTAGATGCTCCTGGCCGGCGCAGCACACA	SLC11A2-SLC39A1	Cas12_metal_SLC-SLC
SLC39A7_1-SLC39A1_1	CACCATGGCCATAGCCATGGCTATAATTTCTACTGTCGTAGATGCTCCTGGCCGGCGCAGCACACA	SLC39A7-SLC39A1	Cas12_metal_SLC-SLC
SLC39A7_2-SLC39A1_1	ACTGAGAACCCACAGTCCCACAGTAATTTCTACTGTCGTAGATGCTCCTGGCCGGCGCAGCACACA	SLC39A7-SLC39A1	Cas12_metal_SLC-SLC
SLC39A7_3-SLC39A1_1	TGGTGGCTGGACTCGGGGGTCATTAATTTCTACTGTCGTAGATGCTCCTGGCCGGCGCAGCACACA	SLC39A7-SLC39A1	Cas12_metal_SLC-SLC
SLC31A1_1-SLC39A1_1	TGGCAGCCTATGACCTTCTACTTTAATTTCTACTGTCGTAGATGCTCCTGGCCGGCGCAGCACACA	SLC31A1-SLC39A1	Cas12_metal_SLC-SLC
SLC31A1_2-SLC39A1_1	CTAGCAATGTTCTATGAAGGACTTAATTTCTACTGTCGTAGATGCTCCTGGCCGGCGCAGCACACA	SLC31A1-SLC39A1	Cas12_metal_SLC-SLC
SLC31A1_3-SLC39A1_1	CGGTTTGGTGATCAATACAGCTGTAATTTCTACTGTCGTAGATGCTCCTGGCCGGCGCAGCACACA	SLC31A1-SLC39A1	Cas12_metal_SLC-SLC
SLC39A10_1-SLC39A1_1	TGGACCCGATTATGCTCATACTGTAATTTCTACTGTCGTAGATGCTCCTGGCCGGCGCAGCACACA	SLC39A10-SLC39A1	Cas12_metal_SLC-SLC
SLC39A10_2-SLC39A1_1	ATAACTGAGTGACGTTCAAACACTAATTTCTACTGTCGTAGATGCTCCTGGCCGGCGCAGCACACA	SLC39A10-SLC39A1	Cas12_metal_SLC-SLC
SLC39A10_3-SLC39A1_1	ATAATGATTCCATTACTCCCAGTTAATTTCTACTGTCGTAGATGCTCCTGGCCGGCGCAGCACACA	SLC39A10-SLC39A1	Cas12_metal_SLC-SLC
SLC39A8_1-SLC39A1_1	GGGATATGGATTCCTGTCAGTGATAATTTCTACTGTCGTAGATGCTCCTGGCCGGCGCAGCACACA	SLC39A8-SLC39A1	Cas12_metal_SLC-SLC
SLC39A8_2-SLC39A1_1	GAGCTGGTTATTTGGGTAGCATTTAATTTCTACTGTCGTAGATGCTCCTGGCCGGCGCAGCACACA	SLC39A8-SLC39A1	Cas12_metal_SLC-SLC
SLC39A8_3-SLC39A1_1	TGCTTGGGCCGATCCTCACATGGTAATTTCTACTGTCGTAGATGCTCCTGGCCGGCGCAGCACACA	SLC39A8-SLC39A1	Cas12_metal_SLC-SLC
SLC39A13_1-SLC39A1_1	CCTAGAGATGGGGACCATGCTGCTAATTTCTACTGTCGTAGATGCTCCTGGCCGGCGCAGCACACA	SLC39A13-SLC39A1	Cas12_metal_SLC-SLC
SLC39A13_2-SLC39A1_1	AGGCGACAGGCCGTCGCAGTCCCTAATTTCTACTGTCGTAGATGCTCCTGGCCGGCGCAGCACACA	SLC39A13-SLC39A1	Cas12_metal_SLC-SLC
SLC39A13_3-SLC39A1_1	ACCCACGGGCTGGCTGTGGCTGCTAATTTCTACTGTCGTAGATGCTCCTGGCCGGCGCAGCACACA	SLC39A13-SLC39A1	Cas12_metal_SLC-SLC
SLC30A3_1-SLC39A1_1	ACCCTGGCAGGCGGGTATCTGGCTAATTTCTACTGTCGTAGATGCTCCTGGCCGGCGCAGCACACA	SLC30A3-SLC39A1	Cas12_metal_SLC-SLC
SLC30A3_2-SLC39A1_1	AAACGCAGGCTGCCTCCGGCGCCTAATTTCTACTGTCGTAGATGCTCCTGGCCGGCGCAGCACACA	SLC30A3-SLC39A1	Cas12_metal_SLC-SLC
SLC30A3_3-SLC39A1_1	CCTGAGAGGCTGCATGCACGGAGTAATTTCTACTGTCGTAGATGCTCCTGGCCGGCGCAGCACACA	SLC30A3-SLC39A1	Cas12_metal_SLC-SLC
SLC30A7_1-SLC39A1_1	TAGGCCACGGACACAGTCATTCCTAATTTCTACTGTCGTAGATGCTCCTGGCCGGCGCAGCACACA	SLC30A7-SLC39A1	Cas12_metal_SLC-SLC
SLC30A7_2-SLC39A1_1	CAGGTCTATACTGTCCGACAAGATAATTTCTACTGTCGTAGATGCTCCTGGCCGGCGCAGCACACA	SLC30A7-SLC39A1	Cas12_metal_SLC-SLC
SLC30A7_3-SLC39A1_1	CCACAAACCCAAGAATGGAAACATAATTTCTACTGTCGTAGATGCTCCTGGCCGGCGCAGCACACA	SLC30A7-SLC39A1	Cas12_metal_SLC-SLC
SLC30A1_1-SLC39A1_1	ATCGAGCCGCACGAGATGCAGCATAATTTCTACTGTCGTAGATGCTCCTGGCCGGCGCAGCACACA	SLC30A1-SLC39A1	Cas12_metal_SLC-SLC
SLC30A1_2-SLC39A1_1	CTACTACAATCACTGAACCCAAGTAATTTCTACTGTCGTAGATGCTCCTGGCCGGCGCAGCACACA	SLC30A1-SLC39A1	Cas12_metal_SLC-SLC
SLC30A1_3-SLC39A1_1	CCTGACCCCTGCAAAGCATTTGTTAATTTCTACTGTCGTAGATGCTCCTGGCCGGCGCAGCACACA	SLC30A1-SLC39A1	Cas12_metal_SLC-SLC
SLC31A2_1-SLC39A1_1	CCAGCAGGACTGTGGACACTCCATAATTTCTACTGTCGTAGATGCTCCTGGCCGGCGCAGCACACA	SLC31A2-SLC39A1	Cas12_metal_SLC-SLC
SLC31A2_2-SLC39A1_1	CCAGTACCTGGTTGAGCAGCTTGTAATTTCTACTGTCGTAGATGCTCCTGGCCGGCGCAGCACACA	SLC31A2-SLC39A1	Cas12_metal_SLC-SLC
SLC31A2_3-SLC39A1_1	GATGCATTTCATCTTCTCAGATATAATTTCTACTGTCGTAGATGCTCCTGGCCGGCGCAGCACACA	SLC31A2-SLC39A1	Cas12_metal_SLC-SLC
SLC30A4_1-SLC39A1_1	TGTTGAACCAGTCTGGTCACCGTTAATTTCTACTGTCGTAGATGCTCCTGGCCGGCGCAGCACACA	SLC30A4-SLC39A1	Cas12_metal_SLC-SLC
SLC30A4_2-SLC39A1_1	TCTTATATGAAGCTGTGCAAAGATAATTTCTACTGTCGTAGATGCTCCTGGCCGGCGCAGCACACA	SLC30A4-SLC39A1	Cas12_metal_SLC-SLC
SLC30A4_3-SLC39A1_1	ACGGGGCGCACCCGACCCTCCAGTAATTTCTACTGTCGTAGATGCTCCTGGCCGGCGCAGCACACA	SLC30A4-SLC39A1	Cas12_metal_SLC-SLC
OR11A1_1-SLC39A1_1	TCTACACCTCCGCAGTGATGCCATAATTTCTACTGTCGTAGATGCTCCTGGCCGGCGCAGCACACA	OR11A1-SLC39A1	Cas12_metal_SLC-SLC
OR11A1_2-SLC39A1_1	TGTGGCCCCAACCACATTGACCATAATTTCTACTGTCGTAGATGCTCCTGGCCGGCGCAGCACACA	OR11A1-SLC39A1	Cas12_metal_SLC-SLC
OR11A1_3-SLC39A1_1	AGGGATGTCATAGAAGCCAAGGATAATTTCTACTGTCGTAGATGCTCCTGGCCGGCGCAGCACACA	OR11A1-SLC39A1	Cas12_metal_SLC-SLC
OR2V2_1-SLC39A1_1	TCCGTGGTTATGGCGGTCTTCACTAATTTCTACTGTCGTAGATGCTCCTGGCCGGCGCAGCACACA	OR2V2-SLC39A1	Cas12_metal_SLC-SLC
OR2V2_2-SLC39A1_1	CCCTACTGTGGCTTGAGGAAGGTTAATTTCTACTGTCGTAGATGCTCCTGGCCGGCGCAGCACACA	OR2V2-SLC39A1	Cas12_metal_SLC-SLC
OR2V2_3-SLC39A1_1	AATGTGCCAAAGATGGCAGCCAATAATTTCTACTGTCGTAGATGCTCCTGGCCGGCGCAGCACACA	OR2V2-SLC39A1	Cas12_metal_SLC-SLC
OR5K4_1-SLC39A1_1	CAAATTATCCAGAGCTGAAGACGTAATTTCTACTGTCGTAGATGCTCCTGGCCGGCGCAGCACACA	OR5K4-SLC39A1	Cas12_metal_SLC-SLC
OR5K4_2-SLC39A1_1	TTAGACCTGCAGAAAGTTAACCTTAATTTCTACTGTCGTAGATGCTCCTGGCCGGCGCAGCACACA	OR5K4-SLC39A1	Cas12_metal_SLC-SLC
OR5K4_3-SLC39A1_1	ACTGTATAGACTCTCCTGTACAGTAATTTCTACTGTCGTAGATGCTCCTGGCCGGCGCAGCACACA	OR5K4-SLC39A1	Cas12_metal_SLC-SLC
SLC39A14_1-SLC39A1_2	AGCGAGCAGTCGCGGATTGGGAGTAATTTCTACTGTCGTAGATCAAGGAGCAGTCAGGGCCGTCAC	SLC39A14-SLC39A1	Cas12_metal_SLC-SLC
SLC39A14_2-SLC39A1_2	AGCCGTGTGCTCACTTACTTCATTAATTTCTACTGTCGTAGATCAAGGAGCAGTCAGGGCCGTCAC	SLC39A14-SLC39A1	Cas12_metal_SLC-SLC
SLC39A14_3-SLC39A1_2	TCAGCACTGCAGCAGTGAGCTGGTAATTTCTACTGTCGTAGATCAAGGAGCAGTCAGGGCCGTCAC	SLC39A14-SLC39A1	Cas12_metal_SLC-SLC
SLC39A4_1-SLC39A1_2	ACACGGCCCGTTGGCGCAGTGCATAATTTCTACTGTCGTAGATCAAGGAGCAGTCAGGGCCGTCAC	SLC39A4-SLC39A1	Cas12_metal_SLC-SLC
SLC39A4_2-SLC39A1_2	CCAGGCCTGCGTAGATATCCCTCTAATTTCTACTGTCGTAGATCAAGGAGCAGTCAGGGCCGTCAC	SLC39A4-SLC39A1	Cas12_metal_SLC-SLC
SLC39A4_3-SLC39A1_2	ACGCCTTGCCGAGCCCTCAGTACTAATTTCTACTGTCGTAGATCAAGGAGCAGTCAGGGCCGTCAC	SLC39A4-SLC39A1	Cas12_metal_SLC-SLC
SLC39A6_1-SLC39A1_2	CACACGGCAATATCATCTACAACTAATTTCTACTGTCGTAGATCAAGGAGCAGTCAGGGCCGTCAC	SLC39A6-SLC39A1	Cas12_metal_SLC-SLC
SLC39A6_2-SLC39A1_2	TGCATAAGAACTTACGATCATCTTAATTTCTACTGTCGTAGATCAAGGAGCAGTCAGGGCCGTCAC	SLC39A6-SLC39A1	Cas12_metal_SLC-SLC
SLC39A6_3-SLC39A1_2	ACTTGTATGAATCAGACAAGATCTAATTTCTACTGTCGTAGATCAAGGAGCAGTCAGGGCCGTCAC	SLC39A6-SLC39A1	Cas12_metal_SLC-SLC
SLC39A1_1-SLC39A1_2	GCTCCTGGCCGGCGCAGCACACATAATTTCTACTGTCGTAGATCAAGGAGCAGTCAGGGCCGTCAC	SLC39A1-SLC39A1	Cas12_metal_SLC-SLC
SLC39A1_2-SLC39A1_2	CAAGGAGCAGTCAGGGCCGTCACTAATTTCTACTGTCGTAGATCAAGGAGCAGTCAGGGCCGTCAC	SLC39A1-SLC39A1	Cas12_metal_SLC-SLC
SLC39A1_3-SLC39A1_2	ATGGCCCGAGCCCGGTCTCGCTGTAATTTCTACTGTCGTAGATCAAGGAGCAGTCAGGGCCGTCAC	SLC39A1-SLC39A1	Cas12_metal_SLC-SLC
SLC39A3_1-SLC39A1_2	TGGCCACGTGCTTCAACGCTCTGTAATTTCTACTGTCGTAGATCAAGGAGCAGTCAGGGCCGTCAC	SLC39A3-SLC39A1	Cas12_metal_SLC-SLC
SLC39A3_2-SLC39A1_2	GAGAAGGCCCATCGCTCGAAAAATAATTTCTACTGTCGTAGATCAAGGAGCAGTCAGGGCCGTCAC	SLC39A3-SLC39A1	Cas12_metal_SLC-SLC
SLC39A3_3-SLC39A1_2	GGCCAGCGGGTAGTCGGTGCTGATAATTTCTACTGTCGTAGATCAAGGAGCAGTCAGGGCCGTCAC	SLC39A3-SLC39A1	Cas12_metal_SLC-SLC
SLC39A9_1-SLC39A1_2	GCTCTAAGCCAGCATGCATCAAGTAATTTCTACTGTCGTAGATCAAGGAGCAGTCAGGGCCGTCAC	SLC39A9-SLC39A1	Cas12_metal_SLC-SLC
SLC39A9_2-SLC39A1_2	ACTGCAATCCAACCCTACCTGCATAATTTCTACTGTCGTAGATCAAGGAGCAGTCAGGGCCGTCAC	SLC39A9-SLC39A1	Cas12_metal_SLC-SLC
SLC39A9_3-SLC39A1_2	CGTGGCCGGAATCATTCCCTTGGTAATTTCTACTGTCGTAGATCAAGGAGCAGTCAGGGCCGTCAC	SLC39A9-SLC39A1	Cas12_metal_SLC-SLC
SLC30A5_1-SLC39A1_2	GGTACGGCCGAATAGAAATTCTGTAATTTCTACTGTCGTAGATCAAGGAGCAGTCAGGGCCGTCAC	SLC30A5-SLC39A1	Cas12_metal_SLC-SLC
SLC30A5_2-SLC39A1_2	AGCATAGCTCTCAATCGATCCCTTAATTTCTACTGTCGTAGATCAAGGAGCAGTCAGGGCCGTCAC	SLC30A5-SLC39A1	Cas12_metal_SLC-SLC
SLC30A5_3-SLC39A1_2	GAATCATATGATCTCCTAAAAGCTAATTTCTACTGTCGTAGATCAAGGAGCAGTCAGGGCCGTCAC	SLC30A5-SLC39A1	Cas12_metal_SLC-SLC
SLC30A9_1-SLC39A1_2	GCAGGATCATTAGTATCTGAAGGTAATTTCTACTGTCGTAGATCAAGGAGCAGTCAGGGCCGTCAC	SLC30A9-SLC39A1	Cas12_metal_SLC-SLC
SLC30A9_2-SLC39A1_2	AGGGACCAGGAAAAGTGGTGATGTAATTTCTACTGTCGTAGATCAAGGAGCAGTCAGGGCCGTCAC	SLC30A9-SLC39A1	Cas12_metal_SLC-SLC
SLC30A9_3-SLC39A1_2	GTCCTCACCTGATTACAAGTATCTAATTTCTACTGTCGTAGATCAAGGAGCAGTCAGGGCCGTCAC	SLC30A9-SLC39A1	Cas12_metal_SLC-SLC
SLC39A11_1-SLC39A1_2	GGGCTATAGAAAAGACGGCATCTTAATTTCTACTGTCGTAGATCAAGGAGCAGTCAGGGCCGTCAC	SLC39A11-SLC39A1	Cas12_metal_SLC-SLC
SLC39A11_2-SLC39A1_2	AGTGCCAGGGTCGTCTGGGGGTCTAATTTCTACTGTCGTAGATCAAGGAGCAGTCAGGGCCGTCAC	SLC39A11-SLC39A1	Cas12_metal_SLC-SLC
SLC39A11_3-SLC39A1_2	TAGGTCATGTTGGCAGCTTCCTATAATTTCTACTGTCGTAGATCAAGGAGCAGTCAGGGCCGTCAC	SLC39A11-SLC39A1	Cas12_metal_SLC-SLC
SLC30A6_1-SLC39A1_2	GACTTGTAGCAGCTGACCGAAGGTAATTTCTACTGTCGTAGATCAAGGAGCAGTCAGGGCCGTCAC	SLC30A6-SLC39A1	Cas12_metal_SLC-SLC
SLC30A6_2-SLC39A1_2	ACTGCCTATACTTACCTGACCATTAATTTCTACTGTCGTAGATCAAGGAGCAGTCAGGGCCGTCAC	SLC30A6-SLC39A1	Cas12_metal_SLC-SLC
SLC30A6_3-SLC39A1_2	CCCAGACAACACCACCCCATGTTTAATTTCTACTGTCGTAGATCAAGGAGCAGTCAGGGCCGTCAC	SLC30A6-SLC39A1	Cas12_metal_SLC-SLC
SLC11A2_1-SLC39A1_2	GCTTTCGTAAACTCTGGGCTTTCTAATTTCTACTGTCGTAGATCAAGGAGCAGTCAGGGCCGTCAC	SLC11A2-SLC39A1	Cas12_metal_SLC-SLC
SLC11A2_2-SLC39A1_2	GGTCCCACGAGTCATCCTGTGGCTAATTTCTACTGTCGTAGATCAAGGAGCAGTCAGGGCCGTCAC	SLC11A2-SLC39A1	Cas12_metal_SLC-SLC
SLC11A2_3-SLC39A1_2	GGCTTGCGGAAGCTAGAAGCATTTAATTTCTACTGTCGTAGATCAAGGAGCAGTCAGGGCCGTCAC	SLC11A2-SLC39A1	Cas12_metal_SLC-SLC
SLC39A7_1-SLC39A1_2	CACCATGGCCATAGCCATGGCTATAATTTCTACTGTCGTAGATCAAGGAGCAGTCAGGGCCGTCAC	SLC39A7-SLC39A1	Cas12_metal_SLC-SLC
SLC39A7_2-SLC39A1_2	ACTGAGAACCCACAGTCCCACAGTAATTTCTACTGTCGTAGATCAAGGAGCAGTCAGGGCCGTCAC	SLC39A7-SLC39A1	Cas12_metal_SLC-SLC
SLC39A7_3-SLC39A1_2	TGGTGGCTGGACTCGGGGGTCATTAATTTCTACTGTCGTAGATCAAGGAGCAGTCAGGGCCGTCAC	SLC39A7-SLC39A1	Cas12_metal_SLC-SLC
SLC31A1_1-SLC39A1_2	TGGCAGCCTATGACCTTCTACTTTAATTTCTACTGTCGTAGATCAAGGAGCAGTCAGGGCCGTCAC	SLC31A1-SLC39A1	Cas12_metal_SLC-SLC
SLC31A1_2-SLC39A1_2	CTAGCAATGTTCTATGAAGGACTTAATTTCTACTGTCGTAGATCAAGGAGCAGTCAGGGCCGTCAC	SLC31A1-SLC39A1	Cas12_metal_SLC-SLC
SLC31A1_3-SLC39A1_2	CGGTTTGGTGATCAATACAGCTGTAATTTCTACTGTCGTAGATCAAGGAGCAGTCAGGGCCGTCAC	SLC31A1-SLC39A1	Cas12_metal_SLC-SLC
SLC39A10_1-SLC39A1_2	TGGACCCGATTATGCTCATACTGTAATTTCTACTGTCGTAGATCAAGGAGCAGTCAGGGCCGTCAC	SLC39A10-SLC39A1	Cas12_metal_SLC-SLC
SLC39A10_2-SLC39A1_2	ATAACTGAGTGACGTTCAAACACTAATTTCTACTGTCGTAGATCAAGGAGCAGTCAGGGCCGTCAC	SLC39A10-SLC39A1	Cas12_metal_SLC-SLC
SLC39A10_3-SLC39A1_2	ATAATGATTCCATTACTCCCAGTTAATTTCTACTGTCGTAGATCAAGGAGCAGTCAGGGCCGTCAC	SLC39A10-SLC39A1	Cas12_metal_SLC-SLC
SLC39A8_1-SLC39A1_2	GGGATATGGATTCCTGTCAGTGATAATTTCTACTGTCGTAGATCAAGGAGCAGTCAGGGCCGTCAC	SLC39A8-SLC39A1	Cas12_metal_SLC-SLC
SLC39A8_2-SLC39A1_2	GAGCTGGTTATTTGGGTAGCATTTAATTTCTACTGTCGTAGATCAAGGAGCAGTCAGGGCCGTCAC	SLC39A8-SLC39A1	Cas12_metal_SLC-SLC
SLC39A8_3-SLC39A1_2	TGCTTGGGCCGATCCTCACATGGTAATTTCTACTGTCGTAGATCAAGGAGCAGTCAGGGCCGTCAC	SLC39A8-SLC39A1	Cas12_metal_SLC-SLC
SLC39A13_1-SLC39A1_2	CCTAGAGATGGGGACCATGCTGCTAATTTCTACTGTCGTAGATCAAGGAGCAGTCAGGGCCGTCAC	SLC39A13-SLC39A1	Cas12_metal_SLC-SLC
SLC39A13_2-SLC39A1_2	AGGCGACAGGCCGTCGCAGTCCCTAATTTCTACTGTCGTAGATCAAGGAGCAGTCAGGGCCGTCAC	SLC39A13-SLC39A1	Cas12_metal_SLC-SLC
SLC39A13_3-SLC39A1_2	ACCCACGGGCTGGCTGTGGCTGCTAATTTCTACTGTCGTAGATCAAGGAGCAGTCAGGGCCGTCAC	SLC39A13-SLC39A1	Cas12_metal_SLC-SLC
SLC30A3_1-SLC39A1_2	ACCCTGGCAGGCGGGTATCTGGCTAATTTCTACTGTCGTAGATCAAGGAGCAGTCAGGGCCGTCAC	SLC30A3-SLC39A1	Cas12_metal_SLC-SLC
SLC30A3_2-SLC39A1_2	AAACGCAGGCTGCCTCCGGCGCCTAATTTCTACTGTCGTAGATCAAGGAGCAGTCAGGGCCGTCAC	SLC30A3-SLC39A1	Cas12_metal_SLC-SLC
SLC30A3_3-SLC39A1_2	CCTGAGAGGCTGCATGCACGGAGTAATTTCTACTGTCGTAGATCAAGGAGCAGTCAGGGCCGTCAC	SLC30A3-SLC39A1	Cas12_metal_SLC-SLC
SLC30A7_1-SLC39A1_2	TAGGCCACGGACACAGTCATTCCTAATTTCTACTGTCGTAGATCAAGGAGCAGTCAGGGCCGTCAC	SLC30A7-SLC39A1	Cas12_metal_SLC-SLC
SLC30A7_2-SLC39A1_2	CAGGTCTATACTGTCCGACAAGATAATTTCTACTGTCGTAGATCAAGGAGCAGTCAGGGCCGTCAC	SLC30A7-SLC39A1	Cas12_metal_SLC-SLC
SLC30A7_3-SLC39A1_2	CCACAAACCCAAGAATGGAAACATAATTTCTACTGTCGTAGATCAAGGAGCAGTCAGGGCCGTCAC	SLC30A7-SLC39A1	Cas12_metal_SLC-SLC
SLC30A1_1-SLC39A1_2	ATCGAGCCGCACGAGATGCAGCATAATTTCTACTGTCGTAGATCAAGGAGCAGTCAGGGCCGTCAC	SLC30A1-SLC39A1	Cas12_metal_SLC-SLC
SLC30A1_2-SLC39A1_2	CTACTACAATCACTGAACCCAAGTAATTTCTACTGTCGTAGATCAAGGAGCAGTCAGGGCCGTCAC	SLC30A1-SLC39A1	Cas12_metal_SLC-SLC
SLC30A1_3-SLC39A1_2	CCTGACCCCTGCAAAGCATTTGTTAATTTCTACTGTCGTAGATCAAGGAGCAGTCAGGGCCGTCAC	SLC30A1-SLC39A1	Cas12_metal_SLC-SLC
SLC31A2_1-SLC39A1_2	CCAGCAGGACTGTGGACACTCCATAATTTCTACTGTCGTAGATCAAGGAGCAGTCAGGGCCGTCAC	SLC31A2-SLC39A1	Cas12_metal_SLC-SLC
SLC31A2_2-SLC39A1_2	CCAGTACCTGGTTGAGCAGCTTGTAATTTCTACTGTCGTAGATCAAGGAGCAGTCAGGGCCGTCAC	SLC31A2-SLC39A1	Cas12_metal_SLC-SLC
SLC31A2_3-SLC39A1_2	GATGCATTTCATCTTCTCAGATATAATTTCTACTGTCGTAGATCAAGGAGCAGTCAGGGCCGTCAC	SLC31A2-SLC39A1	Cas12_metal_SLC-SLC
SLC30A4_1-SLC39A1_2	TGTTGAACCAGTCTGGTCACCGTTAATTTCTACTGTCGTAGATCAAGGAGCAGTCAGGGCCGTCAC	SLC30A4-SLC39A1	Cas12_metal_SLC-SLC
SLC30A4_2-SLC39A1_2	TCTTATATGAAGCTGTGCAAAGATAATTTCTACTGTCGTAGATCAAGGAGCAGTCAGGGCCGTCAC	SLC30A4-SLC39A1	Cas12_metal_SLC-SLC
SLC30A4_3-SLC39A1_2	ACGGGGCGCACCCGACCCTCCAGTAATTTCTACTGTCGTAGATCAAGGAGCAGTCAGGGCCGTCAC	SLC30A4-SLC39A1	Cas12_metal_SLC-SLC
OR11A1_1-SLC39A1_2	TCTACACCTCCGCAGTGATGCCATAATTTCTACTGTCGTAGATCAAGGAGCAGTCAGGGCCGTCAC	OR11A1-SLC39A1	Cas12_metal_SLC-SLC
OR11A1_2-SLC39A1_2	TGTGGCCCCAACCACATTGACCATAATTTCTACTGTCGTAGATCAAGGAGCAGTCAGGGCCGTCAC	OR11A1-SLC39A1	Cas12_metal_SLC-SLC
OR11A1_3-SLC39A1_2	AGGGATGTCATAGAAGCCAAGGATAATTTCTACTGTCGTAGATCAAGGAGCAGTCAGGGCCGTCAC	OR11A1-SLC39A1	Cas12_metal_SLC-SLC
OR2V2_1-SLC39A1_2	TCCGTGGTTATGGCGGTCTTCACTAATTTCTACTGTCGTAGATCAAGGAGCAGTCAGGGCCGTCAC	OR2V2-SLC39A1	Cas12_metal_SLC-SLC
OR2V2_2-SLC39A1_2	CCCTACTGTGGCTTGAGGAAGGTTAATTTCTACTGTCGTAGATCAAGGAGCAGTCAGGGCCGTCAC	OR2V2-SLC39A1	Cas12_metal_SLC-SLC
OR2V2_3-SLC39A1_2	AATGTGCCAAAGATGGCAGCCAATAATTTCTACTGTCGTAGATCAAGGAGCAGTCAGGGCCGTCAC	OR2V2-SLC39A1	Cas12_metal_SLC-SLC
OR5K4_1-SLC39A1_2	CAAATTATCCAGAGCTGAAGACGTAATTTCTACTGTCGTAGATCAAGGAGCAGTCAGGGCCGTCAC	OR5K4-SLC39A1	Cas12_metal_SLC-SLC
OR5K4_2-SLC39A1_2	TTAGACCTGCAGAAAGTTAACCTTAATTTCTACTGTCGTAGATCAAGGAGCAGTCAGGGCCGTCAC	OR5K4-SLC39A1	Cas12_metal_SLC-SLC
OR5K4_3-SLC39A1_2	ACTGTATAGACTCTCCTGTACAGTAATTTCTACTGTCGTAGATCAAGGAGCAGTCAGGGCCGTCAC	OR5K4-SLC39A1	Cas12_metal_SLC-SLC
SLC39A14_1-SLC39A1_3	AGCGAGCAGTCGCGGATTGGGAGTAATTTCTACTGTCGTAGATATGGCCCGAGCCCGGTCTCGCTG	SLC39A14-SLC39A1	Cas12_metal_SLC-SLC
SLC39A14_2-SLC39A1_3	AGCCGTGTGCTCACTTACTTCATTAATTTCTACTGTCGTAGATATGGCCCGAGCCCGGTCTCGCTG	SLC39A14-SLC39A1	Cas12_metal_SLC-SLC
SLC39A14_3-SLC39A1_3	TCAGCACTGCAGCAGTGAGCTGGTAATTTCTACTGTCGTAGATATGGCCCGAGCCCGGTCTCGCTG	SLC39A14-SLC39A1	Cas12_metal_SLC-SLC
SLC39A4_1-SLC39A1_3	ACACGGCCCGTTGGCGCAGTGCATAATTTCTACTGTCGTAGATATGGCCCGAGCCCGGTCTCGCTG	SLC39A4-SLC39A1	Cas12_metal_SLC-SLC
SLC39A4_2-SLC39A1_3	CCAGGCCTGCGTAGATATCCCTCTAATTTCTACTGTCGTAGATATGGCCCGAGCCCGGTCTCGCTG	SLC39A4-SLC39A1	Cas12_metal_SLC-SLC
SLC39A4_3-SLC39A1_3	ACGCCTTGCCGAGCCCTCAGTACTAATTTCTACTGTCGTAGATATGGCCCGAGCCCGGTCTCGCTG	SLC39A4-SLC39A1	Cas12_metal_SLC-SLC
SLC39A6_1-SLC39A1_3	CACACGGCAATATCATCTACAACTAATTTCTACTGTCGTAGATATGGCCCGAGCCCGGTCTCGCTG	SLC39A6-SLC39A1	Cas12_metal_SLC-SLC
SLC39A6_2-SLC39A1_3	TGCATAAGAACTTACGATCATCTTAATTTCTACTGTCGTAGATATGGCCCGAGCCCGGTCTCGCTG	SLC39A6-SLC39A1	Cas12_metal_SLC-SLC
SLC39A6_3-SLC39A1_3	ACTTGTATGAATCAGACAAGATCTAATTTCTACTGTCGTAGATATGGCCCGAGCCCGGTCTCGCTG	SLC39A6-SLC39A1	Cas12_metal_SLC-SLC
SLC39A1_1-SLC39A1_3	GCTCCTGGCCGGCGCAGCACACATAATTTCTACTGTCGTAGATATGGCCCGAGCCCGGTCTCGCTG	SLC39A1-SLC39A1	Cas12_metal_SLC-SLC
SLC39A1_2-SLC39A1_3	CAAGGAGCAGTCAGGGCCGTCACTAATTTCTACTGTCGTAGATATGGCCCGAGCCCGGTCTCGCTG	SLC39A1-SLC39A1	Cas12_metal_SLC-SLC
SLC39A1_3-SLC39A1_3	ATGGCCCGAGCCCGGTCTCGCTGTAATTTCTACTGTCGTAGATATGGCCCGAGCCCGGTCTCGCTG	SLC39A1-SLC39A1	Cas12_metal_SLC-SLC
SLC39A3_1-SLC39A1_3	TGGCCACGTGCTTCAACGCTCTGTAATTTCTACTGTCGTAGATATGGCCCGAGCCCGGTCTCGCTG	SLC39A3-SLC39A1	Cas12_metal_SLC-SLC
SLC39A3_2-SLC39A1_3	GAGAAGGCCCATCGCTCGAAAAATAATTTCTACTGTCGTAGATATGGCCCGAGCCCGGTCTCGCTG	SLC39A3-SLC39A1	Cas12_metal_SLC-SLC
SLC39A3_3-SLC39A1_3	GGCCAGCGGGTAGTCGGTGCTGATAATTTCTACTGTCGTAGATATGGCCCGAGCCCGGTCTCGCTG	SLC39A3-SLC39A1	Cas12_metal_SLC-SLC
SLC39A9_1-SLC39A1_3	GCTCTAAGCCAGCATGCATCAAGTAATTTCTACTGTCGTAGATATGGCCCGAGCCCGGTCTCGCTG	SLC39A9-SLC39A1	Cas12_metal_SLC-SLC
SLC39A9_2-SLC39A1_3	ACTGCAATCCAACCCTACCTGCATAATTTCTACTGTCGTAGATATGGCCCGAGCCCGGTCTCGCTG	SLC39A9-SLC39A1	Cas12_metal_SLC-SLC
SLC39A9_3-SLC39A1_3	CGTGGCCGGAATCATTCCCTTGGTAATTTCTACTGTCGTAGATATGGCCCGAGCCCGGTCTCGCTG	SLC39A9-SLC39A1	Cas12_metal_SLC-SLC
SLC30A5_1-SLC39A1_3	GGTACGGCCGAATAGAAATTCTGTAATTTCTACTGTCGTAGATATGGCCCGAGCCCGGTCTCGCTG	SLC30A5-SLC39A1	Cas12_metal_SLC-SLC
SLC30A5_2-SLC39A1_3	AGCATAGCTCTCAATCGATCCCTTAATTTCTACTGTCGTAGATATGGCCCGAGCCCGGTCTCGCTG	SLC30A5-SLC39A1	Cas12_metal_SLC-SLC
SLC30A5_3-SLC39A1_3	GAATCATATGATCTCCTAAAAGCTAATTTCTACTGTCGTAGATATGGCCCGAGCCCGGTCTCGCTG	SLC30A5-SLC39A1	Cas12_metal_SLC-SLC
SLC30A9_1-SLC39A1_3	GCAGGATCATTAGTATCTGAAGGTAATTTCTACTGTCGTAGATATGGCCCGAGCCCGGTCTCGCTG	SLC30A9-SLC39A1	Cas12_metal_SLC-SLC
SLC30A9_2-SLC39A1_3	AGGGACCAGGAAAAGTGGTGATGTAATTTCTACTGTCGTAGATATGGCCCGAGCCCGGTCTCGCTG	SLC30A9-SLC39A1	Cas12_metal_SLC-SLC
SLC30A9_3-SLC39A1_3	GTCCTCACCTGATTACAAGTATCTAATTTCTACTGTCGTAGATATGGCCCGAGCCCGGTCTCGCTG	SLC30A9-SLC39A1	Cas12_metal_SLC-SLC
SLC39A11_1-SLC39A1_3	GGGCTATAGAAAAGACGGCATCTTAATTTCTACTGTCGTAGATATGGCCCGAGCCCGGTCTCGCTG	SLC39A11-SLC39A1	Cas12_metal_SLC-SLC
SLC39A11_2-SLC39A1_3	AGTGCCAGGGTCGTCTGGGGGTCTAATTTCTACTGTCGTAGATATGGCCCGAGCCCGGTCTCGCTG	SLC39A11-SLC39A1	Cas12_metal_SLC-SLC
SLC39A11_3-SLC39A1_3	TAGGTCATGTTGGCAGCTTCCTATAATTTCTACTGTCGTAGATATGGCCCGAGCCCGGTCTCGCTG	SLC39A11-SLC39A1	Cas12_metal_SLC-SLC
SLC30A6_1-SLC39A1_3	GACTTGTAGCAGCTGACCGAAGGTAATTTCTACTGTCGTAGATATGGCCCGAGCCCGGTCTCGCTG	SLC30A6-SLC39A1	Cas12_metal_SLC-SLC
SLC30A6_2-SLC39A1_3	ACTGCCTATACTTACCTGACCATTAATTTCTACTGTCGTAGATATGGCCCGAGCCCGGTCTCGCTG	SLC30A6-SLC39A1	Cas12_metal_SLC-SLC
SLC30A6_3-SLC39A1_3	CCCAGACAACACCACCCCATGTTTAATTTCTACTGTCGTAGATATGGCCCGAGCCCGGTCTCGCTG	SLC30A6-SLC39A1	Cas12_metal_SLC-SLC
SLC11A2_1-SLC39A1_3	GCTTTCGTAAACTCTGGGCTTTCTAATTTCTACTGTCGTAGATATGGCCCGAGCCCGGTCTCGCTG	SLC11A2-SLC39A1	Cas12_metal_SLC-SLC
SLC11A2_2-SLC39A1_3	GGTCCCACGAGTCATCCTGTGGCTAATTTCTACTGTCGTAGATATGGCCCGAGCCCGGTCTCGCTG	SLC11A2-SLC39A1	Cas12_metal_SLC-SLC
SLC11A2_3-SLC39A1_3	GGCTTGCGGAAGCTAGAAGCATTTAATTTCTACTGTCGTAGATATGGCCCGAGCCCGGTCTCGCTG	SLC11A2-SLC39A1	Cas12_metal_SLC-SLC
SLC39A7_1-SLC39A1_3	CACCATGGCCATAGCCATGGCTATAATTTCTACTGTCGTAGATATGGCCCGAGCCCGGTCTCGCTG	SLC39A7-SLC39A1	Cas12_metal_SLC-SLC
SLC39A7_2-SLC39A1_3	ACTGAGAACCCACAGTCCCACAGTAATTTCTACTGTCGTAGATATGGCCCGAGCCCGGTCTCGCTG	SLC39A7-SLC39A1	Cas12_metal_SLC-SLC
SLC39A7_3-SLC39A1_3	TGGTGGCTGGACTCGGGGGTCATTAATTTCTACTGTCGTAGATATGGCCCGAGCCCGGTCTCGCTG	SLC39A7-SLC39A1	Cas12_metal_SLC-SLC
SLC31A1_1-SLC39A1_3	TGGCAGCCTATGACCTTCTACTTTAATTTCTACTGTCGTAGATATGGCCCGAGCCCGGTCTCGCTG	SLC31A1-SLC39A1	Cas12_metal_SLC-SLC
SLC31A1_2-SLC39A1_3	CTAGCAATGTTCTATGAAGGACTTAATTTCTACTGTCGTAGATATGGCCCGAGCCCGGTCTCGCTG	SLC31A1-SLC39A1	Cas12_metal_SLC-SLC
SLC31A1_3-SLC39A1_3	CGGTTTGGTGATCAATACAGCTGTAATTTCTACTGTCGTAGATATGGCCCGAGCCCGGTCTCGCTG	SLC31A1-SLC39A1	Cas12_metal_SLC-SLC
SLC39A10_1-SLC39A1_3	TGGACCCGATTATGCTCATACTGTAATTTCTACTGTCGTAGATATGGCCCGAGCCCGGTCTCGCTG	SLC39A10-SLC39A1	Cas12_metal_SLC-SLC
SLC39A10_2-SLC39A1_3	ATAACTGAGTGACGTTCAAACACTAATTTCTACTGTCGTAGATATGGCCCGAGCCCGGTCTCGCTG	SLC39A10-SLC39A1	Cas12_metal_SLC-SLC
SLC39A10_3-SLC39A1_3	ATAATGATTCCATTACTCCCAGTTAATTTCTACTGTCGTAGATATGGCCCGAGCCCGGTCTCGCTG	SLC39A10-SLC39A1	Cas12_metal_SLC-SLC
SLC39A8_1-SLC39A1_3	GGGATATGGATTCCTGTCAGTGATAATTTCTACTGTCGTAGATATGGCCCGAGCCCGGTCTCGCTG	SLC39A8-SLC39A1	Cas12_metal_SLC-SLC
SLC39A8_2-SLC39A1_3	GAGCTGGTTATTTGGGTAGCATTTAATTTCTACTGTCGTAGATATGGCCCGAGCCCGGTCTCGCTG	SLC39A8-SLC39A1	Cas12_metal_SLC-SLC
SLC39A8_3-SLC39A1_3	TGCTTGGGCCGATCCTCACATGGTAATTTCTACTGTCGTAGATATGGCCCGAGCCCGGTCTCGCTG	SLC39A8-SLC39A1	Cas12_metal_SLC-SLC
SLC39A13_1-SLC39A1_3	CCTAGAGATGGGGACCATGCTGCTAATTTCTACTGTCGTAGATATGGCCCGAGCCCGGTCTCGCTG	SLC39A13-SLC39A1	Cas12_metal_SLC-SLC
SLC39A13_2-SLC39A1_3	AGGCGACAGGCCGTCGCAGTCCCTAATTTCTACTGTCGTAGATATGGCCCGAGCCCGGTCTCGCTG	SLC39A13-SLC39A1	Cas12_metal_SLC-SLC
SLC39A13_3-SLC39A1_3	ACCCACGGGCTGGCTGTGGCTGCTAATTTCTACTGTCGTAGATATGGCCCGAGCCCGGTCTCGCTG	SLC39A13-SLC39A1	Cas12_metal_SLC-SLC
SLC30A3_1-SLC39A1_3	ACCCTGGCAGGCGGGTATCTGGCTAATTTCTACTGTCGTAGATATGGCCCGAGCCCGGTCTCGCTG	SLC30A3-SLC39A1	Cas12_metal_SLC-SLC
SLC30A3_2-SLC39A1_3	AAACGCAGGCTGCCTCCGGCGCCTAATTTCTACTGTCGTAGATATGGCCCGAGCCCGGTCTCGCTG	SLC30A3-SLC39A1	Cas12_metal_SLC-SLC
SLC30A3_3-SLC39A1_3	CCTGAGAGGCTGCATGCACGGAGTAATTTCTACTGTCGTAGATATGGCCCGAGCCCGGTCTCGCTG	SLC30A3-SLC39A1	Cas12_metal_SLC-SLC
SLC30A7_1-SLC39A1_3	TAGGCCACGGACACAGTCATTCCTAATTTCTACTGTCGTAGATATGGCCCGAGCCCGGTCTCGCTG	SLC30A7-SLC39A1	Cas12_metal_SLC-SLC
SLC30A7_2-SLC39A1_3	CAGGTCTATACTGTCCGACAAGATAATTTCTACTGTCGTAGATATGGCCCGAGCCCGGTCTCGCTG	SLC30A7-SLC39A1	Cas12_metal_SLC-SLC
SLC30A7_3-SLC39A1_3	CCACAAACCCAAGAATGGAAACATAATTTCTACTGTCGTAGATATGGCCCGAGCCCGGTCTCGCTG	SLC30A7-SLC39A1	Cas12_metal_SLC-SLC
SLC30A1_1-SLC39A1_3	ATCGAGCCGCACGAGATGCAGCATAATTTCTACTGTCGTAGATATGGCCCGAGCCCGGTCTCGCTG	SLC30A1-SLC39A1	Cas12_metal_SLC-SLC
SLC30A1_2-SLC39A1_3	CTACTACAATCACTGAACCCAAGTAATTTCTACTGTCGTAGATATGGCCCGAGCCCGGTCTCGCTG	SLC30A1-SLC39A1	Cas12_metal_SLC-SLC
SLC30A1_3-SLC39A1_3	CCTGACCCCTGCAAAGCATTTGTTAATTTCTACTGTCGTAGATATGGCCCGAGCCCGGTCTCGCTG	SLC30A1-SLC39A1	Cas12_metal_SLC-SLC
SLC31A2_1-SLC39A1_3	CCAGCAGGACTGTGGACACTCCATAATTTCTACTGTCGTAGATATGGCCCGAGCCCGGTCTCGCTG	SLC31A2-SLC39A1	Cas12_metal_SLC-SLC
SLC31A2_2-SLC39A1_3	CCAGTACCTGGTTGAGCAGCTTGTAATTTCTACTGTCGTAGATATGGCCCGAGCCCGGTCTCGCTG	SLC31A2-SLC39A1	Cas12_metal_SLC-SLC
SLC31A2_3-SLC39A1_3	GATGCATTTCATCTTCTCAGATATAATTTCTACTGTCGTAGATATGGCCCGAGCCCGGTCTCGCTG	SLC31A2-SLC39A1	Cas12_metal_SLC-SLC
SLC30A4_1-SLC39A1_3	TGTTGAACCAGTCTGGTCACCGTTAATTTCTACTGTCGTAGATATGGCCCGAGCCCGGTCTCGCTG	SLC30A4-SLC39A1	Cas12_metal_SLC-SLC
SLC30A4_2-SLC39A1_3	TCTTATATGAAGCTGTGCAAAGATAATTTCTACTGTCGTAGATATGGCCCGAGCCCGGTCTCGCTG	SLC30A4-SLC39A1	Cas12_metal_SLC-SLC
SLC30A4_3-SLC39A1_3	ACGGGGCGCACCCGACCCTCCAGTAATTTCTACTGTCGTAGATATGGCCCGAGCCCGGTCTCGCTG	SLC30A4-SLC39A1	Cas12_metal_SLC-SLC
OR11A1_1-SLC39A1_3	TCTACACCTCCGCAGTGATGCCATAATTTCTACTGTCGTAGATATGGCCCGAGCCCGGTCTCGCTG	OR11A1-SLC39A1	Cas12_metal_SLC-SLC
OR11A1_2-SLC39A1_3	TGTGGCCCCAACCACATTGACCATAATTTCTACTGTCGTAGATATGGCCCGAGCCCGGTCTCGCTG	OR11A1-SLC39A1	Cas12_metal_SLC-SLC
OR11A1_3-SLC39A1_3	AGGGATGTCATAGAAGCCAAGGATAATTTCTACTGTCGTAGATATGGCCCGAGCCCGGTCTCGCTG	OR11A1-SLC39A1	Cas12_metal_SLC-SLC
OR2V2_1-SLC39A1_3	TCCGTGGTTATGGCGGTCTTCACTAATTTCTACTGTCGTAGATATGGCCCGAGCCCGGTCTCGCTG	OR2V2-SLC39A1	Cas12_metal_SLC-SLC
OR2V2_2-SLC39A1_3	CCCTACTGTGGCTTGAGGAAGGTTAATTTCTACTGTCGTAGATATGGCCCGAGCCCGGTCTCGCTG	OR2V2-SLC39A1	Cas12_metal_SLC-SLC
OR2V2_3-SLC39A1_3	AATGTGCCAAAGATGGCAGCCAATAATTTCTACTGTCGTAGATATGGCCCGAGCCCGGTCTCGCTG	OR2V2-SLC39A1	Cas12_metal_SLC-SLC
OR5K4_1-SLC39A1_3	CAAATTATCCAGAGCTGAAGACGTAATTTCTACTGTCGTAGATATGGCCCGAGCCCGGTCTCGCTG	OR5K4-SLC39A1	Cas12_metal_SLC-SLC
OR5K4_2-SLC39A1_3	TTAGACCTGCAGAAAGTTAACCTTAATTTCTACTGTCGTAGATATGGCCCGAGCCCGGTCTCGCTG	OR5K4-SLC39A1	Cas12_metal_SLC-SLC
OR5K4_3-SLC39A1_3	ACTGTATAGACTCTCCTGTACAGTAATTTCTACTGTCGTAGATATGGCCCGAGCCCGGTCTCGCTG	OR5K4-SLC39A1	Cas12_metal_SLC-SLC
SLC39A14_1-SLC39A3_1	AGCGAGCAGTCGCGGATTGGGAGTAATTTCTACTGTCGTAGATTGGCCACGTGCTTCAACGCTCTG	SLC39A14-SLC39A3	Cas12_metal_SLC-SLC
SLC39A14_2-SLC39A3_1	AGCCGTGTGCTCACTTACTTCATTAATTTCTACTGTCGTAGATTGGCCACGTGCTTCAACGCTCTG	SLC39A14-SLC39A3	Cas12_metal_SLC-SLC
SLC39A14_3-SLC39A3_1	TCAGCACTGCAGCAGTGAGCTGGTAATTTCTACTGTCGTAGATTGGCCACGTGCTTCAACGCTCTG	SLC39A14-SLC39A3	Cas12_metal_SLC-SLC
SLC39A4_1-SLC39A3_1	ACACGGCCCGTTGGCGCAGTGCATAATTTCTACTGTCGTAGATTGGCCACGTGCTTCAACGCTCTG	SLC39A4-SLC39A3	Cas12_metal_SLC-SLC
SLC39A4_2-SLC39A3_1	CCAGGCCTGCGTAGATATCCCTCTAATTTCTACTGTCGTAGATTGGCCACGTGCTTCAACGCTCTG	SLC39A4-SLC39A3	Cas12_metal_SLC-SLC
SLC39A4_3-SLC39A3_1	ACGCCTTGCCGAGCCCTCAGTACTAATTTCTACTGTCGTAGATTGGCCACGTGCTTCAACGCTCTG	SLC39A4-SLC39A3	Cas12_metal_SLC-SLC
SLC39A6_1-SLC39A3_1	CACACGGCAATATCATCTACAACTAATTTCTACTGTCGTAGATTGGCCACGTGCTTCAACGCTCTG	SLC39A6-SLC39A3	Cas12_metal_SLC-SLC
SLC39A6_2-SLC39A3_1	TGCATAAGAACTTACGATCATCTTAATTTCTACTGTCGTAGATTGGCCACGTGCTTCAACGCTCTG	SLC39A6-SLC39A3	Cas12_metal_SLC-SLC
SLC39A6_3-SLC39A3_1	ACTTGTATGAATCAGACAAGATCTAATTTCTACTGTCGTAGATTGGCCACGTGCTTCAACGCTCTG	SLC39A6-SLC39A3	Cas12_metal_SLC-SLC
SLC39A1_1-SLC39A3_1	GCTCCTGGCCGGCGCAGCACACATAATTTCTACTGTCGTAGATTGGCCACGTGCTTCAACGCTCTG	SLC39A1-SLC39A3	Cas12_metal_SLC-SLC
SLC39A1_2-SLC39A3_1	CAAGGAGCAGTCAGGGCCGTCACTAATTTCTACTGTCGTAGATTGGCCACGTGCTTCAACGCTCTG	SLC39A1-SLC39A3	Cas12_metal_SLC-SLC
SLC39A1_3-SLC39A3_1	ATGGCCCGAGCCCGGTCTCGCTGTAATTTCTACTGTCGTAGATTGGCCACGTGCTTCAACGCTCTG	SLC39A1-SLC39A3	Cas12_metal_SLC-SLC
SLC39A3_1-SLC39A3_1	TGGCCACGTGCTTCAACGCTCTGTAATTTCTACTGTCGTAGATTGGCCACGTGCTTCAACGCTCTG	SLC39A3-SLC39A3	Cas12_metal_SLC-SLC
SLC39A3_2-SLC39A3_1	GAGAAGGCCCATCGCTCGAAAAATAATTTCTACTGTCGTAGATTGGCCACGTGCTTCAACGCTCTG	SLC39A3-SLC39A3	Cas12_metal_SLC-SLC
SLC39A3_3-SLC39A3_1	GGCCAGCGGGTAGTCGGTGCTGATAATTTCTACTGTCGTAGATTGGCCACGTGCTTCAACGCTCTG	SLC39A3-SLC39A3	Cas12_metal_SLC-SLC
SLC39A9_1-SLC39A3_1	GCTCTAAGCCAGCATGCATCAAGTAATTTCTACTGTCGTAGATTGGCCACGTGCTTCAACGCTCTG	SLC39A9-SLC39A3	Cas12_metal_SLC-SLC
SLC39A9_2-SLC39A3_1	ACTGCAATCCAACCCTACCTGCATAATTTCTACTGTCGTAGATTGGCCACGTGCTTCAACGCTCTG	SLC39A9-SLC39A3	Cas12_metal_SLC-SLC
SLC39A9_3-SLC39A3_1	CGTGGCCGGAATCATTCCCTTGGTAATTTCTACTGTCGTAGATTGGCCACGTGCTTCAACGCTCTG	SLC39A9-SLC39A3	Cas12_metal_SLC-SLC
SLC30A5_1-SLC39A3_1	GGTACGGCCGAATAGAAATTCTGTAATTTCTACTGTCGTAGATTGGCCACGTGCTTCAACGCTCTG	SLC30A5-SLC39A3	Cas12_metal_SLC-SLC
SLC30A5_2-SLC39A3_1	AGCATAGCTCTCAATCGATCCCTTAATTTCTACTGTCGTAGATTGGCCACGTGCTTCAACGCTCTG	SLC30A5-SLC39A3	Cas12_metal_SLC-SLC
SLC30A5_3-SLC39A3_1	GAATCATATGATCTCCTAAAAGCTAATTTCTACTGTCGTAGATTGGCCACGTGCTTCAACGCTCTG	SLC30A5-SLC39A3	Cas12_metal_SLC-SLC
SLC30A9_1-SLC39A3_1	GCAGGATCATTAGTATCTGAAGGTAATTTCTACTGTCGTAGATTGGCCACGTGCTTCAACGCTCTG	SLC30A9-SLC39A3	Cas12_metal_SLC-SLC
SLC30A9_2-SLC39A3_1	AGGGACCAGGAAAAGTGGTGATGTAATTTCTACTGTCGTAGATTGGCCACGTGCTTCAACGCTCTG	SLC30A9-SLC39A3	Cas12_metal_SLC-SLC
SLC30A9_3-SLC39A3_1	GTCCTCACCTGATTACAAGTATCTAATTTCTACTGTCGTAGATTGGCCACGTGCTTCAACGCTCTG	SLC30A9-SLC39A3	Cas12_metal_SLC-SLC
SLC39A11_1-SLC39A3_1	GGGCTATAGAAAAGACGGCATCTTAATTTCTACTGTCGTAGATTGGCCACGTGCTTCAACGCTCTG	SLC39A11-SLC39A3	Cas12_metal_SLC-SLC
SLC39A11_2-SLC39A3_1	AGTGCCAGGGTCGTCTGGGGGTCTAATTTCTACTGTCGTAGATTGGCCACGTGCTTCAACGCTCTG	SLC39A11-SLC39A3	Cas12_metal_SLC-SLC
SLC39A11_3-SLC39A3_1	TAGGTCATGTTGGCAGCTTCCTATAATTTCTACTGTCGTAGATTGGCCACGTGCTTCAACGCTCTG	SLC39A11-SLC39A3	Cas12_metal_SLC-SLC
SLC30A6_1-SLC39A3_1	GACTTGTAGCAGCTGACCGAAGGTAATTTCTACTGTCGTAGATTGGCCACGTGCTTCAACGCTCTG	SLC30A6-SLC39A3	Cas12_metal_SLC-SLC
SLC30A6_2-SLC39A3_1	ACTGCCTATACTTACCTGACCATTAATTTCTACTGTCGTAGATTGGCCACGTGCTTCAACGCTCTG	SLC30A6-SLC39A3	Cas12_metal_SLC-SLC
SLC30A6_3-SLC39A3_1	CCCAGACAACACCACCCCATGTTTAATTTCTACTGTCGTAGATTGGCCACGTGCTTCAACGCTCTG	SLC30A6-SLC39A3	Cas12_metal_SLC-SLC
SLC11A2_1-SLC39A3_1	GCTTTCGTAAACTCTGGGCTTTCTAATTTCTACTGTCGTAGATTGGCCACGTGCTTCAACGCTCTG	SLC11A2-SLC39A3	Cas12_metal_SLC-SLC
SLC11A2_2-SLC39A3_1	GGTCCCACGAGTCATCCTGTGGCTAATTTCTACTGTCGTAGATTGGCCACGTGCTTCAACGCTCTG	SLC11A2-SLC39A3	Cas12_metal_SLC-SLC
SLC11A2_3-SLC39A3_1	GGCTTGCGGAAGCTAGAAGCATTTAATTTCTACTGTCGTAGATTGGCCACGTGCTTCAACGCTCTG	SLC11A2-SLC39A3	Cas12_metal_SLC-SLC
SLC39A7_1-SLC39A3_1	CACCATGGCCATAGCCATGGCTATAATTTCTACTGTCGTAGATTGGCCACGTGCTTCAACGCTCTG	SLC39A7-SLC39A3	Cas12_metal_SLC-SLC
SLC39A7_2-SLC39A3_1	ACTGAGAACCCACAGTCCCACAGTAATTTCTACTGTCGTAGATTGGCCACGTGCTTCAACGCTCTG	SLC39A7-SLC39A3	Cas12_metal_SLC-SLC
SLC39A7_3-SLC39A3_1	TGGTGGCTGGACTCGGGGGTCATTAATTTCTACTGTCGTAGATTGGCCACGTGCTTCAACGCTCTG	SLC39A7-SLC39A3	Cas12_metal_SLC-SLC
SLC31A1_1-SLC39A3_1	TGGCAGCCTATGACCTTCTACTTTAATTTCTACTGTCGTAGATTGGCCACGTGCTTCAACGCTCTG	SLC31A1-SLC39A3	Cas12_metal_SLC-SLC
SLC31A1_2-SLC39A3_1	CTAGCAATGTTCTATGAAGGACTTAATTTCTACTGTCGTAGATTGGCCACGTGCTTCAACGCTCTG	SLC31A1-SLC39A3	Cas12_metal_SLC-SLC
SLC31A1_3-SLC39A3_1	CGGTTTGGTGATCAATACAGCTGTAATTTCTACTGTCGTAGATTGGCCACGTGCTTCAACGCTCTG	SLC31A1-SLC39A3	Cas12_metal_SLC-SLC
SLC39A10_1-SLC39A3_1	TGGACCCGATTATGCTCATACTGTAATTTCTACTGTCGTAGATTGGCCACGTGCTTCAACGCTCTG	SLC39A10-SLC39A3	Cas12_metal_SLC-SLC
SLC39A10_2-SLC39A3_1	ATAACTGAGTGACGTTCAAACACTAATTTCTACTGTCGTAGATTGGCCACGTGCTTCAACGCTCTG	SLC39A10-SLC39A3	Cas12_metal_SLC-SLC
SLC39A10_3-SLC39A3_1	ATAATGATTCCATTACTCCCAGTTAATTTCTACTGTCGTAGATTGGCCACGTGCTTCAACGCTCTG	SLC39A10-SLC39A3	Cas12_metal_SLC-SLC
SLC39A8_1-SLC39A3_1	GGGATATGGATTCCTGTCAGTGATAATTTCTACTGTCGTAGATTGGCCACGTGCTTCAACGCTCTG	SLC39A8-SLC39A3	Cas12_metal_SLC-SLC
SLC39A8_2-SLC39A3_1	GAGCTGGTTATTTGGGTAGCATTTAATTTCTACTGTCGTAGATTGGCCACGTGCTTCAACGCTCTG	SLC39A8-SLC39A3	Cas12_metal_SLC-SLC
SLC39A8_3-SLC39A3_1	TGCTTGGGCCGATCCTCACATGGTAATTTCTACTGTCGTAGATTGGCCACGTGCTTCAACGCTCTG	SLC39A8-SLC39A3	Cas12_metal_SLC-SLC
SLC39A13_1-SLC39A3_1	CCTAGAGATGGGGACCATGCTGCTAATTTCTACTGTCGTAGATTGGCCACGTGCTTCAACGCTCTG	SLC39A13-SLC39A3	Cas12_metal_SLC-SLC
SLC39A13_2-SLC39A3_1	AGGCGACAGGCCGTCGCAGTCCCTAATTTCTACTGTCGTAGATTGGCCACGTGCTTCAACGCTCTG	SLC39A13-SLC39A3	Cas12_metal_SLC-SLC
SLC39A13_3-SLC39A3_1	ACCCACGGGCTGGCTGTGGCTGCTAATTTCTACTGTCGTAGATTGGCCACGTGCTTCAACGCTCTG	SLC39A13-SLC39A3	Cas12_metal_SLC-SLC
SLC30A3_1-SLC39A3_1	ACCCTGGCAGGCGGGTATCTGGCTAATTTCTACTGTCGTAGATTGGCCACGTGCTTCAACGCTCTG	SLC30A3-SLC39A3	Cas12_metal_SLC-SLC
SLC30A3_2-SLC39A3_1	AAACGCAGGCTGCCTCCGGCGCCTAATTTCTACTGTCGTAGATTGGCCACGTGCTTCAACGCTCTG	SLC30A3-SLC39A3	Cas12_metal_SLC-SLC
SLC30A3_3-SLC39A3_1	CCTGAGAGGCTGCATGCACGGAGTAATTTCTACTGTCGTAGATTGGCCACGTGCTTCAACGCTCTG	SLC30A3-SLC39A3	Cas12_metal_SLC-SLC
SLC30A7_1-SLC39A3_1	TAGGCCACGGACACAGTCATTCCTAATTTCTACTGTCGTAGATTGGCCACGTGCTTCAACGCTCTG	SLC30A7-SLC39A3	Cas12_metal_SLC-SLC
SLC30A7_2-SLC39A3_1	CAGGTCTATACTGTCCGACAAGATAATTTCTACTGTCGTAGATTGGCCACGTGCTTCAACGCTCTG	SLC30A7-SLC39A3	Cas12_metal_SLC-SLC
SLC30A7_3-SLC39A3_1	CCACAAACCCAAGAATGGAAACATAATTTCTACTGTCGTAGATTGGCCACGTGCTTCAACGCTCTG	SLC30A7-SLC39A3	Cas12_metal_SLC-SLC
SLC30A1_1-SLC39A3_1	ATCGAGCCGCACGAGATGCAGCATAATTTCTACTGTCGTAGATTGGCCACGTGCTTCAACGCTCTG	SLC30A1-SLC39A3	Cas12_metal_SLC-SLC
SLC30A1_2-SLC39A3_1	CTACTACAATCACTGAACCCAAGTAATTTCTACTGTCGTAGATTGGCCACGTGCTTCAACGCTCTG	SLC30A1-SLC39A3	Cas12_metal_SLC-SLC
SLC30A1_3-SLC39A3_1	CCTGACCCCTGCAAAGCATTTGTTAATTTCTACTGTCGTAGATTGGCCACGTGCTTCAACGCTCTG	SLC30A1-SLC39A3	Cas12_metal_SLC-SLC
SLC31A2_1-SLC39A3_1	CCAGCAGGACTGTGGACACTCCATAATTTCTACTGTCGTAGATTGGCCACGTGCTTCAACGCTCTG	SLC31A2-SLC39A3	Cas12_metal_SLC-SLC
SLC31A2_2-SLC39A3_1	CCAGTACCTGGTTGAGCAGCTTGTAATTTCTACTGTCGTAGATTGGCCACGTGCTTCAACGCTCTG	SLC31A2-SLC39A3	Cas12_metal_SLC-SLC
SLC31A2_3-SLC39A3_1	GATGCATTTCATCTTCTCAGATATAATTTCTACTGTCGTAGATTGGCCACGTGCTTCAACGCTCTG	SLC31A2-SLC39A3	Cas12_metal_SLC-SLC
SLC30A4_1-SLC39A3_1	TGTTGAACCAGTCTGGTCACCGTTAATTTCTACTGTCGTAGATTGGCCACGTGCTTCAACGCTCTG	SLC30A4-SLC39A3	Cas12_metal_SLC-SLC
SLC30A4_2-SLC39A3_1	TCTTATATGAAGCTGTGCAAAGATAATTTCTACTGTCGTAGATTGGCCACGTGCTTCAACGCTCTG	SLC30A4-SLC39A3	Cas12_metal_SLC-SLC
SLC30A4_3-SLC39A3_1	ACGGGGCGCACCCGACCCTCCAGTAATTTCTACTGTCGTAGATTGGCCACGTGCTTCAACGCTCTG	SLC30A4-SLC39A3	Cas12_metal_SLC-SLC
OR11A1_1-SLC39A3_1	TCTACACCTCCGCAGTGATGCCATAATTTCTACTGTCGTAGATTGGCCACGTGCTTCAACGCTCTG	OR11A1-SLC39A3	Cas12_metal_SLC-SLC
OR11A1_2-SLC39A3_1	TGTGGCCCCAACCACATTGACCATAATTTCTACTGTCGTAGATTGGCCACGTGCTTCAACGCTCTG	OR11A1-SLC39A3	Cas12_metal_SLC-SLC
OR11A1_3-SLC39A3_1	AGGGATGTCATAGAAGCCAAGGATAATTTCTACTGTCGTAGATTGGCCACGTGCTTCAACGCTCTG	OR11A1-SLC39A3	Cas12_metal_SLC-SLC
OR2V2_1-SLC39A3_1	TCCGTGGTTATGGCGGTCTTCACTAATTTCTACTGTCGTAGATTGGCCACGTGCTTCAACGCTCTG	OR2V2-SLC39A3	Cas12_metal_SLC-SLC
OR2V2_2-SLC39A3_1	CCCTACTGTGGCTTGAGGAAGGTTAATTTCTACTGTCGTAGATTGGCCACGTGCTTCAACGCTCTG	OR2V2-SLC39A3	Cas12_metal_SLC-SLC
OR2V2_3-SLC39A3_1	AATGTGCCAAAGATGGCAGCCAATAATTTCTACTGTCGTAGATTGGCCACGTGCTTCAACGCTCTG	OR2V2-SLC39A3	Cas12_metal_SLC-SLC
OR5K4_1-SLC39A3_1	CAAATTATCCAGAGCTGAAGACGTAATTTCTACTGTCGTAGATTGGCCACGTGCTTCAACGCTCTG	OR5K4-SLC39A3	Cas12_metal_SLC-SLC
OR5K4_2-SLC39A3_1	TTAGACCTGCAGAAAGTTAACCTTAATTTCTACTGTCGTAGATTGGCCACGTGCTTCAACGCTCTG	OR5K4-SLC39A3	Cas12_metal_SLC-SLC
OR5K4_3-SLC39A3_1	ACTGTATAGACTCTCCTGTACAGTAATTTCTACTGTCGTAGATTGGCCACGTGCTTCAACGCTCTG	OR5K4-SLC39A3	Cas12_metal_SLC-SLC
SLC39A14_1-SLC39A3_2	AGCGAGCAGTCGCGGATTGGGAGTAATTTCTACTGTCGTAGATGAGAAGGCCCATCGCTCGAAAAA	SLC39A14-SLC39A3	Cas12_metal_SLC-SLC
SLC39A14_2-SLC39A3_2	AGCCGTGTGCTCACTTACTTCATTAATTTCTACTGTCGTAGATGAGAAGGCCCATCGCTCGAAAAA	SLC39A14-SLC39A3	Cas12_metal_SLC-SLC
SLC39A14_3-SLC39A3_2	TCAGCACTGCAGCAGTGAGCTGGTAATTTCTACTGTCGTAGATGAGAAGGCCCATCGCTCGAAAAA	SLC39A14-SLC39A3	Cas12_metal_SLC-SLC
SLC39A4_1-SLC39A3_2	ACACGGCCCGTTGGCGCAGTGCATAATTTCTACTGTCGTAGATGAGAAGGCCCATCGCTCGAAAAA	SLC39A4-SLC39A3	Cas12_metal_SLC-SLC
SLC39A4_2-SLC39A3_2	CCAGGCCTGCGTAGATATCCCTCTAATTTCTACTGTCGTAGATGAGAAGGCCCATCGCTCGAAAAA	SLC39A4-SLC39A3	Cas12_metal_SLC-SLC
SLC39A4_3-SLC39A3_2	ACGCCTTGCCGAGCCCTCAGTACTAATTTCTACTGTCGTAGATGAGAAGGCCCATCGCTCGAAAAA	SLC39A4-SLC39A3	Cas12_metal_SLC-SLC
SLC39A6_1-SLC39A3_2	CACACGGCAATATCATCTACAACTAATTTCTACTGTCGTAGATGAGAAGGCCCATCGCTCGAAAAA	SLC39A6-SLC39A3	Cas12_metal_SLC-SLC
SLC39A6_2-SLC39A3_2	TGCATAAGAACTTACGATCATCTTAATTTCTACTGTCGTAGATGAGAAGGCCCATCGCTCGAAAAA	SLC39A6-SLC39A3	Cas12_metal_SLC-SLC
SLC39A6_3-SLC39A3_2	ACTTGTATGAATCAGACAAGATCTAATTTCTACTGTCGTAGATGAGAAGGCCCATCGCTCGAAAAA	SLC39A6-SLC39A3	Cas12_metal_SLC-SLC
SLC39A1_1-SLC39A3_2	GCTCCTGGCCGGCGCAGCACACATAATTTCTACTGTCGTAGATGAGAAGGCCCATCGCTCGAAAAA	SLC39A1-SLC39A3	Cas12_metal_SLC-SLC
SLC39A1_2-SLC39A3_2	CAAGGAGCAGTCAGGGCCGTCACTAATTTCTACTGTCGTAGATGAGAAGGCCCATCGCTCGAAAAA	SLC39A1-SLC39A3	Cas12_metal_SLC-SLC
SLC39A1_3-SLC39A3_2	ATGGCCCGAGCCCGGTCTCGCTGTAATTTCTACTGTCGTAGATGAGAAGGCCCATCGCTCGAAAAA	SLC39A1-SLC39A3	Cas12_metal_SLC-SLC
SLC39A3_1-SLC39A3_2	TGGCCACGTGCTTCAACGCTCTGTAATTTCTACTGTCGTAGATGAGAAGGCCCATCGCTCGAAAAA	SLC39A3-SLC39A3	Cas12_metal_SLC-SLC
SLC39A3_2-SLC39A3_2	GAGAAGGCCCATCGCTCGAAAAATAATTTCTACTGTCGTAGATGAGAAGGCCCATCGCTCGAAAAA	SLC39A3-SLC39A3	Cas12_metal_SLC-SLC
SLC39A3_3-SLC39A3_2	GGCCAGCGGGTAGTCGGTGCTGATAATTTCTACTGTCGTAGATGAGAAGGCCCATCGCTCGAAAAA	SLC39A3-SLC39A3	Cas12_metal_SLC-SLC
SLC39A9_1-SLC39A3_2	GCTCTAAGCCAGCATGCATCAAGTAATTTCTACTGTCGTAGATGAGAAGGCCCATCGCTCGAAAAA	SLC39A9-SLC39A3	Cas12_metal_SLC-SLC
SLC39A9_2-SLC39A3_2	ACTGCAATCCAACCCTACCTGCATAATTTCTACTGTCGTAGATGAGAAGGCCCATCGCTCGAAAAA	SLC39A9-SLC39A3	Cas12_metal_SLC-SLC
SLC39A9_3-SLC39A3_2	CGTGGCCGGAATCATTCCCTTGGTAATTTCTACTGTCGTAGATGAGAAGGCCCATCGCTCGAAAAA	SLC39A9-SLC39A3	Cas12_metal_SLC-SLC
SLC30A5_1-SLC39A3_2	GGTACGGCCGAATAGAAATTCTGTAATTTCTACTGTCGTAGATGAGAAGGCCCATCGCTCGAAAAA	SLC30A5-SLC39A3	Cas12_metal_SLC-SLC
SLC30A5_2-SLC39A3_2	AGCATAGCTCTCAATCGATCCCTTAATTTCTACTGTCGTAGATGAGAAGGCCCATCGCTCGAAAAA	SLC30A5-SLC39A3	Cas12_metal_SLC-SLC
SLC30A5_3-SLC39A3_2	GAATCATATGATCTCCTAAAAGCTAATTTCTACTGTCGTAGATGAGAAGGCCCATCGCTCGAAAAA	SLC30A5-SLC39A3	Cas12_metal_SLC-SLC
SLC30A9_1-SLC39A3_2	GCAGGATCATTAGTATCTGAAGGTAATTTCTACTGTCGTAGATGAGAAGGCCCATCGCTCGAAAAA	SLC30A9-SLC39A3	Cas12_metal_SLC-SLC
SLC30A9_2-SLC39A3_2	AGGGACCAGGAAAAGTGGTGATGTAATTTCTACTGTCGTAGATGAGAAGGCCCATCGCTCGAAAAA	SLC30A9-SLC39A3	Cas12_metal_SLC-SLC
SLC30A9_3-SLC39A3_2	GTCCTCACCTGATTACAAGTATCTAATTTCTACTGTCGTAGATGAGAAGGCCCATCGCTCGAAAAA	SLC30A9-SLC39A3	Cas12_metal_SLC-SLC
SLC39A11_1-SLC39A3_2	GGGCTATAGAAAAGACGGCATCTTAATTTCTACTGTCGTAGATGAGAAGGCCCATCGCTCGAAAAA	SLC39A11-SLC39A3	Cas12_metal_SLC-SLC
SLC39A11_2-SLC39A3_2	AGTGCCAGGGTCGTCTGGGGGTCTAATTTCTACTGTCGTAGATGAGAAGGCCCATCGCTCGAAAAA	SLC39A11-SLC39A3	Cas12_metal_SLC-SLC
SLC39A11_3-SLC39A3_2	TAGGTCATGTTGGCAGCTTCCTATAATTTCTACTGTCGTAGATGAGAAGGCCCATCGCTCGAAAAA	SLC39A11-SLC39A3	Cas12_metal_SLC-SLC
SLC30A6_1-SLC39A3_2	GACTTGTAGCAGCTGACCGAAGGTAATTTCTACTGTCGTAGATGAGAAGGCCCATCGCTCGAAAAA	SLC30A6-SLC39A3	Cas12_metal_SLC-SLC
SLC30A6_2-SLC39A3_2	ACTGCCTATACTTACCTGACCATTAATTTCTACTGTCGTAGATGAGAAGGCCCATCGCTCGAAAAA	SLC30A6-SLC39A3	Cas12_metal_SLC-SLC
SLC30A6_3-SLC39A3_2	CCCAGACAACACCACCCCATGTTTAATTTCTACTGTCGTAGATGAGAAGGCCCATCGCTCGAAAAA	SLC30A6-SLC39A3	Cas12_metal_SLC-SLC
SLC11A2_1-SLC39A3_2	GCTTTCGTAAACTCTGGGCTTTCTAATTTCTACTGTCGTAGATGAGAAGGCCCATCGCTCGAAAAA	SLC11A2-SLC39A3	Cas12_metal_SLC-SLC
SLC11A2_2-SLC39A3_2	GGTCCCACGAGTCATCCTGTGGCTAATTTCTACTGTCGTAGATGAGAAGGCCCATCGCTCGAAAAA	SLC11A2-SLC39A3	Cas12_metal_SLC-SLC
SLC11A2_3-SLC39A3_2	GGCTTGCGGAAGCTAGAAGCATTTAATTTCTACTGTCGTAGATGAGAAGGCCCATCGCTCGAAAAA	SLC11A2-SLC39A3	Cas12_metal_SLC-SLC
SLC39A7_1-SLC39A3_2	CACCATGGCCATAGCCATGGCTATAATTTCTACTGTCGTAGATGAGAAGGCCCATCGCTCGAAAAA	SLC39A7-SLC39A3	Cas12_metal_SLC-SLC
SLC39A7_2-SLC39A3_2	ACTGAGAACCCACAGTCCCACAGTAATTTCTACTGTCGTAGATGAGAAGGCCCATCGCTCGAAAAA	SLC39A7-SLC39A3	Cas12_metal_SLC-SLC
SLC39A7_3-SLC39A3_2	TGGTGGCTGGACTCGGGGGTCATTAATTTCTACTGTCGTAGATGAGAAGGCCCATCGCTCGAAAAA	SLC39A7-SLC39A3	Cas12_metal_SLC-SLC
SLC31A1_1-SLC39A3_2	TGGCAGCCTATGACCTTCTACTTTAATTTCTACTGTCGTAGATGAGAAGGCCCATCGCTCGAAAAA	SLC31A1-SLC39A3	Cas12_metal_SLC-SLC
SLC31A1_2-SLC39A3_2	CTAGCAATGTTCTATGAAGGACTTAATTTCTACTGTCGTAGATGAGAAGGCCCATCGCTCGAAAAA	SLC31A1-SLC39A3	Cas12_metal_SLC-SLC
SLC31A1_3-SLC39A3_2	CGGTTTGGTGATCAATACAGCTGTAATTTCTACTGTCGTAGATGAGAAGGCCCATCGCTCGAAAAA	SLC31A1-SLC39A3	Cas12_metal_SLC-SLC
SLC39A10_1-SLC39A3_2	TGGACCCGATTATGCTCATACTGTAATTTCTACTGTCGTAGATGAGAAGGCCCATCGCTCGAAAAA	SLC39A10-SLC39A3	Cas12_metal_SLC-SLC
SLC39A10_2-SLC39A3_2	ATAACTGAGTGACGTTCAAACACTAATTTCTACTGTCGTAGATGAGAAGGCCCATCGCTCGAAAAA	SLC39A10-SLC39A3	Cas12_metal_SLC-SLC
SLC39A10_3-SLC39A3_2	ATAATGATTCCATTACTCCCAGTTAATTTCTACTGTCGTAGATGAGAAGGCCCATCGCTCGAAAAA	SLC39A10-SLC39A3	Cas12_metal_SLC-SLC
SLC39A8_1-SLC39A3_2	GGGATATGGATTCCTGTCAGTGATAATTTCTACTGTCGTAGATGAGAAGGCCCATCGCTCGAAAAA	SLC39A8-SLC39A3	Cas12_metal_SLC-SLC
SLC39A8_2-SLC39A3_2	GAGCTGGTTATTTGGGTAGCATTTAATTTCTACTGTCGTAGATGAGAAGGCCCATCGCTCGAAAAA	SLC39A8-SLC39A3	Cas12_metal_SLC-SLC
SLC39A8_3-SLC39A3_2	TGCTTGGGCCGATCCTCACATGGTAATTTCTACTGTCGTAGATGAGAAGGCCCATCGCTCGAAAAA	SLC39A8-SLC39A3	Cas12_metal_SLC-SLC
SLC39A13_1-SLC39A3_2	CCTAGAGATGGGGACCATGCTGCTAATTTCTACTGTCGTAGATGAGAAGGCCCATCGCTCGAAAAA	SLC39A13-SLC39A3	Cas12_metal_SLC-SLC
SLC39A13_2-SLC39A3_2	AGGCGACAGGCCGTCGCAGTCCCTAATTTCTACTGTCGTAGATGAGAAGGCCCATCGCTCGAAAAA	SLC39A13-SLC39A3	Cas12_metal_SLC-SLC
SLC39A13_3-SLC39A3_2	ACCCACGGGCTGGCTGTGGCTGCTAATTTCTACTGTCGTAGATGAGAAGGCCCATCGCTCGAAAAA	SLC39A13-SLC39A3	Cas12_metal_SLC-SLC
SLC30A3_1-SLC39A3_2	ACCCTGGCAGGCGGGTATCTGGCTAATTTCTACTGTCGTAGATGAGAAGGCCCATCGCTCGAAAAA	SLC30A3-SLC39A3	Cas12_metal_SLC-SLC
SLC30A3_2-SLC39A3_2	AAACGCAGGCTGCCTCCGGCGCCTAATTTCTACTGTCGTAGATGAGAAGGCCCATCGCTCGAAAAA	SLC30A3-SLC39A3	Cas12_metal_SLC-SLC
SLC30A3_3-SLC39A3_2	CCTGAGAGGCTGCATGCACGGAGTAATTTCTACTGTCGTAGATGAGAAGGCCCATCGCTCGAAAAA	SLC30A3-SLC39A3	Cas12_metal_SLC-SLC
SLC30A7_1-SLC39A3_2	TAGGCCACGGACACAGTCATTCCTAATTTCTACTGTCGTAGATGAGAAGGCCCATCGCTCGAAAAA	SLC30A7-SLC39A3	Cas12_metal_SLC-SLC
SLC30A7_2-SLC39A3_2	CAGGTCTATACTGTCCGACAAGATAATTTCTACTGTCGTAGATGAGAAGGCCCATCGCTCGAAAAA	SLC30A7-SLC39A3	Cas12_metal_SLC-SLC
SLC30A7_3-SLC39A3_2	CCACAAACCCAAGAATGGAAACATAATTTCTACTGTCGTAGATGAGAAGGCCCATCGCTCGAAAAA	SLC30A7-SLC39A3	Cas12_metal_SLC-SLC
SLC30A1_1-SLC39A3_2	ATCGAGCCGCACGAGATGCAGCATAATTTCTACTGTCGTAGATGAGAAGGCCCATCGCTCGAAAAA	SLC30A1-SLC39A3	Cas12_metal_SLC-SLC
SLC30A1_2-SLC39A3_2	CTACTACAATCACTGAACCCAAGTAATTTCTACTGTCGTAGATGAGAAGGCCCATCGCTCGAAAAA	SLC30A1-SLC39A3	Cas12_metal_SLC-SLC
SLC30A1_3-SLC39A3_2	CCTGACCCCTGCAAAGCATTTGTTAATTTCTACTGTCGTAGATGAGAAGGCCCATCGCTCGAAAAA	SLC30A1-SLC39A3	Cas12_metal_SLC-SLC
SLC31A2_1-SLC39A3_2	CCAGCAGGACTGTGGACACTCCATAATTTCTACTGTCGTAGATGAGAAGGCCCATCGCTCGAAAAA	SLC31A2-SLC39A3	Cas12_metal_SLC-SLC
SLC31A2_2-SLC39A3_2	CCAGTACCTGGTTGAGCAGCTTGTAATTTCTACTGTCGTAGATGAGAAGGCCCATCGCTCGAAAAA	SLC31A2-SLC39A3	Cas12_metal_SLC-SLC
SLC31A2_3-SLC39A3_2	GATGCATTTCATCTTCTCAGATATAATTTCTACTGTCGTAGATGAGAAGGCCCATCGCTCGAAAAA	SLC31A2-SLC39A3	Cas12_metal_SLC-SLC
SLC30A4_1-SLC39A3_2	TGTTGAACCAGTCTGGTCACCGTTAATTTCTACTGTCGTAGATGAGAAGGCCCATCGCTCGAAAAA	SLC30A4-SLC39A3	Cas12_metal_SLC-SLC
SLC30A4_2-SLC39A3_2	TCTTATATGAAGCTGTGCAAAGATAATTTCTACTGTCGTAGATGAGAAGGCCCATCGCTCGAAAAA	SLC30A4-SLC39A3	Cas12_metal_SLC-SLC
SLC30A4_3-SLC39A3_2	ACGGGGCGCACCCGACCCTCCAGTAATTTCTACTGTCGTAGATGAGAAGGCCCATCGCTCGAAAAA	SLC30A4-SLC39A3	Cas12_metal_SLC-SLC
OR11A1_1-SLC39A3_2	TCTACACCTCCGCAGTGATGCCATAATTTCTACTGTCGTAGATGAGAAGGCCCATCGCTCGAAAAA	OR11A1-SLC39A3	Cas12_metal_SLC-SLC
OR11A1_2-SLC39A3_2	TGTGGCCCCAACCACATTGACCATAATTTCTACTGTCGTAGATGAGAAGGCCCATCGCTCGAAAAA	OR11A1-SLC39A3	Cas12_metal_SLC-SLC
OR11A1_3-SLC39A3_2	AGGGATGTCATAGAAGCCAAGGATAATTTCTACTGTCGTAGATGAGAAGGCCCATCGCTCGAAAAA	OR11A1-SLC39A3	Cas12_metal_SLC-SLC
OR2V2_1-SLC39A3_2	TCCGTGGTTATGGCGGTCTTCACTAATTTCTACTGTCGTAGATGAGAAGGCCCATCGCTCGAAAAA	OR2V2-SLC39A3	Cas12_metal_SLC-SLC
OR2V2_2-SLC39A3_2	CCCTACTGTGGCTTGAGGAAGGTTAATTTCTACTGTCGTAGATGAGAAGGCCCATCGCTCGAAAAA	OR2V2-SLC39A3	Cas12_metal_SLC-SLC
OR2V2_3-SLC39A3_2	AATGTGCCAAAGATGGCAGCCAATAATTTCTACTGTCGTAGATGAGAAGGCCCATCGCTCGAAAAA	OR2V2-SLC39A3	Cas12_metal_SLC-SLC
OR5K4_1-SLC39A3_2	CAAATTATCCAGAGCTGAAGACGTAATTTCTACTGTCGTAGATGAGAAGGCCCATCGCTCGAAAAA	OR5K4-SLC39A3	Cas12_metal_SLC-SLC
OR5K4_2-SLC39A3_2	TTAGACCTGCAGAAAGTTAACCTTAATTTCTACTGTCGTAGATGAGAAGGCCCATCGCTCGAAAAA	OR5K4-SLC39A3	Cas12_metal_SLC-SLC
OR5K4_3-SLC39A3_2	ACTGTATAGACTCTCCTGTACAGTAATTTCTACTGTCGTAGATGAGAAGGCCCATCGCTCGAAAAA	OR5K4-SLC39A3	Cas12_metal_SLC-SLC
SLC39A14_1-SLC39A3_3	AGCGAGCAGTCGCGGATTGGGAGTAATTTCTACTGTCGTAGATGGCCAGCGGGTAGTCGGTGCTGA	SLC39A14-SLC39A3	Cas12_metal_SLC-SLC
SLC39A14_2-SLC39A3_3	AGCCGTGTGCTCACTTACTTCATTAATTTCTACTGTCGTAGATGGCCAGCGGGTAGTCGGTGCTGA	SLC39A14-SLC39A3	Cas12_metal_SLC-SLC
SLC39A14_3-SLC39A3_3	TCAGCACTGCAGCAGTGAGCTGGTAATTTCTACTGTCGTAGATGGCCAGCGGGTAGTCGGTGCTGA	SLC39A14-SLC39A3	Cas12_metal_SLC-SLC
SLC39A4_1-SLC39A3_3	ACACGGCCCGTTGGCGCAGTGCATAATTTCTACTGTCGTAGATGGCCAGCGGGTAGTCGGTGCTGA	SLC39A4-SLC39A3	Cas12_metal_SLC-SLC
SLC39A4_2-SLC39A3_3	CCAGGCCTGCGTAGATATCCCTCTAATTTCTACTGTCGTAGATGGCCAGCGGGTAGTCGGTGCTGA	SLC39A4-SLC39A3	Cas12_metal_SLC-SLC
SLC39A4_3-SLC39A3_3	ACGCCTTGCCGAGCCCTCAGTACTAATTTCTACTGTCGTAGATGGCCAGCGGGTAGTCGGTGCTGA	SLC39A4-SLC39A3	Cas12_metal_SLC-SLC
SLC39A6_1-SLC39A3_3	CACACGGCAATATCATCTACAACTAATTTCTACTGTCGTAGATGGCCAGCGGGTAGTCGGTGCTGA	SLC39A6-SLC39A3	Cas12_metal_SLC-SLC
SLC39A6_2-SLC39A3_3	TGCATAAGAACTTACGATCATCTTAATTTCTACTGTCGTAGATGGCCAGCGGGTAGTCGGTGCTGA	SLC39A6-SLC39A3	Cas12_metal_SLC-SLC
SLC39A6_3-SLC39A3_3	ACTTGTATGAATCAGACAAGATCTAATTTCTACTGTCGTAGATGGCCAGCGGGTAGTCGGTGCTGA	SLC39A6-SLC39A3	Cas12_metal_SLC-SLC
SLC39A1_1-SLC39A3_3	GCTCCTGGCCGGCGCAGCACACATAATTTCTACTGTCGTAGATGGCCAGCGGGTAGTCGGTGCTGA	SLC39A1-SLC39A3	Cas12_metal_SLC-SLC
SLC39A1_2-SLC39A3_3	CAAGGAGCAGTCAGGGCCGTCACTAATTTCTACTGTCGTAGATGGCCAGCGGGTAGTCGGTGCTGA	SLC39A1-SLC39A3	Cas12_metal_SLC-SLC
SLC39A1_3-SLC39A3_3	ATGGCCCGAGCCCGGTCTCGCTGTAATTTCTACTGTCGTAGATGGCCAGCGGGTAGTCGGTGCTGA	SLC39A1-SLC39A3	Cas12_metal_SLC-SLC
SLC39A3_1-SLC39A3_3	TGGCCACGTGCTTCAACGCTCTGTAATTTCTACTGTCGTAGATGGCCAGCGGGTAGTCGGTGCTGA	SLC39A3-SLC39A3	Cas12_metal_SLC-SLC
SLC39A3_2-SLC39A3_3	GAGAAGGCCCATCGCTCGAAAAATAATTTCTACTGTCGTAGATGGCCAGCGGGTAGTCGGTGCTGA	SLC39A3-SLC39A3	Cas12_metal_SLC-SLC
SLC39A3_3-SLC39A3_3	GGCCAGCGGGTAGTCGGTGCTGATAATTTCTACTGTCGTAGATGGCCAGCGGGTAGTCGGTGCTGA	SLC39A3-SLC39A3	Cas12_metal_SLC-SLC
SLC39A9_1-SLC39A3_3	GCTCTAAGCCAGCATGCATCAAGTAATTTCTACTGTCGTAGATGGCCAGCGGGTAGTCGGTGCTGA	SLC39A9-SLC39A3	Cas12_metal_SLC-SLC
SLC39A9_2-SLC39A3_3	ACTGCAATCCAACCCTACCTGCATAATTTCTACTGTCGTAGATGGCCAGCGGGTAGTCGGTGCTGA	SLC39A9-SLC39A3	Cas12_metal_SLC-SLC
SLC39A9_3-SLC39A3_3	CGTGGCCGGAATCATTCCCTTGGTAATTTCTACTGTCGTAGATGGCCAGCGGGTAGTCGGTGCTGA	SLC39A9-SLC39A3	Cas12_metal_SLC-SLC
SLC30A5_1-SLC39A3_3	GGTACGGCCGAATAGAAATTCTGTAATTTCTACTGTCGTAGATGGCCAGCGGGTAGTCGGTGCTGA	SLC30A5-SLC39A3	Cas12_metal_SLC-SLC
SLC30A5_2-SLC39A3_3	AGCATAGCTCTCAATCGATCCCTTAATTTCTACTGTCGTAGATGGCCAGCGGGTAGTCGGTGCTGA	SLC30A5-SLC39A3	Cas12_metal_SLC-SLC
SLC30A5_3-SLC39A3_3	GAATCATATGATCTCCTAAAAGCTAATTTCTACTGTCGTAGATGGCCAGCGGGTAGTCGGTGCTGA	SLC30A5-SLC39A3	Cas12_metal_SLC-SLC
SLC30A9_1-SLC39A3_3	GCAGGATCATTAGTATCTGAAGGTAATTTCTACTGTCGTAGATGGCCAGCGGGTAGTCGGTGCTGA	SLC30A9-SLC39A3	Cas12_metal_SLC-SLC
SLC30A9_2-SLC39A3_3	AGGGACCAGGAAAAGTGGTGATGTAATTTCTACTGTCGTAGATGGCCAGCGGGTAGTCGGTGCTGA	SLC30A9-SLC39A3	Cas12_metal_SLC-SLC
SLC30A9_3-SLC39A3_3	GTCCTCACCTGATTACAAGTATCTAATTTCTACTGTCGTAGATGGCCAGCGGGTAGTCGGTGCTGA	SLC30A9-SLC39A3	Cas12_metal_SLC-SLC
SLC39A11_1-SLC39A3_3	GGGCTATAGAAAAGACGGCATCTTAATTTCTACTGTCGTAGATGGCCAGCGGGTAGTCGGTGCTGA	SLC39A11-SLC39A3	Cas12_metal_SLC-SLC
SLC39A11_2-SLC39A3_3	AGTGCCAGGGTCGTCTGGGGGTCTAATTTCTACTGTCGTAGATGGCCAGCGGGTAGTCGGTGCTGA	SLC39A11-SLC39A3	Cas12_metal_SLC-SLC
SLC39A11_3-SLC39A3_3	TAGGTCATGTTGGCAGCTTCCTATAATTTCTACTGTCGTAGATGGCCAGCGGGTAGTCGGTGCTGA	SLC39A11-SLC39A3	Cas12_metal_SLC-SLC
SLC30A6_1-SLC39A3_3	GACTTGTAGCAGCTGACCGAAGGTAATTTCTACTGTCGTAGATGGCCAGCGGGTAGTCGGTGCTGA	SLC30A6-SLC39A3	Cas12_metal_SLC-SLC
SLC30A6_2-SLC39A3_3	ACTGCCTATACTTACCTGACCATTAATTTCTACTGTCGTAGATGGCCAGCGGGTAGTCGGTGCTGA	SLC30A6-SLC39A3	Cas12_metal_SLC-SLC
SLC30A6_3-SLC39A3_3	CCCAGACAACACCACCCCATGTTTAATTTCTACTGTCGTAGATGGCCAGCGGGTAGTCGGTGCTGA	SLC30A6-SLC39A3	Cas12_metal_SLC-SLC
SLC11A2_1-SLC39A3_3	GCTTTCGTAAACTCTGGGCTTTCTAATTTCTACTGTCGTAGATGGCCAGCGGGTAGTCGGTGCTGA	SLC11A2-SLC39A3	Cas12_metal_SLC-SLC
SLC11A2_2-SLC39A3_3	GGTCCCACGAGTCATCCTGTGGCTAATTTCTACTGTCGTAGATGGCCAGCGGGTAGTCGGTGCTGA	SLC11A2-SLC39A3	Cas12_metal_SLC-SLC
SLC11A2_3-SLC39A3_3	GGCTTGCGGAAGCTAGAAGCATTTAATTTCTACTGTCGTAGATGGCCAGCGGGTAGTCGGTGCTGA	SLC11A2-SLC39A3	Cas12_metal_SLC-SLC
SLC39A7_1-SLC39A3_3	CACCATGGCCATAGCCATGGCTATAATTTCTACTGTCGTAGATGGCCAGCGGGTAGTCGGTGCTGA	SLC39A7-SLC39A3	Cas12_metal_SLC-SLC
SLC39A7_2-SLC39A3_3	ACTGAGAACCCACAGTCCCACAGTAATTTCTACTGTCGTAGATGGCCAGCGGGTAGTCGGTGCTGA	SLC39A7-SLC39A3	Cas12_metal_SLC-SLC
SLC39A7_3-SLC39A3_3	TGGTGGCTGGACTCGGGGGTCATTAATTTCTACTGTCGTAGATGGCCAGCGGGTAGTCGGTGCTGA	SLC39A7-SLC39A3	Cas12_metal_SLC-SLC
SLC31A1_1-SLC39A3_3	TGGCAGCCTATGACCTTCTACTTTAATTTCTACTGTCGTAGATGGCCAGCGGGTAGTCGGTGCTGA	SLC31A1-SLC39A3	Cas12_metal_SLC-SLC
SLC31A1_2-SLC39A3_3	CTAGCAATGTTCTATGAAGGACTTAATTTCTACTGTCGTAGATGGCCAGCGGGTAGTCGGTGCTGA	SLC31A1-SLC39A3	Cas12_metal_SLC-SLC
SLC31A1_3-SLC39A3_3	CGGTTTGGTGATCAATACAGCTGTAATTTCTACTGTCGTAGATGGCCAGCGGGTAGTCGGTGCTGA	SLC31A1-SLC39A3	Cas12_metal_SLC-SLC
SLC39A10_1-SLC39A3_3	TGGACCCGATTATGCTCATACTGTAATTTCTACTGTCGTAGATGGCCAGCGGGTAGTCGGTGCTGA	SLC39A10-SLC39A3	Cas12_metal_SLC-SLC
SLC39A10_2-SLC39A3_3	ATAACTGAGTGACGTTCAAACACTAATTTCTACTGTCGTAGATGGCCAGCGGGTAGTCGGTGCTGA	SLC39A10-SLC39A3	Cas12_metal_SLC-SLC
SLC39A10_3-SLC39A3_3	ATAATGATTCCATTACTCCCAGTTAATTTCTACTGTCGTAGATGGCCAGCGGGTAGTCGGTGCTGA	SLC39A10-SLC39A3	Cas12_metal_SLC-SLC
SLC39A8_1-SLC39A3_3	GGGATATGGATTCCTGTCAGTGATAATTTCTACTGTCGTAGATGGCCAGCGGGTAGTCGGTGCTGA	SLC39A8-SLC39A3	Cas12_metal_SLC-SLC
SLC39A8_2-SLC39A3_3	GAGCTGGTTATTTGGGTAGCATTTAATTTCTACTGTCGTAGATGGCCAGCGGGTAGTCGGTGCTGA	SLC39A8-SLC39A3	Cas12_metal_SLC-SLC
SLC39A8_3-SLC39A3_3	TGCTTGGGCCGATCCTCACATGGTAATTTCTACTGTCGTAGATGGCCAGCGGGTAGTCGGTGCTGA	SLC39A8-SLC39A3	Cas12_metal_SLC-SLC
SLC39A13_1-SLC39A3_3	CCTAGAGATGGGGACCATGCTGCTAATTTCTACTGTCGTAGATGGCCAGCGGGTAGTCGGTGCTGA	SLC39A13-SLC39A3	Cas12_metal_SLC-SLC
SLC39A13_2-SLC39A3_3	AGGCGACAGGCCGTCGCAGTCCCTAATTTCTACTGTCGTAGATGGCCAGCGGGTAGTCGGTGCTGA	SLC39A13-SLC39A3	Cas12_metal_SLC-SLC
SLC39A13_3-SLC39A3_3	ACCCACGGGCTGGCTGTGGCTGCTAATTTCTACTGTCGTAGATGGCCAGCGGGTAGTCGGTGCTGA	SLC39A13-SLC39A3	Cas12_metal_SLC-SLC
SLC30A3_1-SLC39A3_3	ACCCTGGCAGGCGGGTATCTGGCTAATTTCTACTGTCGTAGATGGCCAGCGGGTAGTCGGTGCTGA	SLC30A3-SLC39A3	Cas12_metal_SLC-SLC
SLC30A3_2-SLC39A3_3	AAACGCAGGCTGCCTCCGGCGCCTAATTTCTACTGTCGTAGATGGCCAGCGGGTAGTCGGTGCTGA	SLC30A3-SLC39A3	Cas12_metal_SLC-SLC
SLC30A3_3-SLC39A3_3	CCTGAGAGGCTGCATGCACGGAGTAATTTCTACTGTCGTAGATGGCCAGCGGGTAGTCGGTGCTGA	SLC30A3-SLC39A3	Cas12_metal_SLC-SLC
SLC30A7_1-SLC39A3_3	TAGGCCACGGACACAGTCATTCCTAATTTCTACTGTCGTAGATGGCCAGCGGGTAGTCGGTGCTGA	SLC30A7-SLC39A3	Cas12_metal_SLC-SLC
SLC30A7_2-SLC39A3_3	CAGGTCTATACTGTCCGACAAGATAATTTCTACTGTCGTAGATGGCCAGCGGGTAGTCGGTGCTGA	SLC30A7-SLC39A3	Cas12_metal_SLC-SLC
SLC30A7_3-SLC39A3_3	CCACAAACCCAAGAATGGAAACATAATTTCTACTGTCGTAGATGGCCAGCGGGTAGTCGGTGCTGA	SLC30A7-SLC39A3	Cas12_metal_SLC-SLC
SLC30A1_1-SLC39A3_3	ATCGAGCCGCACGAGATGCAGCATAATTTCTACTGTCGTAGATGGCCAGCGGGTAGTCGGTGCTGA	SLC30A1-SLC39A3	Cas12_metal_SLC-SLC
SLC30A1_2-SLC39A3_3	CTACTACAATCACTGAACCCAAGTAATTTCTACTGTCGTAGATGGCCAGCGGGTAGTCGGTGCTGA	SLC30A1-SLC39A3	Cas12_metal_SLC-SLC
SLC30A1_3-SLC39A3_3	CCTGACCCCTGCAAAGCATTTGTTAATTTCTACTGTCGTAGATGGCCAGCGGGTAGTCGGTGCTGA	SLC30A1-SLC39A3	Cas12_metal_SLC-SLC
SLC31A2_1-SLC39A3_3	CCAGCAGGACTGTGGACACTCCATAATTTCTACTGTCGTAGATGGCCAGCGGGTAGTCGGTGCTGA	SLC31A2-SLC39A3	Cas12_metal_SLC-SLC
SLC31A2_2-SLC39A3_3	CCAGTACCTGGTTGAGCAGCTTGTAATTTCTACTGTCGTAGATGGCCAGCGGGTAGTCGGTGCTGA	SLC31A2-SLC39A3	Cas12_metal_SLC-SLC
SLC31A2_3-SLC39A3_3	GATGCATTTCATCTTCTCAGATATAATTTCTACTGTCGTAGATGGCCAGCGGGTAGTCGGTGCTGA	SLC31A2-SLC39A3	Cas12_metal_SLC-SLC
SLC30A4_1-SLC39A3_3	TGTTGAACCAGTCTGGTCACCGTTAATTTCTACTGTCGTAGATGGCCAGCGGGTAGTCGGTGCTGA	SLC30A4-SLC39A3	Cas12_metal_SLC-SLC
SLC30A4_2-SLC39A3_3	TCTTATATGAAGCTGTGCAAAGATAATTTCTACTGTCGTAGATGGCCAGCGGGTAGTCGGTGCTGA	SLC30A4-SLC39A3	Cas12_metal_SLC-SLC
SLC30A4_3-SLC39A3_3	ACGGGGCGCACCCGACCCTCCAGTAATTTCTACTGTCGTAGATGGCCAGCGGGTAGTCGGTGCTGA	SLC30A4-SLC39A3	Cas12_metal_SLC-SLC
OR11A1_1-SLC39A3_3	TCTACACCTCCGCAGTGATGCCATAATTTCTACTGTCGTAGATGGCCAGCGGGTAGTCGGTGCTGA	OR11A1-SLC39A3	Cas12_metal_SLC-SLC
OR11A1_2-SLC39A3_3	TGTGGCCCCAACCACATTGACCATAATTTCTACTGTCGTAGATGGCCAGCGGGTAGTCGGTGCTGA	OR11A1-SLC39A3	Cas12_metal_SLC-SLC
OR11A1_3-SLC39A3_3	AGGGATGTCATAGAAGCCAAGGATAATTTCTACTGTCGTAGATGGCCAGCGGGTAGTCGGTGCTGA	OR11A1-SLC39A3	Cas12_metal_SLC-SLC
OR2V2_1-SLC39A3_3	TCCGTGGTTATGGCGGTCTTCACTAATTTCTACTGTCGTAGATGGCCAGCGGGTAGTCGGTGCTGA	OR2V2-SLC39A3	Cas12_metal_SLC-SLC
OR2V2_2-SLC39A3_3	CCCTACTGTGGCTTGAGGAAGGTTAATTTCTACTGTCGTAGATGGCCAGCGGGTAGTCGGTGCTGA	OR2V2-SLC39A3	Cas12_metal_SLC-SLC
OR2V2_3-SLC39A3_3	AATGTGCCAAAGATGGCAGCCAATAATTTCTACTGTCGTAGATGGCCAGCGGGTAGTCGGTGCTGA	OR2V2-SLC39A3	Cas12_metal_SLC-SLC
OR5K4_1-SLC39A3_3	CAAATTATCCAGAGCTGAAGACGTAATTTCTACTGTCGTAGATGGCCAGCGGGTAGTCGGTGCTGA	OR5K4-SLC39A3	Cas12_metal_SLC-SLC
OR5K4_2-SLC39A3_3	TTAGACCTGCAGAAAGTTAACCTTAATTTCTACTGTCGTAGATGGCCAGCGGGTAGTCGGTGCTGA	OR5K4-SLC39A3	Cas12_metal_SLC-SLC
OR5K4_3-SLC39A3_3	ACTGTATAGACTCTCCTGTACAGTAATTTCTACTGTCGTAGATGGCCAGCGGGTAGTCGGTGCTGA	OR5K4-SLC39A3	Cas12_metal_SLC-SLC
SLC39A14_1-SLC39A9_1	AGCGAGCAGTCGCGGATTGGGAGTAATTTCTACTGTCGTAGATGCTCTAAGCCAGCATGCATCAAG	SLC39A14-SLC39A9	Cas12_metal_SLC-SLC
SLC39A14_2-SLC39A9_1	AGCCGTGTGCTCACTTACTTCATTAATTTCTACTGTCGTAGATGCTCTAAGCCAGCATGCATCAAG	SLC39A14-SLC39A9	Cas12_metal_SLC-SLC
SLC39A14_3-SLC39A9_1	TCAGCACTGCAGCAGTGAGCTGGTAATTTCTACTGTCGTAGATGCTCTAAGCCAGCATGCATCAAG	SLC39A14-SLC39A9	Cas12_metal_SLC-SLC
SLC39A4_1-SLC39A9_1	ACACGGCCCGTTGGCGCAGTGCATAATTTCTACTGTCGTAGATGCTCTAAGCCAGCATGCATCAAG	SLC39A4-SLC39A9	Cas12_metal_SLC-SLC
SLC39A4_2-SLC39A9_1	CCAGGCCTGCGTAGATATCCCTCTAATTTCTACTGTCGTAGATGCTCTAAGCCAGCATGCATCAAG	SLC39A4-SLC39A9	Cas12_metal_SLC-SLC
SLC39A4_3-SLC39A9_1	ACGCCTTGCCGAGCCCTCAGTACTAATTTCTACTGTCGTAGATGCTCTAAGCCAGCATGCATCAAG	SLC39A4-SLC39A9	Cas12_metal_SLC-SLC
SLC39A6_1-SLC39A9_1	CACACGGCAATATCATCTACAACTAATTTCTACTGTCGTAGATGCTCTAAGCCAGCATGCATCAAG	SLC39A6-SLC39A9	Cas12_metal_SLC-SLC
SLC39A6_2-SLC39A9_1	TGCATAAGAACTTACGATCATCTTAATTTCTACTGTCGTAGATGCTCTAAGCCAGCATGCATCAAG	SLC39A6-SLC39A9	Cas12_metal_SLC-SLC
SLC39A6_3-SLC39A9_1	ACTTGTATGAATCAGACAAGATCTAATTTCTACTGTCGTAGATGCTCTAAGCCAGCATGCATCAAG	SLC39A6-SLC39A9	Cas12_metal_SLC-SLC
SLC39A1_1-SLC39A9_1	GCTCCTGGCCGGCGCAGCACACATAATTTCTACTGTCGTAGATGCTCTAAGCCAGCATGCATCAAG	SLC39A1-SLC39A9	Cas12_metal_SLC-SLC
SLC39A1_2-SLC39A9_1	CAAGGAGCAGTCAGGGCCGTCACTAATTTCTACTGTCGTAGATGCTCTAAGCCAGCATGCATCAAG	SLC39A1-SLC39A9	Cas12_metal_SLC-SLC
SLC39A1_3-SLC39A9_1	ATGGCCCGAGCCCGGTCTCGCTGTAATTTCTACTGTCGTAGATGCTCTAAGCCAGCATGCATCAAG	SLC39A1-SLC39A9	Cas12_metal_SLC-SLC
SLC39A3_1-SLC39A9_1	TGGCCACGTGCTTCAACGCTCTGTAATTTCTACTGTCGTAGATGCTCTAAGCCAGCATGCATCAAG	SLC39A3-SLC39A9	Cas12_metal_SLC-SLC
SLC39A3_2-SLC39A9_1	GAGAAGGCCCATCGCTCGAAAAATAATTTCTACTGTCGTAGATGCTCTAAGCCAGCATGCATCAAG	SLC39A3-SLC39A9	Cas12_metal_SLC-SLC
SLC39A3_3-SLC39A9_1	GGCCAGCGGGTAGTCGGTGCTGATAATTTCTACTGTCGTAGATGCTCTAAGCCAGCATGCATCAAG	SLC39A3-SLC39A9	Cas12_metal_SLC-SLC
SLC39A9_1-SLC39A9_1	GCTCTAAGCCAGCATGCATCAAGTAATTTCTACTGTCGTAGATGCTCTAAGCCAGCATGCATCAAG	SLC39A9-SLC39A9	Cas12_metal_SLC-SLC
SLC39A9_2-SLC39A9_1	ACTGCAATCCAACCCTACCTGCATAATTTCTACTGTCGTAGATGCTCTAAGCCAGCATGCATCAAG	SLC39A9-SLC39A9	Cas12_metal_SLC-SLC
SLC39A9_3-SLC39A9_1	CGTGGCCGGAATCATTCCCTTGGTAATTTCTACTGTCGTAGATGCTCTAAGCCAGCATGCATCAAG	SLC39A9-SLC39A9	Cas12_metal_SLC-SLC
SLC30A5_1-SLC39A9_1	GGTACGGCCGAATAGAAATTCTGTAATTTCTACTGTCGTAGATGCTCTAAGCCAGCATGCATCAAG	SLC30A5-SLC39A9	Cas12_metal_SLC-SLC
SLC30A5_2-SLC39A9_1	AGCATAGCTCTCAATCGATCCCTTAATTTCTACTGTCGTAGATGCTCTAAGCCAGCATGCATCAAG	SLC30A5-SLC39A9	Cas12_metal_SLC-SLC
SLC30A5_3-SLC39A9_1	GAATCATATGATCTCCTAAAAGCTAATTTCTACTGTCGTAGATGCTCTAAGCCAGCATGCATCAAG	SLC30A5-SLC39A9	Cas12_metal_SLC-SLC
SLC30A9_1-SLC39A9_1	GCAGGATCATTAGTATCTGAAGGTAATTTCTACTGTCGTAGATGCTCTAAGCCAGCATGCATCAAG	SLC30A9-SLC39A9	Cas12_metal_SLC-SLC
SLC30A9_2-SLC39A9_1	AGGGACCAGGAAAAGTGGTGATGTAATTTCTACTGTCGTAGATGCTCTAAGCCAGCATGCATCAAG	SLC30A9-SLC39A9	Cas12_metal_SLC-SLC
SLC30A9_3-SLC39A9_1	GTCCTCACCTGATTACAAGTATCTAATTTCTACTGTCGTAGATGCTCTAAGCCAGCATGCATCAAG	SLC30A9-SLC39A9	Cas12_metal_SLC-SLC
SLC39A11_1-SLC39A9_1	GGGCTATAGAAAAGACGGCATCTTAATTTCTACTGTCGTAGATGCTCTAAGCCAGCATGCATCAAG	SLC39A11-SLC39A9	Cas12_metal_SLC-SLC
SLC39A11_2-SLC39A9_1	AGTGCCAGGGTCGTCTGGGGGTCTAATTTCTACTGTCGTAGATGCTCTAAGCCAGCATGCATCAAG	SLC39A11-SLC39A9	Cas12_metal_SLC-SLC
SLC39A11_3-SLC39A9_1	TAGGTCATGTTGGCAGCTTCCTATAATTTCTACTGTCGTAGATGCTCTAAGCCAGCATGCATCAAG	SLC39A11-SLC39A9	Cas12_metal_SLC-SLC
SLC30A6_1-SLC39A9_1	GACTTGTAGCAGCTGACCGAAGGTAATTTCTACTGTCGTAGATGCTCTAAGCCAGCATGCATCAAG	SLC30A6-SLC39A9	Cas12_metal_SLC-SLC
SLC30A6_2-SLC39A9_1	ACTGCCTATACTTACCTGACCATTAATTTCTACTGTCGTAGATGCTCTAAGCCAGCATGCATCAAG	SLC30A6-SLC39A9	Cas12_metal_SLC-SLC
SLC30A6_3-SLC39A9_1	CCCAGACAACACCACCCCATGTTTAATTTCTACTGTCGTAGATGCTCTAAGCCAGCATGCATCAAG	SLC30A6-SLC39A9	Cas12_metal_SLC-SLC
SLC11A2_1-SLC39A9_1	GCTTTCGTAAACTCTGGGCTTTCTAATTTCTACTGTCGTAGATGCTCTAAGCCAGCATGCATCAAG	SLC11A2-SLC39A9	Cas12_metal_SLC-SLC
SLC11A2_2-SLC39A9_1	GGTCCCACGAGTCATCCTGTGGCTAATTTCTACTGTCGTAGATGCTCTAAGCCAGCATGCATCAAG	SLC11A2-SLC39A9	Cas12_metal_SLC-SLC
SLC11A2_3-SLC39A9_1	GGCTTGCGGAAGCTAGAAGCATTTAATTTCTACTGTCGTAGATGCTCTAAGCCAGCATGCATCAAG	SLC11A2-SLC39A9	Cas12_metal_SLC-SLC
SLC39A7_1-SLC39A9_1	CACCATGGCCATAGCCATGGCTATAATTTCTACTGTCGTAGATGCTCTAAGCCAGCATGCATCAAG	SLC39A7-SLC39A9	Cas12_metal_SLC-SLC
SLC39A7_2-SLC39A9_1	ACTGAGAACCCACAGTCCCACAGTAATTTCTACTGTCGTAGATGCTCTAAGCCAGCATGCATCAAG	SLC39A7-SLC39A9	Cas12_metal_SLC-SLC
SLC39A7_3-SLC39A9_1	TGGTGGCTGGACTCGGGGGTCATTAATTTCTACTGTCGTAGATGCTCTAAGCCAGCATGCATCAAG	SLC39A7-SLC39A9	Cas12_metal_SLC-SLC
SLC31A1_1-SLC39A9_1	TGGCAGCCTATGACCTTCTACTTTAATTTCTACTGTCGTAGATGCTCTAAGCCAGCATGCATCAAG	SLC31A1-SLC39A9	Cas12_metal_SLC-SLC
SLC31A1_2-SLC39A9_1	CTAGCAATGTTCTATGAAGGACTTAATTTCTACTGTCGTAGATGCTCTAAGCCAGCATGCATCAAG	SLC31A1-SLC39A9	Cas12_metal_SLC-SLC
SLC31A1_3-SLC39A9_1	CGGTTTGGTGATCAATACAGCTGTAATTTCTACTGTCGTAGATGCTCTAAGCCAGCATGCATCAAG	SLC31A1-SLC39A9	Cas12_metal_SLC-SLC
SLC39A10_1-SLC39A9_1	TGGACCCGATTATGCTCATACTGTAATTTCTACTGTCGTAGATGCTCTAAGCCAGCATGCATCAAG	SLC39A10-SLC39A9	Cas12_metal_SLC-SLC
SLC39A10_2-SLC39A9_1	ATAACTGAGTGACGTTCAAACACTAATTTCTACTGTCGTAGATGCTCTAAGCCAGCATGCATCAAG	SLC39A10-SLC39A9	Cas12_metal_SLC-SLC
SLC39A10_3-SLC39A9_1	ATAATGATTCCATTACTCCCAGTTAATTTCTACTGTCGTAGATGCTCTAAGCCAGCATGCATCAAG	SLC39A10-SLC39A9	Cas12_metal_SLC-SLC
SLC39A8_1-SLC39A9_1	GGGATATGGATTCCTGTCAGTGATAATTTCTACTGTCGTAGATGCTCTAAGCCAGCATGCATCAAG	SLC39A8-SLC39A9	Cas12_metal_SLC-SLC
SLC39A8_2-SLC39A9_1	GAGCTGGTTATTTGGGTAGCATTTAATTTCTACTGTCGTAGATGCTCTAAGCCAGCATGCATCAAG	SLC39A8-SLC39A9	Cas12_metal_SLC-SLC
SLC39A8_3-SLC39A9_1	TGCTTGGGCCGATCCTCACATGGTAATTTCTACTGTCGTAGATGCTCTAAGCCAGCATGCATCAAG	SLC39A8-SLC39A9	Cas12_metal_SLC-SLC
SLC39A13_1-SLC39A9_1	CCTAGAGATGGGGACCATGCTGCTAATTTCTACTGTCGTAGATGCTCTAAGCCAGCATGCATCAAG	SLC39A13-SLC39A9	Cas12_metal_SLC-SLC
SLC39A13_2-SLC39A9_1	AGGCGACAGGCCGTCGCAGTCCCTAATTTCTACTGTCGTAGATGCTCTAAGCCAGCATGCATCAAG	SLC39A13-SLC39A9	Cas12_metal_SLC-SLC
SLC39A13_3-SLC39A9_1	ACCCACGGGCTGGCTGTGGCTGCTAATTTCTACTGTCGTAGATGCTCTAAGCCAGCATGCATCAAG	SLC39A13-SLC39A9	Cas12_metal_SLC-SLC
SLC30A3_1-SLC39A9_1	ACCCTGGCAGGCGGGTATCTGGCTAATTTCTACTGTCGTAGATGCTCTAAGCCAGCATGCATCAAG	SLC30A3-SLC39A9	Cas12_metal_SLC-SLC
SLC30A3_2-SLC39A9_1	AAACGCAGGCTGCCTCCGGCGCCTAATTTCTACTGTCGTAGATGCTCTAAGCCAGCATGCATCAAG	SLC30A3-SLC39A9	Cas12_metal_SLC-SLC
SLC30A3_3-SLC39A9_1	CCTGAGAGGCTGCATGCACGGAGTAATTTCTACTGTCGTAGATGCTCTAAGCCAGCATGCATCAAG	SLC30A3-SLC39A9	Cas12_metal_SLC-SLC
SLC30A7_1-SLC39A9_1	TAGGCCACGGACACAGTCATTCCTAATTTCTACTGTCGTAGATGCTCTAAGCCAGCATGCATCAAG	SLC30A7-SLC39A9	Cas12_metal_SLC-SLC
SLC30A7_2-SLC39A9_1	CAGGTCTATACTGTCCGACAAGATAATTTCTACTGTCGTAGATGCTCTAAGCCAGCATGCATCAAG	SLC30A7-SLC39A9	Cas12_metal_SLC-SLC
SLC30A7_3-SLC39A9_1	CCACAAACCCAAGAATGGAAACATAATTTCTACTGTCGTAGATGCTCTAAGCCAGCATGCATCAAG	SLC30A7-SLC39A9	Cas12_metal_SLC-SLC
SLC30A1_1-SLC39A9_1	ATCGAGCCGCACGAGATGCAGCATAATTTCTACTGTCGTAGATGCTCTAAGCCAGCATGCATCAAG	SLC30A1-SLC39A9	Cas12_metal_SLC-SLC
SLC30A1_2-SLC39A9_1	CTACTACAATCACTGAACCCAAGTAATTTCTACTGTCGTAGATGCTCTAAGCCAGCATGCATCAAG	SLC30A1-SLC39A9	Cas12_metal_SLC-SLC
SLC30A1_3-SLC39A9_1	CCTGACCCCTGCAAAGCATTTGTTAATTTCTACTGTCGTAGATGCTCTAAGCCAGCATGCATCAAG	SLC30A1-SLC39A9	Cas12_metal_SLC-SLC
SLC31A2_1-SLC39A9_1	CCAGCAGGACTGTGGACACTCCATAATTTCTACTGTCGTAGATGCTCTAAGCCAGCATGCATCAAG	SLC31A2-SLC39A9	Cas12_metal_SLC-SLC
SLC31A2_2-SLC39A9_1	CCAGTACCTGGTTGAGCAGCTTGTAATTTCTACTGTCGTAGATGCTCTAAGCCAGCATGCATCAAG	SLC31A2-SLC39A9	Cas12_metal_SLC-SLC
SLC31A2_3-SLC39A9_1	GATGCATTTCATCTTCTCAGATATAATTTCTACTGTCGTAGATGCTCTAAGCCAGCATGCATCAAG	SLC31A2-SLC39A9	Cas12_metal_SLC-SLC
SLC30A4_1-SLC39A9_1	TGTTGAACCAGTCTGGTCACCGTTAATTTCTACTGTCGTAGATGCTCTAAGCCAGCATGCATCAAG	SLC30A4-SLC39A9	Cas12_metal_SLC-SLC
SLC30A4_2-SLC39A9_1	TCTTATATGAAGCTGTGCAAAGATAATTTCTACTGTCGTAGATGCTCTAAGCCAGCATGCATCAAG	SLC30A4-SLC39A9	Cas12_metal_SLC-SLC
SLC30A4_3-SLC39A9_1	ACGGGGCGCACCCGACCCTCCAGTAATTTCTACTGTCGTAGATGCTCTAAGCCAGCATGCATCAAG	SLC30A4-SLC39A9	Cas12_metal_SLC-SLC
OR11A1_1-SLC39A9_1	TCTACACCTCCGCAGTGATGCCATAATTTCTACTGTCGTAGATGCTCTAAGCCAGCATGCATCAAG	OR11A1-SLC39A9	Cas12_metal_SLC-SLC
OR11A1_2-SLC39A9_1	TGTGGCCCCAACCACATTGACCATAATTTCTACTGTCGTAGATGCTCTAAGCCAGCATGCATCAAG	OR11A1-SLC39A9	Cas12_metal_SLC-SLC
OR11A1_3-SLC39A9_1	AGGGATGTCATAGAAGCCAAGGATAATTTCTACTGTCGTAGATGCTCTAAGCCAGCATGCATCAAG	OR11A1-SLC39A9	Cas12_metal_SLC-SLC
OR2V2_1-SLC39A9_1	TCCGTGGTTATGGCGGTCTTCACTAATTTCTACTGTCGTAGATGCTCTAAGCCAGCATGCATCAAG	OR2V2-SLC39A9	Cas12_metal_SLC-SLC
OR2V2_2-SLC39A9_1	CCCTACTGTGGCTTGAGGAAGGTTAATTTCTACTGTCGTAGATGCTCTAAGCCAGCATGCATCAAG	OR2V2-SLC39A9	Cas12_metal_SLC-SLC
OR2V2_3-SLC39A9_1	AATGTGCCAAAGATGGCAGCCAATAATTTCTACTGTCGTAGATGCTCTAAGCCAGCATGCATCAAG	OR2V2-SLC39A9	Cas12_metal_SLC-SLC
OR5K4_1-SLC39A9_1	CAAATTATCCAGAGCTGAAGACGTAATTTCTACTGTCGTAGATGCTCTAAGCCAGCATGCATCAAG	OR5K4-SLC39A9	Cas12_metal_SLC-SLC
OR5K4_2-SLC39A9_1	TTAGACCTGCAGAAAGTTAACCTTAATTTCTACTGTCGTAGATGCTCTAAGCCAGCATGCATCAAG	OR5K4-SLC39A9	Cas12_metal_SLC-SLC
OR5K4_3-SLC39A9_1	ACTGTATAGACTCTCCTGTACAGTAATTTCTACTGTCGTAGATGCTCTAAGCCAGCATGCATCAAG	OR5K4-SLC39A9	Cas12_metal_SLC-SLC
SLC39A14_1-SLC39A9_2	AGCGAGCAGTCGCGGATTGGGAGTAATTTCTACTGTCGTAGATACTGCAATCCAACCCTACCTGCA	SLC39A14-SLC39A9	Cas12_metal_SLC-SLC
SLC39A14_2-SLC39A9_2	AGCCGTGTGCTCACTTACTTCATTAATTTCTACTGTCGTAGATACTGCAATCCAACCCTACCTGCA	SLC39A14-SLC39A9	Cas12_metal_SLC-SLC
SLC39A14_3-SLC39A9_2	TCAGCACTGCAGCAGTGAGCTGGTAATTTCTACTGTCGTAGATACTGCAATCCAACCCTACCTGCA	SLC39A14-SLC39A9	Cas12_metal_SLC-SLC
SLC39A4_1-SLC39A9_2	ACACGGCCCGTTGGCGCAGTGCATAATTTCTACTGTCGTAGATACTGCAATCCAACCCTACCTGCA	SLC39A4-SLC39A9	Cas12_metal_SLC-SLC
SLC39A4_2-SLC39A9_2	CCAGGCCTGCGTAGATATCCCTCTAATTTCTACTGTCGTAGATACTGCAATCCAACCCTACCTGCA	SLC39A4-SLC39A9	Cas12_metal_SLC-SLC
SLC39A4_3-SLC39A9_2	ACGCCTTGCCGAGCCCTCAGTACTAATTTCTACTGTCGTAGATACTGCAATCCAACCCTACCTGCA	SLC39A4-SLC39A9	Cas12_metal_SLC-SLC
SLC39A6_1-SLC39A9_2	CACACGGCAATATCATCTACAACTAATTTCTACTGTCGTAGATACTGCAATCCAACCCTACCTGCA	SLC39A6-SLC39A9	Cas12_metal_SLC-SLC
SLC39A6_2-SLC39A9_2	TGCATAAGAACTTACGATCATCTTAATTTCTACTGTCGTAGATACTGCAATCCAACCCTACCTGCA	SLC39A6-SLC39A9	Cas12_metal_SLC-SLC
SLC39A6_3-SLC39A9_2	ACTTGTATGAATCAGACAAGATCTAATTTCTACTGTCGTAGATACTGCAATCCAACCCTACCTGCA	SLC39A6-SLC39A9	Cas12_metal_SLC-SLC
SLC39A1_1-SLC39A9_2	GCTCCTGGCCGGCGCAGCACACATAATTTCTACTGTCGTAGATACTGCAATCCAACCCTACCTGCA	SLC39A1-SLC39A9	Cas12_metal_SLC-SLC
SLC39A1_2-SLC39A9_2	CAAGGAGCAGTCAGGGCCGTCACTAATTTCTACTGTCGTAGATACTGCAATCCAACCCTACCTGCA	SLC39A1-SLC39A9	Cas12_metal_SLC-SLC
SLC39A1_3-SLC39A9_2	ATGGCCCGAGCCCGGTCTCGCTGTAATTTCTACTGTCGTAGATACTGCAATCCAACCCTACCTGCA	SLC39A1-SLC39A9	Cas12_metal_SLC-SLC
SLC39A3_1-SLC39A9_2	TGGCCACGTGCTTCAACGCTCTGTAATTTCTACTGTCGTAGATACTGCAATCCAACCCTACCTGCA	SLC39A3-SLC39A9	Cas12_metal_SLC-SLC
SLC39A3_2-SLC39A9_2	GAGAAGGCCCATCGCTCGAAAAATAATTTCTACTGTCGTAGATACTGCAATCCAACCCTACCTGCA	SLC39A3-SLC39A9	Cas12_metal_SLC-SLC
SLC39A3_3-SLC39A9_2	GGCCAGCGGGTAGTCGGTGCTGATAATTTCTACTGTCGTAGATACTGCAATCCAACCCTACCTGCA	SLC39A3-SLC39A9	Cas12_metal_SLC-SLC
SLC39A9_1-SLC39A9_2	GCTCTAAGCCAGCATGCATCAAGTAATTTCTACTGTCGTAGATACTGCAATCCAACCCTACCTGCA	SLC39A9-SLC39A9	Cas12_metal_SLC-SLC
SLC39A9_2-SLC39A9_2	ACTGCAATCCAACCCTACCTGCATAATTTCTACTGTCGTAGATACTGCAATCCAACCCTACCTGCA	SLC39A9-SLC39A9	Cas12_metal_SLC-SLC
SLC39A9_3-SLC39A9_2	CGTGGCCGGAATCATTCCCTTGGTAATTTCTACTGTCGTAGATACTGCAATCCAACCCTACCTGCA	SLC39A9-SLC39A9	Cas12_metal_SLC-SLC
SLC30A5_1-SLC39A9_2	GGTACGGCCGAATAGAAATTCTGTAATTTCTACTGTCGTAGATACTGCAATCCAACCCTACCTGCA	SLC30A5-SLC39A9	Cas12_metal_SLC-SLC
SLC30A5_2-SLC39A9_2	AGCATAGCTCTCAATCGATCCCTTAATTTCTACTGTCGTAGATACTGCAATCCAACCCTACCTGCA	SLC30A5-SLC39A9	Cas12_metal_SLC-SLC
SLC30A5_3-SLC39A9_2	GAATCATATGATCTCCTAAAAGCTAATTTCTACTGTCGTAGATACTGCAATCCAACCCTACCTGCA	SLC30A5-SLC39A9	Cas12_metal_SLC-SLC
SLC30A9_1-SLC39A9_2	GCAGGATCATTAGTATCTGAAGGTAATTTCTACTGTCGTAGATACTGCAATCCAACCCTACCTGCA	SLC30A9-SLC39A9	Cas12_metal_SLC-SLC
SLC30A9_2-SLC39A9_2	AGGGACCAGGAAAAGTGGTGATGTAATTTCTACTGTCGTAGATACTGCAATCCAACCCTACCTGCA	SLC30A9-SLC39A9	Cas12_metal_SLC-SLC
SLC30A9_3-SLC39A9_2	GTCCTCACCTGATTACAAGTATCTAATTTCTACTGTCGTAGATACTGCAATCCAACCCTACCTGCA	SLC30A9-SLC39A9	Cas12_metal_SLC-SLC
SLC39A11_1-SLC39A9_2	GGGCTATAGAAAAGACGGCATCTTAATTTCTACTGTCGTAGATACTGCAATCCAACCCTACCTGCA	SLC39A11-SLC39A9	Cas12_metal_SLC-SLC
SLC39A11_2-SLC39A9_2	AGTGCCAGGGTCGTCTGGGGGTCTAATTTCTACTGTCGTAGATACTGCAATCCAACCCTACCTGCA	SLC39A11-SLC39A9	Cas12_metal_SLC-SLC
SLC39A11_3-SLC39A9_2	TAGGTCATGTTGGCAGCTTCCTATAATTTCTACTGTCGTAGATACTGCAATCCAACCCTACCTGCA	SLC39A11-SLC39A9	Cas12_metal_SLC-SLC
SLC30A6_1-SLC39A9_2	GACTTGTAGCAGCTGACCGAAGGTAATTTCTACTGTCGTAGATACTGCAATCCAACCCTACCTGCA	SLC30A6-SLC39A9	Cas12_metal_SLC-SLC
SLC30A6_2-SLC39A9_2	ACTGCCTATACTTACCTGACCATTAATTTCTACTGTCGTAGATACTGCAATCCAACCCTACCTGCA	SLC30A6-SLC39A9	Cas12_metal_SLC-SLC
SLC30A6_3-SLC39A9_2	CCCAGACAACACCACCCCATGTTTAATTTCTACTGTCGTAGATACTGCAATCCAACCCTACCTGCA	SLC30A6-SLC39A9	Cas12_metal_SLC-SLC
SLC11A2_1-SLC39A9_2	GCTTTCGTAAACTCTGGGCTTTCTAATTTCTACTGTCGTAGATACTGCAATCCAACCCTACCTGCA	SLC11A2-SLC39A9	Cas12_metal_SLC-SLC
SLC11A2_2-SLC39A9_2	GGTCCCACGAGTCATCCTGTGGCTAATTTCTACTGTCGTAGATACTGCAATCCAACCCTACCTGCA	SLC11A2-SLC39A9	Cas12_metal_SLC-SLC
SLC11A2_3-SLC39A9_2	GGCTTGCGGAAGCTAGAAGCATTTAATTTCTACTGTCGTAGATACTGCAATCCAACCCTACCTGCA	SLC11A2-SLC39A9	Cas12_metal_SLC-SLC
SLC39A7_1-SLC39A9_2	CACCATGGCCATAGCCATGGCTATAATTTCTACTGTCGTAGATACTGCAATCCAACCCTACCTGCA	SLC39A7-SLC39A9	Cas12_metal_SLC-SLC
SLC39A7_2-SLC39A9_2	ACTGAGAACCCACAGTCCCACAGTAATTTCTACTGTCGTAGATACTGCAATCCAACCCTACCTGCA	SLC39A7-SLC39A9	Cas12_metal_SLC-SLC
SLC39A7_3-SLC39A9_2	TGGTGGCTGGACTCGGGGGTCATTAATTTCTACTGTCGTAGATACTGCAATCCAACCCTACCTGCA	SLC39A7-SLC39A9	Cas12_metal_SLC-SLC
SLC31A1_1-SLC39A9_2	TGGCAGCCTATGACCTTCTACTTTAATTTCTACTGTCGTAGATACTGCAATCCAACCCTACCTGCA	SLC31A1-SLC39A9	Cas12_metal_SLC-SLC
SLC31A1_2-SLC39A9_2	CTAGCAATGTTCTATGAAGGACTTAATTTCTACTGTCGTAGATACTGCAATCCAACCCTACCTGCA	SLC31A1-SLC39A9	Cas12_metal_SLC-SLC
SLC31A1_3-SLC39A9_2	CGGTTTGGTGATCAATACAGCTGTAATTTCTACTGTCGTAGATACTGCAATCCAACCCTACCTGCA	SLC31A1-SLC39A9	Cas12_metal_SLC-SLC
SLC39A10_1-SLC39A9_2	TGGACCCGATTATGCTCATACTGTAATTTCTACTGTCGTAGATACTGCAATCCAACCCTACCTGCA	SLC39A10-SLC39A9	Cas12_metal_SLC-SLC
SLC39A10_2-SLC39A9_2	ATAACTGAGTGACGTTCAAACACTAATTTCTACTGTCGTAGATACTGCAATCCAACCCTACCTGCA	SLC39A10-SLC39A9	Cas12_metal_SLC-SLC
SLC39A10_3-SLC39A9_2	ATAATGATTCCATTACTCCCAGTTAATTTCTACTGTCGTAGATACTGCAATCCAACCCTACCTGCA	SLC39A10-SLC39A9	Cas12_metal_SLC-SLC
SLC39A8_1-SLC39A9_2	GGGATATGGATTCCTGTCAGTGATAATTTCTACTGTCGTAGATACTGCAATCCAACCCTACCTGCA	SLC39A8-SLC39A9	Cas12_metal_SLC-SLC
SLC39A8_2-SLC39A9_2	GAGCTGGTTATTTGGGTAGCATTTAATTTCTACTGTCGTAGATACTGCAATCCAACCCTACCTGCA	SLC39A8-SLC39A9	Cas12_metal_SLC-SLC
SLC39A8_3-SLC39A9_2	TGCTTGGGCCGATCCTCACATGGTAATTTCTACTGTCGTAGATACTGCAATCCAACCCTACCTGCA	SLC39A8-SLC39A9	Cas12_metal_SLC-SLC
SLC39A13_1-SLC39A9_2	CCTAGAGATGGGGACCATGCTGCTAATTTCTACTGTCGTAGATACTGCAATCCAACCCTACCTGCA	SLC39A13-SLC39A9	Cas12_metal_SLC-SLC
SLC39A13_2-SLC39A9_2	AGGCGACAGGCCGTCGCAGTCCCTAATTTCTACTGTCGTAGATACTGCAATCCAACCCTACCTGCA	SLC39A13-SLC39A9	Cas12_metal_SLC-SLC
SLC39A13_3-SLC39A9_2	ACCCACGGGCTGGCTGTGGCTGCTAATTTCTACTGTCGTAGATACTGCAATCCAACCCTACCTGCA	SLC39A13-SLC39A9	Cas12_metal_SLC-SLC
SLC30A3_1-SLC39A9_2	ACCCTGGCAGGCGGGTATCTGGCTAATTTCTACTGTCGTAGATACTGCAATCCAACCCTACCTGCA	SLC30A3-SLC39A9	Cas12_metal_SLC-SLC
SLC30A3_2-SLC39A9_2	AAACGCAGGCTGCCTCCGGCGCCTAATTTCTACTGTCGTAGATACTGCAATCCAACCCTACCTGCA	SLC30A3-SLC39A9	Cas12_metal_SLC-SLC
SLC30A3_3-SLC39A9_2	CCTGAGAGGCTGCATGCACGGAGTAATTTCTACTGTCGTAGATACTGCAATCCAACCCTACCTGCA	SLC30A3-SLC39A9	Cas12_metal_SLC-SLC
SLC30A7_1-SLC39A9_2	TAGGCCACGGACACAGTCATTCCTAATTTCTACTGTCGTAGATACTGCAATCCAACCCTACCTGCA	SLC30A7-SLC39A9	Cas12_metal_SLC-SLC
SLC30A7_2-SLC39A9_2	CAGGTCTATACTGTCCGACAAGATAATTTCTACTGTCGTAGATACTGCAATCCAACCCTACCTGCA	SLC30A7-SLC39A9	Cas12_metal_SLC-SLC
SLC30A7_3-SLC39A9_2	CCACAAACCCAAGAATGGAAACATAATTTCTACTGTCGTAGATACTGCAATCCAACCCTACCTGCA	SLC30A7-SLC39A9	Cas12_metal_SLC-SLC
SLC30A1_1-SLC39A9_2	ATCGAGCCGCACGAGATGCAGCATAATTTCTACTGTCGTAGATACTGCAATCCAACCCTACCTGCA	SLC30A1-SLC39A9	Cas12_metal_SLC-SLC
SLC30A1_2-SLC39A9_2	CTACTACAATCACTGAACCCAAGTAATTTCTACTGTCGTAGATACTGCAATCCAACCCTACCTGCA	SLC30A1-SLC39A9	Cas12_metal_SLC-SLC
SLC30A1_3-SLC39A9_2	CCTGACCCCTGCAAAGCATTTGTTAATTTCTACTGTCGTAGATACTGCAATCCAACCCTACCTGCA	SLC30A1-SLC39A9	Cas12_metal_SLC-SLC
SLC31A2_1-SLC39A9_2	CCAGCAGGACTGTGGACACTCCATAATTTCTACTGTCGTAGATACTGCAATCCAACCCTACCTGCA	SLC31A2-SLC39A9	Cas12_metal_SLC-SLC
SLC31A2_2-SLC39A9_2	CCAGTACCTGGTTGAGCAGCTTGTAATTTCTACTGTCGTAGATACTGCAATCCAACCCTACCTGCA	SLC31A2-SLC39A9	Cas12_metal_SLC-SLC
SLC31A2_3-SLC39A9_2	GATGCATTTCATCTTCTCAGATATAATTTCTACTGTCGTAGATACTGCAATCCAACCCTACCTGCA	SLC31A2-SLC39A9	Cas12_metal_SLC-SLC
SLC30A4_1-SLC39A9_2	TGTTGAACCAGTCTGGTCACCGTTAATTTCTACTGTCGTAGATACTGCAATCCAACCCTACCTGCA	SLC30A4-SLC39A9	Cas12_metal_SLC-SLC
SLC30A4_2-SLC39A9_2	TCTTATATGAAGCTGTGCAAAGATAATTTCTACTGTCGTAGATACTGCAATCCAACCCTACCTGCA	SLC30A4-SLC39A9	Cas12_metal_SLC-SLC
SLC30A4_3-SLC39A9_2	ACGGGGCGCACCCGACCCTCCAGTAATTTCTACTGTCGTAGATACTGCAATCCAACCCTACCTGCA	SLC30A4-SLC39A9	Cas12_metal_SLC-SLC
OR11A1_1-SLC39A9_2	TCTACACCTCCGCAGTGATGCCATAATTTCTACTGTCGTAGATACTGCAATCCAACCCTACCTGCA	OR11A1-SLC39A9	Cas12_metal_SLC-SLC
OR11A1_2-SLC39A9_2	TGTGGCCCCAACCACATTGACCATAATTTCTACTGTCGTAGATACTGCAATCCAACCCTACCTGCA	OR11A1-SLC39A9	Cas12_metal_SLC-SLC
OR11A1_3-SLC39A9_2	AGGGATGTCATAGAAGCCAAGGATAATTTCTACTGTCGTAGATACTGCAATCCAACCCTACCTGCA	OR11A1-SLC39A9	Cas12_metal_SLC-SLC
OR2V2_1-SLC39A9_2	TCCGTGGTTATGGCGGTCTTCACTAATTTCTACTGTCGTAGATACTGCAATCCAACCCTACCTGCA	OR2V2-SLC39A9	Cas12_metal_SLC-SLC
OR2V2_2-SLC39A9_2	CCCTACTGTGGCTTGAGGAAGGTTAATTTCTACTGTCGTAGATACTGCAATCCAACCCTACCTGCA	OR2V2-SLC39A9	Cas12_metal_SLC-SLC
OR2V2_3-SLC39A9_2	AATGTGCCAAAGATGGCAGCCAATAATTTCTACTGTCGTAGATACTGCAATCCAACCCTACCTGCA	OR2V2-SLC39A9	Cas12_metal_SLC-SLC
OR5K4_1-SLC39A9_2	CAAATTATCCAGAGCTGAAGACGTAATTTCTACTGTCGTAGATACTGCAATCCAACCCTACCTGCA	OR5K4-SLC39A9	Cas12_metal_SLC-SLC
OR5K4_2-SLC39A9_2	TTAGACCTGCAGAAAGTTAACCTTAATTTCTACTGTCGTAGATACTGCAATCCAACCCTACCTGCA	OR5K4-SLC39A9	Cas12_metal_SLC-SLC
OR5K4_3-SLC39A9_2	ACTGTATAGACTCTCCTGTACAGTAATTTCTACTGTCGTAGATACTGCAATCCAACCCTACCTGCA	OR5K4-SLC39A9	Cas12_metal_SLC-SLC
SLC39A14_1-SLC39A9_3	AGCGAGCAGTCGCGGATTGGGAGTAATTTCTACTGTCGTAGATCGTGGCCGGAATCATTCCCTTGG	SLC39A14-SLC39A9	Cas12_metal_SLC-SLC
SLC39A14_2-SLC39A9_3	AGCCGTGTGCTCACTTACTTCATTAATTTCTACTGTCGTAGATCGTGGCCGGAATCATTCCCTTGG	SLC39A14-SLC39A9	Cas12_metal_SLC-SLC
SLC39A14_3-SLC39A9_3	TCAGCACTGCAGCAGTGAGCTGGTAATTTCTACTGTCGTAGATCGTGGCCGGAATCATTCCCTTGG	SLC39A14-SLC39A9	Cas12_metal_SLC-SLC
SLC39A4_1-SLC39A9_3	ACACGGCCCGTTGGCGCAGTGCATAATTTCTACTGTCGTAGATCGTGGCCGGAATCATTCCCTTGG	SLC39A4-SLC39A9	Cas12_metal_SLC-SLC
SLC39A4_2-SLC39A9_3	CCAGGCCTGCGTAGATATCCCTCTAATTTCTACTGTCGTAGATCGTGGCCGGAATCATTCCCTTGG	SLC39A4-SLC39A9	Cas12_metal_SLC-SLC
SLC39A4_3-SLC39A9_3	ACGCCTTGCCGAGCCCTCAGTACTAATTTCTACTGTCGTAGATCGTGGCCGGAATCATTCCCTTGG	SLC39A4-SLC39A9	Cas12_metal_SLC-SLC
SLC39A6_1-SLC39A9_3	CACACGGCAATATCATCTACAACTAATTTCTACTGTCGTAGATCGTGGCCGGAATCATTCCCTTGG	SLC39A6-SLC39A9	Cas12_metal_SLC-SLC
SLC39A6_2-SLC39A9_3	TGCATAAGAACTTACGATCATCTTAATTTCTACTGTCGTAGATCGTGGCCGGAATCATTCCCTTGG	SLC39A6-SLC39A9	Cas12_metal_SLC-SLC
SLC39A6_3-SLC39A9_3	ACTTGTATGAATCAGACAAGATCTAATTTCTACTGTCGTAGATCGTGGCCGGAATCATTCCCTTGG	SLC39A6-SLC39A9	Cas12_metal_SLC-SLC
SLC39A1_1-SLC39A9_3	GCTCCTGGCCGGCGCAGCACACATAATTTCTACTGTCGTAGATCGTGGCCGGAATCATTCCCTTGG	SLC39A1-SLC39A9	Cas12_metal_SLC-SLC
SLC39A1_2-SLC39A9_3	CAAGGAGCAGTCAGGGCCGTCACTAATTTCTACTGTCGTAGATCGTGGCCGGAATCATTCCCTTGG	SLC39A1-SLC39A9	Cas12_metal_SLC-SLC
SLC39A1_3-SLC39A9_3	ATGGCCCGAGCCCGGTCTCGCTGTAATTTCTACTGTCGTAGATCGTGGCCGGAATCATTCCCTTGG	SLC39A1-SLC39A9	Cas12_metal_SLC-SLC
SLC39A3_1-SLC39A9_3	TGGCCACGTGCTTCAACGCTCTGTAATTTCTACTGTCGTAGATCGTGGCCGGAATCATTCCCTTGG	SLC39A3-SLC39A9	Cas12_metal_SLC-SLC
SLC39A3_2-SLC39A9_3	GAGAAGGCCCATCGCTCGAAAAATAATTTCTACTGTCGTAGATCGTGGCCGGAATCATTCCCTTGG	SLC39A3-SLC39A9	Cas12_metal_SLC-SLC
SLC39A3_3-SLC39A9_3	GGCCAGCGGGTAGTCGGTGCTGATAATTTCTACTGTCGTAGATCGTGGCCGGAATCATTCCCTTGG	SLC39A3-SLC39A9	Cas12_metal_SLC-SLC
SLC39A9_1-SLC39A9_3	GCTCTAAGCCAGCATGCATCAAGTAATTTCTACTGTCGTAGATCGTGGCCGGAATCATTCCCTTGG	SLC39A9-SLC39A9	Cas12_metal_SLC-SLC
SLC39A9_2-SLC39A9_3	ACTGCAATCCAACCCTACCTGCATAATTTCTACTGTCGTAGATCGTGGCCGGAATCATTCCCTTGG	SLC39A9-SLC39A9	Cas12_metal_SLC-SLC
SLC39A9_3-SLC39A9_3	CGTGGCCGGAATCATTCCCTTGGTAATTTCTACTGTCGTAGATCGTGGCCGGAATCATTCCCTTGG	SLC39A9-SLC39A9	Cas12_metal_SLC-SLC
SLC30A5_1-SLC39A9_3	GGTACGGCCGAATAGAAATTCTGTAATTTCTACTGTCGTAGATCGTGGCCGGAATCATTCCCTTGG	SLC30A5-SLC39A9	Cas12_metal_SLC-SLC
SLC30A5_2-SLC39A9_3	AGCATAGCTCTCAATCGATCCCTTAATTTCTACTGTCGTAGATCGTGGCCGGAATCATTCCCTTGG	SLC30A5-SLC39A9	Cas12_metal_SLC-SLC
SLC30A5_3-SLC39A9_3	GAATCATATGATCTCCTAAAAGCTAATTTCTACTGTCGTAGATCGTGGCCGGAATCATTCCCTTGG	SLC30A5-SLC39A9	Cas12_metal_SLC-SLC
SLC30A9_1-SLC39A9_3	GCAGGATCATTAGTATCTGAAGGTAATTTCTACTGTCGTAGATCGTGGCCGGAATCATTCCCTTGG	SLC30A9-SLC39A9	Cas12_metal_SLC-SLC
SLC30A9_2-SLC39A9_3	AGGGACCAGGAAAAGTGGTGATGTAATTTCTACTGTCGTAGATCGTGGCCGGAATCATTCCCTTGG	SLC30A9-SLC39A9	Cas12_metal_SLC-SLC
SLC30A9_3-SLC39A9_3	GTCCTCACCTGATTACAAGTATCTAATTTCTACTGTCGTAGATCGTGGCCGGAATCATTCCCTTGG	SLC30A9-SLC39A9	Cas12_metal_SLC-SLC
SLC39A11_1-SLC39A9_3	GGGCTATAGAAAAGACGGCATCTTAATTTCTACTGTCGTAGATCGTGGCCGGAATCATTCCCTTGG	SLC39A11-SLC39A9	Cas12_metal_SLC-SLC
SLC39A11_2-SLC39A9_3	AGTGCCAGGGTCGTCTGGGGGTCTAATTTCTACTGTCGTAGATCGTGGCCGGAATCATTCCCTTGG	SLC39A11-SLC39A9	Cas12_metal_SLC-SLC
SLC39A11_3-SLC39A9_3	TAGGTCATGTTGGCAGCTTCCTATAATTTCTACTGTCGTAGATCGTGGCCGGAATCATTCCCTTGG	SLC39A11-SLC39A9	Cas12_metal_SLC-SLC
SLC30A6_1-SLC39A9_3	GACTTGTAGCAGCTGACCGAAGGTAATTTCTACTGTCGTAGATCGTGGCCGGAATCATTCCCTTGG	SLC30A6-SLC39A9	Cas12_metal_SLC-SLC
SLC30A6_2-SLC39A9_3	ACTGCCTATACTTACCTGACCATTAATTTCTACTGTCGTAGATCGTGGCCGGAATCATTCCCTTGG	SLC30A6-SLC39A9	Cas12_metal_SLC-SLC
SLC30A6_3-SLC39A9_3	CCCAGACAACACCACCCCATGTTTAATTTCTACTGTCGTAGATCGTGGCCGGAATCATTCCCTTGG	SLC30A6-SLC39A9	Cas12_metal_SLC-SLC
SLC11A2_1-SLC39A9_3	GCTTTCGTAAACTCTGGGCTTTCTAATTTCTACTGTCGTAGATCGTGGCCGGAATCATTCCCTTGG	SLC11A2-SLC39A9	Cas12_metal_SLC-SLC
SLC11A2_2-SLC39A9_3	GGTCCCACGAGTCATCCTGTGGCTAATTTCTACTGTCGTAGATCGTGGCCGGAATCATTCCCTTGG	SLC11A2-SLC39A9	Cas12_metal_SLC-SLC
SLC11A2_3-SLC39A9_3	GGCTTGCGGAAGCTAGAAGCATTTAATTTCTACTGTCGTAGATCGTGGCCGGAATCATTCCCTTGG	SLC11A2-SLC39A9	Cas12_metal_SLC-SLC
SLC39A7_1-SLC39A9_3	CACCATGGCCATAGCCATGGCTATAATTTCTACTGTCGTAGATCGTGGCCGGAATCATTCCCTTGG	SLC39A7-SLC39A9	Cas12_metal_SLC-SLC
SLC39A7_2-SLC39A9_3	ACTGAGAACCCACAGTCCCACAGTAATTTCTACTGTCGTAGATCGTGGCCGGAATCATTCCCTTGG	SLC39A7-SLC39A9	Cas12_metal_SLC-SLC
SLC39A7_3-SLC39A9_3	TGGTGGCTGGACTCGGGGGTCATTAATTTCTACTGTCGTAGATCGTGGCCGGAATCATTCCCTTGG	SLC39A7-SLC39A9	Cas12_metal_SLC-SLC
SLC31A1_1-SLC39A9_3	TGGCAGCCTATGACCTTCTACTTTAATTTCTACTGTCGTAGATCGTGGCCGGAATCATTCCCTTGG	SLC31A1-SLC39A9	Cas12_metal_SLC-SLC
SLC31A1_2-SLC39A9_3	CTAGCAATGTTCTATGAAGGACTTAATTTCTACTGTCGTAGATCGTGGCCGGAATCATTCCCTTGG	SLC31A1-SLC39A9	Cas12_metal_SLC-SLC
SLC31A1_3-SLC39A9_3	CGGTTTGGTGATCAATACAGCTGTAATTTCTACTGTCGTAGATCGTGGCCGGAATCATTCCCTTGG	SLC31A1-SLC39A9	Cas12_metal_SLC-SLC
SLC39A10_1-SLC39A9_3	TGGACCCGATTATGCTCATACTGTAATTTCTACTGTCGTAGATCGTGGCCGGAATCATTCCCTTGG	SLC39A10-SLC39A9	Cas12_metal_SLC-SLC
SLC39A10_2-SLC39A9_3	ATAACTGAGTGACGTTCAAACACTAATTTCTACTGTCGTAGATCGTGGCCGGAATCATTCCCTTGG	SLC39A10-SLC39A9	Cas12_metal_SLC-SLC
SLC39A10_3-SLC39A9_3	ATAATGATTCCATTACTCCCAGTTAATTTCTACTGTCGTAGATCGTGGCCGGAATCATTCCCTTGG	SLC39A10-SLC39A9	Cas12_metal_SLC-SLC
SLC39A8_1-SLC39A9_3	GGGATATGGATTCCTGTCAGTGATAATTTCTACTGTCGTAGATCGTGGCCGGAATCATTCCCTTGG	SLC39A8-SLC39A9	Cas12_metal_SLC-SLC
SLC39A8_2-SLC39A9_3	GAGCTGGTTATTTGGGTAGCATTTAATTTCTACTGTCGTAGATCGTGGCCGGAATCATTCCCTTGG	SLC39A8-SLC39A9	Cas12_metal_SLC-SLC
SLC39A8_3-SLC39A9_3	TGCTTGGGCCGATCCTCACATGGTAATTTCTACTGTCGTAGATCGTGGCCGGAATCATTCCCTTGG	SLC39A8-SLC39A9	Cas12_metal_SLC-SLC
SLC39A13_1-SLC39A9_3	CCTAGAGATGGGGACCATGCTGCTAATTTCTACTGTCGTAGATCGTGGCCGGAATCATTCCCTTGG	SLC39A13-SLC39A9	Cas12_metal_SLC-SLC
SLC39A13_2-SLC39A9_3	AGGCGACAGGCCGTCGCAGTCCCTAATTTCTACTGTCGTAGATCGTGGCCGGAATCATTCCCTTGG	SLC39A13-SLC39A9	Cas12_metal_SLC-SLC
SLC39A13_3-SLC39A9_3	ACCCACGGGCTGGCTGTGGCTGCTAATTTCTACTGTCGTAGATCGTGGCCGGAATCATTCCCTTGG	SLC39A13-SLC39A9	Cas12_metal_SLC-SLC
SLC30A3_1-SLC39A9_3	ACCCTGGCAGGCGGGTATCTGGCTAATTTCTACTGTCGTAGATCGTGGCCGGAATCATTCCCTTGG	SLC30A3-SLC39A9	Cas12_metal_SLC-SLC
SLC30A3_2-SLC39A9_3	AAACGCAGGCTGCCTCCGGCGCCTAATTTCTACTGTCGTAGATCGTGGCCGGAATCATTCCCTTGG	SLC30A3-SLC39A9	Cas12_metal_SLC-SLC
SLC30A3_3-SLC39A9_3	CCTGAGAGGCTGCATGCACGGAGTAATTTCTACTGTCGTAGATCGTGGCCGGAATCATTCCCTTGG	SLC30A3-SLC39A9	Cas12_metal_SLC-SLC
SLC30A7_1-SLC39A9_3	TAGGCCACGGACACAGTCATTCCTAATTTCTACTGTCGTAGATCGTGGCCGGAATCATTCCCTTGG	SLC30A7-SLC39A9	Cas12_metal_SLC-SLC
SLC30A7_2-SLC39A9_3	CAGGTCTATACTGTCCGACAAGATAATTTCTACTGTCGTAGATCGTGGCCGGAATCATTCCCTTGG	SLC30A7-SLC39A9	Cas12_metal_SLC-SLC
SLC30A7_3-SLC39A9_3	CCACAAACCCAAGAATGGAAACATAATTTCTACTGTCGTAGATCGTGGCCGGAATCATTCCCTTGG	SLC30A7-SLC39A9	Cas12_metal_SLC-SLC
SLC30A1_1-SLC39A9_3	ATCGAGCCGCACGAGATGCAGCATAATTTCTACTGTCGTAGATCGTGGCCGGAATCATTCCCTTGG	SLC30A1-SLC39A9	Cas12_metal_SLC-SLC
SLC30A1_2-SLC39A9_3	CTACTACAATCACTGAACCCAAGTAATTTCTACTGTCGTAGATCGTGGCCGGAATCATTCCCTTGG	SLC30A1-SLC39A9	Cas12_metal_SLC-SLC
SLC30A1_3-SLC39A9_3	CCTGACCCCTGCAAAGCATTTGTTAATTTCTACTGTCGTAGATCGTGGCCGGAATCATTCCCTTGG	SLC30A1-SLC39A9	Cas12_metal_SLC-SLC
SLC31A2_1-SLC39A9_3	CCAGCAGGACTGTGGACACTCCATAATTTCTACTGTCGTAGATCGTGGCCGGAATCATTCCCTTGG	SLC31A2-SLC39A9	Cas12_metal_SLC-SLC
SLC31A2_2-SLC39A9_3	CCAGTACCTGGTTGAGCAGCTTGTAATTTCTACTGTCGTAGATCGTGGCCGGAATCATTCCCTTGG	SLC31A2-SLC39A9	Cas12_metal_SLC-SLC
SLC31A2_3-SLC39A9_3	GATGCATTTCATCTTCTCAGATATAATTTCTACTGTCGTAGATCGTGGCCGGAATCATTCCCTTGG	SLC31A2-SLC39A9	Cas12_metal_SLC-SLC
SLC30A4_1-SLC39A9_3	TGTTGAACCAGTCTGGTCACCGTTAATTTCTACTGTCGTAGATCGTGGCCGGAATCATTCCCTTGG	SLC30A4-SLC39A9	Cas12_metal_SLC-SLC
SLC30A4_2-SLC39A9_3	TCTTATATGAAGCTGTGCAAAGATAATTTCTACTGTCGTAGATCGTGGCCGGAATCATTCCCTTGG	SLC30A4-SLC39A9	Cas12_metal_SLC-SLC
SLC30A4_3-SLC39A9_3	ACGGGGCGCACCCGACCCTCCAGTAATTTCTACTGTCGTAGATCGTGGCCGGAATCATTCCCTTGG	SLC30A4-SLC39A9	Cas12_metal_SLC-SLC
OR11A1_1-SLC39A9_3	TCTACACCTCCGCAGTGATGCCATAATTTCTACTGTCGTAGATCGTGGCCGGAATCATTCCCTTGG	OR11A1-SLC39A9	Cas12_metal_SLC-SLC
OR11A1_2-SLC39A9_3	TGTGGCCCCAACCACATTGACCATAATTTCTACTGTCGTAGATCGTGGCCGGAATCATTCCCTTGG	OR11A1-SLC39A9	Cas12_metal_SLC-SLC
OR11A1_3-SLC39A9_3	AGGGATGTCATAGAAGCCAAGGATAATTTCTACTGTCGTAGATCGTGGCCGGAATCATTCCCTTGG	OR11A1-SLC39A9	Cas12_metal_SLC-SLC
OR2V2_1-SLC39A9_3	TCCGTGGTTATGGCGGTCTTCACTAATTTCTACTGTCGTAGATCGTGGCCGGAATCATTCCCTTGG	OR2V2-SLC39A9	Cas12_metal_SLC-SLC
OR2V2_2-SLC39A9_3	CCCTACTGTGGCTTGAGGAAGGTTAATTTCTACTGTCGTAGATCGTGGCCGGAATCATTCCCTTGG	OR2V2-SLC39A9	Cas12_metal_SLC-SLC
OR2V2_3-SLC39A9_3	AATGTGCCAAAGATGGCAGCCAATAATTTCTACTGTCGTAGATCGTGGCCGGAATCATTCCCTTGG	OR2V2-SLC39A9	Cas12_metal_SLC-SLC
OR5K4_1-SLC39A9_3	CAAATTATCCAGAGCTGAAGACGTAATTTCTACTGTCGTAGATCGTGGCCGGAATCATTCCCTTGG	OR5K4-SLC39A9	Cas12_metal_SLC-SLC
OR5K4_2-SLC39A9_3	TTAGACCTGCAGAAAGTTAACCTTAATTTCTACTGTCGTAGATCGTGGCCGGAATCATTCCCTTGG	OR5K4-SLC39A9	Cas12_metal_SLC-SLC
OR5K4_3-SLC39A9_3	ACTGTATAGACTCTCCTGTACAGTAATTTCTACTGTCGTAGATCGTGGCCGGAATCATTCCCTTGG	OR5K4-SLC39A9	Cas12_metal_SLC-SLC
SLC39A14_1-SLC30A5_1	AGCGAGCAGTCGCGGATTGGGAGTAATTTCTACTGTCGTAGATGGTACGGCCGAATAGAAATTCTG	SLC39A14-SLC30A5	Cas12_metal_SLC-SLC
SLC39A14_2-SLC30A5_1	AGCCGTGTGCTCACTTACTTCATTAATTTCTACTGTCGTAGATGGTACGGCCGAATAGAAATTCTG	SLC39A14-SLC30A5	Cas12_metal_SLC-SLC
SLC39A14_3-SLC30A5_1	TCAGCACTGCAGCAGTGAGCTGGTAATTTCTACTGTCGTAGATGGTACGGCCGAATAGAAATTCTG	SLC39A14-SLC30A5	Cas12_metal_SLC-SLC
SLC39A4_1-SLC30A5_1	ACACGGCCCGTTGGCGCAGTGCATAATTTCTACTGTCGTAGATGGTACGGCCGAATAGAAATTCTG	SLC39A4-SLC30A5	Cas12_metal_SLC-SLC
SLC39A4_2-SLC30A5_1	CCAGGCCTGCGTAGATATCCCTCTAATTTCTACTGTCGTAGATGGTACGGCCGAATAGAAATTCTG	SLC39A4-SLC30A5	Cas12_metal_SLC-SLC
SLC39A4_3-SLC30A5_1	ACGCCTTGCCGAGCCCTCAGTACTAATTTCTACTGTCGTAGATGGTACGGCCGAATAGAAATTCTG	SLC39A4-SLC30A5	Cas12_metal_SLC-SLC
SLC39A6_1-SLC30A5_1	CACACGGCAATATCATCTACAACTAATTTCTACTGTCGTAGATGGTACGGCCGAATAGAAATTCTG	SLC39A6-SLC30A5	Cas12_metal_SLC-SLC
SLC39A6_2-SLC30A5_1	TGCATAAGAACTTACGATCATCTTAATTTCTACTGTCGTAGATGGTACGGCCGAATAGAAATTCTG	SLC39A6-SLC30A5	Cas12_metal_SLC-SLC
SLC39A6_3-SLC30A5_1	ACTTGTATGAATCAGACAAGATCTAATTTCTACTGTCGTAGATGGTACGGCCGAATAGAAATTCTG	SLC39A6-SLC30A5	Cas12_metal_SLC-SLC
SLC39A1_1-SLC30A5_1	GCTCCTGGCCGGCGCAGCACACATAATTTCTACTGTCGTAGATGGTACGGCCGAATAGAAATTCTG	SLC39A1-SLC30A5	Cas12_metal_SLC-SLC
SLC39A1_2-SLC30A5_1	CAAGGAGCAGTCAGGGCCGTCACTAATTTCTACTGTCGTAGATGGTACGGCCGAATAGAAATTCTG	SLC39A1-SLC30A5	Cas12_metal_SLC-SLC
SLC39A1_3-SLC30A5_1	ATGGCCCGAGCCCGGTCTCGCTGTAATTTCTACTGTCGTAGATGGTACGGCCGAATAGAAATTCTG	SLC39A1-SLC30A5	Cas12_metal_SLC-SLC
SLC39A3_1-SLC30A5_1	TGGCCACGTGCTTCAACGCTCTGTAATTTCTACTGTCGTAGATGGTACGGCCGAATAGAAATTCTG	SLC39A3-SLC30A5	Cas12_metal_SLC-SLC
SLC39A3_2-SLC30A5_1	GAGAAGGCCCATCGCTCGAAAAATAATTTCTACTGTCGTAGATGGTACGGCCGAATAGAAATTCTG	SLC39A3-SLC30A5	Cas12_metal_SLC-SLC
SLC39A3_3-SLC30A5_1	GGCCAGCGGGTAGTCGGTGCTGATAATTTCTACTGTCGTAGATGGTACGGCCGAATAGAAATTCTG	SLC39A3-SLC30A5	Cas12_metal_SLC-SLC
SLC39A9_1-SLC30A5_1	GCTCTAAGCCAGCATGCATCAAGTAATTTCTACTGTCGTAGATGGTACGGCCGAATAGAAATTCTG	SLC39A9-SLC30A5	Cas12_metal_SLC-SLC
SLC39A9_2-SLC30A5_1	ACTGCAATCCAACCCTACCTGCATAATTTCTACTGTCGTAGATGGTACGGCCGAATAGAAATTCTG	SLC39A9-SLC30A5	Cas12_metal_SLC-SLC
SLC39A9_3-SLC30A5_1	CGTGGCCGGAATCATTCCCTTGGTAATTTCTACTGTCGTAGATGGTACGGCCGAATAGAAATTCTG	SLC39A9-SLC30A5	Cas12_metal_SLC-SLC
SLC30A5_1-SLC30A5_1	GGTACGGCCGAATAGAAATTCTGTAATTTCTACTGTCGTAGATGGTACGGCCGAATAGAAATTCTG	SLC30A5-SLC30A5	Cas12_metal_SLC-SLC
SLC30A5_2-SLC30A5_1	AGCATAGCTCTCAATCGATCCCTTAATTTCTACTGTCGTAGATGGTACGGCCGAATAGAAATTCTG	SLC30A5-SLC30A5	Cas12_metal_SLC-SLC
SLC30A5_3-SLC30A5_1	GAATCATATGATCTCCTAAAAGCTAATTTCTACTGTCGTAGATGGTACGGCCGAATAGAAATTCTG	SLC30A5-SLC30A5	Cas12_metal_SLC-SLC
SLC30A9_1-SLC30A5_1	GCAGGATCATTAGTATCTGAAGGTAATTTCTACTGTCGTAGATGGTACGGCCGAATAGAAATTCTG	SLC30A9-SLC30A5	Cas12_metal_SLC-SLC
SLC30A9_2-SLC30A5_1	AGGGACCAGGAAAAGTGGTGATGTAATTTCTACTGTCGTAGATGGTACGGCCGAATAGAAATTCTG	SLC30A9-SLC30A5	Cas12_metal_SLC-SLC
SLC30A9_3-SLC30A5_1	GTCCTCACCTGATTACAAGTATCTAATTTCTACTGTCGTAGATGGTACGGCCGAATAGAAATTCTG	SLC30A9-SLC30A5	Cas12_metal_SLC-SLC
SLC39A11_1-SLC30A5_1	GGGCTATAGAAAAGACGGCATCTTAATTTCTACTGTCGTAGATGGTACGGCCGAATAGAAATTCTG	SLC39A11-SLC30A5	Cas12_metal_SLC-SLC
SLC39A11_2-SLC30A5_1	AGTGCCAGGGTCGTCTGGGGGTCTAATTTCTACTGTCGTAGATGGTACGGCCGAATAGAAATTCTG	SLC39A11-SLC30A5	Cas12_metal_SLC-SLC
SLC39A11_3-SLC30A5_1	TAGGTCATGTTGGCAGCTTCCTATAATTTCTACTGTCGTAGATGGTACGGCCGAATAGAAATTCTG	SLC39A11-SLC30A5	Cas12_metal_SLC-SLC
SLC30A6_1-SLC30A5_1	GACTTGTAGCAGCTGACCGAAGGTAATTTCTACTGTCGTAGATGGTACGGCCGAATAGAAATTCTG	SLC30A6-SLC30A5	Cas12_metal_SLC-SLC
SLC30A6_2-SLC30A5_1	ACTGCCTATACTTACCTGACCATTAATTTCTACTGTCGTAGATGGTACGGCCGAATAGAAATTCTG	SLC30A6-SLC30A5	Cas12_metal_SLC-SLC
SLC30A6_3-SLC30A5_1	CCCAGACAACACCACCCCATGTTTAATTTCTACTGTCGTAGATGGTACGGCCGAATAGAAATTCTG	SLC30A6-SLC30A5	Cas12_metal_SLC-SLC
SLC11A2_1-SLC30A5_1	GCTTTCGTAAACTCTGGGCTTTCTAATTTCTACTGTCGTAGATGGTACGGCCGAATAGAAATTCTG	SLC11A2-SLC30A5	Cas12_metal_SLC-SLC
SLC11A2_2-SLC30A5_1	GGTCCCACGAGTCATCCTGTGGCTAATTTCTACTGTCGTAGATGGTACGGCCGAATAGAAATTCTG	SLC11A2-SLC30A5	Cas12_metal_SLC-SLC
SLC11A2_3-SLC30A5_1	GGCTTGCGGAAGCTAGAAGCATTTAATTTCTACTGTCGTAGATGGTACGGCCGAATAGAAATTCTG	SLC11A2-SLC30A5	Cas12_metal_SLC-SLC
SLC39A7_1-SLC30A5_1	CACCATGGCCATAGCCATGGCTATAATTTCTACTGTCGTAGATGGTACGGCCGAATAGAAATTCTG	SLC39A7-SLC30A5	Cas12_metal_SLC-SLC
SLC39A7_2-SLC30A5_1	ACTGAGAACCCACAGTCCCACAGTAATTTCTACTGTCGTAGATGGTACGGCCGAATAGAAATTCTG	SLC39A7-SLC30A5	Cas12_metal_SLC-SLC
SLC39A7_3-SLC30A5_1	TGGTGGCTGGACTCGGGGGTCATTAATTTCTACTGTCGTAGATGGTACGGCCGAATAGAAATTCTG	SLC39A7-SLC30A5	Cas12_metal_SLC-SLC
SLC31A1_1-SLC30A5_1	TGGCAGCCTATGACCTTCTACTTTAATTTCTACTGTCGTAGATGGTACGGCCGAATAGAAATTCTG	SLC31A1-SLC30A5	Cas12_metal_SLC-SLC
SLC31A1_2-SLC30A5_1	CTAGCAATGTTCTATGAAGGACTTAATTTCTACTGTCGTAGATGGTACGGCCGAATAGAAATTCTG	SLC31A1-SLC30A5	Cas12_metal_SLC-SLC
SLC31A1_3-SLC30A5_1	CGGTTTGGTGATCAATACAGCTGTAATTTCTACTGTCGTAGATGGTACGGCCGAATAGAAATTCTG	SLC31A1-SLC30A5	Cas12_metal_SLC-SLC
SLC39A10_1-SLC30A5_1	TGGACCCGATTATGCTCATACTGTAATTTCTACTGTCGTAGATGGTACGGCCGAATAGAAATTCTG	SLC39A10-SLC30A5	Cas12_metal_SLC-SLC
SLC39A10_2-SLC30A5_1	ATAACTGAGTGACGTTCAAACACTAATTTCTACTGTCGTAGATGGTACGGCCGAATAGAAATTCTG	SLC39A10-SLC30A5	Cas12_metal_SLC-SLC
SLC39A10_3-SLC30A5_1	ATAATGATTCCATTACTCCCAGTTAATTTCTACTGTCGTAGATGGTACGGCCGAATAGAAATTCTG	SLC39A10-SLC30A5	Cas12_metal_SLC-SLC
SLC39A8_1-SLC30A5_1	GGGATATGGATTCCTGTCAGTGATAATTTCTACTGTCGTAGATGGTACGGCCGAATAGAAATTCTG	SLC39A8-SLC30A5	Cas12_metal_SLC-SLC
SLC39A8_2-SLC30A5_1	GAGCTGGTTATTTGGGTAGCATTTAATTTCTACTGTCGTAGATGGTACGGCCGAATAGAAATTCTG	SLC39A8-SLC30A5	Cas12_metal_SLC-SLC
SLC39A8_3-SLC30A5_1	TGCTTGGGCCGATCCTCACATGGTAATTTCTACTGTCGTAGATGGTACGGCCGAATAGAAATTCTG	SLC39A8-SLC30A5	Cas12_metal_SLC-SLC
SLC39A13_1-SLC30A5_1	CCTAGAGATGGGGACCATGCTGCTAATTTCTACTGTCGTAGATGGTACGGCCGAATAGAAATTCTG	SLC39A13-SLC30A5	Cas12_metal_SLC-SLC
SLC39A13_2-SLC30A5_1	AGGCGACAGGCCGTCGCAGTCCCTAATTTCTACTGTCGTAGATGGTACGGCCGAATAGAAATTCTG	SLC39A13-SLC30A5	Cas12_metal_SLC-SLC
SLC39A13_3-SLC30A5_1	ACCCACGGGCTGGCTGTGGCTGCTAATTTCTACTGTCGTAGATGGTACGGCCGAATAGAAATTCTG	SLC39A13-SLC30A5	Cas12_metal_SLC-SLC
SLC30A3_1-SLC30A5_1	ACCCTGGCAGGCGGGTATCTGGCTAATTTCTACTGTCGTAGATGGTACGGCCGAATAGAAATTCTG	SLC30A3-SLC30A5	Cas12_metal_SLC-SLC
SLC30A3_2-SLC30A5_1	AAACGCAGGCTGCCTCCGGCGCCTAATTTCTACTGTCGTAGATGGTACGGCCGAATAGAAATTCTG	SLC30A3-SLC30A5	Cas12_metal_SLC-SLC
SLC30A3_3-SLC30A5_1	CCTGAGAGGCTGCATGCACGGAGTAATTTCTACTGTCGTAGATGGTACGGCCGAATAGAAATTCTG	SLC30A3-SLC30A5	Cas12_metal_SLC-SLC
SLC30A7_1-SLC30A5_1	TAGGCCACGGACACAGTCATTCCTAATTTCTACTGTCGTAGATGGTACGGCCGAATAGAAATTCTG	SLC30A7-SLC30A5	Cas12_metal_SLC-SLC
SLC30A7_2-SLC30A5_1	CAGGTCTATACTGTCCGACAAGATAATTTCTACTGTCGTAGATGGTACGGCCGAATAGAAATTCTG	SLC30A7-SLC30A5	Cas12_metal_SLC-SLC
SLC30A7_3-SLC30A5_1	CCACAAACCCAAGAATGGAAACATAATTTCTACTGTCGTAGATGGTACGGCCGAATAGAAATTCTG	SLC30A7-SLC30A5	Cas12_metal_SLC-SLC
SLC30A1_1-SLC30A5_1	ATCGAGCCGCACGAGATGCAGCATAATTTCTACTGTCGTAGATGGTACGGCCGAATAGAAATTCTG	SLC30A1-SLC30A5	Cas12_metal_SLC-SLC
SLC30A1_2-SLC30A5_1	CTACTACAATCACTGAACCCAAGTAATTTCTACTGTCGTAGATGGTACGGCCGAATAGAAATTCTG	SLC30A1-SLC30A5	Cas12_metal_SLC-SLC
SLC30A1_3-SLC30A5_1	CCTGACCCCTGCAAAGCATTTGTTAATTTCTACTGTCGTAGATGGTACGGCCGAATAGAAATTCTG	SLC30A1-SLC30A5	Cas12_metal_SLC-SLC
SLC31A2_1-SLC30A5_1	CCAGCAGGACTGTGGACACTCCATAATTTCTACTGTCGTAGATGGTACGGCCGAATAGAAATTCTG	SLC31A2-SLC30A5	Cas12_metal_SLC-SLC
SLC31A2_2-SLC30A5_1	CCAGTACCTGGTTGAGCAGCTTGTAATTTCTACTGTCGTAGATGGTACGGCCGAATAGAAATTCTG	SLC31A2-SLC30A5	Cas12_metal_SLC-SLC
SLC31A2_3-SLC30A5_1	GATGCATTTCATCTTCTCAGATATAATTTCTACTGTCGTAGATGGTACGGCCGAATAGAAATTCTG	SLC31A2-SLC30A5	Cas12_metal_SLC-SLC
SLC30A4_1-SLC30A5_1	TGTTGAACCAGTCTGGTCACCGTTAATTTCTACTGTCGTAGATGGTACGGCCGAATAGAAATTCTG	SLC30A4-SLC30A5	Cas12_metal_SLC-SLC
SLC30A4_2-SLC30A5_1	TCTTATATGAAGCTGTGCAAAGATAATTTCTACTGTCGTAGATGGTACGGCCGAATAGAAATTCTG	SLC30A4-SLC30A5	Cas12_metal_SLC-SLC
SLC30A4_3-SLC30A5_1	ACGGGGCGCACCCGACCCTCCAGTAATTTCTACTGTCGTAGATGGTACGGCCGAATAGAAATTCTG	SLC30A4-SLC30A5	Cas12_metal_SLC-SLC
OR11A1_1-SLC30A5_1	TCTACACCTCCGCAGTGATGCCATAATTTCTACTGTCGTAGATGGTACGGCCGAATAGAAATTCTG	OR11A1-SLC30A5	Cas12_metal_SLC-SLC
OR11A1_2-SLC30A5_1	TGTGGCCCCAACCACATTGACCATAATTTCTACTGTCGTAGATGGTACGGCCGAATAGAAATTCTG	OR11A1-SLC30A5	Cas12_metal_SLC-SLC
OR11A1_3-SLC30A5_1	AGGGATGTCATAGAAGCCAAGGATAATTTCTACTGTCGTAGATGGTACGGCCGAATAGAAATTCTG	OR11A1-SLC30A5	Cas12_metal_SLC-SLC
OR2V2_1-SLC30A5_1	TCCGTGGTTATGGCGGTCTTCACTAATTTCTACTGTCGTAGATGGTACGGCCGAATAGAAATTCTG	OR2V2-SLC30A5	Cas12_metal_SLC-SLC
OR2V2_2-SLC30A5_1	CCCTACTGTGGCTTGAGGAAGGTTAATTTCTACTGTCGTAGATGGTACGGCCGAATAGAAATTCTG	OR2V2-SLC30A5	Cas12_metal_SLC-SLC
OR2V2_3-SLC30A5_1	AATGTGCCAAAGATGGCAGCCAATAATTTCTACTGTCGTAGATGGTACGGCCGAATAGAAATTCTG	OR2V2-SLC30A5	Cas12_metal_SLC-SLC
OR5K4_1-SLC30A5_1	CAAATTATCCAGAGCTGAAGACGTAATTTCTACTGTCGTAGATGGTACGGCCGAATAGAAATTCTG	OR5K4-SLC30A5	Cas12_metal_SLC-SLC
OR5K4_2-SLC30A5_1	TTAGACCTGCAGAAAGTTAACCTTAATTTCTACTGTCGTAGATGGTACGGCCGAATAGAAATTCTG	OR5K4-SLC30A5	Cas12_metal_SLC-SLC
OR5K4_3-SLC30A5_1	ACTGTATAGACTCTCCTGTACAGTAATTTCTACTGTCGTAGATGGTACGGCCGAATAGAAATTCTG	OR5K4-SLC30A5	Cas12_metal_SLC-SLC
SLC39A14_1-SLC30A5_2	AGCGAGCAGTCGCGGATTGGGAGTAATTTCTACTGTCGTAGATAGCATAGCTCTCAATCGATCCCT	SLC39A14-SLC30A5	Cas12_metal_SLC-SLC
SLC39A14_2-SLC30A5_2	AGCCGTGTGCTCACTTACTTCATTAATTTCTACTGTCGTAGATAGCATAGCTCTCAATCGATCCCT	SLC39A14-SLC30A5	Cas12_metal_SLC-SLC
SLC39A14_3-SLC30A5_2	TCAGCACTGCAGCAGTGAGCTGGTAATTTCTACTGTCGTAGATAGCATAGCTCTCAATCGATCCCT	SLC39A14-SLC30A5	Cas12_metal_SLC-SLC
SLC39A4_1-SLC30A5_2	ACACGGCCCGTTGGCGCAGTGCATAATTTCTACTGTCGTAGATAGCATAGCTCTCAATCGATCCCT	SLC39A4-SLC30A5	Cas12_metal_SLC-SLC
SLC39A4_2-SLC30A5_2	CCAGGCCTGCGTAGATATCCCTCTAATTTCTACTGTCGTAGATAGCATAGCTCTCAATCGATCCCT	SLC39A4-SLC30A5	Cas12_metal_SLC-SLC
SLC39A4_3-SLC30A5_2	ACGCCTTGCCGAGCCCTCAGTACTAATTTCTACTGTCGTAGATAGCATAGCTCTCAATCGATCCCT	SLC39A4-SLC30A5	Cas12_metal_SLC-SLC
SLC39A6_1-SLC30A5_2	CACACGGCAATATCATCTACAACTAATTTCTACTGTCGTAGATAGCATAGCTCTCAATCGATCCCT	SLC39A6-SLC30A5	Cas12_metal_SLC-SLC
SLC39A6_2-SLC30A5_2	TGCATAAGAACTTACGATCATCTTAATTTCTACTGTCGTAGATAGCATAGCTCTCAATCGATCCCT	SLC39A6-SLC30A5	Cas12_metal_SLC-SLC
SLC39A6_3-SLC30A5_2	ACTTGTATGAATCAGACAAGATCTAATTTCTACTGTCGTAGATAGCATAGCTCTCAATCGATCCCT	SLC39A6-SLC30A5	Cas12_metal_SLC-SLC
SLC39A1_1-SLC30A5_2	GCTCCTGGCCGGCGCAGCACACATAATTTCTACTGTCGTAGATAGCATAGCTCTCAATCGATCCCT	SLC39A1-SLC30A5	Cas12_metal_SLC-SLC
SLC39A1_2-SLC30A5_2	CAAGGAGCAGTCAGGGCCGTCACTAATTTCTACTGTCGTAGATAGCATAGCTCTCAATCGATCCCT	SLC39A1-SLC30A5	Cas12_metal_SLC-SLC
SLC39A1_3-SLC30A5_2	ATGGCCCGAGCCCGGTCTCGCTGTAATTTCTACTGTCGTAGATAGCATAGCTCTCAATCGATCCCT	SLC39A1-SLC30A5	Cas12_metal_SLC-SLC
SLC39A3_1-SLC30A5_2	TGGCCACGTGCTTCAACGCTCTGTAATTTCTACTGTCGTAGATAGCATAGCTCTCAATCGATCCCT	SLC39A3-SLC30A5	Cas12_metal_SLC-SLC
SLC39A3_2-SLC30A5_2	GAGAAGGCCCATCGCTCGAAAAATAATTTCTACTGTCGTAGATAGCATAGCTCTCAATCGATCCCT	SLC39A3-SLC30A5	Cas12_metal_SLC-SLC
SLC39A3_3-SLC30A5_2	GGCCAGCGGGTAGTCGGTGCTGATAATTTCTACTGTCGTAGATAGCATAGCTCTCAATCGATCCCT	SLC39A3-SLC30A5	Cas12_metal_SLC-SLC
SLC39A9_1-SLC30A5_2	GCTCTAAGCCAGCATGCATCAAGTAATTTCTACTGTCGTAGATAGCATAGCTCTCAATCGATCCCT	SLC39A9-SLC30A5	Cas12_metal_SLC-SLC
SLC39A9_2-SLC30A5_2	ACTGCAATCCAACCCTACCTGCATAATTTCTACTGTCGTAGATAGCATAGCTCTCAATCGATCCCT	SLC39A9-SLC30A5	Cas12_metal_SLC-SLC
SLC39A9_3-SLC30A5_2	CGTGGCCGGAATCATTCCCTTGGTAATTTCTACTGTCGTAGATAGCATAGCTCTCAATCGATCCCT	SLC39A9-SLC30A5	Cas12_metal_SLC-SLC
SLC30A5_1-SLC30A5_2	GGTACGGCCGAATAGAAATTCTGTAATTTCTACTGTCGTAGATAGCATAGCTCTCAATCGATCCCT	SLC30A5-SLC30A5	Cas12_metal_SLC-SLC
SLC30A5_2-SLC30A5_2	AGCATAGCTCTCAATCGATCCCTTAATTTCTACTGTCGTAGATAGCATAGCTCTCAATCGATCCCT	SLC30A5-SLC30A5	Cas12_metal_SLC-SLC
SLC30A5_3-SLC30A5_2	GAATCATATGATCTCCTAAAAGCTAATTTCTACTGTCGTAGATAGCATAGCTCTCAATCGATCCCT	SLC30A5-SLC30A5	Cas12_metal_SLC-SLC
SLC30A9_1-SLC30A5_2	GCAGGATCATTAGTATCTGAAGGTAATTTCTACTGTCGTAGATAGCATAGCTCTCAATCGATCCCT	SLC30A9-SLC30A5	Cas12_metal_SLC-SLC
SLC30A9_2-SLC30A5_2	AGGGACCAGGAAAAGTGGTGATGTAATTTCTACTGTCGTAGATAGCATAGCTCTCAATCGATCCCT	SLC30A9-SLC30A5	Cas12_metal_SLC-SLC
SLC30A9_3-SLC30A5_2	GTCCTCACCTGATTACAAGTATCTAATTTCTACTGTCGTAGATAGCATAGCTCTCAATCGATCCCT	SLC30A9-SLC30A5	Cas12_metal_SLC-SLC
SLC39A11_1-SLC30A5_2	GGGCTATAGAAAAGACGGCATCTTAATTTCTACTGTCGTAGATAGCATAGCTCTCAATCGATCCCT	SLC39A11-SLC30A5	Cas12_metal_SLC-SLC
SLC39A11_2-SLC30A5_2	AGTGCCAGGGTCGTCTGGGGGTCTAATTTCTACTGTCGTAGATAGCATAGCTCTCAATCGATCCCT	SLC39A11-SLC30A5	Cas12_metal_SLC-SLC
SLC39A11_3-SLC30A5_2	TAGGTCATGTTGGCAGCTTCCTATAATTTCTACTGTCGTAGATAGCATAGCTCTCAATCGATCCCT	SLC39A11-SLC30A5	Cas12_metal_SLC-SLC
SLC30A6_1-SLC30A5_2	GACTTGTAGCAGCTGACCGAAGGTAATTTCTACTGTCGTAGATAGCATAGCTCTCAATCGATCCCT	SLC30A6-SLC30A5	Cas12_metal_SLC-SLC
SLC30A6_2-SLC30A5_2	ACTGCCTATACTTACCTGACCATTAATTTCTACTGTCGTAGATAGCATAGCTCTCAATCGATCCCT	SLC30A6-SLC30A5	Cas12_metal_SLC-SLC
SLC30A6_3-SLC30A5_2	CCCAGACAACACCACCCCATGTTTAATTTCTACTGTCGTAGATAGCATAGCTCTCAATCGATCCCT	SLC30A6-SLC30A5	Cas12_metal_SLC-SLC
SLC11A2_1-SLC30A5_2	GCTTTCGTAAACTCTGGGCTTTCTAATTTCTACTGTCGTAGATAGCATAGCTCTCAATCGATCCCT	SLC11A2-SLC30A5	Cas12_metal_SLC-SLC
SLC11A2_2-SLC30A5_2	GGTCCCACGAGTCATCCTGTGGCTAATTTCTACTGTCGTAGATAGCATAGCTCTCAATCGATCCCT	SLC11A2-SLC30A5	Cas12_metal_SLC-SLC
SLC11A2_3-SLC30A5_2	GGCTTGCGGAAGCTAGAAGCATTTAATTTCTACTGTCGTAGATAGCATAGCTCTCAATCGATCCCT	SLC11A2-SLC30A5	Cas12_metal_SLC-SLC
SLC39A7_1-SLC30A5_2	CACCATGGCCATAGCCATGGCTATAATTTCTACTGTCGTAGATAGCATAGCTCTCAATCGATCCCT	SLC39A7-SLC30A5	Cas12_metal_SLC-SLC
SLC39A7_2-SLC30A5_2	ACTGAGAACCCACAGTCCCACAGTAATTTCTACTGTCGTAGATAGCATAGCTCTCAATCGATCCCT	SLC39A7-SLC30A5	Cas12_metal_SLC-SLC
SLC39A7_3-SLC30A5_2	TGGTGGCTGGACTCGGGGGTCATTAATTTCTACTGTCGTAGATAGCATAGCTCTCAATCGATCCCT	SLC39A7-SLC30A5	Cas12_metal_SLC-SLC
SLC31A1_1-SLC30A5_2	TGGCAGCCTATGACCTTCTACTTTAATTTCTACTGTCGTAGATAGCATAGCTCTCAATCGATCCCT	SLC31A1-SLC30A5	Cas12_metal_SLC-SLC
SLC31A1_2-SLC30A5_2	CTAGCAATGTTCTATGAAGGACTTAATTTCTACTGTCGTAGATAGCATAGCTCTCAATCGATCCCT	SLC31A1-SLC30A5	Cas12_metal_SLC-SLC
SLC31A1_3-SLC30A5_2	CGGTTTGGTGATCAATACAGCTGTAATTTCTACTGTCGTAGATAGCATAGCTCTCAATCGATCCCT	SLC31A1-SLC30A5	Cas12_metal_SLC-SLC
SLC39A10_1-SLC30A5_2	TGGACCCGATTATGCTCATACTGTAATTTCTACTGTCGTAGATAGCATAGCTCTCAATCGATCCCT	SLC39A10-SLC30A5	Cas12_metal_SLC-SLC
SLC39A10_2-SLC30A5_2	ATAACTGAGTGACGTTCAAACACTAATTTCTACTGTCGTAGATAGCATAGCTCTCAATCGATCCCT	SLC39A10-SLC30A5	Cas12_metal_SLC-SLC
SLC39A10_3-SLC30A5_2	ATAATGATTCCATTACTCCCAGTTAATTTCTACTGTCGTAGATAGCATAGCTCTCAATCGATCCCT	SLC39A10-SLC30A5	Cas12_metal_SLC-SLC
SLC39A8_1-SLC30A5_2	GGGATATGGATTCCTGTCAGTGATAATTTCTACTGTCGTAGATAGCATAGCTCTCAATCGATCCCT	SLC39A8-SLC30A5	Cas12_metal_SLC-SLC
SLC39A8_2-SLC30A5_2	GAGCTGGTTATTTGGGTAGCATTTAATTTCTACTGTCGTAGATAGCATAGCTCTCAATCGATCCCT	SLC39A8-SLC30A5	Cas12_metal_SLC-SLC
SLC39A8_3-SLC30A5_2	TGCTTGGGCCGATCCTCACATGGTAATTTCTACTGTCGTAGATAGCATAGCTCTCAATCGATCCCT	SLC39A8-SLC30A5	Cas12_metal_SLC-SLC
SLC39A13_1-SLC30A5_2	CCTAGAGATGGGGACCATGCTGCTAATTTCTACTGTCGTAGATAGCATAGCTCTCAATCGATCCCT	SLC39A13-SLC30A5	Cas12_metal_SLC-SLC
SLC39A13_2-SLC30A5_2	AGGCGACAGGCCGTCGCAGTCCCTAATTTCTACTGTCGTAGATAGCATAGCTCTCAATCGATCCCT	SLC39A13-SLC30A5	Cas12_metal_SLC-SLC
SLC39A13_3-SLC30A5_2	ACCCACGGGCTGGCTGTGGCTGCTAATTTCTACTGTCGTAGATAGCATAGCTCTCAATCGATCCCT	SLC39A13-SLC30A5	Cas12_metal_SLC-SLC
SLC30A3_1-SLC30A5_2	ACCCTGGCAGGCGGGTATCTGGCTAATTTCTACTGTCGTAGATAGCATAGCTCTCAATCGATCCCT	SLC30A3-SLC30A5	Cas12_metal_SLC-SLC
SLC30A3_2-SLC30A5_2	AAACGCAGGCTGCCTCCGGCGCCTAATTTCTACTGTCGTAGATAGCATAGCTCTCAATCGATCCCT	SLC30A3-SLC30A5	Cas12_metal_SLC-SLC
SLC30A3_3-SLC30A5_2	CCTGAGAGGCTGCATGCACGGAGTAATTTCTACTGTCGTAGATAGCATAGCTCTCAATCGATCCCT	SLC30A3-SLC30A5	Cas12_metal_SLC-SLC
SLC30A7_1-SLC30A5_2	TAGGCCACGGACACAGTCATTCCTAATTTCTACTGTCGTAGATAGCATAGCTCTCAATCGATCCCT	SLC30A7-SLC30A5	Cas12_metal_SLC-SLC
SLC30A7_2-SLC30A5_2	CAGGTCTATACTGTCCGACAAGATAATTTCTACTGTCGTAGATAGCATAGCTCTCAATCGATCCCT	SLC30A7-SLC30A5	Cas12_metal_SLC-SLC
SLC30A7_3-SLC30A5_2	CCACAAACCCAAGAATGGAAACATAATTTCTACTGTCGTAGATAGCATAGCTCTCAATCGATCCCT	SLC30A7-SLC30A5	Cas12_metal_SLC-SLC
SLC30A1_1-SLC30A5_2	ATCGAGCCGCACGAGATGCAGCATAATTTCTACTGTCGTAGATAGCATAGCTCTCAATCGATCCCT	SLC30A1-SLC30A5	Cas12_metal_SLC-SLC
SLC30A1_2-SLC30A5_2	CTACTACAATCACTGAACCCAAGTAATTTCTACTGTCGTAGATAGCATAGCTCTCAATCGATCCCT	SLC30A1-SLC30A5	Cas12_metal_SLC-SLC
SLC30A1_3-SLC30A5_2	CCTGACCCCTGCAAAGCATTTGTTAATTTCTACTGTCGTAGATAGCATAGCTCTCAATCGATCCCT	SLC30A1-SLC30A5	Cas12_metal_SLC-SLC
SLC31A2_1-SLC30A5_2	CCAGCAGGACTGTGGACACTCCATAATTTCTACTGTCGTAGATAGCATAGCTCTCAATCGATCCCT	SLC31A2-SLC30A5	Cas12_metal_SLC-SLC
SLC31A2_2-SLC30A5_2	CCAGTACCTGGTTGAGCAGCTTGTAATTTCTACTGTCGTAGATAGCATAGCTCTCAATCGATCCCT	SLC31A2-SLC30A5	Cas12_metal_SLC-SLC
SLC31A2_3-SLC30A5_2	GATGCATTTCATCTTCTCAGATATAATTTCTACTGTCGTAGATAGCATAGCTCTCAATCGATCCCT	SLC31A2-SLC30A5	Cas12_metal_SLC-SLC
SLC30A4_1-SLC30A5_2	TGTTGAACCAGTCTGGTCACCGTTAATTTCTACTGTCGTAGATAGCATAGCTCTCAATCGATCCCT	SLC30A4-SLC30A5	Cas12_metal_SLC-SLC
SLC30A4_2-SLC30A5_2	TCTTATATGAAGCTGTGCAAAGATAATTTCTACTGTCGTAGATAGCATAGCTCTCAATCGATCCCT	SLC30A4-SLC30A5	Cas12_metal_SLC-SLC
SLC30A4_3-SLC30A5_2	ACGGGGCGCACCCGACCCTCCAGTAATTTCTACTGTCGTAGATAGCATAGCTCTCAATCGATCCCT	SLC30A4-SLC30A5	Cas12_metal_SLC-SLC
OR11A1_1-SLC30A5_2	TCTACACCTCCGCAGTGATGCCATAATTTCTACTGTCGTAGATAGCATAGCTCTCAATCGATCCCT	OR11A1-SLC30A5	Cas12_metal_SLC-SLC
OR11A1_2-SLC30A5_2	TGTGGCCCCAACCACATTGACCATAATTTCTACTGTCGTAGATAGCATAGCTCTCAATCGATCCCT	OR11A1-SLC30A5	Cas12_metal_SLC-SLC
OR11A1_3-SLC30A5_2	AGGGATGTCATAGAAGCCAAGGATAATTTCTACTGTCGTAGATAGCATAGCTCTCAATCGATCCCT	OR11A1-SLC30A5	Cas12_metal_SLC-SLC
OR2V2_1-SLC30A5_2	TCCGTGGTTATGGCGGTCTTCACTAATTTCTACTGTCGTAGATAGCATAGCTCTCAATCGATCCCT	OR2V2-SLC30A5	Cas12_metal_SLC-SLC
OR2V2_2-SLC30A5_2	CCCTACTGTGGCTTGAGGAAGGTTAATTTCTACTGTCGTAGATAGCATAGCTCTCAATCGATCCCT	OR2V2-SLC30A5	Cas12_metal_SLC-SLC
OR2V2_3-SLC30A5_2	AATGTGCCAAAGATGGCAGCCAATAATTTCTACTGTCGTAGATAGCATAGCTCTCAATCGATCCCT	OR2V2-SLC30A5	Cas12_metal_SLC-SLC
OR5K4_1-SLC30A5_2	CAAATTATCCAGAGCTGAAGACGTAATTTCTACTGTCGTAGATAGCATAGCTCTCAATCGATCCCT	OR5K4-SLC30A5	Cas12_metal_SLC-SLC
OR5K4_2-SLC30A5_2	TTAGACCTGCAGAAAGTTAACCTTAATTTCTACTGTCGTAGATAGCATAGCTCTCAATCGATCCCT	OR5K4-SLC30A5	Cas12_metal_SLC-SLC
OR5K4_3-SLC30A5_2	ACTGTATAGACTCTCCTGTACAGTAATTTCTACTGTCGTAGATAGCATAGCTCTCAATCGATCCCT	OR5K4-SLC30A5	Cas12_metal_SLC-SLC
SLC39A14_1-SLC30A5_3	AGCGAGCAGTCGCGGATTGGGAGTAATTTCTACTGTCGTAGATGAATCATATGATCTCCTAAAAGC	SLC39A14-SLC30A5	Cas12_metal_SLC-SLC
SLC39A14_2-SLC30A5_3	AGCCGTGTGCTCACTTACTTCATTAATTTCTACTGTCGTAGATGAATCATATGATCTCCTAAAAGC	SLC39A14-SLC30A5	Cas12_metal_SLC-SLC
SLC39A14_3-SLC30A5_3	TCAGCACTGCAGCAGTGAGCTGGTAATTTCTACTGTCGTAGATGAATCATATGATCTCCTAAAAGC	SLC39A14-SLC30A5	Cas12_metal_SLC-SLC
SLC39A4_1-SLC30A5_3	ACACGGCCCGTTGGCGCAGTGCATAATTTCTACTGTCGTAGATGAATCATATGATCTCCTAAAAGC	SLC39A4-SLC30A5	Cas12_metal_SLC-SLC
SLC39A4_2-SLC30A5_3	CCAGGCCTGCGTAGATATCCCTCTAATTTCTACTGTCGTAGATGAATCATATGATCTCCTAAAAGC	SLC39A4-SLC30A5	Cas12_metal_SLC-SLC
SLC39A4_3-SLC30A5_3	ACGCCTTGCCGAGCCCTCAGTACTAATTTCTACTGTCGTAGATGAATCATATGATCTCCTAAAAGC	SLC39A4-SLC30A5	Cas12_metal_SLC-SLC
SLC39A6_1-SLC30A5_3	CACACGGCAATATCATCTACAACTAATTTCTACTGTCGTAGATGAATCATATGATCTCCTAAAAGC	SLC39A6-SLC30A5	Cas12_metal_SLC-SLC
SLC39A6_2-SLC30A5_3	TGCATAAGAACTTACGATCATCTTAATTTCTACTGTCGTAGATGAATCATATGATCTCCTAAAAGC	SLC39A6-SLC30A5	Cas12_metal_SLC-SLC
SLC39A6_3-SLC30A5_3	ACTTGTATGAATCAGACAAGATCTAATTTCTACTGTCGTAGATGAATCATATGATCTCCTAAAAGC	SLC39A6-SLC30A5	Cas12_metal_SLC-SLC
SLC39A1_1-SLC30A5_3	GCTCCTGGCCGGCGCAGCACACATAATTTCTACTGTCGTAGATGAATCATATGATCTCCTAAAAGC	SLC39A1-SLC30A5	Cas12_metal_SLC-SLC
SLC39A1_2-SLC30A5_3	CAAGGAGCAGTCAGGGCCGTCACTAATTTCTACTGTCGTAGATGAATCATATGATCTCCTAAAAGC	SLC39A1-SLC30A5	Cas12_metal_SLC-SLC
SLC39A1_3-SLC30A5_3	ATGGCCCGAGCCCGGTCTCGCTGTAATTTCTACTGTCGTAGATGAATCATATGATCTCCTAAAAGC	SLC39A1-SLC30A5	Cas12_metal_SLC-SLC
SLC39A3_1-SLC30A5_3	TGGCCACGTGCTTCAACGCTCTGTAATTTCTACTGTCGTAGATGAATCATATGATCTCCTAAAAGC	SLC39A3-SLC30A5	Cas12_metal_SLC-SLC
SLC39A3_2-SLC30A5_3	GAGAAGGCCCATCGCTCGAAAAATAATTTCTACTGTCGTAGATGAATCATATGATCTCCTAAAAGC	SLC39A3-SLC30A5	Cas12_metal_SLC-SLC
SLC39A3_3-SLC30A5_3	GGCCAGCGGGTAGTCGGTGCTGATAATTTCTACTGTCGTAGATGAATCATATGATCTCCTAAAAGC	SLC39A3-SLC30A5	Cas12_metal_SLC-SLC
SLC39A9_1-SLC30A5_3	GCTCTAAGCCAGCATGCATCAAGTAATTTCTACTGTCGTAGATGAATCATATGATCTCCTAAAAGC	SLC39A9-SLC30A5	Cas12_metal_SLC-SLC
SLC39A9_2-SLC30A5_3	ACTGCAATCCAACCCTACCTGCATAATTTCTACTGTCGTAGATGAATCATATGATCTCCTAAAAGC	SLC39A9-SLC30A5	Cas12_metal_SLC-SLC
SLC39A9_3-SLC30A5_3	CGTGGCCGGAATCATTCCCTTGGTAATTTCTACTGTCGTAGATGAATCATATGATCTCCTAAAAGC	SLC39A9-SLC30A5	Cas12_metal_SLC-SLC
SLC30A5_1-SLC30A5_3	GGTACGGCCGAATAGAAATTCTGTAATTTCTACTGTCGTAGATGAATCATATGATCTCCTAAAAGC	SLC30A5-SLC30A5	Cas12_metal_SLC-SLC
SLC30A5_2-SLC30A5_3	AGCATAGCTCTCAATCGATCCCTTAATTTCTACTGTCGTAGATGAATCATATGATCTCCTAAAAGC	SLC30A5-SLC30A5	Cas12_metal_SLC-SLC
SLC30A5_3-SLC30A5_3	GAATCATATGATCTCCTAAAAGCTAATTTCTACTGTCGTAGATGAATCATATGATCTCCTAAAAGC	SLC30A5-SLC30A5	Cas12_metal_SLC-SLC
SLC30A9_1-SLC30A5_3	GCAGGATCATTAGTATCTGAAGGTAATTTCTACTGTCGTAGATGAATCATATGATCTCCTAAAAGC	SLC30A9-SLC30A5	Cas12_metal_SLC-SLC
SLC30A9_2-SLC30A5_3	AGGGACCAGGAAAAGTGGTGATGTAATTTCTACTGTCGTAGATGAATCATATGATCTCCTAAAAGC	SLC30A9-SLC30A5	Cas12_metal_SLC-SLC
SLC30A9_3-SLC30A5_3	GTCCTCACCTGATTACAAGTATCTAATTTCTACTGTCGTAGATGAATCATATGATCTCCTAAAAGC	SLC30A9-SLC30A5	Cas12_metal_SLC-SLC
SLC39A11_1-SLC30A5_3	GGGCTATAGAAAAGACGGCATCTTAATTTCTACTGTCGTAGATGAATCATATGATCTCCTAAAAGC	SLC39A11-SLC30A5	Cas12_metal_SLC-SLC
SLC39A11_2-SLC30A5_3	AGTGCCAGGGTCGTCTGGGGGTCTAATTTCTACTGTCGTAGATGAATCATATGATCTCCTAAAAGC	SLC39A11-SLC30A5	Cas12_metal_SLC-SLC
SLC39A11_3-SLC30A5_3	TAGGTCATGTTGGCAGCTTCCTATAATTTCTACTGTCGTAGATGAATCATATGATCTCCTAAAAGC	SLC39A11-SLC30A5	Cas12_metal_SLC-SLC
SLC30A6_1-SLC30A5_3	GACTTGTAGCAGCTGACCGAAGGTAATTTCTACTGTCGTAGATGAATCATATGATCTCCTAAAAGC	SLC30A6-SLC30A5	Cas12_metal_SLC-SLC
SLC30A6_2-SLC30A5_3	ACTGCCTATACTTACCTGACCATTAATTTCTACTGTCGTAGATGAATCATATGATCTCCTAAAAGC	SLC30A6-SLC30A5	Cas12_metal_SLC-SLC
SLC30A6_3-SLC30A5_3	CCCAGACAACACCACCCCATGTTTAATTTCTACTGTCGTAGATGAATCATATGATCTCCTAAAAGC	SLC30A6-SLC30A5	Cas12_metal_SLC-SLC
SLC11A2_1-SLC30A5_3	GCTTTCGTAAACTCTGGGCTTTCTAATTTCTACTGTCGTAGATGAATCATATGATCTCCTAAAAGC	SLC11A2-SLC30A5	Cas12_metal_SLC-SLC
SLC11A2_2-SLC30A5_3	GGTCCCACGAGTCATCCTGTGGCTAATTTCTACTGTCGTAGATGAATCATATGATCTCCTAAAAGC	SLC11A2-SLC30A5	Cas12_metal_SLC-SLC
SLC11A2_3-SLC30A5_3	GGCTTGCGGAAGCTAGAAGCATTTAATTTCTACTGTCGTAGATGAATCATATGATCTCCTAAAAGC	SLC11A2-SLC30A5	Cas12_metal_SLC-SLC
SLC39A7_1-SLC30A5_3	CACCATGGCCATAGCCATGGCTATAATTTCTACTGTCGTAGATGAATCATATGATCTCCTAAAAGC	SLC39A7-SLC30A5	Cas12_metal_SLC-SLC
SLC39A7_2-SLC30A5_3	ACTGAGAACCCACAGTCCCACAGTAATTTCTACTGTCGTAGATGAATCATATGATCTCCTAAAAGC	SLC39A7-SLC30A5	Cas12_metal_SLC-SLC
SLC39A7_3-SLC30A5_3	TGGTGGCTGGACTCGGGGGTCATTAATTTCTACTGTCGTAGATGAATCATATGATCTCCTAAAAGC	SLC39A7-SLC30A5	Cas12_metal_SLC-SLC
SLC31A1_1-SLC30A5_3	TGGCAGCCTATGACCTTCTACTTTAATTTCTACTGTCGTAGATGAATCATATGATCTCCTAAAAGC	SLC31A1-SLC30A5	Cas12_metal_SLC-SLC
SLC31A1_2-SLC30A5_3	CTAGCAATGTTCTATGAAGGACTTAATTTCTACTGTCGTAGATGAATCATATGATCTCCTAAAAGC	SLC31A1-SLC30A5	Cas12_metal_SLC-SLC
SLC31A1_3-SLC30A5_3	CGGTTTGGTGATCAATACAGCTGTAATTTCTACTGTCGTAGATGAATCATATGATCTCCTAAAAGC	SLC31A1-SLC30A5	Cas12_metal_SLC-SLC
SLC39A10_1-SLC30A5_3	TGGACCCGATTATGCTCATACTGTAATTTCTACTGTCGTAGATGAATCATATGATCTCCTAAAAGC	SLC39A10-SLC30A5	Cas12_metal_SLC-SLC
SLC39A10_2-SLC30A5_3	ATAACTGAGTGACGTTCAAACACTAATTTCTACTGTCGTAGATGAATCATATGATCTCCTAAAAGC	SLC39A10-SLC30A5	Cas12_metal_SLC-SLC
SLC39A10_3-SLC30A5_3	ATAATGATTCCATTACTCCCAGTTAATTTCTACTGTCGTAGATGAATCATATGATCTCCTAAAAGC	SLC39A10-SLC30A5	Cas12_metal_SLC-SLC
SLC39A8_1-SLC30A5_3	GGGATATGGATTCCTGTCAGTGATAATTTCTACTGTCGTAGATGAATCATATGATCTCCTAAAAGC	SLC39A8-SLC30A5	Cas12_metal_SLC-SLC
SLC39A8_2-SLC30A5_3	GAGCTGGTTATTTGGGTAGCATTTAATTTCTACTGTCGTAGATGAATCATATGATCTCCTAAAAGC	SLC39A8-SLC30A5	Cas12_metal_SLC-SLC
SLC39A8_3-SLC30A5_3	TGCTTGGGCCGATCCTCACATGGTAATTTCTACTGTCGTAGATGAATCATATGATCTCCTAAAAGC	SLC39A8-SLC30A5	Cas12_metal_SLC-SLC
SLC39A13_1-SLC30A5_3	CCTAGAGATGGGGACCATGCTGCTAATTTCTACTGTCGTAGATGAATCATATGATCTCCTAAAAGC	SLC39A13-SLC30A5	Cas12_metal_SLC-SLC
SLC39A13_2-SLC30A5_3	AGGCGACAGGCCGTCGCAGTCCCTAATTTCTACTGTCGTAGATGAATCATATGATCTCCTAAAAGC	SLC39A13-SLC30A5	Cas12_metal_SLC-SLC
SLC39A13_3-SLC30A5_3	ACCCACGGGCTGGCTGTGGCTGCTAATTTCTACTGTCGTAGATGAATCATATGATCTCCTAAAAGC	SLC39A13-SLC30A5	Cas12_metal_SLC-SLC
SLC30A3_1-SLC30A5_3	ACCCTGGCAGGCGGGTATCTGGCTAATTTCTACTGTCGTAGATGAATCATATGATCTCCTAAAAGC	SLC30A3-SLC30A5	Cas12_metal_SLC-SLC
SLC30A3_2-SLC30A5_3	AAACGCAGGCTGCCTCCGGCGCCTAATTTCTACTGTCGTAGATGAATCATATGATCTCCTAAAAGC	SLC30A3-SLC30A5	Cas12_metal_SLC-SLC
SLC30A3_3-SLC30A5_3	CCTGAGAGGCTGCATGCACGGAGTAATTTCTACTGTCGTAGATGAATCATATGATCTCCTAAAAGC	SLC30A3-SLC30A5	Cas12_metal_SLC-SLC
SLC30A7_1-SLC30A5_3	TAGGCCACGGACACAGTCATTCCTAATTTCTACTGTCGTAGATGAATCATATGATCTCCTAAAAGC	SLC30A7-SLC30A5	Cas12_metal_SLC-SLC
SLC30A7_2-SLC30A5_3	CAGGTCTATACTGTCCGACAAGATAATTTCTACTGTCGTAGATGAATCATATGATCTCCTAAAAGC	SLC30A7-SLC30A5	Cas12_metal_SLC-SLC
SLC30A7_3-SLC30A5_3	CCACAAACCCAAGAATGGAAACATAATTTCTACTGTCGTAGATGAATCATATGATCTCCTAAAAGC	SLC30A7-SLC30A5	Cas12_metal_SLC-SLC
SLC30A1_1-SLC30A5_3	ATCGAGCCGCACGAGATGCAGCATAATTTCTACTGTCGTAGATGAATCATATGATCTCCTAAAAGC	SLC30A1-SLC30A5	Cas12_metal_SLC-SLC
SLC30A1_2-SLC30A5_3	CTACTACAATCACTGAACCCAAGTAATTTCTACTGTCGTAGATGAATCATATGATCTCCTAAAAGC	SLC30A1-SLC30A5	Cas12_metal_SLC-SLC
SLC30A1_3-SLC30A5_3	CCTGACCCCTGCAAAGCATTTGTTAATTTCTACTGTCGTAGATGAATCATATGATCTCCTAAAAGC	SLC30A1-SLC30A5	Cas12_metal_SLC-SLC
SLC31A2_1-SLC30A5_3	CCAGCAGGACTGTGGACACTCCATAATTTCTACTGTCGTAGATGAATCATATGATCTCCTAAAAGC	SLC31A2-SLC30A5	Cas12_metal_SLC-SLC
SLC31A2_2-SLC30A5_3	CCAGTACCTGGTTGAGCAGCTTGTAATTTCTACTGTCGTAGATGAATCATATGATCTCCTAAAAGC	SLC31A2-SLC30A5	Cas12_metal_SLC-SLC
SLC31A2_3-SLC30A5_3	GATGCATTTCATCTTCTCAGATATAATTTCTACTGTCGTAGATGAATCATATGATCTCCTAAAAGC	SLC31A2-SLC30A5	Cas12_metal_SLC-SLC
SLC30A4_1-SLC30A5_3	TGTTGAACCAGTCTGGTCACCGTTAATTTCTACTGTCGTAGATGAATCATATGATCTCCTAAAAGC	SLC30A4-SLC30A5	Cas12_metal_SLC-SLC
SLC30A4_2-SLC30A5_3	TCTTATATGAAGCTGTGCAAAGATAATTTCTACTGTCGTAGATGAATCATATGATCTCCTAAAAGC	SLC30A4-SLC30A5	Cas12_metal_SLC-SLC
SLC30A4_3-SLC30A5_3	ACGGGGCGCACCCGACCCTCCAGTAATTTCTACTGTCGTAGATGAATCATATGATCTCCTAAAAGC	SLC30A4-SLC30A5	Cas12_metal_SLC-SLC
OR11A1_1-SLC30A5_3	TCTACACCTCCGCAGTGATGCCATAATTTCTACTGTCGTAGATGAATCATATGATCTCCTAAAAGC	OR11A1-SLC30A5	Cas12_metal_SLC-SLC
OR11A1_2-SLC30A5_3	TGTGGCCCCAACCACATTGACCATAATTTCTACTGTCGTAGATGAATCATATGATCTCCTAAAAGC	OR11A1-SLC30A5	Cas12_metal_SLC-SLC
OR11A1_3-SLC30A5_3	AGGGATGTCATAGAAGCCAAGGATAATTTCTACTGTCGTAGATGAATCATATGATCTCCTAAAAGC	OR11A1-SLC30A5	Cas12_metal_SLC-SLC
OR2V2_1-SLC30A5_3	TCCGTGGTTATGGCGGTCTTCACTAATTTCTACTGTCGTAGATGAATCATATGATCTCCTAAAAGC	OR2V2-SLC30A5	Cas12_metal_SLC-SLC
OR2V2_2-SLC30A5_3	CCCTACTGTGGCTTGAGGAAGGTTAATTTCTACTGTCGTAGATGAATCATATGATCTCCTAAAAGC	OR2V2-SLC30A5	Cas12_metal_SLC-SLC
OR2V2_3-SLC30A5_3	AATGTGCCAAAGATGGCAGCCAATAATTTCTACTGTCGTAGATGAATCATATGATCTCCTAAAAGC	OR2V2-SLC30A5	Cas12_metal_SLC-SLC
OR5K4_1-SLC30A5_3	CAAATTATCCAGAGCTGAAGACGTAATTTCTACTGTCGTAGATGAATCATATGATCTCCTAAAAGC	OR5K4-SLC30A5	Cas12_metal_SLC-SLC
OR5K4_2-SLC30A5_3	TTAGACCTGCAGAAAGTTAACCTTAATTTCTACTGTCGTAGATGAATCATATGATCTCCTAAAAGC	OR5K4-SLC30A5	Cas12_metal_SLC-SLC
OR5K4_3-SLC30A5_3	ACTGTATAGACTCTCCTGTACAGTAATTTCTACTGTCGTAGATGAATCATATGATCTCCTAAAAGC	OR5K4-SLC30A5	Cas12_metal_SLC-SLC
SLC39A14_1-SLC30A9_1	AGCGAGCAGTCGCGGATTGGGAGTAATTTCTACTGTCGTAGATGCAGGATCATTAGTATCTGAAGG	SLC39A14-SLC30A9	Cas12_metal_SLC-SLC
SLC39A14_2-SLC30A9_1	AGCCGTGTGCTCACTTACTTCATTAATTTCTACTGTCGTAGATGCAGGATCATTAGTATCTGAAGG	SLC39A14-SLC30A9	Cas12_metal_SLC-SLC
SLC39A14_3-SLC30A9_1	TCAGCACTGCAGCAGTGAGCTGGTAATTTCTACTGTCGTAGATGCAGGATCATTAGTATCTGAAGG	SLC39A14-SLC30A9	Cas12_metal_SLC-SLC
SLC39A4_1-SLC30A9_1	ACACGGCCCGTTGGCGCAGTGCATAATTTCTACTGTCGTAGATGCAGGATCATTAGTATCTGAAGG	SLC39A4-SLC30A9	Cas12_metal_SLC-SLC
SLC39A4_2-SLC30A9_1	CCAGGCCTGCGTAGATATCCCTCTAATTTCTACTGTCGTAGATGCAGGATCATTAGTATCTGAAGG	SLC39A4-SLC30A9	Cas12_metal_SLC-SLC
SLC39A4_3-SLC30A9_1	ACGCCTTGCCGAGCCCTCAGTACTAATTTCTACTGTCGTAGATGCAGGATCATTAGTATCTGAAGG	SLC39A4-SLC30A9	Cas12_metal_SLC-SLC
SLC39A6_1-SLC30A9_1	CACACGGCAATATCATCTACAACTAATTTCTACTGTCGTAGATGCAGGATCATTAGTATCTGAAGG	SLC39A6-SLC30A9	Cas12_metal_SLC-SLC
SLC39A6_2-SLC30A9_1	TGCATAAGAACTTACGATCATCTTAATTTCTACTGTCGTAGATGCAGGATCATTAGTATCTGAAGG	SLC39A6-SLC30A9	Cas12_metal_SLC-SLC
SLC39A6_3-SLC30A9_1	ACTTGTATGAATCAGACAAGATCTAATTTCTACTGTCGTAGATGCAGGATCATTAGTATCTGAAGG	SLC39A6-SLC30A9	Cas12_metal_SLC-SLC
SLC39A1_1-SLC30A9_1	GCTCCTGGCCGGCGCAGCACACATAATTTCTACTGTCGTAGATGCAGGATCATTAGTATCTGAAGG	SLC39A1-SLC30A9	Cas12_metal_SLC-SLC
SLC39A1_2-SLC30A9_1	CAAGGAGCAGTCAGGGCCGTCACTAATTTCTACTGTCGTAGATGCAGGATCATTAGTATCTGAAGG	SLC39A1-SLC30A9	Cas12_metal_SLC-SLC
SLC39A1_3-SLC30A9_1	ATGGCCCGAGCCCGGTCTCGCTGTAATTTCTACTGTCGTAGATGCAGGATCATTAGTATCTGAAGG	SLC39A1-SLC30A9	Cas12_metal_SLC-SLC
SLC39A3_1-SLC30A9_1	TGGCCACGTGCTTCAACGCTCTGTAATTTCTACTGTCGTAGATGCAGGATCATTAGTATCTGAAGG	SLC39A3-SLC30A9	Cas12_metal_SLC-SLC
SLC39A3_2-SLC30A9_1	GAGAAGGCCCATCGCTCGAAAAATAATTTCTACTGTCGTAGATGCAGGATCATTAGTATCTGAAGG	SLC39A3-SLC30A9	Cas12_metal_SLC-SLC
SLC39A3_3-SLC30A9_1	GGCCAGCGGGTAGTCGGTGCTGATAATTTCTACTGTCGTAGATGCAGGATCATTAGTATCTGAAGG	SLC39A3-SLC30A9	Cas12_metal_SLC-SLC
SLC39A9_1-SLC30A9_1	GCTCTAAGCCAGCATGCATCAAGTAATTTCTACTGTCGTAGATGCAGGATCATTAGTATCTGAAGG	SLC39A9-SLC30A9	Cas12_metal_SLC-SLC
SLC39A9_2-SLC30A9_1	ACTGCAATCCAACCCTACCTGCATAATTTCTACTGTCGTAGATGCAGGATCATTAGTATCTGAAGG	SLC39A9-SLC30A9	Cas12_metal_SLC-SLC
SLC39A9_3-SLC30A9_1	CGTGGCCGGAATCATTCCCTTGGTAATTTCTACTGTCGTAGATGCAGGATCATTAGTATCTGAAGG	SLC39A9-SLC30A9	Cas12_metal_SLC-SLC
SLC30A5_1-SLC30A9_1	GGTACGGCCGAATAGAAATTCTGTAATTTCTACTGTCGTAGATGCAGGATCATTAGTATCTGAAGG	SLC30A5-SLC30A9	Cas12_metal_SLC-SLC
SLC30A5_2-SLC30A9_1	AGCATAGCTCTCAATCGATCCCTTAATTTCTACTGTCGTAGATGCAGGATCATTAGTATCTGAAGG	SLC30A5-SLC30A9	Cas12_metal_SLC-SLC
SLC30A5_3-SLC30A9_1	GAATCATATGATCTCCTAAAAGCTAATTTCTACTGTCGTAGATGCAGGATCATTAGTATCTGAAGG	SLC30A5-SLC30A9	Cas12_metal_SLC-SLC
SLC30A9_1-SLC30A9_1	GCAGGATCATTAGTATCTGAAGGTAATTTCTACTGTCGTAGATGCAGGATCATTAGTATCTGAAGG	SLC30A9-SLC30A9	Cas12_metal_SLC-SLC
SLC30A9_2-SLC30A9_1	AGGGACCAGGAAAAGTGGTGATGTAATTTCTACTGTCGTAGATGCAGGATCATTAGTATCTGAAGG	SLC30A9-SLC30A9	Cas12_metal_SLC-SLC
SLC30A9_3-SLC30A9_1	GTCCTCACCTGATTACAAGTATCTAATTTCTACTGTCGTAGATGCAGGATCATTAGTATCTGAAGG	SLC30A9-SLC30A9	Cas12_metal_SLC-SLC
SLC39A11_1-SLC30A9_1	GGGCTATAGAAAAGACGGCATCTTAATTTCTACTGTCGTAGATGCAGGATCATTAGTATCTGAAGG	SLC39A11-SLC30A9	Cas12_metal_SLC-SLC
SLC39A11_2-SLC30A9_1	AGTGCCAGGGTCGTCTGGGGGTCTAATTTCTACTGTCGTAGATGCAGGATCATTAGTATCTGAAGG	SLC39A11-SLC30A9	Cas12_metal_SLC-SLC
SLC39A11_3-SLC30A9_1	TAGGTCATGTTGGCAGCTTCCTATAATTTCTACTGTCGTAGATGCAGGATCATTAGTATCTGAAGG	SLC39A11-SLC30A9	Cas12_metal_SLC-SLC
SLC30A6_1-SLC30A9_1	GACTTGTAGCAGCTGACCGAAGGTAATTTCTACTGTCGTAGATGCAGGATCATTAGTATCTGAAGG	SLC30A6-SLC30A9	Cas12_metal_SLC-SLC
SLC30A6_2-SLC30A9_1	ACTGCCTATACTTACCTGACCATTAATTTCTACTGTCGTAGATGCAGGATCATTAGTATCTGAAGG	SLC30A6-SLC30A9	Cas12_metal_SLC-SLC
SLC30A6_3-SLC30A9_1	CCCAGACAACACCACCCCATGTTTAATTTCTACTGTCGTAGATGCAGGATCATTAGTATCTGAAGG	SLC30A6-SLC30A9	Cas12_metal_SLC-SLC
SLC11A2_1-SLC30A9_1	GCTTTCGTAAACTCTGGGCTTTCTAATTTCTACTGTCGTAGATGCAGGATCATTAGTATCTGAAGG	SLC11A2-SLC30A9	Cas12_metal_SLC-SLC
SLC11A2_2-SLC30A9_1	GGTCCCACGAGTCATCCTGTGGCTAATTTCTACTGTCGTAGATGCAGGATCATTAGTATCTGAAGG	SLC11A2-SLC30A9	Cas12_metal_SLC-SLC
SLC11A2_3-SLC30A9_1	GGCTTGCGGAAGCTAGAAGCATTTAATTTCTACTGTCGTAGATGCAGGATCATTAGTATCTGAAGG	SLC11A2-SLC30A9	Cas12_metal_SLC-SLC
SLC39A7_1-SLC30A9_1	CACCATGGCCATAGCCATGGCTATAATTTCTACTGTCGTAGATGCAGGATCATTAGTATCTGAAGG	SLC39A7-SLC30A9	Cas12_metal_SLC-SLC
SLC39A7_2-SLC30A9_1	ACTGAGAACCCACAGTCCCACAGTAATTTCTACTGTCGTAGATGCAGGATCATTAGTATCTGAAGG	SLC39A7-SLC30A9	Cas12_metal_SLC-SLC
SLC39A7_3-SLC30A9_1	TGGTGGCTGGACTCGGGGGTCATTAATTTCTACTGTCGTAGATGCAGGATCATTAGTATCTGAAGG	SLC39A7-SLC30A9	Cas12_metal_SLC-SLC
SLC31A1_1-SLC30A9_1	TGGCAGCCTATGACCTTCTACTTTAATTTCTACTGTCGTAGATGCAGGATCATTAGTATCTGAAGG	SLC31A1-SLC30A9	Cas12_metal_SLC-SLC
SLC31A1_2-SLC30A9_1	CTAGCAATGTTCTATGAAGGACTTAATTTCTACTGTCGTAGATGCAGGATCATTAGTATCTGAAGG	SLC31A1-SLC30A9	Cas12_metal_SLC-SLC
SLC31A1_3-SLC30A9_1	CGGTTTGGTGATCAATACAGCTGTAATTTCTACTGTCGTAGATGCAGGATCATTAGTATCTGAAGG	SLC31A1-SLC30A9	Cas12_metal_SLC-SLC
SLC39A10_1-SLC30A9_1	TGGACCCGATTATGCTCATACTGTAATTTCTACTGTCGTAGATGCAGGATCATTAGTATCTGAAGG	SLC39A10-SLC30A9	Cas12_metal_SLC-SLC
SLC39A10_2-SLC30A9_1	ATAACTGAGTGACGTTCAAACACTAATTTCTACTGTCGTAGATGCAGGATCATTAGTATCTGAAGG	SLC39A10-SLC30A9	Cas12_metal_SLC-SLC
SLC39A10_3-SLC30A9_1	ATAATGATTCCATTACTCCCAGTTAATTTCTACTGTCGTAGATGCAGGATCATTAGTATCTGAAGG	SLC39A10-SLC30A9	Cas12_metal_SLC-SLC
SLC39A8_1-SLC30A9_1	GGGATATGGATTCCTGTCAGTGATAATTTCTACTGTCGTAGATGCAGGATCATTAGTATCTGAAGG	SLC39A8-SLC30A9	Cas12_metal_SLC-SLC
SLC39A8_2-SLC30A9_1	GAGCTGGTTATTTGGGTAGCATTTAATTTCTACTGTCGTAGATGCAGGATCATTAGTATCTGAAGG	SLC39A8-SLC30A9	Cas12_metal_SLC-SLC
SLC39A8_3-SLC30A9_1	TGCTTGGGCCGATCCTCACATGGTAATTTCTACTGTCGTAGATGCAGGATCATTAGTATCTGAAGG	SLC39A8-SLC30A9	Cas12_metal_SLC-SLC
SLC39A13_1-SLC30A9_1	CCTAGAGATGGGGACCATGCTGCTAATTTCTACTGTCGTAGATGCAGGATCATTAGTATCTGAAGG	SLC39A13-SLC30A9	Cas12_metal_SLC-SLC
SLC39A13_2-SLC30A9_1	AGGCGACAGGCCGTCGCAGTCCCTAATTTCTACTGTCGTAGATGCAGGATCATTAGTATCTGAAGG	SLC39A13-SLC30A9	Cas12_metal_SLC-SLC
SLC39A13_3-SLC30A9_1	ACCCACGGGCTGGCTGTGGCTGCTAATTTCTACTGTCGTAGATGCAGGATCATTAGTATCTGAAGG	SLC39A13-SLC30A9	Cas12_metal_SLC-SLC
SLC30A3_1-SLC30A9_1	ACCCTGGCAGGCGGGTATCTGGCTAATTTCTACTGTCGTAGATGCAGGATCATTAGTATCTGAAGG	SLC30A3-SLC30A9	Cas12_metal_SLC-SLC
SLC30A3_2-SLC30A9_1	AAACGCAGGCTGCCTCCGGCGCCTAATTTCTACTGTCGTAGATGCAGGATCATTAGTATCTGAAGG	SLC30A3-SLC30A9	Cas12_metal_SLC-SLC
SLC30A3_3-SLC30A9_1	CCTGAGAGGCTGCATGCACGGAGTAATTTCTACTGTCGTAGATGCAGGATCATTAGTATCTGAAGG	SLC30A3-SLC30A9	Cas12_metal_SLC-SLC
SLC30A7_1-SLC30A9_1	TAGGCCACGGACACAGTCATTCCTAATTTCTACTGTCGTAGATGCAGGATCATTAGTATCTGAAGG	SLC30A7-SLC30A9	Cas12_metal_SLC-SLC
SLC30A7_2-SLC30A9_1	CAGGTCTATACTGTCCGACAAGATAATTTCTACTGTCGTAGATGCAGGATCATTAGTATCTGAAGG	SLC30A7-SLC30A9	Cas12_metal_SLC-SLC
SLC30A7_3-SLC30A9_1	CCACAAACCCAAGAATGGAAACATAATTTCTACTGTCGTAGATGCAGGATCATTAGTATCTGAAGG	SLC30A7-SLC30A9	Cas12_metal_SLC-SLC
SLC30A1_1-SLC30A9_1	ATCGAGCCGCACGAGATGCAGCATAATTTCTACTGTCGTAGATGCAGGATCATTAGTATCTGAAGG	SLC30A1-SLC30A9	Cas12_metal_SLC-SLC
SLC30A1_2-SLC30A9_1	CTACTACAATCACTGAACCCAAGTAATTTCTACTGTCGTAGATGCAGGATCATTAGTATCTGAAGG	SLC30A1-SLC30A9	Cas12_metal_SLC-SLC
SLC30A1_3-SLC30A9_1	CCTGACCCCTGCAAAGCATTTGTTAATTTCTACTGTCGTAGATGCAGGATCATTAGTATCTGAAGG	SLC30A1-SLC30A9	Cas12_metal_SLC-SLC
SLC31A2_1-SLC30A9_1	CCAGCAGGACTGTGGACACTCCATAATTTCTACTGTCGTAGATGCAGGATCATTAGTATCTGAAGG	SLC31A2-SLC30A9	Cas12_metal_SLC-SLC
SLC31A2_2-SLC30A9_1	CCAGTACCTGGTTGAGCAGCTTGTAATTTCTACTGTCGTAGATGCAGGATCATTAGTATCTGAAGG	SLC31A2-SLC30A9	Cas12_metal_SLC-SLC
SLC31A2_3-SLC30A9_1	GATGCATTTCATCTTCTCAGATATAATTTCTACTGTCGTAGATGCAGGATCATTAGTATCTGAAGG	SLC31A2-SLC30A9	Cas12_metal_SLC-SLC
SLC30A4_1-SLC30A9_1	TGTTGAACCAGTCTGGTCACCGTTAATTTCTACTGTCGTAGATGCAGGATCATTAGTATCTGAAGG	SLC30A4-SLC30A9	Cas12_metal_SLC-SLC
SLC30A4_2-SLC30A9_1	TCTTATATGAAGCTGTGCAAAGATAATTTCTACTGTCGTAGATGCAGGATCATTAGTATCTGAAGG	SLC30A4-SLC30A9	Cas12_metal_SLC-SLC
SLC30A4_3-SLC30A9_1	ACGGGGCGCACCCGACCCTCCAGTAATTTCTACTGTCGTAGATGCAGGATCATTAGTATCTGAAGG	SLC30A4-SLC30A9	Cas12_metal_SLC-SLC
OR11A1_1-SLC30A9_1	TCTACACCTCCGCAGTGATGCCATAATTTCTACTGTCGTAGATGCAGGATCATTAGTATCTGAAGG	OR11A1-SLC30A9	Cas12_metal_SLC-SLC
OR11A1_2-SLC30A9_1	TGTGGCCCCAACCACATTGACCATAATTTCTACTGTCGTAGATGCAGGATCATTAGTATCTGAAGG	OR11A1-SLC30A9	Cas12_metal_SLC-SLC
OR11A1_3-SLC30A9_1	AGGGATGTCATAGAAGCCAAGGATAATTTCTACTGTCGTAGATGCAGGATCATTAGTATCTGAAGG	OR11A1-SLC30A9	Cas12_metal_SLC-SLC
OR2V2_1-SLC30A9_1	TCCGTGGTTATGGCGGTCTTCACTAATTTCTACTGTCGTAGATGCAGGATCATTAGTATCTGAAGG	OR2V2-SLC30A9	Cas12_metal_SLC-SLC
OR2V2_2-SLC30A9_1	CCCTACTGTGGCTTGAGGAAGGTTAATTTCTACTGTCGTAGATGCAGGATCATTAGTATCTGAAGG	OR2V2-SLC30A9	Cas12_metal_SLC-SLC
OR2V2_3-SLC30A9_1	AATGTGCCAAAGATGGCAGCCAATAATTTCTACTGTCGTAGATGCAGGATCATTAGTATCTGAAGG	OR2V2-SLC30A9	Cas12_metal_SLC-SLC
OR5K4_1-SLC30A9_1	CAAATTATCCAGAGCTGAAGACGTAATTTCTACTGTCGTAGATGCAGGATCATTAGTATCTGAAGG	OR5K4-SLC30A9	Cas12_metal_SLC-SLC
OR5K4_2-SLC30A9_1	TTAGACCTGCAGAAAGTTAACCTTAATTTCTACTGTCGTAGATGCAGGATCATTAGTATCTGAAGG	OR5K4-SLC30A9	Cas12_metal_SLC-SLC
OR5K4_3-SLC30A9_1	ACTGTATAGACTCTCCTGTACAGTAATTTCTACTGTCGTAGATGCAGGATCATTAGTATCTGAAGG	OR5K4-SLC30A9	Cas12_metal_SLC-SLC
SLC39A14_1-SLC30A9_2	AGCGAGCAGTCGCGGATTGGGAGTAATTTCTACTGTCGTAGATAGGGACCAGGAAAAGTGGTGATG	SLC39A14-SLC30A9	Cas12_metal_SLC-SLC
SLC39A14_2-SLC30A9_2	AGCCGTGTGCTCACTTACTTCATTAATTTCTACTGTCGTAGATAGGGACCAGGAAAAGTGGTGATG	SLC39A14-SLC30A9	Cas12_metal_SLC-SLC
SLC39A14_3-SLC30A9_2	TCAGCACTGCAGCAGTGAGCTGGTAATTTCTACTGTCGTAGATAGGGACCAGGAAAAGTGGTGATG	SLC39A14-SLC30A9	Cas12_metal_SLC-SLC
SLC39A4_1-SLC30A9_2	ACACGGCCCGTTGGCGCAGTGCATAATTTCTACTGTCGTAGATAGGGACCAGGAAAAGTGGTGATG	SLC39A4-SLC30A9	Cas12_metal_SLC-SLC
SLC39A4_2-SLC30A9_2	CCAGGCCTGCGTAGATATCCCTCTAATTTCTACTGTCGTAGATAGGGACCAGGAAAAGTGGTGATG	SLC39A4-SLC30A9	Cas12_metal_SLC-SLC
SLC39A4_3-SLC30A9_2	ACGCCTTGCCGAGCCCTCAGTACTAATTTCTACTGTCGTAGATAGGGACCAGGAAAAGTGGTGATG	SLC39A4-SLC30A9	Cas12_metal_SLC-SLC
SLC39A6_1-SLC30A9_2	CACACGGCAATATCATCTACAACTAATTTCTACTGTCGTAGATAGGGACCAGGAAAAGTGGTGATG	SLC39A6-SLC30A9	Cas12_metal_SLC-SLC
SLC39A6_2-SLC30A9_2	TGCATAAGAACTTACGATCATCTTAATTTCTACTGTCGTAGATAGGGACCAGGAAAAGTGGTGATG	SLC39A6-SLC30A9	Cas12_metal_SLC-SLC
SLC39A6_3-SLC30A9_2	ACTTGTATGAATCAGACAAGATCTAATTTCTACTGTCGTAGATAGGGACCAGGAAAAGTGGTGATG	SLC39A6-SLC30A9	Cas12_metal_SLC-SLC
SLC39A1_1-SLC30A9_2	GCTCCTGGCCGGCGCAGCACACATAATTTCTACTGTCGTAGATAGGGACCAGGAAAAGTGGTGATG	SLC39A1-SLC30A9	Cas12_metal_SLC-SLC
SLC39A1_2-SLC30A9_2	CAAGGAGCAGTCAGGGCCGTCACTAATTTCTACTGTCGTAGATAGGGACCAGGAAAAGTGGTGATG	SLC39A1-SLC30A9	Cas12_metal_SLC-SLC
SLC39A1_3-SLC30A9_2	ATGGCCCGAGCCCGGTCTCGCTGTAATTTCTACTGTCGTAGATAGGGACCAGGAAAAGTGGTGATG	SLC39A1-SLC30A9	Cas12_metal_SLC-SLC
SLC39A3_1-SLC30A9_2	TGGCCACGTGCTTCAACGCTCTGTAATTTCTACTGTCGTAGATAGGGACCAGGAAAAGTGGTGATG	SLC39A3-SLC30A9	Cas12_metal_SLC-SLC
SLC39A3_2-SLC30A9_2	GAGAAGGCCCATCGCTCGAAAAATAATTTCTACTGTCGTAGATAGGGACCAGGAAAAGTGGTGATG	SLC39A3-SLC30A9	Cas12_metal_SLC-SLC
SLC39A3_3-SLC30A9_2	GGCCAGCGGGTAGTCGGTGCTGATAATTTCTACTGTCGTAGATAGGGACCAGGAAAAGTGGTGATG	SLC39A3-SLC30A9	Cas12_metal_SLC-SLC
SLC39A9_1-SLC30A9_2	GCTCTAAGCCAGCATGCATCAAGTAATTTCTACTGTCGTAGATAGGGACCAGGAAAAGTGGTGATG	SLC39A9-SLC30A9	Cas12_metal_SLC-SLC
SLC39A9_2-SLC30A9_2	ACTGCAATCCAACCCTACCTGCATAATTTCTACTGTCGTAGATAGGGACCAGGAAAAGTGGTGATG	SLC39A9-SLC30A9	Cas12_metal_SLC-SLC
SLC39A9_3-SLC30A9_2	CGTGGCCGGAATCATTCCCTTGGTAATTTCTACTGTCGTAGATAGGGACCAGGAAAAGTGGTGATG	SLC39A9-SLC30A9	Cas12_metal_SLC-SLC
SLC30A5_1-SLC30A9_2	GGTACGGCCGAATAGAAATTCTGTAATTTCTACTGTCGTAGATAGGGACCAGGAAAAGTGGTGATG	SLC30A5-SLC30A9	Cas12_metal_SLC-SLC
SLC30A5_2-SLC30A9_2	AGCATAGCTCTCAATCGATCCCTTAATTTCTACTGTCGTAGATAGGGACCAGGAAAAGTGGTGATG	SLC30A5-SLC30A9	Cas12_metal_SLC-SLC
SLC30A5_3-SLC30A9_2	GAATCATATGATCTCCTAAAAGCTAATTTCTACTGTCGTAGATAGGGACCAGGAAAAGTGGTGATG	SLC30A5-SLC30A9	Cas12_metal_SLC-SLC
SLC30A9_1-SLC30A9_2	GCAGGATCATTAGTATCTGAAGGTAATTTCTACTGTCGTAGATAGGGACCAGGAAAAGTGGTGATG	SLC30A9-SLC30A9	Cas12_metal_SLC-SLC
SLC30A9_2-SLC30A9_2	AGGGACCAGGAAAAGTGGTGATGTAATTTCTACTGTCGTAGATAGGGACCAGGAAAAGTGGTGATG	SLC30A9-SLC30A9	Cas12_metal_SLC-SLC
SLC30A9_3-SLC30A9_2	GTCCTCACCTGATTACAAGTATCTAATTTCTACTGTCGTAGATAGGGACCAGGAAAAGTGGTGATG	SLC30A9-SLC30A9	Cas12_metal_SLC-SLC
SLC39A11_1-SLC30A9_2	GGGCTATAGAAAAGACGGCATCTTAATTTCTACTGTCGTAGATAGGGACCAGGAAAAGTGGTGATG	SLC39A11-SLC30A9	Cas12_metal_SLC-SLC
SLC39A11_2-SLC30A9_2	AGTGCCAGGGTCGTCTGGGGGTCTAATTTCTACTGTCGTAGATAGGGACCAGGAAAAGTGGTGATG	SLC39A11-SLC30A9	Cas12_metal_SLC-SLC
SLC39A11_3-SLC30A9_2	TAGGTCATGTTGGCAGCTTCCTATAATTTCTACTGTCGTAGATAGGGACCAGGAAAAGTGGTGATG	SLC39A11-SLC30A9	Cas12_metal_SLC-SLC
SLC30A6_1-SLC30A9_2	GACTTGTAGCAGCTGACCGAAGGTAATTTCTACTGTCGTAGATAGGGACCAGGAAAAGTGGTGATG	SLC30A6-SLC30A9	Cas12_metal_SLC-SLC
SLC30A6_2-SLC30A9_2	ACTGCCTATACTTACCTGACCATTAATTTCTACTGTCGTAGATAGGGACCAGGAAAAGTGGTGATG	SLC30A6-SLC30A9	Cas12_metal_SLC-SLC
SLC30A6_3-SLC30A9_2	CCCAGACAACACCACCCCATGTTTAATTTCTACTGTCGTAGATAGGGACCAGGAAAAGTGGTGATG	SLC30A6-SLC30A9	Cas12_metal_SLC-SLC
SLC11A2_1-SLC30A9_2	GCTTTCGTAAACTCTGGGCTTTCTAATTTCTACTGTCGTAGATAGGGACCAGGAAAAGTGGTGATG	SLC11A2-SLC30A9	Cas12_metal_SLC-SLC
SLC11A2_2-SLC30A9_2	GGTCCCACGAGTCATCCTGTGGCTAATTTCTACTGTCGTAGATAGGGACCAGGAAAAGTGGTGATG	SLC11A2-SLC30A9	Cas12_metal_SLC-SLC
SLC11A2_3-SLC30A9_2	GGCTTGCGGAAGCTAGAAGCATTTAATTTCTACTGTCGTAGATAGGGACCAGGAAAAGTGGTGATG	SLC11A2-SLC30A9	Cas12_metal_SLC-SLC
SLC39A7_1-SLC30A9_2	CACCATGGCCATAGCCATGGCTATAATTTCTACTGTCGTAGATAGGGACCAGGAAAAGTGGTGATG	SLC39A7-SLC30A9	Cas12_metal_SLC-SLC
SLC39A7_2-SLC30A9_2	ACTGAGAACCCACAGTCCCACAGTAATTTCTACTGTCGTAGATAGGGACCAGGAAAAGTGGTGATG	SLC39A7-SLC30A9	Cas12_metal_SLC-SLC
SLC39A7_3-SLC30A9_2	TGGTGGCTGGACTCGGGGGTCATTAATTTCTACTGTCGTAGATAGGGACCAGGAAAAGTGGTGATG	SLC39A7-SLC30A9	Cas12_metal_SLC-SLC
SLC31A1_1-SLC30A9_2	TGGCAGCCTATGACCTTCTACTTTAATTTCTACTGTCGTAGATAGGGACCAGGAAAAGTGGTGATG	SLC31A1-SLC30A9	Cas12_metal_SLC-SLC
SLC31A1_2-SLC30A9_2	CTAGCAATGTTCTATGAAGGACTTAATTTCTACTGTCGTAGATAGGGACCAGGAAAAGTGGTGATG	SLC31A1-SLC30A9	Cas12_metal_SLC-SLC
SLC31A1_3-SLC30A9_2	CGGTTTGGTGATCAATACAGCTGTAATTTCTACTGTCGTAGATAGGGACCAGGAAAAGTGGTGATG	SLC31A1-SLC30A9	Cas12_metal_SLC-SLC
SLC39A10_1-SLC30A9_2	TGGACCCGATTATGCTCATACTGTAATTTCTACTGTCGTAGATAGGGACCAGGAAAAGTGGTGATG	SLC39A10-SLC30A9	Cas12_metal_SLC-SLC
SLC39A10_2-SLC30A9_2	ATAACTGAGTGACGTTCAAACACTAATTTCTACTGTCGTAGATAGGGACCAGGAAAAGTGGTGATG	SLC39A10-SLC30A9	Cas12_metal_SLC-SLC
SLC39A10_3-SLC30A9_2	ATAATGATTCCATTACTCCCAGTTAATTTCTACTGTCGTAGATAGGGACCAGGAAAAGTGGTGATG	SLC39A10-SLC30A9	Cas12_metal_SLC-SLC
SLC39A8_1-SLC30A9_2	GGGATATGGATTCCTGTCAGTGATAATTTCTACTGTCGTAGATAGGGACCAGGAAAAGTGGTGATG	SLC39A8-SLC30A9	Cas12_metal_SLC-SLC
SLC39A8_2-SLC30A9_2	GAGCTGGTTATTTGGGTAGCATTTAATTTCTACTGTCGTAGATAGGGACCAGGAAAAGTGGTGATG	SLC39A8-SLC30A9	Cas12_metal_SLC-SLC
SLC39A8_3-SLC30A9_2	TGCTTGGGCCGATCCTCACATGGTAATTTCTACTGTCGTAGATAGGGACCAGGAAAAGTGGTGATG	SLC39A8-SLC30A9	Cas12_metal_SLC-SLC
SLC39A13_1-SLC30A9_2	CCTAGAGATGGGGACCATGCTGCTAATTTCTACTGTCGTAGATAGGGACCAGGAAAAGTGGTGATG	SLC39A13-SLC30A9	Cas12_metal_SLC-SLC
SLC39A13_2-SLC30A9_2	AGGCGACAGGCCGTCGCAGTCCCTAATTTCTACTGTCGTAGATAGGGACCAGGAAAAGTGGTGATG	SLC39A13-SLC30A9	Cas12_metal_SLC-SLC
SLC39A13_3-SLC30A9_2	ACCCACGGGCTGGCTGTGGCTGCTAATTTCTACTGTCGTAGATAGGGACCAGGAAAAGTGGTGATG	SLC39A13-SLC30A9	Cas12_metal_SLC-SLC
SLC30A3_1-SLC30A9_2	ACCCTGGCAGGCGGGTATCTGGCTAATTTCTACTGTCGTAGATAGGGACCAGGAAAAGTGGTGATG	SLC30A3-SLC30A9	Cas12_metal_SLC-SLC
SLC30A3_2-SLC30A9_2	AAACGCAGGCTGCCTCCGGCGCCTAATTTCTACTGTCGTAGATAGGGACCAGGAAAAGTGGTGATG	SLC30A3-SLC30A9	Cas12_metal_SLC-SLC
SLC30A3_3-SLC30A9_2	CCTGAGAGGCTGCATGCACGGAGTAATTTCTACTGTCGTAGATAGGGACCAGGAAAAGTGGTGATG	SLC30A3-SLC30A9	Cas12_metal_SLC-SLC
SLC30A7_1-SLC30A9_2	TAGGCCACGGACACAGTCATTCCTAATTTCTACTGTCGTAGATAGGGACCAGGAAAAGTGGTGATG	SLC30A7-SLC30A9	Cas12_metal_SLC-SLC
SLC30A7_2-SLC30A9_2	CAGGTCTATACTGTCCGACAAGATAATTTCTACTGTCGTAGATAGGGACCAGGAAAAGTGGTGATG	SLC30A7-SLC30A9	Cas12_metal_SLC-SLC
SLC30A7_3-SLC30A9_2	CCACAAACCCAAGAATGGAAACATAATTTCTACTGTCGTAGATAGGGACCAGGAAAAGTGGTGATG	SLC30A7-SLC30A9	Cas12_metal_SLC-SLC
SLC30A1_1-SLC30A9_2	ATCGAGCCGCACGAGATGCAGCATAATTTCTACTGTCGTAGATAGGGACCAGGAAAAGTGGTGATG	SLC30A1-SLC30A9	Cas12_metal_SLC-SLC
SLC30A1_2-SLC30A9_2	CTACTACAATCACTGAACCCAAGTAATTTCTACTGTCGTAGATAGGGACCAGGAAAAGTGGTGATG	SLC30A1-SLC30A9	Cas12_metal_SLC-SLC
SLC30A1_3-SLC30A9_2	CCTGACCCCTGCAAAGCATTTGTTAATTTCTACTGTCGTAGATAGGGACCAGGAAAAGTGGTGATG	SLC30A1-SLC30A9	Cas12_metal_SLC-SLC
SLC31A2_1-SLC30A9_2	CCAGCAGGACTGTGGACACTCCATAATTTCTACTGTCGTAGATAGGGACCAGGAAAAGTGGTGATG	SLC31A2-SLC30A9	Cas12_metal_SLC-SLC
SLC31A2_2-SLC30A9_2	CCAGTACCTGGTTGAGCAGCTTGTAATTTCTACTGTCGTAGATAGGGACCAGGAAAAGTGGTGATG	SLC31A2-SLC30A9	Cas12_metal_SLC-SLC
SLC31A2_3-SLC30A9_2	GATGCATTTCATCTTCTCAGATATAATTTCTACTGTCGTAGATAGGGACCAGGAAAAGTGGTGATG	SLC31A2-SLC30A9	Cas12_metal_SLC-SLC
SLC30A4_1-SLC30A9_2	TGTTGAACCAGTCTGGTCACCGTTAATTTCTACTGTCGTAGATAGGGACCAGGAAAAGTGGTGATG	SLC30A4-SLC30A9	Cas12_metal_SLC-SLC
SLC30A4_2-SLC30A9_2	TCTTATATGAAGCTGTGCAAAGATAATTTCTACTGTCGTAGATAGGGACCAGGAAAAGTGGTGATG	SLC30A4-SLC30A9	Cas12_metal_SLC-SLC
SLC30A4_3-SLC30A9_2	ACGGGGCGCACCCGACCCTCCAGTAATTTCTACTGTCGTAGATAGGGACCAGGAAAAGTGGTGATG	SLC30A4-SLC30A9	Cas12_metal_SLC-SLC
OR11A1_1-SLC30A9_2	TCTACACCTCCGCAGTGATGCCATAATTTCTACTGTCGTAGATAGGGACCAGGAAAAGTGGTGATG	OR11A1-SLC30A9	Cas12_metal_SLC-SLC
OR11A1_2-SLC30A9_2	TGTGGCCCCAACCACATTGACCATAATTTCTACTGTCGTAGATAGGGACCAGGAAAAGTGGTGATG	OR11A1-SLC30A9	Cas12_metal_SLC-SLC
OR11A1_3-SLC30A9_2	AGGGATGTCATAGAAGCCAAGGATAATTTCTACTGTCGTAGATAGGGACCAGGAAAAGTGGTGATG	OR11A1-SLC30A9	Cas12_metal_SLC-SLC
OR2V2_1-SLC30A9_2	TCCGTGGTTATGGCGGTCTTCACTAATTTCTACTGTCGTAGATAGGGACCAGGAAAAGTGGTGATG	OR2V2-SLC30A9	Cas12_metal_SLC-SLC
OR2V2_2-SLC30A9_2	CCCTACTGTGGCTTGAGGAAGGTTAATTTCTACTGTCGTAGATAGGGACCAGGAAAAGTGGTGATG	OR2V2-SLC30A9	Cas12_metal_SLC-SLC
OR2V2_3-SLC30A9_2	AATGTGCCAAAGATGGCAGCCAATAATTTCTACTGTCGTAGATAGGGACCAGGAAAAGTGGTGATG	OR2V2-SLC30A9	Cas12_metal_SLC-SLC
OR5K4_1-SLC30A9_2	CAAATTATCCAGAGCTGAAGACGTAATTTCTACTGTCGTAGATAGGGACCAGGAAAAGTGGTGATG	OR5K4-SLC30A9	Cas12_metal_SLC-SLC
OR5K4_2-SLC30A9_2	TTAGACCTGCAGAAAGTTAACCTTAATTTCTACTGTCGTAGATAGGGACCAGGAAAAGTGGTGATG	OR5K4-SLC30A9	Cas12_metal_SLC-SLC
OR5K4_3-SLC30A9_2	ACTGTATAGACTCTCCTGTACAGTAATTTCTACTGTCGTAGATAGGGACCAGGAAAAGTGGTGATG	OR5K4-SLC30A9	Cas12_metal_SLC-SLC
SLC39A14_1-SLC30A9_3	AGCGAGCAGTCGCGGATTGGGAGTAATTTCTACTGTCGTAGATGTCCTCACCTGATTACAAGTATC	SLC39A14-SLC30A9	Cas12_metal_SLC-SLC
SLC39A14_2-SLC30A9_3	AGCCGTGTGCTCACTTACTTCATTAATTTCTACTGTCGTAGATGTCCTCACCTGATTACAAGTATC	SLC39A14-SLC30A9	Cas12_metal_SLC-SLC
SLC39A14_3-SLC30A9_3	TCAGCACTGCAGCAGTGAGCTGGTAATTTCTACTGTCGTAGATGTCCTCACCTGATTACAAGTATC	SLC39A14-SLC30A9	Cas12_metal_SLC-SLC
SLC39A4_1-SLC30A9_3	ACACGGCCCGTTGGCGCAGTGCATAATTTCTACTGTCGTAGATGTCCTCACCTGATTACAAGTATC	SLC39A4-SLC30A9	Cas12_metal_SLC-SLC
SLC39A4_2-SLC30A9_3	CCAGGCCTGCGTAGATATCCCTCTAATTTCTACTGTCGTAGATGTCCTCACCTGATTACAAGTATC	SLC39A4-SLC30A9	Cas12_metal_SLC-SLC
SLC39A4_3-SLC30A9_3	ACGCCTTGCCGAGCCCTCAGTACTAATTTCTACTGTCGTAGATGTCCTCACCTGATTACAAGTATC	SLC39A4-SLC30A9	Cas12_metal_SLC-SLC
SLC39A6_1-SLC30A9_3	CACACGGCAATATCATCTACAACTAATTTCTACTGTCGTAGATGTCCTCACCTGATTACAAGTATC	SLC39A6-SLC30A9	Cas12_metal_SLC-SLC
SLC39A6_2-SLC30A9_3	TGCATAAGAACTTACGATCATCTTAATTTCTACTGTCGTAGATGTCCTCACCTGATTACAAGTATC	SLC39A6-SLC30A9	Cas12_metal_SLC-SLC
SLC39A6_3-SLC30A9_3	ACTTGTATGAATCAGACAAGATCTAATTTCTACTGTCGTAGATGTCCTCACCTGATTACAAGTATC	SLC39A6-SLC30A9	Cas12_metal_SLC-SLC
SLC39A1_1-SLC30A9_3	GCTCCTGGCCGGCGCAGCACACATAATTTCTACTGTCGTAGATGTCCTCACCTGATTACAAGTATC	SLC39A1-SLC30A9	Cas12_metal_SLC-SLC
SLC39A1_2-SLC30A9_3	CAAGGAGCAGTCAGGGCCGTCACTAATTTCTACTGTCGTAGATGTCCTCACCTGATTACAAGTATC	SLC39A1-SLC30A9	Cas12_metal_SLC-SLC
SLC39A1_3-SLC30A9_3	ATGGCCCGAGCCCGGTCTCGCTGTAATTTCTACTGTCGTAGATGTCCTCACCTGATTACAAGTATC	SLC39A1-SLC30A9	Cas12_metal_SLC-SLC
SLC39A3_1-SLC30A9_3	TGGCCACGTGCTTCAACGCTCTGTAATTTCTACTGTCGTAGATGTCCTCACCTGATTACAAGTATC	SLC39A3-SLC30A9	Cas12_metal_SLC-SLC
SLC39A3_2-SLC30A9_3	GAGAAGGCCCATCGCTCGAAAAATAATTTCTACTGTCGTAGATGTCCTCACCTGATTACAAGTATC	SLC39A3-SLC30A9	Cas12_metal_SLC-SLC
SLC39A3_3-SLC30A9_3	GGCCAGCGGGTAGTCGGTGCTGATAATTTCTACTGTCGTAGATGTCCTCACCTGATTACAAGTATC	SLC39A3-SLC30A9	Cas12_metal_SLC-SLC
SLC39A9_1-SLC30A9_3	GCTCTAAGCCAGCATGCATCAAGTAATTTCTACTGTCGTAGATGTCCTCACCTGATTACAAGTATC	SLC39A9-SLC30A9	Cas12_metal_SLC-SLC
SLC39A9_2-SLC30A9_3	ACTGCAATCCAACCCTACCTGCATAATTTCTACTGTCGTAGATGTCCTCACCTGATTACAAGTATC	SLC39A9-SLC30A9	Cas12_metal_SLC-SLC
SLC39A9_3-SLC30A9_3	CGTGGCCGGAATCATTCCCTTGGTAATTTCTACTGTCGTAGATGTCCTCACCTGATTACAAGTATC	SLC39A9-SLC30A9	Cas12_metal_SLC-SLC
SLC30A5_1-SLC30A9_3	GGTACGGCCGAATAGAAATTCTGTAATTTCTACTGTCGTAGATGTCCTCACCTGATTACAAGTATC	SLC30A5-SLC30A9	Cas12_metal_SLC-SLC
SLC30A5_2-SLC30A9_3	AGCATAGCTCTCAATCGATCCCTTAATTTCTACTGTCGTAGATGTCCTCACCTGATTACAAGTATC	SLC30A5-SLC30A9	Cas12_metal_SLC-SLC
SLC30A5_3-SLC30A9_3	GAATCATATGATCTCCTAAAAGCTAATTTCTACTGTCGTAGATGTCCTCACCTGATTACAAGTATC	SLC30A5-SLC30A9	Cas12_metal_SLC-SLC
SLC30A9_1-SLC30A9_3	GCAGGATCATTAGTATCTGAAGGTAATTTCTACTGTCGTAGATGTCCTCACCTGATTACAAGTATC	SLC30A9-SLC30A9	Cas12_metal_SLC-SLC
SLC30A9_2-SLC30A9_3	AGGGACCAGGAAAAGTGGTGATGTAATTTCTACTGTCGTAGATGTCCTCACCTGATTACAAGTATC	SLC30A9-SLC30A9	Cas12_metal_SLC-SLC
SLC30A9_3-SLC30A9_3	GTCCTCACCTGATTACAAGTATCTAATTTCTACTGTCGTAGATGTCCTCACCTGATTACAAGTATC	SLC30A9-SLC30A9	Cas12_metal_SLC-SLC
SLC39A11_1-SLC30A9_3	GGGCTATAGAAAAGACGGCATCTTAATTTCTACTGTCGTAGATGTCCTCACCTGATTACAAGTATC	SLC39A11-SLC30A9	Cas12_metal_SLC-SLC
SLC39A11_2-SLC30A9_3	AGTGCCAGGGTCGTCTGGGGGTCTAATTTCTACTGTCGTAGATGTCCTCACCTGATTACAAGTATC	SLC39A11-SLC30A9	Cas12_metal_SLC-SLC
SLC39A11_3-SLC30A9_3	TAGGTCATGTTGGCAGCTTCCTATAATTTCTACTGTCGTAGATGTCCTCACCTGATTACAAGTATC	SLC39A11-SLC30A9	Cas12_metal_SLC-SLC
SLC30A6_1-SLC30A9_3	GACTTGTAGCAGCTGACCGAAGGTAATTTCTACTGTCGTAGATGTCCTCACCTGATTACAAGTATC	SLC30A6-SLC30A9	Cas12_metal_SLC-SLC
SLC30A6_2-SLC30A9_3	ACTGCCTATACTTACCTGACCATTAATTTCTACTGTCGTAGATGTCCTCACCTGATTACAAGTATC	SLC30A6-SLC30A9	Cas12_metal_SLC-SLC
SLC30A6_3-SLC30A9_3	CCCAGACAACACCACCCCATGTTTAATTTCTACTGTCGTAGATGTCCTCACCTGATTACAAGTATC	SLC30A6-SLC30A9	Cas12_metal_SLC-SLC
SLC11A2_1-SLC30A9_3	GCTTTCGTAAACTCTGGGCTTTCTAATTTCTACTGTCGTAGATGTCCTCACCTGATTACAAGTATC	SLC11A2-SLC30A9	Cas12_metal_SLC-SLC
SLC11A2_2-SLC30A9_3	GGTCCCACGAGTCATCCTGTGGCTAATTTCTACTGTCGTAGATGTCCTCACCTGATTACAAGTATC	SLC11A2-SLC30A9	Cas12_metal_SLC-SLC
SLC11A2_3-SLC30A9_3	GGCTTGCGGAAGCTAGAAGCATTTAATTTCTACTGTCGTAGATGTCCTCACCTGATTACAAGTATC	SLC11A2-SLC30A9	Cas12_metal_SLC-SLC
SLC39A7_1-SLC30A9_3	CACCATGGCCATAGCCATGGCTATAATTTCTACTGTCGTAGATGTCCTCACCTGATTACAAGTATC	SLC39A7-SLC30A9	Cas12_metal_SLC-SLC
SLC39A7_2-SLC30A9_3	ACTGAGAACCCACAGTCCCACAGTAATTTCTACTGTCGTAGATGTCCTCACCTGATTACAAGTATC	SLC39A7-SLC30A9	Cas12_metal_SLC-SLC
SLC39A7_3-SLC30A9_3	TGGTGGCTGGACTCGGGGGTCATTAATTTCTACTGTCGTAGATGTCCTCACCTGATTACAAGTATC	SLC39A7-SLC30A9	Cas12_metal_SLC-SLC
SLC31A1_1-SLC30A9_3	TGGCAGCCTATGACCTTCTACTTTAATTTCTACTGTCGTAGATGTCCTCACCTGATTACAAGTATC	SLC31A1-SLC30A9	Cas12_metal_SLC-SLC
SLC31A1_2-SLC30A9_3	CTAGCAATGTTCTATGAAGGACTTAATTTCTACTGTCGTAGATGTCCTCACCTGATTACAAGTATC	SLC31A1-SLC30A9	Cas12_metal_SLC-SLC
SLC31A1_3-SLC30A9_3	CGGTTTGGTGATCAATACAGCTGTAATTTCTACTGTCGTAGATGTCCTCACCTGATTACAAGTATC	SLC31A1-SLC30A9	Cas12_metal_SLC-SLC
SLC39A10_1-SLC30A9_3	TGGACCCGATTATGCTCATACTGTAATTTCTACTGTCGTAGATGTCCTCACCTGATTACAAGTATC	SLC39A10-SLC30A9	Cas12_metal_SLC-SLC
SLC39A10_2-SLC30A9_3	ATAACTGAGTGACGTTCAAACACTAATTTCTACTGTCGTAGATGTCCTCACCTGATTACAAGTATC	SLC39A10-SLC30A9	Cas12_metal_SLC-SLC
SLC39A10_3-SLC30A9_3	ATAATGATTCCATTACTCCCAGTTAATTTCTACTGTCGTAGATGTCCTCACCTGATTACAAGTATC	SLC39A10-SLC30A9	Cas12_metal_SLC-SLC
SLC39A8_1-SLC30A9_3	GGGATATGGATTCCTGTCAGTGATAATTTCTACTGTCGTAGATGTCCTCACCTGATTACAAGTATC	SLC39A8-SLC30A9	Cas12_metal_SLC-SLC
SLC39A8_2-SLC30A9_3	GAGCTGGTTATTTGGGTAGCATTTAATTTCTACTGTCGTAGATGTCCTCACCTGATTACAAGTATC	SLC39A8-SLC30A9	Cas12_metal_SLC-SLC
SLC39A8_3-SLC30A9_3	TGCTTGGGCCGATCCTCACATGGTAATTTCTACTGTCGTAGATGTCCTCACCTGATTACAAGTATC	SLC39A8-SLC30A9	Cas12_metal_SLC-SLC
SLC39A13_1-SLC30A9_3	CCTAGAGATGGGGACCATGCTGCTAATTTCTACTGTCGTAGATGTCCTCACCTGATTACAAGTATC	SLC39A13-SLC30A9	Cas12_metal_SLC-SLC
SLC39A13_2-SLC30A9_3	AGGCGACAGGCCGTCGCAGTCCCTAATTTCTACTGTCGTAGATGTCCTCACCTGATTACAAGTATC	SLC39A13-SLC30A9	Cas12_metal_SLC-SLC
SLC39A13_3-SLC30A9_3	ACCCACGGGCTGGCTGTGGCTGCTAATTTCTACTGTCGTAGATGTCCTCACCTGATTACAAGTATC	SLC39A13-SLC30A9	Cas12_metal_SLC-SLC
SLC30A3_1-SLC30A9_3	ACCCTGGCAGGCGGGTATCTGGCTAATTTCTACTGTCGTAGATGTCCTCACCTGATTACAAGTATC	SLC30A3-SLC30A9	Cas12_metal_SLC-SLC
SLC30A3_2-SLC30A9_3	AAACGCAGGCTGCCTCCGGCGCCTAATTTCTACTGTCGTAGATGTCCTCACCTGATTACAAGTATC	SLC30A3-SLC30A9	Cas12_metal_SLC-SLC
SLC30A3_3-SLC30A9_3	CCTGAGAGGCTGCATGCACGGAGTAATTTCTACTGTCGTAGATGTCCTCACCTGATTACAAGTATC	SLC30A3-SLC30A9	Cas12_metal_SLC-SLC
SLC30A7_1-SLC30A9_3	TAGGCCACGGACACAGTCATTCCTAATTTCTACTGTCGTAGATGTCCTCACCTGATTACAAGTATC	SLC30A7-SLC30A9	Cas12_metal_SLC-SLC
SLC30A7_2-SLC30A9_3	CAGGTCTATACTGTCCGACAAGATAATTTCTACTGTCGTAGATGTCCTCACCTGATTACAAGTATC	SLC30A7-SLC30A9	Cas12_metal_SLC-SLC
SLC30A7_3-SLC30A9_3	CCACAAACCCAAGAATGGAAACATAATTTCTACTGTCGTAGATGTCCTCACCTGATTACAAGTATC	SLC30A7-SLC30A9	Cas12_metal_SLC-SLC
SLC30A1_1-SLC30A9_3	ATCGAGCCGCACGAGATGCAGCATAATTTCTACTGTCGTAGATGTCCTCACCTGATTACAAGTATC	SLC30A1-SLC30A9	Cas12_metal_SLC-SLC
SLC30A1_2-SLC30A9_3	CTACTACAATCACTGAACCCAAGTAATTTCTACTGTCGTAGATGTCCTCACCTGATTACAAGTATC	SLC30A1-SLC30A9	Cas12_metal_SLC-SLC
SLC30A1_3-SLC30A9_3	CCTGACCCCTGCAAAGCATTTGTTAATTTCTACTGTCGTAGATGTCCTCACCTGATTACAAGTATC	SLC30A1-SLC30A9	Cas12_metal_SLC-SLC
SLC31A2_1-SLC30A9_3	CCAGCAGGACTGTGGACACTCCATAATTTCTACTGTCGTAGATGTCCTCACCTGATTACAAGTATC	SLC31A2-SLC30A9	Cas12_metal_SLC-SLC
SLC31A2_2-SLC30A9_3	CCAGTACCTGGTTGAGCAGCTTGTAATTTCTACTGTCGTAGATGTCCTCACCTGATTACAAGTATC	SLC31A2-SLC30A9	Cas12_metal_SLC-SLC
SLC31A2_3-SLC30A9_3	GATGCATTTCATCTTCTCAGATATAATTTCTACTGTCGTAGATGTCCTCACCTGATTACAAGTATC	SLC31A2-SLC30A9	Cas12_metal_SLC-SLC
SLC30A4_1-SLC30A9_3	TGTTGAACCAGTCTGGTCACCGTTAATTTCTACTGTCGTAGATGTCCTCACCTGATTACAAGTATC	SLC30A4-SLC30A9	Cas12_metal_SLC-SLC
SLC30A4_2-SLC30A9_3	TCTTATATGAAGCTGTGCAAAGATAATTTCTACTGTCGTAGATGTCCTCACCTGATTACAAGTATC	SLC30A4-SLC30A9	Cas12_metal_SLC-SLC
SLC30A4_3-SLC30A9_3	ACGGGGCGCACCCGACCCTCCAGTAATTTCTACTGTCGTAGATGTCCTCACCTGATTACAAGTATC	SLC30A4-SLC30A9	Cas12_metal_SLC-SLC
OR11A1_1-SLC30A9_3	TCTACACCTCCGCAGTGATGCCATAATTTCTACTGTCGTAGATGTCCTCACCTGATTACAAGTATC	OR11A1-SLC30A9	Cas12_metal_SLC-SLC
OR11A1_2-SLC30A9_3	TGTGGCCCCAACCACATTGACCATAATTTCTACTGTCGTAGATGTCCTCACCTGATTACAAGTATC	OR11A1-SLC30A9	Cas12_metal_SLC-SLC
OR11A1_3-SLC30A9_3	AGGGATGTCATAGAAGCCAAGGATAATTTCTACTGTCGTAGATGTCCTCACCTGATTACAAGTATC	OR11A1-SLC30A9	Cas12_metal_SLC-SLC
OR2V2_1-SLC30A9_3	TCCGTGGTTATGGCGGTCTTCACTAATTTCTACTGTCGTAGATGTCCTCACCTGATTACAAGTATC	OR2V2-SLC30A9	Cas12_metal_SLC-SLC
OR2V2_2-SLC30A9_3	CCCTACTGTGGCTTGAGGAAGGTTAATTTCTACTGTCGTAGATGTCCTCACCTGATTACAAGTATC	OR2V2-SLC30A9	Cas12_metal_SLC-SLC
OR2V2_3-SLC30A9_3	AATGTGCCAAAGATGGCAGCCAATAATTTCTACTGTCGTAGATGTCCTCACCTGATTACAAGTATC	OR2V2-SLC30A9	Cas12_metal_SLC-SLC
OR5K4_1-SLC30A9_3	CAAATTATCCAGAGCTGAAGACGTAATTTCTACTGTCGTAGATGTCCTCACCTGATTACAAGTATC	OR5K4-SLC30A9	Cas12_metal_SLC-SLC
OR5K4_2-SLC30A9_3	TTAGACCTGCAGAAAGTTAACCTTAATTTCTACTGTCGTAGATGTCCTCACCTGATTACAAGTATC	OR5K4-SLC30A9	Cas12_metal_SLC-SLC
OR5K4_3-SLC30A9_3	ACTGTATAGACTCTCCTGTACAGTAATTTCTACTGTCGTAGATGTCCTCACCTGATTACAAGTATC	OR5K4-SLC30A9	Cas12_metal_SLC-SLC
SLC39A14_1-SLC39A11_1	AGCGAGCAGTCGCGGATTGGGAGTAATTTCTACTGTCGTAGATGGGCTATAGAAAAGACGGCATCT	SLC39A14-SLC39A11	Cas12_metal_SLC-SLC
SLC39A14_2-SLC39A11_1	AGCCGTGTGCTCACTTACTTCATTAATTTCTACTGTCGTAGATGGGCTATAGAAAAGACGGCATCT	SLC39A14-SLC39A11	Cas12_metal_SLC-SLC
SLC39A14_3-SLC39A11_1	TCAGCACTGCAGCAGTGAGCTGGTAATTTCTACTGTCGTAGATGGGCTATAGAAAAGACGGCATCT	SLC39A14-SLC39A11	Cas12_metal_SLC-SLC
[truncated: 4,029 more rows]

## Sheet: scoring of genetic interactions
				LFC_gene1			LFC_gene2			LFC_obs			LFC_exp			dLFC			p value			padj (rep1-3)			padj (w1-5)
[truncated: 217 more rows]
