# Supplementary material for: The genetic interaction map of the human solute carrier superfamily
Source: Mol Syst Biol. 2025 May 12;21(6):531–59. doi: 10.1038/s44320-025-00105-5 (PMC12130552; doi:10.1038/s44320-025-00105-5)
Supplement: Supplementary file 5 — Dataset EV2 [file 44320_2025_105_MOESM5_ESM.xlsx]

## Sheet: legend
Dataset EV2. Cas12a-SLCxSLC screen overview containing sgRNA sequences, sgRNA combinations in the four used sublibraries, raw read counts, and statistical scoring of all possible gene x gene interactions.

## Sheet: Cas12 sgRNA sequences
sgRNA	sgRNA sequence
ANKH_1	CGTCAACCAGCCGTATGGCATGT
ANKH_2	AAGTCACTCATGGGACCCGTGAA
ANKH_3	AGAGAATGCCAGCATGGGTCCAT
CLN3_1	AATGCGCGCCCTGATGGTCCAAC
CLN3_2	CCGATGTCCTCTTGTGGCTAAGG
CLN3_3	ATGACGAGTGTGGGGAGGATGTC
DIRC2_1	GTTGGACCACTTGTTGTTCCAGC
DIRC2_2	GCATATGCCATACCACTTGGTGT
DIRC2_3	ATCTGCAGAAAACCACGTCGTAG
FLVCR1_1	GTACCCAACACACAGAATGACAC
FLVCR1_2	GGCCCAAAGAGGTGTCCACAGCT
FLVCR1_3	GAGGGCTTCTACGGTGTCACCTT
LETM1_1	CCATGCGGCTGCGCTCCATAAAG
LETM1_2	CGCCTGCTATGGATCGACACCAA
LETM1_3	CGATGACTCGGTAGTAGAGAAGT
LETM2_1	GCGTCAATCCAAAGTAAGTAGAA
LETM2_2	TGGCAAACCTCAGCTGGAGCAAG
LETM2_3	ATTCTATAGCTGTTGAGAACTTG
LETMD1_1	GCATCAGCCCATAACATCTGCAA
LETMD1_2	CAAGATACAGCGTGGTACCCACC
LETMD1_3	GGGTCCAGAAATGCCTGATCAGT
MAGT1_1	TCGGTGGGGCTTTCACAAGGCGA
MAGT1_2	GCTGTTATTGGTGGACTTGTGTA
MAGT1_3	GATGGTGTTATCTGAAAAGGTTA
MFSD1_1	ACTCACCAATCATAAGTGTGATC
MFSD1_2	CCCTGGGTGGAATATTTAATGCT
MFSD1_3	CAAATACTCGGTCTATCAAAAAG
MFSD10_1	TCGGCTGTCGCTCGTGGCCAGGA
MFSD10_2	CTAGGCGGTCATTGGGGTGGCCT
MFSD10_3	CCACCGCCATCGGGATGCCAGTG
MFSD11_1	TCCGTAGAGAGTGACCGAAGAAC
MFSD11_2	TAGCACCAATACAGGTTCCATAT
MFSD11_3	CAACATCTTACTCGTTGACTTCC
MFSD12_1	TCAACGACCTGTGCGCGTCCATG
MFSD12_2	GGAGCTCGTCACCAACGACCATG
MFSD12_3	GGTGGGCTCCACCCGCGACGAGC
MFSD13A_1	GGGCCGCCTCAACCCGCCGCCTC
MFSD13A_2	CTGACGCTCGTGGACCTGCACCA
MFSD13A_3	GTTGATCTTGTACACTGAGACAA
MFSD14A_1	TCAGGCAACGACTCTGGCACAGC
MFSD14A_2	GGCCCCAAACATCAGAAAGAGCA
MFSD14A_3	CAATTGACCTCATAAGTAAACTC
MFSD14B_1	ATTTCATTTCCATAGGTCATAGG
MFSD14B_2	CCCATCCATAAGCTGTACTTCGC
MFSD14B_3	TCAGTCGTTGAAGAAAGTTGGAA
MFSD2A_1	CAGGACCTCAATAGCTCTACAGT
MFSD2A_2	CAACAAGCTTTGCTATGCACTTG
MFSD2A_3	CATGTTCCCTACTCGGCTCTCAC
MFSD2B_1	GTACCAGGCCCTGGACGTGGTCG
MFSD2B_2	TAAGCTCTGCCGACGCCCCAGTT
MFSD2B_3	ATAGCACACCTTTGTACAGAATG
MFSD3_1	ACAGTCCCAACTCGGGAGCAGAA
MFSD3_2	TACGCGACCACCTGCACGGTATT
MFSD3_3	TGTACGCTCCGTGGCTGCTCAAG
MFSD4B_1	GCAACAAACGTGAACCGAAATAT
MFSD4B_2	CAACCACCCATGCTGGCATGAAA
MFSD4B_3	ATCGACAGGTGGTAACGTCCTTA
MFSD5_1	AGGCCCCCTACCTCTATAAACTC
MFSD5_2	TCTGGACACCTGTGCTGGACCCA
MFSD5_3	ACCAAACTCTCTCAAGACTACTT
MFSD6_1	AAGCGGTCTGCAACTACACCCCA
MFSD6_2	GAAGACCTCAATGGAACTACAAC
MFSD6_3	GATGTGGGTGTAGTCGATCCCGA
MFSD8_1	AGAGAACATCGTGTGGATGACTC
MFSD8_2	TGGTCTAATTATAGACCAAGAAA
MFSD8_3	GAGATATGGCCATATGGACATCA
MFSD9_1	GTGTCAGCATGGTTGTGCCTTTA
MFSD9_2	GCAAGGCCAACACTACTTCGACC
MFSD9_3	GTGAGATAGCCACCGACCACGGG
MPC1_1	GGTGACTCTTCACAAAATAGTAC
MPC1_2	TGGGGCCCAGTAGCCAACTGGGG
MPC1_3	GAGGCTGTACCTTGTAGGCAAAT
MPC2_1	TTCTGGGCTCCAATTATGAAATG
MPC2_2	TCTGCAGGTCTGGCCATATCAGC
MPC2_3	TCGAGGAGCCGGTGGTAGGTGGC
MTCH1_1	TCAGTCATCTCAATGCGCTGCAT
MTCH1_2	ATGCTACCCCGAGTCACAGTAGA
MTCH1_3	ACGTAGAGCAGGGGATGGCTGAG
MTCH2_1	GGCGGCAAGTGTGTCAGCTTCCT
MTCH2_2	TCTATATTCCACAGTGATCACTC
MTCH2_3	ACGTACATGAGCGGCTGGGACAG
NIPA1_1	CACGGCGGTCCCCACGGTCCTGG
NIPA1_2	CTTGCGATTGTGCCAGCCCACCA
NIPA1_3	CCAGGCTCGACACGACGGCCACG
NIPA2_1	CAGGGAAGCCTGTGCTGCGGCAT
NIPA2_2	GAGCATGAATGACCATAACTGTA
NIPA2_3	CACCAGCCACTCTAGTGACTCCA
NIPAL1_1	TCTCCCAACAGTGCAATATTATC
NIPAL1_2	GGACAAGGTGGACATTCTTACCT
NIPAL1_3	TGCTGTAATTCAGGTCCGTGTAG
NIPAL2_1	CTCCCATTACTCTGATCGCTCCG
NIPAL2_2	GCAGAATCACCATATGCTTCATT
NIPAL2_3	CCGAGTAAGTCTGAGGCTCTCAA
NIPAL3_1	GCTGTCGTGGGTACCTACCTGCT
NIPAL3_2	TAGAAGTACTGCCACATCCGCCT
NIPAL3_3	TAACTCACGCAGCCTGATAGACG
NPC1_1	ACCGTATAACACGAACTGCACCA
NPC1_2	TCCGGGTCACAACCAATCCAGTT
NPC1_3	ATGTCTAACCCCAAGAGACTCAC
RHBG_1	GCGGGTTCTGTACAGGCCCCAGC
RHBG_2	CAGGACGTGCATGCCATGGTCTT
RHBG_3	GTGGTTGTAGCGGACAAAGACAG
SFXN1_1	GGACTACGCCGGCTGTGCTGTTC
SFXN1_2	GATAGGAAGAATGTCAGCCCAGG
SFXN1_3	CATTCTCATCCGTGACGGGAATG
SFXN2_1	CCGCTGTGGCTGCGGCTAACTGT
SFXN2_2	TAAACATCACGGACCCCCGCACT
SFXN2_3	GGTCTCCTACCTGACTGATGTGG
SFXN3_1	TCGGAACATCGTGCAGAACTACA
SFXN3_2	GACATCAACATCCAGGAACCTCG
SFXN3_3	ACTACTCCAACCGCAGTGGTGAC
SFXN4_1	AAGGCAACAGTGCATCCCGACAG
SFXN4_2	TAGGTAATCCCTCAGTTTGTCCA
SFXN4_3	GGAAAGTATAGAAAACTCGAGGC
SFXN5_1	CTGCGAGACTGTTACCTGCCAGA
SFXN5_2	AGACGTCCTTCTATGGCCGCTTC
SFXN5_3	TCATTGGTGTCCGGATGTAGAAT
SLC10A3_1	ACTTTGCACCCAAACGAACACTT
SLC10A3_2	TCTCTACGGTGGCTGCCACTGGC
SLC10A3_3	GGTCATGCCCTTGTACGCTTTCC
SLC10A4_1	TAGCGAATGAAGACGCCCAACCC
SLC10A4_2	GGGGCGCACGTCCGTCGGCCCGT
SLC10A4_3	GCGGCGTGTCCCAGAACGGGAGC
SLC10A7_1	GATGCACCAAAGCACTGGTCAGC
SLC10A7_2	TCAATCACACCCATCAACGAATG
SLC10A7_3	AGGGCATCGTTATAACACCCCTG
SLC11A2_1	GCTTTCGTAAACTCTGGGCTTTC
SLC11A2_2	GGTCCCACGAGTCATCCTGTGGC
SLC11A2_3	GGCTTGCGGAAGCTAGAAGCATT
SLC12A2_1	GGAGCACTCACTAGGGATGCTAA
SLC12A2_2	CGTAGGAATTGCAGTATCTGTAG
SLC12A2_3	CGAGAACGCCGGGCGGGCCGCTG
SLC12A4_1	CTTGACGCCGCCGCAGACTTCAG
SLC12A4_2	TAGATCATGCCGGCGATGAGCAT
SLC12A4_3	GCGCCCTGGGTGAGGTTGGTGTA
SLC12A6_1	TCGGCGTACGCTATGTGAACAAG
SLC12A6_2	AGACGACGGACATAAGAAAGCTC
SLC12A6_3	AATGGCACCAAGGATGTACATGG
SLC12A7_1	CATGAGTGCGATCGCTACCAACG
SLC12A7_2	GGGATAGGCCACGGATGCCATCG
SLC12A7_3	GTGGGCGTCAAGTATGTCAACAA
SLC12A8_1	CGCTATCAGGAAGTCATAGCGAA
SLC12A8_2	ATTGGATATTCACCCGAACTGCT
SLC12A8_3	CAGTAGCGTGCCCTCCAAGACTC
SLC12A9_1	ACGTGATCCTTCCGGACGTCCAG
SLC12A9_2	ACCGGCTTCAACAGCAGTACCCT
SLC12A9_3	CGATCAACACCAGTGGGGGCCAC
SLC15A2_1	AAGAACCGTTCTGGAGACATTCC
SLC15A2_2	ATAATAGGAAAAGCGCTCGCAGA
SLC15A2_3	CCAACCACGAGTCAGCAATGGCT
SLC15A4_1	GGTTAAAGATCGAGGTCCGGAAG
SLC15A4_2	TACGGCATCACGTCCAACCTGGT
SLC15A4_3	TACCTAGATGCAGACAACATATG
SLC16A1_1	GTAGCAAGCCCCCAAGAATTAGA
SLC16A1_2	TGTAACACCGTACAGCAACTATA
SLC16A1_3	TTGACATGGTAGCCCGACCATCT
SLC16A10_1	CGACAACCAAATAGGTCTGTGAA
SLC16A10_2	TACAGTTCCATCGAGCCTCTGTA
SLC16A10_3	CTTACCGACCTCTTGCTACCAGT
SLC16A13_1	GGGTGCTCCGCTCCTTTGGGGTC
SLC16A13_2	CTTGACCCACCTATACCTGAGTA
SLC16A13_3	TGACCTCGTGGGGCGTGTGGTCT
SLC16A14_1	ACGTTGAGGACACCCAGGGCCAT
SLC16A14_2	GAGGACTGGTATTCGGGCTACTT
SLC16A14_3	AATGCTCTGTGACAGGCCCTTTC
SLC16A3_1	GGATCGGCTACAGCGACACAGCC
SLC16A3_2	CGCCGTGGCCGCCTCGGTCATGG
SLC16A3_3	ATTGACATCTTCGCGCGGCCGGC
SLC16A5_1	CTAGCCACCGCAAGTACCTGTTC
SLC16A5_2	GGCTGCCGAGTGACCGTGATGCT
SLC16A5_3	AGTCAAGCATCACGGTGCTGGGC
SLC16A6_1	GGCCGAAAGATGTACTAACCTGA
SLC16A6_2	GTTGAAGTCTTCACCTACGGCAT
SLC16A6_3	ATAGTCACTGCAGTTGCTTCCAC
SLC16A7_1	GGTTTAGCCTTCAACCTGCAACC
SLC16A7_2	GGTGAATAAATACGGCAGCCGGC
SLC16A7_3	AGCATAGAGGATTTCTGATATAT
SLC16A9_1	CAGTCACCATTGGCTAACGTGAT
SLC16A9_2	TGTTACGGATCCCCACTAGCTGT
SLC16A9_3	AAGCTAAAGCACCCACAATCAGC
SLC17A5_1	TGCATCCCATTGGTACTTCTTAC
SLC17A5_2	CTACTATATGAATTGGACTTATG
SLC17A5_3	AAATGGGTACCCACGGCACTGAC
SLC17A9_1	CCGATCCCCGAGGTGGCCGCCCA
SLC17A9_2	CCCAAACTGGGAGCCGGCGCCCA
SLC17A9_3	AAACCGTTGCTCCCTCAGATCTC
SLC18B1_1	CAAATAACGTGGCTACGGTATTG
SLC18B1_2	GTGTATTGGACCGAGTTCCAGAT
SLC18B1_3	CCTAAAGAGTCTGATCCAGGTGA
SLC19A1_1	GCACCGCCCCCGGTCGTCGCGGT
SLC19A1_2	ACAGGATGTGCACGTAGTAGACC
SLC19A1_3	TCTCTCGTGCGGCCCGCGCGCTA
SLC19A2_1	AGGCTGAGCTTACCGGTTCCTCC
SLC19A2_2	TGGCATCGCCACAGCCACTGAAA
SLC19A2_3	TGATGTGCTACTCCTCTCGCCCT
SLC1A1_1	TCCGGATACGTTGGAATCCAGTG
SLC1A1_2	TAGTCGTACGAAAGAACCCTTTC
SLC1A1_3	GCAAGCTGGGCCTTTACATGGCC
SLC1A3_1	GTTGGCCTGGATGGGCACTTTAA
SLC1A3_2	CGTGTTACCAAGAAGTAGAGGAG
SLC1A3_3	CAATCACAAAACCGAAGCACATG
SLC1A4_1	CTCAACGAGGCGACGATGGTGCT
SLC1A4_2	TCCATGAATAACATGGCCCAATA
SLC1A4_3	TCTTGATCACAGTATGCAACCGA
SLC1A5_1	CGCAGCGCCACACCAAAGACGAT
SLC1A5_2	CCCGCCTTGGCAAGTACATTCTG
SLC1A5_3	GCTCGAAGGCAGCGGCGCACCTG
SLC20A1_1	ATAGGTACTTACACGGTGCTCCA
SLC20A1_2	AGTGATGTCTTGGTTCGTGTCCC
SLC20A1_3	AATATCACCAACAGACAACTTTG
SLC20A2_1	GGCGCAGCAGCCGGTAGTTGCTT
SLC20A2_2	TCACGAGTATCTGACGAAAGCCT
SLC20A2_3	GACGGCCACACCAGGAGCGACGG
SLC22A17_1	ACTATCAGCCACCGTGCGGACTC
SLC22A17_2	GCCGTCGCGGGATTGTGCTGCTG
SLC22A17_3	CGCATCAGGTAGACACCCAGGTC
SLC22A18_1	GGCGTCGGAGTCATCCTCGGCTC
SLC22A18_2	GACCTGAAGGCCATCGCCTCCCT
SLC22A18_3	TCGGGTGCCGACAGGTCCGTGAT
SLC22A23_1	CCTCTCCATATGCAGGGTCGGCC
SLC22A23_2	TCATGCCTGGGCTAGCCGCCCTG
SLC22A23_3	GCCTGGCTGGAATCATTCTCACC
SLC22A31_1	TCCAGGTGACTCGGGTACGCAGA
SLC22A31_2	CTGGCTCGAGCTACCTGACCTGT
SLC22A31_3	CGCCGCAGCCTGGCACCTCAGGT
SLC22A5_1	TGATAGCGACCCCGGAGCACCGC
SLC22A5_2	GGAGTATCAAGCGAAAGCCCAAA
SLC22A5_3	CCTCACTCGGGTCAAAGATAGTG
SLC23A2_1	CGTAGTGTAGATCGCCATGAGCT
SLC23A2_2	GCCCCTGCTCGAGCCATCCTGTC
SLC23A2_3	TCAATACGCCAGAAATGTTAAAT
SLC24A1_1	CGACGAGTACTTCGTTCCAGCCC
SLC24A1_2	CAGCCGGGCGATGGGGCCATTGC
SLC24A1_3	ACTGGAGAGGTCCCGACTGGCCA
SLC25A1_1	CCGGTCCCTGCAGGCGGCCTGGC
SLC25A1_2	GAGTTCCTCAGCAACCACATGCG
SLC25A1_3	CACGGGGTTAGGGAGATTGTGCG
SLC25A10_1	GTGGGGACGCCCGCAGACTTGGT
SLC25A10_2	GTGTCCCCGGCAGCTACGCCCAT
SLC25A10_3	GCACAGTCTCGTAGATGGCGAAC
SLC25A11_1	CCGGGTGATTCGAATCAGGGCGT
SLC25A11_2	GTACTCTCGAGTCTTGGCCCCTT
SLC25A11_3	ATGCCCTCACCAGTATCCTGAAG
SLC25A12_1	CCCAGAGTGCCATACGCTATGGA
SLC25A12_2	GGCATAACCGGAAGAAGCATCTT
SLC25A12_3	CCTAGGTCTGATACCACAACTTA
SLC25A13_1	TGCTGCAAGTGGGACCGAACCAT
SLC25A13_2	TGAGCTGCCAGAACAAACTCCTC
SLC25A13_3	CCCTACAGACGTATGACCTTAGC
SLC25A14_1	GCACCAGAAAAGTACCACTGTAA
SLC25A14_2	GATTCGAATGCAGGCTCAAGGAA
SLC25A14_3	CAGATGCGAAACAGCGCATGGAA
SLC25A15_1	GGTGGCTATGAACTGAGCCGGTC
SLC25A15_2	CGTGGCTTCTACAAGGGTACCAG
SLC25A15_3	GCACCACCTGCTGGCAGAAGCCG
SLC25A16_1	AGGTATGACAGCAGTTATCTGTA
SLC25A16_2	GAGGAACAGCACGCAATGCAGAA
SLC25A16_3	CCTATGGTGCAATCCAGTTTATG
SLC25A17_1	TACTTACCCTGAAGTCGAAGTCT
SLC25A17_2	ATAGCCTCAAAGCACTCTGGGTC
SLC25A17_3	ATCAGATCATTCGCGATGAAGGA
SLC25A19_1	CGGGCGTCATACACGCTGCCTCT
SLC25A19_2	CTTCGGCTGGTATGGCCCACTTG
SLC25A19_3	AGCATGAGCGCCTGTCTCGCAGT
SLC25A20_1	CCGATATAGCCCCGTGATGCCCT
SLC25A20_2	GCGGCGTGTGCCTGGTGTTCGTC
SLC25A20_3	CCTCGCATAAGGGTAAGCACAGT
SLC25A21_1	ACCACATCTAGGGGGTGCATCAG
SLC25A21_2	AGAGATGTGCAACCGATCCAAAC
SLC25A21_3	ACTGCAACTTTGGGACGACATGG
SLC25A22_1	GAGGGCTACTTCGGCATGTACCG
SLC25A22_2	CGACATCAGCTCTCTAAGGACGG
SLC25A22_3	CTTGTAGAGACCGGCAATGCCAC
SLC25A23_1	AGAACTCGTCCGGCACTGTCAGG
SLC25A23_2	CCGCTATCTGCAGGAGCGGGAAC
SLC25A23_3	CATCTCGCTGGAGCAGGCTGAGA
SLC25A24_1	CCCTCCAAAGCGAGCGGATACCT
SLC25A24_2	ACGGGTGATAACAATTACCTGTT
SLC25A24_3	AGACGGTCCAAAGGGGCAGTGCT
SLC25A25_1	AGACGCTCGACGTCAACCGGGAC
SLC25A25_2	GTCTGCCTCATCGCCGGCGTCCG
SLC25A25_3	CCTACATACCTGCATGAGCACCT
SLC25A26_1	AGGGTATCCAAGGGTTGTATCGA
SLC25A26_2	ATGGAATATATGCTGGCGTTCCT
SLC25A26_3	AAAGGCTGGTGGGGTAGCAGGTG
SLC25A27_1	GCCAATCCAACTGACCTAGTGAA
SLC25A27_2	GGCAGGCTGGGTACCCAATATAC
SLC25A27_3	CCGCTGACCCAGAGATGGCCCCG
SLC25A28_1	GACCCGGATGCAGAGTCTACAGC
SLC25A28_2	GCCTGCTACGAAAAGTTAAAAAA
SLC25A28_3	TAAGAACGGAGGGCCTATGGAGG
SLC25A29_1	CGTAGATCTGCGCGAGGCAGTCC
SLC25A29_2	GCGGTACTGAGGCTTCTCCACGC
SLC25A29_3	TGACGTACCGCCCGCCAACAGCA
SLC25A3_1	GCTCCGCGAAGTATTATGCACTG
SLC25A3_2	ACGGATTCTCAGTTACACTTAAA
SLC25A3_3	GGAGAATACTTATCTCTGGCGCA
SLC25A30_1	ACAGGATTGCCCCCGCGATGTTA
SLC25A30_2	AAGGCCAGACGAATGATGCAAAA
SLC25A30_3	CAGATGAAACTCTACCGATAAAT
SLC25A32_1	ACTCCCCACACCGACAATATAAA
SLC25A32_2	GGGTTACTCCTTGATAAAGTCCC
SLC25A32_3	TCATACCGGACGTGGCGGAATAC
SLC25A33_1	CCTTACAGGTGTGGAGGCACAGT
SLC25A33_2	ATGCTTACCTTGATGGTGCAACT
SLC25A33_3	ACTCACTAGGGTAACATACCTGC
SLC25A36_1	CCTGGAAGGGGCTACCCCCACTA
SLC25A36_2	GCTTATAAAGACTCGGTTACAGC
SLC25A36_3	TAGGGGCATGTCTGCTTCATATG
SLC25A37_1	TCGTAGTCCTCCGACCCGGTGGC
SLC25A37_2	TGGAGGCCCTTGCGAGGCGTCAA
SLC25A37_3	ACGATGCGGTAATGAATCCAGCA
SLC25A38_1	AGGTCTAGACGTGTTGGGATGTT
SLC25A38_2	CAGAGTGGGAAATATGGCTATGA
SLC25A38_3	CAGGGGACATCCCTTTCCAAAGG
SLC25A39_1	AGGTCAGGTACTCACCGCTGGCC
SLC25A39_2	TGTGTGGTCGAGCCCTGACCTCT
SLC25A39_3	AGTGAAGCGGGTAGGGTCTTGAA
SLC25A4_1	ACCCTCTCGATGGGGGCGACCGC
SLC25A4_2	GGGGGTGTGGATCGGCATAAGCA
SLC25A4_3	CATGGTCTGGGCGACTGTATCAT
SLC25A40_1	AACTTACAGGGTAGGAGGAAGGC
SLC25A40_2	CCTATTACTGATGTCAGTATAGC
SLC25A40_3	TTACTCACATCTGGCTACAATTC
SLC25A42_1	AGCGCACACGAGGAGTACAAGCG
SLC25A42_2	GTTCGGTCCAGGGGAGCTACCGC
SLC25A42_3	GGGTCCTCTACTACACCTACCTC
SLC25A43_1	CAGGTGCTCTCCCGTTCTCTGCT
SLC25A43_2	GATGAGGTCTGTAGGATATGTTA
SLC25A43_3	ACGGTCTCAAAGGGAAAGGAGAG
SLC25A44_1	GCCAAAGGCAACTACCCCTTGTC
SLC25A44_2	CGGGTGAGCTCATAAGTGGTGAC
SLC25A44_3	TAGCTGACTACAGCCAGAGTAAC
SLC25A45_1	GGGTCTATAGCAACACCCTGCTG
SLC25A45_2	ACCTCATCAAAGTCCGGCTACAA
SLC25A45_3	TAGCGGGCTGCACCGGGGGGTTC
SLC25A46_1	CCTGACATTGGCGGCGTAGAACA
SLC25A46_2	TATAGCCTAACTTACGTGGTGGC
SLC25A46_3	GGACTCCATTTATGTAAAACCTC
SLC25A48_1	CCGTCCCGAAACGGTTGTGTCTG
SLC25A48_2	AGTAACACGCAGCGGTTCCTCAG
SLC25A48_3	GTAGCCAACGCCAGCCTGCAGGC
SLC25A5_1	CCCGTACCCGTCTAGCAGCTGAT
SLC25A5_2	CCGCGCCAGAAGGACAGAACTCC
SLC25A5_3	GGTGCAGCATGCCAGCAAGCAGA
SLC25A51_1	ACAACAGCTGTATGGCATCAAAA
SLC25A51_2	AGAGTTTGCAACCAGTGGCGTGG
SLC25A51_3	ATGACATTTCAGTGCCTTGAAAG
SLC25A53_1	CGGCAACAGATCCATGCCATGGC
SLC25A53_2	GGGGCGGCTGTCACTGGGCTACT
SLC25A53_3	ACGGCCTCCACCACGCCAGACAT
SLC25A6_1	GGCGAAATCCAGCGGGTACACGA
SLC25A6_2	GTACACGCCGAAGTAGGCCGCCC
SLC25A6_3	CTTGTACTGCTTGTCGGCGGCGA
SLC26A11_1	GTCGCCGGCCTCTCAGTTGGCCT
SLC26A11_2	GACAGAACCTGCTGGGACTACAG
SLC26A11_3	ATGAGCCCGCCTACGCTGTGCTG
SLC26A2_1	TCTTGACGCTCAATAAGGATCCT
SLC26A2_2	TCTTGGGTACCTCCCGTCACATC
SLC26A2_3	TTGGTCCTCCTAGTAATAGCTCC
SLC26A6_1	GACCCATGCCATAGGAGATGCCT
SLC26A6_2	GTCTGGTTACCCCGGTATCCTGT
SLC26A6_3	AGAGGGAGCGCATGTCGCTGAGC
SLC27A1_1	GCGCCGGGCGACGTGGTGGCCAT
SLC27A1_2	GGCGGTAGTGCAGCGACAGCCCG
SLC27A1_3	TGCGCATCGTCTGCAAGACCGCG
SLC27A2_1	GTCCGCAAGGCAAGAGTAGCACC
SLC27A2_2	TCGCATAATTCATAAATCCAATA
SLC27A2_3	CACTCCTGCCTTATACATTTATA
SLC27A3_1	GCTACTCAGAGGCGGAGCGCGAG
SLC27A3_2	AGATGACTGATCCGAGCAGCCTT
SLC27A3_3	GGCGGACTTGGCCTTTGCGGTGC
SLC27A4_1	CCTCTACCGTTCGGCGCCACCCC
SLC27A4_2	GCATGCGGCCCAACGACATCGTC
SLC27A4_3	ATCAAGACCATCAGGCGCGATAT
SLC27A5_1	TAGATGCCTTCGAGCGGCGAGCA
SLC27A5_2	GCACGGCCCTGGCTCGGCCCCTG
SLC27A5_3	AGCCCTGTGTATGTGGCTGGGGC
SLC27A6_1	GATTTGCTTGGAACGGTAGAAGA
SLC27A6_2	TGCAGCTACCGAATCAAGCATAT
SLC27A6_3	CAATTGCCAAACGCACCTTATGA
SLC29A1_1	CTGGCAATAGCGCAGATCATGGC
SLC29A1_2	CAATTAATGAGCACGATCTTGAT
SLC29A1_3	TACCGCTACTACCAGCAGCTCAA
SLC29A2_1	TCACGCCCTGTGTGGGCATCCTC
SLC29A2_2	TGGGGACTACTGGGAATCCCGTT
SLC29A2_3	AGGCGCGACTGGCCGGGGCCGGC
SLC29A3_1	CTCGTGCTCTGCATGGGACTCTA
SLC29A3_2	ATGGCAGTAGACTGCCAATGCCC
SLC29A3_3	TCACATCACTGGATGCAGCCAAG
SLC29A4_1	TACGGGTACACGGGGATGCTGCC
SLC29A4_2	GAAGAGCACGAAGCGGCTGCGCC
SLC29A4_3	GTGGCGGGGCCCAGCGCACCTGC
SLC2A1_1	CTGCTCATCAACCGCAACGAGGA
SLC2A1_2	GCTCCCCCGCCTACCGCCAGCCC
SLC2A1_3	GTGCCCATGTATGTGGGTGAAGT
SLC2A11_1	TCGGAGCTCCTTAGGGGCGCTCT
SLC2A11_2	CGGCTGAATCCAAACAGGATTGC
SLC2A11_3	GCTATAACCTCTCTATCATCAAT
SLC2A13_1	GCTATGACACCGGGGTGGTGTCA
SLC2A13_2	TAGGCATTGCTTCTATGACAGTG
SLC2A13_3	TAGGCCACAACCCACAATTAAAG
SLC2A3_1	CAGAAACTACAGTGAAGATAGTA
SLC2A3_2	AACCGACTTAGCTACTTTACACA
SLC2A3_3	AATTTGGCTACAACACTGGGGTC
SLC2A6_1	GGTATGCCCTGGTCTACACATCC
SLC2A6_2	GAGCAGCCGAGTATCGTGGGCTG
SLC2A6_3	GTCCGCCACCATCACCAGGACCC
SLC2A8_1	ATGCCCGAGACCCCGCGCTTCCT
SLC2A8_2	TGTGTGCAGCTAATGGTCGTCGT
SLC2A8_3	GATGCCGGGCTGCCGCAGCAGGG
SLC30A1_1	ATCGAGCCGCACGAGATGCAGCA
SLC30A1_2	CTACTACAATCACTGAACCCAAG
SLC30A1_3	CCTGACCCCTGCAAAGCATTTGT
SLC30A3_1	ACCCTGGCAGGCGGGTATCTGGC
SLC30A3_2	AAACGCAGGCTGCCTCCGGCGCC
SLC30A3_3	CCTGAGAGGCTGCATGCACGGAG
SLC30A4_1	TGTTGAACCAGTCTGGTCACCGT
SLC30A4_2	TCTTATATGAAGCTGTGCAAAGA
SLC30A4_3	ACGGGGCGCACCCGACCCTCCAG
SLC30A5_1	GGTACGGCCGAATAGAAATTCTG
SLC30A5_2	AGCATAGCTCTCAATCGATCCCT
SLC30A5_3	GAATCATATGATCTCCTAAAAGC
SLC30A6_1	GACTTGTAGCAGCTGACCGAAGG
SLC30A6_2	ACTGCCTATACTTACCTGACCAT
SLC30A6_3	CCCAGACAACACCACCCCATGTT
SLC30A7_1	TAGGCCACGGACACAGTCATTCC
SLC30A7_2	CAGGTCTATACTGTCCGACAAGA
SLC30A7_3	CCACAAACCCAAGAATGGAAACA
SLC30A9_1	GCAGGATCATTAGTATCTGAAGG
SLC30A9_2	AGGGACCAGGAAAAGTGGTGATG
SLC30A9_3	GTCCTCACCTGATTACAAGTATC
SLC31A1_1	TGGCAGCCTATGACCTTCTACTT
SLC31A1_2	CTAGCAATGTTCTATGAAGGACT
SLC31A1_3	CGGTTTGGTGATCAATACAGCTG
SLC31A2_1	CCAGCAGGACTGTGGACACTCCA
SLC31A2_2	CCAGTACCTGGTTGAGCAGCTTG
SLC31A2_3	GATGCATTTCATCTTCTCAGATA
SLC33A1_1	CCTGGATAACATAGTTAACGCCC
SLC33A1_2	TCCACTCAGGTGGACCGTTTGCT
SLC33A1_3	CGACGACCGAAGTTCTTAACGTA
SLC35A1_1	GGTGACCTACCAGTTGAAGATTC
SLC35A1_2	CACTGTACAAGCGTAACTCCAGC
SLC35A1_3	AACCACAGCCGTGTGTATCACAG
SLC35A2_1	CGCGGGTGCATTGGAGCCGGGGA
SLC35A2_2	ACTGGCGTCGCCATTGTCCAGGC
SLC35A2_3	ACGTGCCACTCGCAGGTGACATA
SLC35A3_1	AGGTCACGTATCAGTTAAAAATT
SLC35A3_2	CTAGGGACAGCCACTGGTATACA
SLC35A3_3	ATCATGTAGTACTCGATTCAGTG
SLC35A4_1	CGGGAACTTGAAGGCCCCCTGCT
SLC35A4_2	ACTGCCATGTACGGTGCCCATGC
SLC35A4_3	GCGCCATAGAGCAGGGCTGATAG
SLC35A5_1	GTCCCGGCAGTCAAGGCCACAAT
SLC35A5_2	AGCTCAAGTCGCATCTTACTAGT
SLC35A5_3	TGGGACACTCACTTCTGAAAAGA
SLC35B1_1	GTAATGAGCCCGCATGTGGTCCT
SLC35B1_2	ACACTGCCAGGGTGGATCGTACC
SLC35B1_3	CTGCAGGATCCCATAGTAAAAAT
SLC35B2_1	GTAGCTGCGCCGAGACACAAGCT
SLC35B2_2	TGGTGCTAATGAACCGAGTGCTG
SLC35B2_3	AGGGCCTGCCACATCGGGGTGGT
SLC35B3_1	CCCTCGCTGACAGCACAACTGCA
SLC35B3_2	ATAACCCCATAGTACCCACAGTT
SLC35B3_3	GATGGCACAGTGATAGAAATATA
SLC35B4_1	CCAAATCGTTTGTAGAGAGTCTC
SLC35B4_2	TTATTCACTATACAGGAAGCATC
SLC35B4_3	CAGGGTTCTCTAATTGCCAACAT
SLC35C1_1	GAAGGCCACACCGACGTACTTGA
SLC35C1_2	GATGGCGTTGAGCGAGACACAGA
SLC35C1_3	AACGTGCTGCTCTCCTACCTGCT
SLC35C2_1	ACAGCTCTGGCGACGGCGCTTGA
SLC35C2_2	AGGTCTCCATTTGTCCACATCTG
SLC35C2_3	AGGTACACAATGACCAAATCCTC
SLC35D1_1	GGAACCAAATCACGGGACTGTTC
SLC35D1_2	ATACCCCAAGAAAAAGTCTTCCT
SLC35D1_3	AAGGAGAAGCCCCCGCGAAATCC
SLC35D2_1	CTGGCAGCCTACCGATGTTCACC
SLC35D2_2	AAGGAAAATTGGTGACGGGAAAC
SLC35D2_3	GTATAAACTCCATTTGCTGCTGT
SLC35E1_1	TACCCGCGCTACGTGCTACCGCT
SLC35E1_2	ACGGATCCACCATCTCCGGCTGC
SLC35E1_3	GGTCTCTGCAGACCTACGTCTAC
SLC35E2A_1	GCCAAGAGCGACGGCGGCACAGA
SLC35E2A_2	CACACACCCGATAACCGTGGTGG
SLC35E2A_3	CAGGCTGACCAAACCCAAAACCA
SLC35E2B_1	CGAGAACCTGTATTTGTCCCCGC
SLC35E2B_2	GTGGACAGTGCGGCCGAGAACCC
SLC35E2B_3	ACGGTGATCATGTCTCGGATGAT
SLC35E3_1	AGTGGGTAGGAGCCAAACAGCAT
SLC35E3_2	GGGGCAAAGATGTCCAGCTTCTG
SLC35E3_3	TCTGCAGAACAACACCATAGGCA
SLC35E4_1	CTGAACCGACTTGAGTCCGCGGA
SLC35E4_2	GTTGGCCGCCATGGGTCCGCTCT
SLC35E4_3	GCAGGCCATGGACGTGCCAAAGG
SLC35F2_1	ACATACCTGATCGAAATGCCAGC
SLC35F2_2	TGAGGAATACATCGTGAAGAAGC
SLC35F2_3	TGTGATCGTCAGAGCCTACCAGT
SLC35F3_1	AGATCCTCCTTAATCGCCTCGTC
SLC35F3_2	GACGCGCCCTTCACCCTCACGTG
SLC35F3_3	ACTCCCCGGGCGTACCTTGTAGA
SLC35F5_1	ACTCAGCGCAGGCGAATGGCTCT
SLC35F5_2	AGCCCCCAAAAAGTCTCGTGTGA
SLC35F5_3	TGTTACATTCCAGAGTGAACCTC
SLC35F6_1	CCGGCTCCATCAACACGCTCTCG
SLC35F6_2	CGCTGAAGGAGCCGGCGGGGATG
SLC35F6_3	GCTGAGCTTGTGCTGACTGTCGT
SLC35G1_1	GCAGTCCAGTGTTTACGTCCATA
SLC35G1_2	GTTCCGACACTTCGGGGATGGAA
SLC35G1_3	TTAGGATAACTAGAGTCGATGCA
SLC35G2_1	AATGCCTGGAAAGAAGCCTTTGG
SLC35G2_2	ATATCCATCATCGCCAGGCTGGG
SLC35G2_3	ACTGGGTCCAAAGGGGGCCTCCT
SLC36A1_1	ACCGCCAGAGGGAGTCCCAGGAG
SLC36A1_2	CAAGGGGCCACCAAGGGGAGGTG
SLC36A1_3	ACCAAAGCGCTGGTAGGAGCCCG
SLC36A4_1	CCCACAGCTTGGACCAATCAGCC
SLC36A4_2	TGGTGATAACACAGCTGGGATTC
SLC36A4_3	GTTCACGAATGAAGACCAAAAGA
SLC37A1_1	GGGATGCTCGCCAGCGGAGCCTT
SLC37A1_2	AGATCCGAACGACGTCAGGTGCT
SLC37A1_3	CAAACCAGTTGCCGAGGCAGGTG
SLC37A2_1	CTAGGGGGCGTGGACAACGCCTT
SLC37A2_2	ACCTCGCTCTTTGGCCTGGGATA
SLC37A2_3	CTAGACCCAGAAGATGTGGACTG
SLC37A3_1	GGTCTCTCGGGTATTGAGGCAGA
SLC37A3_2	GGGCCTATTCATCAGTGGCATCG
SLC37A3_3	GTGAAGCATGGAGCAACGAATAA
SLC37A4_1	GGGGCTACAGCCTGTATTACTTC
SLC37A4_2	CCTGGAGCTCCACAGTACCTGTC
SLC37A4_3	CCTGCAGGGTTCATCACCAGCAG
SLC38A1_1	TCTCAAATAGACCGTGTATGCTT
SLC38A1_2	ACCGAAGTAGAAAATGGTCAGAT
SLC38A1_3	ACCTAAGCAACGCCATTATGGGC
SLC38A10_1	ACCGAGGCCACGGCCGGCAACGT
SLC38A10_2	TTGTAGATCAGCGCCGGGCAGAT
SLC38A10_3	GCCGTGTCGCTGTGCATCGTGCT
SLC38A2_1	TCTTGAATTACATAGCCGCAGCC
SLC38A2_2	ATCTGAGCAATGCGATTGTGGGC
SLC38A2_3	GTGATCCAGGCATTAACGAACAT
SLC38A3_1	CCAGACAGCATACACCATCCCCA
SLC38A3_2	CTGGGGTCCCAAAGGCACGGTAG
SLC38A3_3	AGCCACGTGGAGATCGTGAAGGA
SLC38A5_1	TGACTCCCCCCGCTAGGCATCCG
SLC38A5_2	CACGACCTCTACACCTCAGGCCC
SLC38A5_3	AAACGATGTCTTCCCCTCGAACT
SLC38A6_1	TCTTAACAGCTGTAACATCTTAT
SLC38A6_2	GCTAATACCGGTGTCTTTGGATT
SLC38A6_3	TTACCTACTATAGTCTCCAGTCA
SLC38A7_1	ATCGTCGTCAACGCGTGCCTGGG
SLC38A7_2	CTGAGCGTCGTGGGTACCTGGTA
SLC38A7_3	ACAGGCCGGCTTCCTGGATGGCT
SLC38A9_1	TAAGCAGAGCCCAATGGACTATA
SLC38A9_2	GAATACCATGATGGGAACATCTA
SLC38A9_3	GATCTTAGATCCGATGGCTCAAA
SLC39A1_1	GCTCCTGGCCGGCGCAGCACACA
SLC39A1_2	CAAGGAGCAGTCAGGGCCGTCAC
SLC39A1_3	ATGGCCCGAGCCCGGTCTCGCTG
SLC39A10_1	TGGACCCGATTATGCTCATACTG
SLC39A10_2	ATAACTGAGTGACGTTCAAACAC
SLC39A10_3	ATAATGATTCCATTACTCCCAGT
SLC39A11_1	GGGCTATAGAAAAGACGGCATCT
SLC39A11_2	AGTGCCAGGGTCGTCTGGGGGTC
SLC39A11_3	TAGGTCATGTTGGCAGCTTCCTA
SLC39A13_1	CCTAGAGATGGGGACCATGCTGC
SLC39A13_2	AGGCGACAGGCCGTCGCAGTCCC
SLC39A13_3	ACCCACGGGCTGGCTGTGGCTGC
SLC39A14_1	AGCGAGCAGTCGCGGATTGGGAG
SLC39A14_2	AGCCGTGTGCTCACTTACTTCAT
SLC39A14_3	TCAGCACTGCAGCAGTGAGCTGG
SLC39A3_1	TGGCCACGTGCTTCAACGCTCTG
SLC39A3_2	GAGAAGGCCCATCGCTCGAAAAA
SLC39A3_3	GGCCAGCGGGTAGTCGGTGCTGA
SLC39A4_1	ACACGGCCCGTTGGCGCAGTGCA
SLC39A4_2	CCAGGCCTGCGTAGATATCCCTC
SLC39A4_3	ACGCCTTGCCGAGCCCTCAGTAC
SLC39A6_1	CACACGGCAATATCATCTACAAC
SLC39A6_2	TGCATAAGAACTTACGATCATCT
SLC39A6_3	ACTTGTATGAATCAGACAAGATC
SLC39A7_1	CACCATGGCCATAGCCATGGCTA
SLC39A7_2	ACTGAGAACCCACAGTCCCACAG
SLC39A7_3	TGGTGGCTGGACTCGGGGGTCAT
SLC39A8_1	GGGATATGGATTCCTGTCAGTGA
SLC39A8_2	GAGCTGGTTATTTGGGTAGCATT
SLC39A8_3	TGCTTGGGCCGATCCTCACATGG
SLC39A9_1	GCTCTAAGCCAGCATGCATCAAG
SLC39A9_2	ACTGCAATCCAACCCTACCTGCA
SLC39A9_3	CGTGGCCGGAATCATTCCCTTGG
SLC3A2_1	ACAGTCTCTTGCAATCGGCTAAA
SLC3A2_2	GAGCCCGAGAAGCAGCCGATGAA
SLC3A2_3	TGCGCCGGTAGCTCGCGACAACG
SLC41A1_1	GTCGGGCCAGCACCACCCAGACA
SLC41A1_2	CATCGGGCTGCAAGTACTGTTTC
SLC41A1_3	CCAGTGATCATCCGCCAGAGCTC
SLC41A2_1	ATGCCAATAATGGGCACGCATCA
SLC41A2_2	GGTTCAGGCAACAGTAGTGGGTT
SLC41A2_3	TGGTAAATCACTGGAACCATACT
SLC41A3_1	AGATAGTCGGTATCTGACGCCGC
SLC41A3_2	GCTGGTTCCCAATCATCCTGGCC
SLC41A3_3	TGTCCAACAGGTGCAGGCCACTG
SLC43A1_1	GTGGCATCTGCCTAACGTTCACT
SLC43A1_2	AGGCATACCTGGGCACGTGCTGG
SLC43A1_3	GGGGCACCTCAGAAAACCTTCCT
SLC43A2_1	GCGCCTGCTTCGCGGTTTCCTGC
SLC43A2_2	CGAGTAGTCCATGTCCTCCGGCC
SLC43A2_3	GTGGGATGTGTATGACCTTCACC
SLC43A3_1	GCCAACACCGTTCGACCATCATC
SLC43A3_2	TCTCGGCGCTTTGCCTGGCACCT
SLC43A3_3	ACCGGTTCAAGACCACCGTGGCA
SLC44A1_1	GGTGTACTGGATCATGACACTTC
SLC44A1_2	GGTTGTAGCTACATAGGGCTGAA
SLC44A1_3	ATAGCTGTCGTATCCTGACACTA
SLC44A2_1	AGACGGATTTCCGGGTGTACCTG
SLC44A2_2	CCCGCTATCCACGCCTACAAGGG
SLC44A2_3	CTGCGAAAACCTGCAACCCAGAG
SLC44A3_1	ACCGATGTGTCCCTCAAACACCT
SLC44A3_2	CTATCGTATCCACAGGCATCACG
SLC44A3_3	ATTGGCCTCATCTGGACTAGTGA
SLC44A5_1	CTTTAACCTGTTACGCTGTACCA
SLC44A5_2	TAGTGGCCTGACGATTGCCATGG
SLC44A5_3	TATACAGGTACCCCCGATGTCGC
SLC45A1_1	GCGCCGACTCGGCGGACAACCCC
SLC45A1_2	GCACGGCCAACATAGACAGCGTC
SLC45A1_3	GATACGTGGTCGGCGGAATCCAC
SLC45A3_1	GCCGCAGGCATCACCTATGTGCC
SLC45A3_2	GGAAAGCCAAGCGGGCCCGGCAT
SLC45A3_3	CACGGATTTCGTGGGCGAGGGGC
SLC45A4_1	CGGAACAGGCCCCCTCGAACTCG
SLC45A4_2	CACGACGCCTCCTACCCCGCCAC
SLC45A4_3	GCTGCGCATGATGTCCACGTCCG
SLC46A1_1	AGCGCCGACCTCGGCTACAATGG
SLC46A1_2	GCCCTCTACTCACTGGCCATCTT
SLC46A1_3	GTCACCACCGATCCATTGTCCAG
SLC48A1_1	GGGGTACCTGCGAGCCCTCCCAT
SLC48A1_2	CATGTACATCACGTGCGTCACCA
SLC48A1_3	GGAGTAGGCGGCGCGGAGGCCGA
SLC49A3_1	TGCTCGCGATCAGCCTGCTCAAC
SLC49A3_2	CCGGGAGTGTGCTACGCATGGTG
SLC49A3_3	GGGGGAATGATCGGGATCTCTGC
SLC4A11_1	TCCGGCAGAGAATGAAGCGACTT
SLC4A11_2	GGGTCTCTCAATGACGAGAACAC
SLC4A11_3	TGGCGGAAGGCGATATCCGAGAA
SLC4A2_1	GCTCGTGCTTGGACTTGGAGCGG
SLC4A2_2	GGGGGCTGATCCGAGATGTGCGG
SLC4A2_3	ATGAGGTCTAGGTCGGCCGTGGC
SLC4A3_1	CCCGAAACCCATCGAGCTCCAGC
SLC4A3_2	GTCTGTTCACGCTCTCGCCGCTT
SLC4A3_3	CACTAAGTGTCGCCGCACACCAG
SLC4A7_1	GTAAAGAGAGTCGTCGGCGTCAT
SLC4A7_2	GTGGTTCTATGCGTATAGAAGGA
SLC4A7_3	CTCCATCGGTCACCGCCATCTTC
SLC50A1_1	GCTCCTGGTACCCAACCCTGAGG
SLC50A1_2	CGGAGCATGCGTGGTCTTCACCC
SLC50A1_3	GAGGGCAGTAATGCAGATATGCC
SLC52A2_1	GCACTGGCCTTTGTGCTGGCACT
SLC52A2_2	TATCAGCCCGCAGTGCCTGCCTG
SLC52A2_3	GGATCAGGCCTCCAGGTGGGAGC
SLC52A3_1	GTGTCCGCCCTCCCCGGAATGGA
SLC52A3_2	CGAAGTGCCCATCATCTTCACCC
SLC52A3_3	CCGCGGCCGGATGGAGTGGAGGG
SLC5A3_1	TGTGGGCCTTCGGGGTTTAATGA
SLC5A3_2	TGGCGGGGCGCTCTATGACCTGG
SLC5A3_3	AGTATGGTACTGGTGTGCTGACC
SLC5A6_1	CCAGAGCTGTATAGACGGTACAG
SLC5A6_2	GCGGTCCGCCATCAGCAGCTCAC
SLC5A6_3	GCGTATTACCAGGAGTATCCCAT
SLC6A16_1	CTGGACCAGAACGGACGGGCAAG
SLC6A16_2	ATTGACCCGGTCTGCAACATCTT
SLC6A16_3	TCGTGTCTGTGATAAACCTGCTC
SLC6A17_1	TGACGACAGGACATTCACTCCAG
SLC6A17_2	GATGCCGCCCTGGTGTCCTTCAT
SLC6A17_3	GTGCCACACACCGATGCTGCCGC
SLC6A20_1	CGGGAACATCTCGCTGTATTTGC
SLC6A20_2	AGGTACAAGAGCGGCATTCCCTC
SLC6A20_3	CTCGCAGGGGTCGCCAGCGTGGT
SLC6A6_1	CTTCAAGGCGCAACGTGCTGAGC
SLC6A6_2	CAACGGAGGCATAGCCGATACCT
SLC6A6_3	ATTCGCCATGCTCCTGGTGCTGC
SLC6A8_1	CTACGTCCTGATCGCCCTGGTTG
SLC6A8_2	CAAGCCCACGGCGAAGCCCACGC
SLC6A8_3	ATGGCGGAAGATCTCCACGCAGT
SLC6A9_1	TACTGACGAGCGTGGGCTATGCC
SLC6A9_2	ATGGCCAATCACCTGGGCGTGGA
SLC6A9_3	GTAGATGCCGATGTAGGTGGACA
SLC7A1_1	GCCAACGTCAATGATAGGACCAA
SLC7A1_2	AAGCGTAGCGAGGGCCTGGAGCG
SLC7A1_3	ACCGATCCTTTCACAAATCCTGA
SLC7A11_1	AGTCCATACCTTTAATTAGCTGC
SLC7A11_2	TGAGCGGCTACTGGGAAATTTCT
SLC7A11_3	CCTCAACTTTGTTACTGAAGAAG
SLC7A2_1	ATCGAGGAGGTAGTACGGCATCA
SLC7A2_2	TACACCTACGTGACTGTCGGAGA
SLC7A2_3	CGTAAAGCCATAAGGCATAAAGC
SLC7A5_1	GGGAACTATCACCTGGGCGTCAT
SLC7A5_2	GCGGCGGCAAAGGCATCCTGGAC
SLC7A5_3	CGAGCCGATAATGGTCCCCACGA
SLC7A6_1	TATGCCAATTGTGACGCTCATCT
SLC7A6_2	GCATGTTCAGCTGGACCATCCCC
SLC7A6_3	GGAGGACCTTTGAGGTGGCGAGC
SLC7A8_1	CTGCGATACTCACCTTTGCATAT
SLC7A8_2	GTGCTCCTCACATGGGTCAACTG
SLC7A8_3	CCTATGGAGGCTGGAACTTTCTG
SLC8A2_1	CCGGTGTGCGTGGTATTCGCCTG
SLC8A2_2	ATGGCGGCCATCGAGGTCATCAC
SLC8A2_3	TGGTCATCGCCGTGTGCATCTAC
SLC8B1_1	TACCGGGATACTCACGTCTACCA
SLC8B1_2	TGCCCCAACTTGTCGGCCATTTC
SLC8B1_3	GAAGATACCCGGTCCTCCTCGGA
SLC9A1_1	GTATCGTGAAGCTGACCCCCAAG
SLC9A1_2	CTGGGCGGCCTCATGTACGCCGT
SLC9A1_3	ATGCCATGATCAGTGACGGAATG
SLC9A5_1	GGAGCCTCATCTCGGCGGTGGAC
SLC9A5_2	ACCAAGCGGGTCCGCATCATCGA
SLC9A5_3	GGCTAGTCCCTCTGGACAAGATT
SLC9A6_1	GTGGGCCTTGTGCTTCGGTATGG
SLC9A6_2	GTTCTATGCTGAGACTCCGTGGA
SLC9A6_3	AGCTTAAAATACTTACCCAATAA
SLC9A7_1	AGGTAACATTCGATCCAGAAGTA
SLC9A7_2	GGACGCTCTCTCCAAAAAGAAGT
SLC9A7_3	TCACGGCCACTGGTAGCAGGGGT
SLC9A8_1	AATGCACTTCATGTGGACCCCGT
SLC9A8_2	CAAGCCCTTGACTACTTCCTCAA
SLC9A8_3	TGGTGCGTGTAGTGGGACATCAC
SLC9B2_1	CTGGACAGGGTCATAACAAATGG
SLC9B2_2	GAGGTGGTAATTGGTGTGGCAAC
SLC9B2_3	CCACCAATGATGGCACAATAGAA
SLCO1B3_1	GAGGGAAATATAGAAGTTGAAAC
SLCO1B3_2	CCATGAAGACATAGATCCACATG
SLCO1B3_3	AGTTGCAACCGTAGGAATGGTTA
SLCO3A1_1	GACCAGCCTGCGGGTTTATCCTG
SLCO3A1_2	CATAGGGAACAGTAACCCCAGCC
SLCO3A1_3	TGCTCTGCGGTGCCTTACTCTTC
SLCO4A1_1	CGCCGCTCTCATGACCGCGTAGC
SLCO4A1_2	TGGGCACGGGGTCGCTGGTGTTC
SLCO4A1_3	GCAGGGCACCTCCAATCAGGTAG
SPNS1_1	CGCGTGGTCCTTGGGGAGACCCC
SPNS1_2	AACATCGGGGACAGTAGCTCTGG
SPNS1_3	GCTCTCATAGTGGCGGTGCTGTG
TMEM104_1	GGACCCCCGAGAAGTCAGCCAGG
TMEM104_2	CCTGTATGGAGACCTCGCCATCT
TMEM104_3	AAACGGGTTGGGAGATCCACGTC
TMEM165_1	GCATTAGAATGCTTCGGGAAGGC
TMEM165_2	TATAGCAGCCATCATGGCAATGC
TMEM165_3	GGTAGCAGGATCTTCTTTATTGG
TMEM241_1	TGCAGAAAACATCTCCTGCAAAG
TMEM241_2	AGTATGTGCTGTCTGTCTTGAAA
TMEM241_3	CCTGAACCTCTAATACTTACCAG
UCP2_1	GGGGGCCCTCAGTACGCACCATG
UCP2_2	ACAGAATCATACAGGCCGATGCG
UCP2_3	TCTGGATACTGCTAAAGTCCGGT
UNC93B1_1	CGCTCCGCGGGAGCGTCCGCAGA
UNC93B1_2	TCTACAGCGGCTTCGAGGTGCTC
UNC93B1_3	TGCGGAGCCGCTTACCGGCCCAC
XPR1_1	TGCGTTGTCGCAGCGTAGTAACA
XPR1_2	AGCAGCCAAAACCGGGATTTATA
XPR1_3	TACTGGGCATCAACACGTATGGT
SLC66A1_1	CTACAAGTTCAGGACGCGCCCCT
SLC66A1_2	CTCATGGGGATGGCGTGCGCCAC
SLC66A1_3	GCGGAGACTCCTGCAACCTCATC
SLC66A2_1	TCGGACTACGTGCAGTGCGTCCT
SLC66A2_2	ACGTGTAGCTGCAGATAGCAAGG
SLC66A2_3	GCGTCCTGCGAATGTCCCGATAC
SLC66A3_1	TGCGGTACCAGTGTTACTATGGG
SLC66A3_2	AACGGGAACGTGAAGCAGGCCAC
SLC66A3_3	AGCGCGGCGCACACGCCCAGCGT
SLC66A4_1	AGAGCCACGAAGTCGAAGCTCAG
SLC66A4_2	ACGGGGTTCACTCCGTTGGGGTA
SLC66A4_3	CCGCAGGGTGAGGCTGACGTTGG
SLC66A5_1	TGATGCTCCAGACGATCACCATC
SLC66A5_2	TCGCTTGCTACGGCCTGGTCCTG
SLC66A5_3	CCCTAGTAAAGCTGCCCCAGGTG
TMEM144_1	TACAGTACACCACCGCATAGTGT
TMEM144_2	CATGGATACCACTCCATTAATAA
TMEM144_3	ACTTGAATTACCTTGAGCTTGCC
OR2V2_1	CCCTACTGTGGCTTGAGGAAGGT
OR5K4_1	TTAGACCTGCAGAAAGTTAACCT
OR10V1_1	CTGGCTAATCTGGCAGTTCTAGA
OR10H2_1	TGTGCGTCCTCTCAGTCTCCGAG
OR1A2_1	TTCTCCTGGGAGTTACTAGTCAG
OR1B1_1	TCGAGAGCTAACATCTCCTACAC
OR10A5_1	AGCACAGGCGGGCTGTCACAGAA
OR13H1_1	GCCACAGCAGAGTGCCTCCTACT
OR1I1_1	ACTTGCCCCGAGTAGAAGGGATC
OR13C4_1	TGGTGGAATCAATTCAACTGTGC
OR12D2_1	AGCGAGAAGTCATTACGGAGTGC
OR1A1_1	CAATCAATGTGATGGGGTAAATG

## Sheet: Cas12-SLCxSLC sublibraries
gRNA pair	gene pair	sublibrary
ANKH_1-ANKH_1	ANKH-ANKH	1
ANKH_1-ANKH_2	ANKH-ANKH	1
ANKH_1-ANKH_3	ANKH-ANKH	1
ANKH_1-CLN3_1	ANKH-CLN3	1
ANKH_1-CLN3_2	ANKH-CLN3	1
ANKH_1-CLN3_3	ANKH-CLN3	1
ANKH_1-DIRC2_1	ANKH-DIRC2	1
ANKH_1-DIRC2_2	ANKH-DIRC2	1
ANKH_1-DIRC2_3	ANKH-DIRC2	1
ANKH_1-FLVCR1_1	ANKH-FLVCR1	1
ANKH_1-FLVCR1_2	ANKH-FLVCR1	1
ANKH_1-FLVCR1_3	ANKH-FLVCR1	1
ANKH_1-LETM1_1	ANKH-LETM1	1
ANKH_1-LETM1_2	ANKH-LETM1	1
ANKH_1-LETM1_3	ANKH-LETM1	1
ANKH_1-LETM2_1	ANKH-LETM2	1
ANKH_1-LETM2_2	ANKH-LETM2	1
ANKH_1-LETM2_3	ANKH-LETM2	1
ANKH_1-LETMD1_1	ANKH-LETMD1	1
ANKH_1-LETMD1_2	ANKH-LETMD1	1
ANKH_1-LETMD1_3	ANKH-LETMD1	1
ANKH_1-MAGT1_1	ANKH-MAGT1	1
ANKH_1-MAGT1_2	ANKH-MAGT1	1
ANKH_1-MAGT1_3	ANKH-MAGT1	1
ANKH_1-MFSD1_1	ANKH-MFSD1	1
ANKH_1-MFSD1_2	ANKH-MFSD1	1
ANKH_1-MFSD1_3	ANKH-MFSD1	1
ANKH_1-MFSD10_1	ANKH-MFSD10	1
ANKH_1-MFSD10_2	ANKH-MFSD10	1
ANKH_1-MFSD10_3	ANKH-MFSD10	1
ANKH_1-MFSD11_1	ANKH-MFSD11	1
ANKH_1-MFSD11_2	ANKH-MFSD11	1
ANKH_1-MFSD11_3	ANKH-MFSD11	1
ANKH_1-MFSD12_1	ANKH-MFSD12	1
ANKH_1-MFSD12_2	ANKH-MFSD12	1
ANKH_1-MFSD12_3	ANKH-MFSD12	1
ANKH_1-MFSD13A_1	ANKH-MFSD13A	1
ANKH_1-MFSD13A_2	ANKH-MFSD13A	1
ANKH_1-MFSD13A_3	ANKH-MFSD13A	1
ANKH_1-MFSD14A_1	ANKH-MFSD14A	1
ANKH_1-MFSD14A_2	ANKH-MFSD14A	1
ANKH_1-MFSD14A_3	ANKH-MFSD14A	1
ANKH_1-MFSD14B_1	ANKH-MFSD14B	1
ANKH_1-MFSD14B_2	ANKH-MFSD14B	1
ANKH_1-MFSD14B_3	ANKH-MFSD14B	1
ANKH_1-MFSD2A_1	ANKH-MFSD2A	1
ANKH_1-MFSD2A_2	ANKH-MFSD2A	1
ANKH_1-MFSD2A_3	ANKH-MFSD2A	1
ANKH_1-MFSD2B_1	ANKH-MFSD2B	1
ANKH_1-MFSD2B_2	ANKH-MFSD2B	1
ANKH_1-MFSD2B_3	ANKH-MFSD2B	1
ANKH_1-MFSD3_1	ANKH-MFSD3	1
ANKH_1-MFSD3_2	ANKH-MFSD3	1
ANKH_1-MFSD3_3	ANKH-MFSD3	1
ANKH_1-MFSD4B_1	ANKH-MFSD4B	1
ANKH_1-MFSD4B_2	ANKH-MFSD4B	1
ANKH_1-MFSD4B_3	ANKH-MFSD4B	1
ANKH_1-MFSD5_1	ANKH-MFSD5	1
ANKH_1-MFSD5_2	ANKH-MFSD5	1
ANKH_1-MFSD5_3	ANKH-MFSD5	1
ANKH_1-MFSD6_1	ANKH-MFSD6	1
ANKH_1-MFSD6_2	ANKH-MFSD6	1
ANKH_1-MFSD6_3	ANKH-MFSD6	1
ANKH_1-MFSD8_1	ANKH-MFSD8	1
ANKH_1-MFSD8_2	ANKH-MFSD8	1
ANKH_1-MFSD8_3	ANKH-MFSD8	1
ANKH_1-MFSD9_1	ANKH-MFSD9	1
ANKH_1-MFSD9_2	ANKH-MFSD9	1
ANKH_1-MFSD9_3	ANKH-MFSD9	1
ANKH_1-MPC1_1	ANKH-MPC1	1
ANKH_1-MPC1_2	ANKH-MPC1	1
ANKH_1-MPC1_3	ANKH-MPC1	1
ANKH_1-MPC2_1	ANKH-MPC2	1
ANKH_1-MPC2_2	ANKH-MPC2	1
ANKH_1-MPC2_3	ANKH-MPC2	1
ANKH_1-MTCH1_1	ANKH-MTCH1	1
ANKH_1-MTCH1_2	ANKH-MTCH1	1
ANKH_1-MTCH1_3	ANKH-MTCH1	1
ANKH_1-MTCH2_1	ANKH-MTCH2	1
ANKH_1-MTCH2_2	ANKH-MTCH2	1
ANKH_1-MTCH2_3	ANKH-MTCH2	1
ANKH_1-NIPA1_1	ANKH-NIPA1	1
ANKH_1-NIPA1_2	ANKH-NIPA1	1
ANKH_1-NIPA1_3	ANKH-NIPA1	1
ANKH_1-NIPA2_1	ANKH-NIPA2	1
ANKH_1-NIPA2_2	ANKH-NIPA2	1
ANKH_1-NIPA2_3	ANKH-NIPA2	1
ANKH_1-NIPAL1_1	ANKH-NIPAL1	1
ANKH_1-NIPAL1_2	ANKH-NIPAL1	1
ANKH_1-NIPAL1_3	ANKH-NIPAL1	1
ANKH_1-NIPAL2_1	ANKH-NIPAL2	1
ANKH_1-NIPAL2_2	ANKH-NIPAL2	1
ANKH_1-NIPAL2_3	ANKH-NIPAL2	1
ANKH_1-NIPAL3_1	ANKH-NIPAL3	1
ANKH_1-NIPAL3_2	ANKH-NIPAL3	1
ANKH_1-NIPAL3_3	ANKH-NIPAL3	1
ANKH_1-NPC1_1	ANKH-NPC1	1
ANKH_1-NPC1_2	ANKH-NPC1	1
ANKH_1-NPC1_3	ANKH-NPC1	1
ANKH_1-RHBG_1	ANKH-RHBG	1
ANKH_1-RHBG_2	ANKH-RHBG	1
ANKH_1-RHBG_3	ANKH-RHBG	1
ANKH_1-SFXN1_1	ANKH-SFXN1	1
ANKH_1-SFXN1_2	ANKH-SFXN1	1
ANKH_1-SFXN1_3	ANKH-SFXN1	1
ANKH_1-SFXN2_1	ANKH-SFXN2	1
ANKH_1-SFXN2_2	ANKH-SFXN2	1
ANKH_1-SFXN2_3	ANKH-SFXN2	1
ANKH_1-SFXN3_1	ANKH-SFXN3	1
ANKH_1-SFXN3_2	ANKH-SFXN3	1
ANKH_1-SFXN3_3	ANKH-SFXN3	1
ANKH_1-SFXN4_1	ANKH-SFXN4	1
ANKH_1-SFXN4_2	ANKH-SFXN4	1
ANKH_1-SFXN4_3	ANKH-SFXN4	1
ANKH_1-SFXN5_1	ANKH-SFXN5	1
ANKH_1-SFXN5_2	ANKH-SFXN5	1
ANKH_1-SFXN5_3	ANKH-SFXN5	1
ANKH_1-SLC10A3_1	ANKH-SLC10A3	1
ANKH_1-SLC10A3_2	ANKH-SLC10A3	1
ANKH_1-SLC10A3_3	ANKH-SLC10A3	1
ANKH_1-SLC10A4_1	ANKH-SLC10A4	1
ANKH_1-SLC10A4_2	ANKH-SLC10A4	1
ANKH_1-SLC10A4_3	ANKH-SLC10A4	1
ANKH_1-SLC10A7_1	ANKH-SLC10A7	1
ANKH_1-SLC10A7_2	ANKH-SLC10A7	1
ANKH_1-SLC10A7_3	ANKH-SLC10A7	1
ANKH_1-SLC11A2_1	ANKH-SLC11A2	1
ANKH_1-SLC11A2_2	ANKH-SLC11A2	1
ANKH_1-SLC11A2_3	ANKH-SLC11A2	1
ANKH_1-SLC12A2_1	ANKH-SLC12A2	1
ANKH_1-SLC12A2_2	ANKH-SLC12A2	1
ANKH_1-SLC12A2_3	ANKH-SLC12A2	1
ANKH_1-SLC12A4_1	ANKH-SLC12A4	1
ANKH_1-SLC12A4_2	ANKH-SLC12A4	1
ANKH_1-SLC12A4_3	ANKH-SLC12A4	1
ANKH_1-SLC12A6_1	ANKH-SLC12A6	1
ANKH_1-SLC12A6_2	ANKH-SLC12A6	1
ANKH_1-SLC12A6_3	ANKH-SLC12A6	1
ANKH_1-SLC12A7_1	ANKH-SLC12A7	1
ANKH_1-SLC12A7_2	ANKH-SLC12A7	1
ANKH_1-SLC12A7_3	ANKH-SLC12A7	1
ANKH_1-SLC12A8_1	ANKH-SLC12A8	1
ANKH_1-SLC12A8_2	ANKH-SLC12A8	1
ANKH_1-SLC12A8_3	ANKH-SLC12A8	1
ANKH_1-SLC12A9_1	ANKH-SLC12A9	1
ANKH_1-SLC12A9_2	ANKH-SLC12A9	1
ANKH_1-SLC12A9_3	ANKH-SLC12A9	1
ANKH_1-SLC15A2_1	ANKH-SLC15A2	1
ANKH_1-SLC15A2_2	ANKH-SLC15A2	1
ANKH_1-SLC15A2_3	ANKH-SLC15A2	1
ANKH_1-SLC15A4_1	ANKH-SLC15A4	1
ANKH_1-SLC15A4_2	ANKH-SLC15A4	1
ANKH_1-SLC15A4_3	ANKH-SLC15A4	1
ANKH_1-SLC16A1_1	ANKH-SLC16A1	1
ANKH_1-SLC16A1_2	ANKH-SLC16A1	1
ANKH_1-SLC16A1_3	ANKH-SLC16A1	1
ANKH_1-SLC16A10_1	ANKH-SLC16A10	1
ANKH_1-SLC16A10_2	ANKH-SLC16A10	1
ANKH_1-SLC16A10_3	ANKH-SLC16A10	1
ANKH_1-SLC16A13_1	ANKH-SLC16A13	1
ANKH_1-SLC16A13_2	ANKH-SLC16A13	1
ANKH_1-SLC16A13_3	ANKH-SLC16A13	1
ANKH_1-SLC16A14_1	ANKH-SLC16A14	1
ANKH_1-SLC16A14_2	ANKH-SLC16A14	1
ANKH_1-SLC16A14_3	ANKH-SLC16A14	1
ANKH_1-SLC16A3_1	ANKH-SLC16A3	1
ANKH_1-SLC16A3_2	ANKH-SLC16A3	1
ANKH_1-SLC16A3_3	ANKH-SLC16A3	1
ANKH_1-SLC16A5_1	ANKH-SLC16A5	1
ANKH_1-SLC16A5_2	ANKH-SLC16A5	1
ANKH_1-SLC16A5_3	ANKH-SLC16A5	1
ANKH_1-SLC16A6_1	ANKH-SLC16A6	1
ANKH_1-SLC16A6_2	ANKH-SLC16A6	1
ANKH_1-SLC16A6_3	ANKH-SLC16A6	1
ANKH_1-SLC16A7_1	ANKH-SLC16A7	1
ANKH_1-SLC16A7_2	ANKH-SLC16A7	1
ANKH_1-SLC16A7_3	ANKH-SLC16A7	1
ANKH_1-SLC16A9_1	ANKH-SLC16A9	1
ANKH_1-SLC16A9_2	ANKH-SLC16A9	1
ANKH_1-SLC16A9_3	ANKH-SLC16A9	1
ANKH_1-SLC17A5_1	ANKH-SLC17A5	1
ANKH_1-SLC17A5_2	ANKH-SLC17A5	1
ANKH_1-SLC17A5_3	ANKH-SLC17A5	1
ANKH_1-SLC17A9_1	ANKH-SLC17A9	1
ANKH_1-SLC17A9_2	ANKH-SLC17A9	1
ANKH_1-SLC17A9_3	ANKH-SLC17A9	1
ANKH_1-SLC18B1_1	ANKH-SLC18B1	1
ANKH_1-SLC18B1_2	ANKH-SLC18B1	1
ANKH_1-SLC18B1_3	ANKH-SLC18B1	1
ANKH_1-SLC19A1_1	ANKH-SLC19A1	1
ANKH_1-SLC19A1_2	ANKH-SLC19A1	1
ANKH_1-SLC19A1_3	ANKH-SLC19A1	1
ANKH_1-SLC19A2_1	ANKH-SLC19A2	1
ANKH_1-SLC19A2_2	ANKH-SLC19A2	1
ANKH_1-SLC19A2_3	ANKH-SLC19A2	1
ANKH_1-SLC1A1_1	ANKH-SLC1A1	1
ANKH_1-SLC1A1_2	ANKH-SLC1A1	1
ANKH_1-SLC1A1_3	ANKH-SLC1A1	1
ANKH_1-SLC1A3_1	ANKH-SLC1A3	1
ANKH_1-SLC1A3_2	ANKH-SLC1A3	1
ANKH_1-SLC1A3_3	ANKH-SLC1A3	1
ANKH_1-SLC1A4_1	ANKH-SLC1A4	1
ANKH_1-SLC1A4_2	ANKH-SLC1A4	1
ANKH_1-SLC1A4_3	ANKH-SLC1A4	1
ANKH_1-SLC1A5_1	ANKH-SLC1A5	1
ANKH_1-SLC1A5_2	ANKH-SLC1A5	1
ANKH_1-SLC1A5_3	ANKH-SLC1A5	1
ANKH_1-SLC20A1_1	ANKH-SLC20A1	1
ANKH_1-SLC20A1_2	ANKH-SLC20A1	1
ANKH_1-SLC20A1_3	ANKH-SLC20A1	1
ANKH_1-SLC20A2_1	ANKH-SLC20A2	1
ANKH_1-SLC20A2_2	ANKH-SLC20A2	1
ANKH_1-SLC20A2_3	ANKH-SLC20A2	1
ANKH_1-SLC22A17_1	ANKH-SLC22A17	1
ANKH_1-SLC22A17_2	ANKH-SLC22A17	1
ANKH_1-SLC22A17_3	ANKH-SLC22A17	1
ANKH_1-SLC22A18_1	ANKH-SLC22A18	1
ANKH_1-SLC22A18_2	ANKH-SLC22A18	1
ANKH_1-SLC22A18_3	ANKH-SLC22A18	1
ANKH_1-SLC22A23_1	ANKH-SLC22A23	1
ANKH_1-SLC22A23_2	ANKH-SLC22A23	1
ANKH_1-SLC22A23_3	ANKH-SLC22A23	1
ANKH_1-SLC22A31_1	ANKH-SLC22A31	1
ANKH_1-SLC22A31_2	ANKH-SLC22A31	1
ANKH_1-SLC22A31_3	ANKH-SLC22A31	1
ANKH_1-SLC22A5_1	ANKH-SLC22A5	1
ANKH_1-SLC22A5_2	ANKH-SLC22A5	1
ANKH_1-SLC22A5_3	ANKH-SLC22A5	1
ANKH_1-SLC23A2_1	ANKH-SLC23A2	1
ANKH_1-SLC23A2_2	ANKH-SLC23A2	1
ANKH_1-SLC23A2_3	ANKH-SLC23A2	1
ANKH_1-SLC24A1_1	ANKH-SLC24A1	1
ANKH_1-SLC24A1_2	ANKH-SLC24A1	1
ANKH_1-SLC24A1_3	ANKH-SLC24A1	1
ANKH_1-SLC25A1_1	ANKH-SLC25A1	1
ANKH_1-SLC25A1_2	ANKH-SLC25A1	1
ANKH_1-SLC25A1_3	ANKH-SLC25A1	1
ANKH_1-SLC25A10_1	ANKH-SLC25A10	1
ANKH_1-SLC25A10_2	ANKH-SLC25A10	1
ANKH_1-SLC25A10_3	ANKH-SLC25A10	1
ANKH_1-SLC25A11_1	ANKH-SLC25A11	1
ANKH_1-SLC25A11_2	ANKH-SLC25A11	1
ANKH_1-SLC25A11_3	ANKH-SLC25A11	1
ANKH_1-SLC25A12_1	ANKH-SLC25A12	1
ANKH_1-SLC25A12_2	ANKH-SLC25A12	1
ANKH_1-SLC25A12_3	ANKH-SLC25A12	1
ANKH_1-SLC25A13_1	ANKH-SLC25A13	1
ANKH_1-SLC25A13_2	ANKH-SLC25A13	1
ANKH_1-SLC25A13_3	ANKH-SLC25A13	1
ANKH_1-SLC25A14_1	ANKH-SLC25A14	1
ANKH_1-SLC25A14_2	ANKH-SLC25A14	1
ANKH_1-SLC25A14_3	ANKH-SLC25A14	1
ANKH_1-SLC25A15_1	ANKH-SLC25A15	1
ANKH_1-SLC25A15_2	ANKH-SLC25A15	1
ANKH_1-SLC25A15_3	ANKH-SLC25A15	1
ANKH_1-SLC25A16_1	ANKH-SLC25A16	1
ANKH_1-SLC25A16_2	ANKH-SLC25A16	1
ANKH_1-SLC25A16_3	ANKH-SLC25A16	1
ANKH_1-SLC25A17_1	ANKH-SLC25A17	1
ANKH_1-SLC25A17_2	ANKH-SLC25A17	1
ANKH_1-SLC25A17_3	ANKH-SLC25A17	1
ANKH_1-SLC25A19_1	ANKH-SLC25A19	1
ANKH_1-SLC25A19_2	ANKH-SLC25A19	1
ANKH_1-SLC25A19_3	ANKH-SLC25A19	1
ANKH_1-SLC25A20_1	ANKH-SLC25A20	1
ANKH_1-SLC25A20_2	ANKH-SLC25A20	1
ANKH_1-SLC25A20_3	ANKH-SLC25A20	1
ANKH_1-SLC25A21_1	ANKH-SLC25A21	1
ANKH_1-SLC25A21_2	ANKH-SLC25A21	1
ANKH_1-SLC25A21_3	ANKH-SLC25A21	1
ANKH_1-SLC25A22_1	ANKH-SLC25A22	1
ANKH_1-SLC25A22_2	ANKH-SLC25A22	1
ANKH_1-SLC25A22_3	ANKH-SLC25A22	1
ANKH_1-SLC25A23_1	ANKH-SLC25A23	1
ANKH_1-SLC25A23_2	ANKH-SLC25A23	1
ANKH_1-SLC25A23_3	ANKH-SLC25A23	1
ANKH_1-SLC25A24_1	ANKH-SLC25A24	1
ANKH_1-SLC25A24_2	ANKH-SLC25A24	1
ANKH_1-SLC25A24_3	ANKH-SLC25A24	1
ANKH_1-SLC25A25_1	ANKH-SLC25A25	1
ANKH_1-SLC25A25_2	ANKH-SLC25A25	1
ANKH_1-SLC25A25_3	ANKH-SLC25A25	1
ANKH_1-SLC25A26_1	ANKH-SLC25A26	1
ANKH_1-SLC25A26_2	ANKH-SLC25A26	1
ANKH_1-SLC25A26_3	ANKH-SLC25A26	1
ANKH_1-SLC25A27_1	ANKH-SLC25A27	1
ANKH_1-SLC25A27_2	ANKH-SLC25A27	1
ANKH_1-SLC25A27_3	ANKH-SLC25A27	1
ANKH_1-SLC25A28_1	ANKH-SLC25A28	1
ANKH_1-SLC25A28_2	ANKH-SLC25A28	1
ANKH_1-SLC25A28_3	ANKH-SLC25A28	1
ANKH_1-SLC25A29_1	ANKH-SLC25A29	1
ANKH_1-SLC25A29_2	ANKH-SLC25A29	1
ANKH_1-SLC25A29_3	ANKH-SLC25A29	1
ANKH_1-SLC25A3_1	ANKH-SLC25A3	1
ANKH_1-SLC25A3_2	ANKH-SLC25A3	1
ANKH_1-SLC25A3_3	ANKH-SLC25A3	1
ANKH_1-SLC25A30_1	ANKH-SLC25A30	1
ANKH_1-SLC25A30_2	ANKH-SLC25A30	1
ANKH_1-SLC25A30_3	ANKH-SLC25A30	1
ANKH_1-SLC25A32_1	ANKH-SLC25A32	1
ANKH_1-SLC25A32_2	ANKH-SLC25A32	1
ANKH_1-SLC25A32_3	ANKH-SLC25A32	1
ANKH_1-SLC25A33_1	ANKH-SLC25A33	1
ANKH_1-SLC25A33_2	ANKH-SLC25A33	1
ANKH_1-SLC25A33_3	ANKH-SLC25A33	1
ANKH_1-SLC25A36_1	ANKH-SLC25A36	1
ANKH_1-SLC25A36_2	ANKH-SLC25A36	1
ANKH_1-SLC25A36_3	ANKH-SLC25A36	1
ANKH_1-SLC25A37_1	ANKH-SLC25A37	1
ANKH_1-SLC25A37_2	ANKH-SLC25A37	1
ANKH_1-SLC25A37_3	ANKH-SLC25A37	1
ANKH_1-SLC25A38_1	ANKH-SLC25A38	1
ANKH_1-SLC25A38_2	ANKH-SLC25A38	1
ANKH_1-SLC25A38_3	ANKH-SLC25A38	1
ANKH_1-SLC25A39_1	ANKH-SLC25A39	1
ANKH_1-SLC25A39_2	ANKH-SLC25A39	1
ANKH_1-SLC25A39_3	ANKH-SLC25A39	1
ANKH_1-SLC25A4_1	ANKH-SLC25A4	1
ANKH_1-SLC25A4_2	ANKH-SLC25A4	1
ANKH_1-SLC25A4_3	ANKH-SLC25A4	1
ANKH_1-SLC25A40_1	ANKH-SLC25A40	1
ANKH_1-SLC25A40_2	ANKH-SLC25A40	1
ANKH_1-SLC25A40_3	ANKH-SLC25A40	1
ANKH_1-SLC25A42_1	ANKH-SLC25A42	1
ANKH_1-SLC25A42_2	ANKH-SLC25A42	1
ANKH_1-SLC25A42_3	ANKH-SLC25A42	1
ANKH_1-SLC25A43_1	ANKH-SLC25A43	1
ANKH_1-SLC25A43_2	ANKH-SLC25A43	1
ANKH_1-SLC25A43_3	ANKH-SLC25A43	1
ANKH_1-SLC25A44_1	ANKH-SLC25A44	1
ANKH_1-SLC25A44_2	ANKH-SLC25A44	1
ANKH_1-SLC25A44_3	ANKH-SLC25A44	1
ANKH_1-SLC25A45_1	ANKH-SLC25A45	1
ANKH_1-SLC25A45_2	ANKH-SLC25A45	1
ANKH_1-SLC25A45_3	ANKH-SLC25A45	1
ANKH_1-SLC25A46_1	ANKH-SLC25A46	1
ANKH_1-SLC25A46_2	ANKH-SLC25A46	1
ANKH_1-SLC25A46_3	ANKH-SLC25A46	1
ANKH_1-SLC25A48_1	ANKH-SLC25A48	1
ANKH_1-SLC25A48_2	ANKH-SLC25A48	1
ANKH_1-SLC25A48_3	ANKH-SLC25A48	1
ANKH_1-SLC25A5_1	ANKH-SLC25A5	1
ANKH_1-SLC25A5_2	ANKH-SLC25A5	1
ANKH_1-SLC25A5_3	ANKH-SLC25A5	1
ANKH_1-SLC25A51_1	ANKH-SLC25A51	1
ANKH_1-SLC25A51_2	ANKH-SLC25A51	1
ANKH_1-SLC25A51_3	ANKH-SLC25A51	1
ANKH_1-SLC25A53_1	ANKH-SLC25A53	1
ANKH_1-SLC25A53_2	ANKH-SLC25A53	1
ANKH_1-SLC25A53_3	ANKH-SLC25A53	1
ANKH_1-SLC25A6_1	ANKH-SLC25A6	1
ANKH_1-SLC25A6_2	ANKH-SLC25A6	1
ANKH_1-SLC25A6_3	ANKH-SLC25A6	1
ANKH_1-SLC26A11_1	ANKH-SLC26A11	1
ANKH_1-SLC26A11_2	ANKH-SLC26A11	1
ANKH_1-SLC26A11_3	ANKH-SLC26A11	1
ANKH_1-SLC26A2_1	ANKH-SLC26A2	1
ANKH_1-SLC26A2_2	ANKH-SLC26A2	1
ANKH_1-SLC26A2_3	ANKH-SLC26A2	1
ANKH_1-SLC26A6_1	ANKH-SLC26A6	1
ANKH_1-SLC26A6_2	ANKH-SLC26A6	1
ANKH_1-SLC26A6_3	ANKH-SLC26A6	1
ANKH_1-SLC27A1_1	ANKH-SLC27A1	1
ANKH_1-SLC27A1_2	ANKH-SLC27A1	1
ANKH_1-SLC27A1_3	ANKH-SLC27A1	1
ANKH_1-SLC27A2_1	ANKH-SLC27A2	1
ANKH_1-SLC27A2_2	ANKH-SLC27A2	1
ANKH_1-SLC27A2_3	ANKH-SLC27A2	1
ANKH_1-SLC27A3_1	ANKH-SLC27A3	1
ANKH_1-SLC27A3_2	ANKH-SLC27A3	1
ANKH_1-SLC27A3_3	ANKH-SLC27A3	1
ANKH_1-SLC27A4_1	ANKH-SLC27A4	1
ANKH_1-SLC27A4_2	ANKH-SLC27A4	1
ANKH_1-SLC27A4_3	ANKH-SLC27A4	1
ANKH_1-SLC27A5_1	ANKH-SLC27A5	1
ANKH_1-SLC27A5_2	ANKH-SLC27A5	1
ANKH_1-SLC27A5_3	ANKH-SLC27A5	1
ANKH_1-SLC27A6_1	ANKH-SLC27A6	1
ANKH_1-SLC27A6_2	ANKH-SLC27A6	1
ANKH_1-SLC27A6_3	ANKH-SLC27A6	1
ANKH_1-SLC29A1_1	ANKH-SLC29A1	1
ANKH_1-SLC29A1_2	ANKH-SLC29A1	1
ANKH_1-SLC29A1_3	ANKH-SLC29A1	1
ANKH_1-SLC29A2_1	ANKH-SLC29A2	1
ANKH_1-SLC29A2_2	ANKH-SLC29A2	1
ANKH_1-SLC29A2_3	ANKH-SLC29A2	1
ANKH_1-SLC29A3_1	ANKH-SLC29A3	1
ANKH_1-SLC29A3_2	ANKH-SLC29A3	1
ANKH_1-SLC29A3_3	ANKH-SLC29A3	1
ANKH_1-SLC29A4_1	ANKH-SLC29A4	1
ANKH_1-SLC29A4_2	ANKH-SLC29A4	1
ANKH_1-SLC29A4_3	ANKH-SLC29A4	1
ANKH_1-SLC2A1_1	ANKH-SLC2A1	1
ANKH_1-SLC2A1_2	ANKH-SLC2A1	1
ANKH_1-SLC2A1_3	ANKH-SLC2A1	1
ANKH_1-SLC2A11_1	ANKH-SLC2A11	1
ANKH_1-SLC2A11_2	ANKH-SLC2A11	1
ANKH_1-SLC2A11_3	ANKH-SLC2A11	1
ANKH_1-SLC2A13_1	ANKH-SLC2A13	1
ANKH_1-SLC2A13_2	ANKH-SLC2A13	1
ANKH_1-SLC2A13_3	ANKH-SLC2A13	1
ANKH_1-SLC2A3_1	ANKH-SLC2A3	1
ANKH_1-SLC2A3_2	ANKH-SLC2A3	1
ANKH_1-SLC2A3_3	ANKH-SLC2A3	1
ANKH_1-SLC2A6_1	ANKH-SLC2A6	1
ANKH_1-SLC2A6_2	ANKH-SLC2A6	1
ANKH_1-SLC2A6_3	ANKH-SLC2A6	1
ANKH_1-SLC2A8_1	ANKH-SLC2A8	1
ANKH_1-SLC2A8_2	ANKH-SLC2A8	1
ANKH_1-SLC2A8_3	ANKH-SLC2A8	1
ANKH_1-SLC30A1_1	ANKH-SLC30A1	1
ANKH_1-SLC30A1_2	ANKH-SLC30A1	1
ANKH_1-SLC30A1_3	ANKH-SLC30A1	1
ANKH_1-SLC30A3_1	ANKH-SLC30A3	1
ANKH_1-SLC30A3_2	ANKH-SLC30A3	1
ANKH_1-SLC30A3_3	ANKH-SLC30A3	1
ANKH_1-SLC30A4_1	ANKH-SLC30A4	1
ANKH_1-SLC30A4_2	ANKH-SLC30A4	1
ANKH_1-SLC30A4_3	ANKH-SLC30A4	1
ANKH_1-SLC30A5_1	ANKH-SLC30A5	1
ANKH_1-SLC30A5_2	ANKH-SLC30A5	1
ANKH_1-SLC30A5_3	ANKH-SLC30A5	1
ANKH_1-SLC30A6_1	ANKH-SLC30A6	1
ANKH_1-SLC30A6_2	ANKH-SLC30A6	1
ANKH_1-SLC30A6_3	ANKH-SLC30A6	1
ANKH_1-SLC30A7_1	ANKH-SLC30A7	1
ANKH_1-SLC30A7_2	ANKH-SLC30A7	1
ANKH_1-SLC30A7_3	ANKH-SLC30A7	1
ANKH_1-SLC30A9_1	ANKH-SLC30A9	1
ANKH_1-SLC30A9_2	ANKH-SLC30A9	1
ANKH_1-SLC30A9_3	ANKH-SLC30A9	1
ANKH_1-SLC31A1_1	ANKH-SLC31A1	1
ANKH_1-SLC31A1_2	ANKH-SLC31A1	1
ANKH_1-SLC31A1_3	ANKH-SLC31A1	1
ANKH_1-SLC31A2_1	ANKH-SLC31A2	1
ANKH_1-SLC31A2_2	ANKH-SLC31A2	1
ANKH_1-SLC31A2_3	ANKH-SLC31A2	1
ANKH_1-SLC33A1_1	ANKH-SLC33A1	1
ANKH_1-SLC33A1_2	ANKH-SLC33A1	1
ANKH_1-SLC33A1_3	ANKH-SLC33A1	1
ANKH_1-SLC35A1_1	ANKH-SLC35A1	1
ANKH_1-SLC35A1_2	ANKH-SLC35A1	1
ANKH_1-SLC35A1_3	ANKH-SLC35A1	1
ANKH_1-SLC35A2_1	ANKH-SLC35A2	1
ANKH_1-SLC35A2_2	ANKH-SLC35A2	1
ANKH_1-SLC35A2_3	ANKH-SLC35A2	1
ANKH_1-SLC35A3_1	ANKH-SLC35A3	1
ANKH_1-SLC35A3_2	ANKH-SLC35A3	1
ANKH_1-SLC35A3_3	ANKH-SLC35A3	1
ANKH_1-SLC35A4_1	ANKH-SLC35A4	1
ANKH_1-SLC35A4_2	ANKH-SLC35A4	1
ANKH_1-SLC35A4_3	ANKH-SLC35A4	1
ANKH_1-SLC35A5_1	ANKH-SLC35A5	1
ANKH_1-SLC35A5_2	ANKH-SLC35A5	1
ANKH_1-SLC35A5_3	ANKH-SLC35A5	1
ANKH_1-SLC35B1_1	ANKH-SLC35B1	1
ANKH_1-SLC35B1_2	ANKH-SLC35B1	1
ANKH_1-SLC35B1_3	ANKH-SLC35B1	1
ANKH_1-SLC35B2_1	ANKH-SLC35B2	1
ANKH_1-SLC35B2_2	ANKH-SLC35B2	1
ANKH_1-SLC35B2_3	ANKH-SLC35B2	1
ANKH_1-SLC35B3_1	ANKH-SLC35B3	1
ANKH_1-SLC35B3_2	ANKH-SLC35B3	1
ANKH_1-SLC35B3_3	ANKH-SLC35B3	1
ANKH_1-SLC35B4_1	ANKH-SLC35B4	1
ANKH_1-SLC35B4_2	ANKH-SLC35B4	1
ANKH_1-SLC35B4_3	ANKH-SLC35B4	1
ANKH_1-SLC35C1_1	ANKH-SLC35C1	1
ANKH_1-SLC35C1_2	ANKH-SLC35C1	1
ANKH_1-SLC35C1_3	ANKH-SLC35C1	1
ANKH_1-SLC35C2_1	ANKH-SLC35C2	1
ANKH_1-SLC35C2_2	ANKH-SLC35C2	1
ANKH_1-SLC35C2_3	ANKH-SLC35C2	1
ANKH_1-SLC35D1_1	ANKH-SLC35D1	1
ANKH_1-SLC35D1_2	ANKH-SLC35D1	1
ANKH_1-SLC35D1_3	ANKH-SLC35D1	1
ANKH_1-SLC35D2_1	ANKH-SLC35D2	1
ANKH_1-SLC35D2_2	ANKH-SLC35D2	1
ANKH_1-SLC35D2_3	ANKH-SLC35D2	1
ANKH_1-SLC35E1_1	ANKH-SLC35E1	1
ANKH_1-SLC35E1_2	ANKH-SLC35E1	1
ANKH_1-SLC35E1_3	ANKH-SLC35E1	1
ANKH_1-SLC35E2A_1	ANKH-SLC35E2A	1
ANKH_1-SLC35E2A_2	ANKH-SLC35E2A	1
ANKH_1-SLC35E2A_3	ANKH-SLC35E2A	1
ANKH_1-SLC35E2B_1	ANKH-SLC35E2B	1
ANKH_1-SLC35E2B_2	ANKH-SLC35E2B	1
ANKH_1-SLC35E2B_3	ANKH-SLC35E2B	1
ANKH_1-SLC35E3_1	ANKH-SLC35E3	1
ANKH_1-SLC35E3_2	ANKH-SLC35E3	1
ANKH_1-SLC35E3_3	ANKH-SLC35E3	1
ANKH_1-SLC35E4_1	ANKH-SLC35E4	1
ANKH_1-SLC35E4_2	ANKH-SLC35E4	1
ANKH_1-SLC35E4_3	ANKH-SLC35E4	1
ANKH_1-SLC35F2_1	ANKH-SLC35F2	1
ANKH_1-SLC35F2_2	ANKH-SLC35F2	1
ANKH_1-SLC35F2_3	ANKH-SLC35F2	1
ANKH_1-SLC35F3_1	ANKH-SLC35F3	1
ANKH_1-SLC35F3_2	ANKH-SLC35F3	1
ANKH_1-SLC35F3_3	ANKH-SLC35F3	1
ANKH_1-SLC35F5_1	ANKH-SLC35F5	1
ANKH_1-SLC35F5_2	ANKH-SLC35F5	1
ANKH_1-SLC35F5_3	ANKH-SLC35F5	1
ANKH_1-SLC35F6_1	ANKH-SLC35F6	1
ANKH_1-SLC35F6_2	ANKH-SLC35F6	1
ANKH_1-SLC35F6_3	ANKH-SLC35F6	1
ANKH_1-SLC35G1_1	ANKH-SLC35G1	1
ANKH_1-SLC35G1_2	ANKH-SLC35G1	1
ANKH_1-SLC35G1_3	ANKH-SLC35G1	1
ANKH_1-SLC35G2_1	ANKH-SLC35G2	1
ANKH_1-SLC35G2_2	ANKH-SLC35G2	1
ANKH_1-SLC35G2_3	ANKH-SLC35G2	1
ANKH_1-SLC36A1_1	ANKH-SLC36A1	1
ANKH_1-SLC36A1_2	ANKH-SLC36A1	1
ANKH_1-SLC36A1_3	ANKH-SLC36A1	1
ANKH_1-SLC36A4_1	ANKH-SLC36A4	1
ANKH_1-SLC36A4_2	ANKH-SLC36A4	1
ANKH_1-SLC36A4_3	ANKH-SLC36A4	1
ANKH_1-SLC37A1_1	ANKH-SLC37A1	1
ANKH_1-SLC37A1_2	ANKH-SLC37A1	1
ANKH_1-SLC37A1_3	ANKH-SLC37A1	1
ANKH_1-SLC37A2_1	ANKH-SLC37A2	1
ANKH_1-SLC37A2_2	ANKH-SLC37A2	1
ANKH_1-SLC37A2_3	ANKH-SLC37A2	1
ANKH_1-SLC37A3_1	ANKH-SLC37A3	1
ANKH_1-SLC37A3_2	ANKH-SLC37A3	1
ANKH_1-SLC37A3_3	ANKH-SLC37A3	1
ANKH_1-SLC37A4_1	ANKH-SLC37A4	1
ANKH_1-SLC37A4_2	ANKH-SLC37A4	1
ANKH_1-SLC37A4_3	ANKH-SLC37A4	1
ANKH_1-SLC38A1_1	ANKH-SLC38A1	1
ANKH_1-SLC38A1_2	ANKH-SLC38A1	1
ANKH_1-SLC38A1_3	ANKH-SLC38A1	1
ANKH_1-SLC38A10_1	ANKH-SLC38A10	1
ANKH_1-SLC38A10_2	ANKH-SLC38A10	1
ANKH_1-SLC38A10_3	ANKH-SLC38A10	1
ANKH_1-SLC38A2_1	ANKH-SLC38A2	1
ANKH_1-SLC38A2_2	ANKH-SLC38A2	1
ANKH_1-SLC38A2_3	ANKH-SLC38A2	1
ANKH_1-SLC38A3_1	ANKH-SLC38A3	1
ANKH_1-SLC38A3_2	ANKH-SLC38A3	1
ANKH_1-SLC38A3_3	ANKH-SLC38A3	1
ANKH_1-SLC38A5_1	ANKH-SLC38A5	1
ANKH_1-SLC38A5_2	ANKH-SLC38A5	1
ANKH_1-SLC38A5_3	ANKH-SLC38A5	1
ANKH_1-SLC38A6_1	ANKH-SLC38A6	1
ANKH_1-SLC38A6_2	ANKH-SLC38A6	1
ANKH_1-SLC38A6_3	ANKH-SLC38A6	1
ANKH_1-SLC38A7_1	ANKH-SLC38A7	1
ANKH_1-SLC38A7_2	ANKH-SLC38A7	1
ANKH_1-SLC38A7_3	ANKH-SLC38A7	1
ANKH_1-SLC38A9_1	ANKH-SLC38A9	1
ANKH_1-SLC38A9_2	ANKH-SLC38A9	1
ANKH_1-SLC38A9_3	ANKH-SLC38A9	1
ANKH_1-SLC39A1_1	ANKH-SLC39A1	1
ANKH_1-SLC39A1_2	ANKH-SLC39A1	1
ANKH_1-SLC39A1_3	ANKH-SLC39A1	1
ANKH_1-SLC39A10_1	ANKH-SLC39A10	1
ANKH_1-SLC39A10_2	ANKH-SLC39A10	1
ANKH_1-SLC39A10_3	ANKH-SLC39A10	1
ANKH_1-SLC39A11_1	ANKH-SLC39A11	1
ANKH_1-SLC39A11_2	ANKH-SLC39A11	1
ANKH_1-SLC39A11_3	ANKH-SLC39A11	1
ANKH_1-SLC39A13_1	ANKH-SLC39A13	1
ANKH_1-SLC39A13_2	ANKH-SLC39A13	1
ANKH_1-SLC39A13_3	ANKH-SLC39A13	1
ANKH_1-SLC39A14_1	ANKH-SLC39A14	1
ANKH_1-SLC39A14_2	ANKH-SLC39A14	1
ANKH_1-SLC39A14_3	ANKH-SLC39A14	1
ANKH_1-SLC39A3_1	ANKH-SLC39A3	1
ANKH_1-SLC39A3_2	ANKH-SLC39A3	1
ANKH_1-SLC39A3_3	ANKH-SLC39A3	1
ANKH_1-SLC39A4_1	ANKH-SLC39A4	1
ANKH_1-SLC39A4_2	ANKH-SLC39A4	1
ANKH_1-SLC39A4_3	ANKH-SLC39A4	1
ANKH_1-SLC39A6_1	ANKH-SLC39A6	1
ANKH_1-SLC39A6_2	ANKH-SLC39A6	1
ANKH_1-SLC39A6_3	ANKH-SLC39A6	1
ANKH_1-SLC39A7_1	ANKH-SLC39A7	1
ANKH_1-SLC39A7_2	ANKH-SLC39A7	1
ANKH_1-SLC39A7_3	ANKH-SLC39A7	1
ANKH_1-SLC39A8_1	ANKH-SLC39A8	1
ANKH_1-SLC39A8_2	ANKH-SLC39A8	1
ANKH_1-SLC39A8_3	ANKH-SLC39A8	1
ANKH_1-SLC39A9_1	ANKH-SLC39A9	1
ANKH_1-SLC39A9_2	ANKH-SLC39A9	1
ANKH_1-SLC39A9_3	ANKH-SLC39A9	1
ANKH_1-SLC3A2_1	ANKH-SLC3A2	1
ANKH_1-SLC3A2_2	ANKH-SLC3A2	1
ANKH_1-SLC3A2_3	ANKH-SLC3A2	1
ANKH_1-SLC41A1_1	ANKH-SLC41A1	1
ANKH_1-SLC41A1_2	ANKH-SLC41A1	1
ANKH_1-SLC41A1_3	ANKH-SLC41A1	1
ANKH_1-SLC41A2_1	ANKH-SLC41A2	1
ANKH_1-SLC41A2_2	ANKH-SLC41A2	1
ANKH_1-SLC41A2_3	ANKH-SLC41A2	1
ANKH_1-SLC41A3_1	ANKH-SLC41A3	1
ANKH_1-SLC41A3_2	ANKH-SLC41A3	1
ANKH_1-SLC41A3_3	ANKH-SLC41A3	1
ANKH_1-SLC43A1_1	ANKH-SLC43A1	1
ANKH_1-SLC43A1_2	ANKH-SLC43A1	1
ANKH_1-SLC43A1_3	ANKH-SLC43A1	1
ANKH_1-SLC43A2_1	ANKH-SLC43A2	1
ANKH_1-SLC43A2_2	ANKH-SLC43A2	1
ANKH_1-SLC43A2_3	ANKH-SLC43A2	1
ANKH_1-SLC43A3_1	ANKH-SLC43A3	1
ANKH_1-SLC43A3_2	ANKH-SLC43A3	1
ANKH_1-SLC43A3_3	ANKH-SLC43A3	1
ANKH_1-SLC44A1_1	ANKH-SLC44A1	1
ANKH_1-SLC44A1_2	ANKH-SLC44A1	1
ANKH_1-SLC44A1_3	ANKH-SLC44A1	1
ANKH_1-SLC44A2_1	ANKH-SLC44A2	1
ANKH_1-SLC44A2_2	ANKH-SLC44A2	1
ANKH_1-SLC44A2_3	ANKH-SLC44A2	1
ANKH_1-SLC44A3_1	ANKH-SLC44A3	1
ANKH_1-SLC44A3_2	ANKH-SLC44A3	1
ANKH_1-SLC44A3_3	ANKH-SLC44A3	1
ANKH_1-SLC44A5_1	ANKH-SLC44A5	1
ANKH_1-SLC44A5_2	ANKH-SLC44A5	1
ANKH_1-SLC44A5_3	ANKH-SLC44A5	1
ANKH_1-SLC45A1_1	ANKH-SLC45A1	1
ANKH_1-SLC45A1_2	ANKH-SLC45A1	1
ANKH_1-SLC45A1_3	ANKH-SLC45A1	1
ANKH_1-SLC45A3_1	ANKH-SLC45A3	1
ANKH_1-SLC45A3_2	ANKH-SLC45A3	1
ANKH_1-SLC45A3_3	ANKH-SLC45A3	1
ANKH_1-SLC45A4_1	ANKH-SLC45A4	1
ANKH_1-SLC45A4_2	ANKH-SLC45A4	1
ANKH_1-SLC45A4_3	ANKH-SLC45A4	1
ANKH_1-SLC46A1_1	ANKH-SLC46A1	1
ANKH_1-SLC46A1_2	ANKH-SLC46A1	1
ANKH_1-SLC46A1_3	ANKH-SLC46A1	1
ANKH_1-SLC48A1_1	ANKH-SLC48A1	1
ANKH_1-SLC48A1_2	ANKH-SLC48A1	1
ANKH_1-SLC48A1_3	ANKH-SLC48A1	1
ANKH_1-SLC49A3_1	ANKH-SLC49A3	1
ANKH_1-SLC49A3_2	ANKH-SLC49A3	1
ANKH_1-SLC49A3_3	ANKH-SLC49A3	1
ANKH_1-SLC4A11_1	ANKH-SLC4A11	1
ANKH_1-SLC4A11_2	ANKH-SLC4A11	1
ANKH_1-SLC4A11_3	ANKH-SLC4A11	1
ANKH_1-SLC4A2_1	ANKH-SLC4A2	1
ANKH_1-SLC4A2_2	ANKH-SLC4A2	1
ANKH_1-SLC4A2_3	ANKH-SLC4A2	1
ANKH_1-SLC4A3_1	ANKH-SLC4A3	1
ANKH_1-SLC4A3_2	ANKH-SLC4A3	1
ANKH_1-SLC4A3_3	ANKH-SLC4A3	1
ANKH_1-SLC4A7_1	ANKH-SLC4A7	1
ANKH_1-SLC4A7_2	ANKH-SLC4A7	1
ANKH_1-SLC4A7_3	ANKH-SLC4A7	1
ANKH_1-SLC50A1_1	ANKH-SLC50A1	1
ANKH_1-SLC50A1_2	ANKH-SLC50A1	1
ANKH_1-SLC50A1_3	ANKH-SLC50A1	1
ANKH_1-SLC52A2_1	ANKH-SLC52A2	1
ANKH_1-SLC52A2_2	ANKH-SLC52A2	1
ANKH_1-SLC52A2_3	ANKH-SLC52A2	1
ANKH_1-SLC52A3_1	ANKH-SLC52A3	1
ANKH_1-SLC52A3_2	ANKH-SLC52A3	1
ANKH_1-SLC52A3_3	ANKH-SLC52A3	1
ANKH_1-SLC5A3_1	ANKH-SLC5A3	1
ANKH_1-SLC5A3_2	ANKH-SLC5A3	1
ANKH_1-SLC5A3_3	ANKH-SLC5A3	1
ANKH_1-SLC5A6_1	ANKH-SLC5A6	1
ANKH_1-SLC5A6_2	ANKH-SLC5A6	1
ANKH_1-SLC5A6_3	ANKH-SLC5A6	1
ANKH_1-SLC6A16_1	ANKH-SLC6A16	1
ANKH_1-SLC6A16_2	ANKH-SLC6A16	1
ANKH_1-SLC6A16_3	ANKH-SLC6A16	1
ANKH_1-SLC6A17_1	ANKH-SLC6A17	1
ANKH_1-SLC6A17_2	ANKH-SLC6A17	1
ANKH_1-SLC6A17_3	ANKH-SLC6A17	1
ANKH_1-SLC6A20_1	ANKH-SLC6A20	1
ANKH_1-SLC6A20_2	ANKH-SLC6A20	1
ANKH_1-SLC6A20_3	ANKH-SLC6A20	1
ANKH_1-SLC6A6_1	ANKH-SLC6A6	1
ANKH_1-SLC6A6_2	ANKH-SLC6A6	1
ANKH_1-SLC6A6_3	ANKH-SLC6A6	1
ANKH_1-SLC6A8_1	ANKH-SLC6A8	1
ANKH_1-SLC6A8_2	ANKH-SLC6A8	1
ANKH_1-SLC6A8_3	ANKH-SLC6A8	1
ANKH_1-SLC6A9_1	ANKH-SLC6A9	1
ANKH_1-SLC6A9_2	ANKH-SLC6A9	1
ANKH_1-SLC6A9_3	ANKH-SLC6A9	1
ANKH_1-SLC7A1_1	ANKH-SLC7A1	1
ANKH_1-SLC7A1_2	ANKH-SLC7A1	1
ANKH_1-SLC7A1_3	ANKH-SLC7A1	1
ANKH_1-SLC7A11_1	ANKH-SLC7A11	1
ANKH_1-SLC7A11_2	ANKH-SLC7A11	1
ANKH_1-SLC7A11_3	ANKH-SLC7A11	1
ANKH_1-SLC7A2_1	ANKH-SLC7A2	1
ANKH_1-SLC7A2_2	ANKH-SLC7A2	1
ANKH_1-SLC7A2_3	ANKH-SLC7A2	1
ANKH_1-SLC7A5_1	ANKH-SLC7A5	1
ANKH_1-SLC7A5_2	ANKH-SLC7A5	1
ANKH_1-SLC7A5_3	ANKH-SLC7A5	1
ANKH_1-SLC7A6_1	ANKH-SLC7A6	1
ANKH_1-SLC7A6_2	ANKH-SLC7A6	1
ANKH_1-SLC7A6_3	ANKH-SLC7A6	1
ANKH_1-SLC7A8_1	ANKH-SLC7A8	1
ANKH_1-SLC7A8_2	ANKH-SLC7A8	1
ANKH_1-SLC7A8_3	ANKH-SLC7A8	1
ANKH_1-SLC8A2_1	ANKH-SLC8A2	1
ANKH_1-SLC8A2_2	ANKH-SLC8A2	1
ANKH_1-SLC8A2_3	ANKH-SLC8A2	1
ANKH_1-SLC8B1_1	ANKH-SLC8B1	1
ANKH_1-SLC8B1_2	ANKH-SLC8B1	1
ANKH_1-SLC8B1_3	ANKH-SLC8B1	1
ANKH_1-SLC9A1_1	ANKH-SLC9A1	1
ANKH_1-SLC9A1_2	ANKH-SLC9A1	1
ANKH_1-SLC9A1_3	ANKH-SLC9A1	1
ANKH_1-SLC9A5_1	ANKH-SLC9A5	1
ANKH_1-SLC9A5_2	ANKH-SLC9A5	1
ANKH_1-SLC9A5_3	ANKH-SLC9A5	1
ANKH_1-SLC9A6_1	ANKH-SLC9A6	1
ANKH_1-SLC9A6_2	ANKH-SLC9A6	1
ANKH_1-SLC9A6_3	ANKH-SLC9A6	1
ANKH_1-SLC9A7_1	ANKH-SLC9A7	1
ANKH_1-SLC9A7_2	ANKH-SLC9A7	1
ANKH_1-SLC9A7_3	ANKH-SLC9A7	1
ANKH_1-SLC9A8_1	ANKH-SLC9A8	1
ANKH_1-SLC9A8_2	ANKH-SLC9A8	1
ANKH_1-SLC9A8_3	ANKH-SLC9A8	1
ANKH_1-SLC9B2_1	ANKH-SLC9B2	1
ANKH_1-SLC9B2_2	ANKH-SLC9B2	1
ANKH_1-SLC9B2_3	ANKH-SLC9B2	1
ANKH_1-SLCO1B3_1	ANKH-SLCO1B3	1
ANKH_1-SLCO1B3_2	ANKH-SLCO1B3	1
ANKH_1-SLCO1B3_3	ANKH-SLCO1B3	1
ANKH_1-SLCO3A1_1	ANKH-SLCO3A1	1
ANKH_1-SLCO3A1_2	ANKH-SLCO3A1	1
ANKH_1-SLCO3A1_3	ANKH-SLCO3A1	1
ANKH_1-SLCO4A1_1	ANKH-SLCO4A1	1
ANKH_1-SLCO4A1_2	ANKH-SLCO4A1	1
ANKH_1-SLCO4A1_3	ANKH-SLCO4A1	1
ANKH_1-SPNS1_1	ANKH-SPNS1	1
ANKH_1-SPNS1_2	ANKH-SPNS1	1
ANKH_1-SPNS1_3	ANKH-SPNS1	1
ANKH_1-TMEM104_1	ANKH-TMEM104	1
ANKH_1-TMEM104_2	ANKH-TMEM104	1
ANKH_1-TMEM104_3	ANKH-TMEM104	1
ANKH_1-TMEM165_1	ANKH-TMEM165	1
ANKH_1-TMEM165_2	ANKH-TMEM165	1
ANKH_1-TMEM165_3	ANKH-TMEM165	1
ANKH_1-TMEM241_1	ANKH-TMEM241	1
ANKH_1-TMEM241_2	ANKH-TMEM241	1
ANKH_1-TMEM241_3	ANKH-TMEM241	1
ANKH_1-UCP2_1	ANKH-UCP2	1
ANKH_1-UCP2_2	ANKH-UCP2	1
ANKH_1-UCP2_3	ANKH-UCP2	1
ANKH_1-UNC93B1_1	ANKH-UNC93B1	1
ANKH_1-UNC93B1_2	ANKH-UNC93B1	1
ANKH_1-UNC93B1_3	ANKH-UNC93B1	1
ANKH_1-XPR1_1	ANKH-XPR1	1
ANKH_1-XPR1_2	ANKH-XPR1	1
ANKH_1-XPR1_3	ANKH-XPR1	1
ANKH_1-SLC66A1_1	ANKH-SLC66A1	1
ANKH_1-SLC66A1_2	ANKH-SLC66A1	1
ANKH_1-SLC66A1_3	ANKH-SLC66A1	1
ANKH_1-SLC66A2_1	ANKH-SLC66A2	1
ANKH_1-SLC66A2_2	ANKH-SLC66A2	1
ANKH_1-SLC66A2_3	ANKH-SLC66A2	1
ANKH_1-SLC66A3_1	ANKH-SLC66A3	1
ANKH_1-SLC66A3_2	ANKH-SLC66A3	1
ANKH_1-SLC66A3_3	ANKH-SLC66A3	1
ANKH_1-SLC66A4_1	ANKH-SLC66A4	1
ANKH_1-SLC66A4_2	ANKH-SLC66A4	1
ANKH_1-SLC66A4_3	ANKH-SLC66A4	1
ANKH_1-SLC66A5_1	ANKH-SLC66A5	1
ANKH_1-SLC66A5_2	ANKH-SLC66A5	1
ANKH_1-SLC66A5_3	ANKH-SLC66A5	1
ANKH_1-TMEM144_1	ANKH-TMEM144	1
ANKH_1-TMEM144_2	ANKH-TMEM144	1
ANKH_1-TMEM144_3	ANKH-TMEM144	1
ANKH_1-OR2V2_1	ANKH-CTRL	1
ANKH_1-OR5K4_1	ANKH-CTRL	1
ANKH_1-OR10V1_1	ANKH-CTRL	1
ANKH_1-OR10H2_1	ANKH-CTRL	1
ANKH_1-OR1A2_1	ANKH-CTRL	1
ANKH_1-OR1B1_1	ANKH-CTRL	1
ANKH_1-OR10A5_1	ANKH-CTRL	1
ANKH_1-OR13H1_1	ANKH-CTRL	1
ANKH_1-OR1I1_1	ANKH-CTRL	1
ANKH_1-OR13C4_1	ANKH-CTRL	1
ANKH_1-OR12D2_1	ANKH-CTRL	1
ANKH_1-OR1A1_1	ANKH-CTRL	1
ANKH_2-ANKH_1	ANKH-ANKH	1
ANKH_2-ANKH_2	ANKH-ANKH	1
ANKH_2-ANKH_3	ANKH-ANKH	1
ANKH_2-CLN3_1	ANKH-CLN3	1
ANKH_2-CLN3_2	ANKH-CLN3	1
ANKH_2-CLN3_3	ANKH-CLN3	1
ANKH_2-DIRC2_1	ANKH-DIRC2	1
ANKH_2-DIRC2_2	ANKH-DIRC2	1
ANKH_2-DIRC2_3	ANKH-DIRC2	1
ANKH_2-FLVCR1_1	ANKH-FLVCR1	1
ANKH_2-FLVCR1_2	ANKH-FLVCR1	1
ANKH_2-FLVCR1_3	ANKH-FLVCR1	1
ANKH_2-LETM1_1	ANKH-LETM1	1
ANKH_2-LETM1_2	ANKH-LETM1	1
ANKH_2-LETM1_3	ANKH-LETM1	1
ANKH_2-LETM2_1	ANKH-LETM2	1
ANKH_2-LETM2_2	ANKH-LETM2	1
ANKH_2-LETM2_3	ANKH-LETM2	1
ANKH_2-LETMD1_1	ANKH-LETMD1	1
ANKH_2-LETMD1_2	ANKH-LETMD1	1
ANKH_2-LETMD1_3	ANKH-LETMD1	1
ANKH_2-MAGT1_1	ANKH-MAGT1	1
ANKH_2-MAGT1_2	ANKH-MAGT1	1
ANKH_2-MAGT1_3	ANKH-MAGT1	1
ANKH_2-MFSD1_1	ANKH-MFSD1	1
ANKH_2-MFSD1_2	ANKH-MFSD1	1
ANKH_2-MFSD1_3	ANKH-MFSD1	1
ANKH_2-MFSD10_1	ANKH-MFSD10	1
ANKH_2-MFSD10_2	ANKH-MFSD10	1
ANKH_2-MFSD10_3	ANKH-MFSD10	1
ANKH_2-MFSD11_1	ANKH-MFSD11	1
ANKH_2-MFSD11_2	ANKH-MFSD11	1
ANKH_2-MFSD11_3	ANKH-MFSD11	1
ANKH_2-MFSD12_1	ANKH-MFSD12	1
ANKH_2-MFSD12_2	ANKH-MFSD12	1
ANKH_2-MFSD12_3	ANKH-MFSD12	1
ANKH_2-MFSD13A_1	ANKH-MFSD13A	1
ANKH_2-MFSD13A_2	ANKH-MFSD13A	1
ANKH_2-MFSD13A_3	ANKH-MFSD13A	1
ANKH_2-MFSD14A_1	ANKH-MFSD14A	1
ANKH_2-MFSD14A_2	ANKH-MFSD14A	1
ANKH_2-MFSD14A_3	ANKH-MFSD14A	1
ANKH_2-MFSD14B_1	ANKH-MFSD14B	1
ANKH_2-MFSD14B_2	ANKH-MFSD14B	1
ANKH_2-MFSD14B_3	ANKH-MFSD14B	1
ANKH_2-MFSD2A_1	ANKH-MFSD2A	1
ANKH_2-MFSD2A_2	ANKH-MFSD2A	1
ANKH_2-MFSD2A_3	ANKH-MFSD2A	1
ANKH_2-MFSD2B_1	ANKH-MFSD2B	1
ANKH_2-MFSD2B_2	ANKH-MFSD2B	1
ANKH_2-MFSD2B_3	ANKH-MFSD2B	1
ANKH_2-MFSD3_1	ANKH-MFSD3	1
ANKH_2-MFSD3_2	ANKH-MFSD3	1
ANKH_2-MFSD3_3	ANKH-MFSD3	1
ANKH_2-MFSD4B_1	ANKH-MFSD4B	1
ANKH_2-MFSD4B_2	ANKH-MFSD4B	1
ANKH_2-MFSD4B_3	ANKH-MFSD4B	1
ANKH_2-MFSD5_1	ANKH-MFSD5	1
ANKH_2-MFSD5_2	ANKH-MFSD5	1
ANKH_2-MFSD5_3	ANKH-MFSD5	1
ANKH_2-MFSD6_1	ANKH-MFSD6	1
ANKH_2-MFSD6_2	ANKH-MFSD6	1
ANKH_2-MFSD6_3	ANKH-MFSD6	1
ANKH_2-MFSD8_1	ANKH-MFSD8	1
ANKH_2-MFSD8_2	ANKH-MFSD8	1
ANKH_2-MFSD8_3	ANKH-MFSD8	1
ANKH_2-MFSD9_1	ANKH-MFSD9	1
ANKH_2-MFSD9_2	ANKH-MFSD9	1
ANKH_2-MFSD9_3	ANKH-MFSD9	1
ANKH_2-MPC1_1	ANKH-MPC1	1
ANKH_2-MPC1_2	ANKH-MPC1	1
ANKH_2-MPC1_3	ANKH-MPC1	1
ANKH_2-MPC2_1	ANKH-MPC2	1
ANKH_2-MPC2_2	ANKH-MPC2	1
ANKH_2-MPC2_3	ANKH-MPC2	1
ANKH_2-MTCH1_1	ANKH-MTCH1	1
ANKH_2-MTCH1_2	ANKH-MTCH1	1
ANKH_2-MTCH1_3	ANKH-MTCH1	1
ANKH_2-MTCH2_1	ANKH-MTCH2	1
ANKH_2-MTCH2_2	ANKH-MTCH2	1
ANKH_2-MTCH2_3	ANKH-MTCH2	1
ANKH_2-NIPA1_1	ANKH-NIPA1	1
ANKH_2-NIPA1_2	ANKH-NIPA1	1
ANKH_2-NIPA1_3	ANKH-NIPA1	1
ANKH_2-NIPA2_1	ANKH-NIPA2	1
ANKH_2-NIPA2_2	ANKH-NIPA2	1
ANKH_2-NIPA2_3	ANKH-NIPA2	1
ANKH_2-NIPAL1_1	ANKH-NIPAL1	1
ANKH_2-NIPAL1_2	ANKH-NIPAL1	1
ANKH_2-NIPAL1_3	ANKH-NIPAL1	1
ANKH_2-NIPAL2_1	ANKH-NIPAL2	1
ANKH_2-NIPAL2_2	ANKH-NIPAL2	1
ANKH_2-NIPAL2_3	ANKH-NIPAL2	1
ANKH_2-NIPAL3_1	ANKH-NIPAL3	1
ANKH_2-NIPAL3_2	ANKH-NIPAL3	1
ANKH_2-NIPAL3_3	ANKH-NIPAL3	1
ANKH_2-NPC1_1	ANKH-NPC1	1
ANKH_2-NPC1_2	ANKH-NPC1	1
ANKH_2-NPC1_3	ANKH-NPC1	1
ANKH_2-RHBG_1	ANKH-RHBG	1
ANKH_2-RHBG_2	ANKH-RHBG	1
ANKH_2-RHBG_3	ANKH-RHBG	1
ANKH_2-SFXN1_1	ANKH-SFXN1	1
ANKH_2-SFXN1_2	ANKH-SFXN1	1
ANKH_2-SFXN1_3	ANKH-SFXN1	1
ANKH_2-SFXN2_1	ANKH-SFXN2	1
ANKH_2-SFXN2_2	ANKH-SFXN2	1
ANKH_2-SFXN2_3	ANKH-SFXN2	1
ANKH_2-SFXN3_1	ANKH-SFXN3	1
ANKH_2-SFXN3_2	ANKH-SFXN3	1
ANKH_2-SFXN3_3	ANKH-SFXN3	1
ANKH_2-SFXN4_1	ANKH-SFXN4	1
ANKH_2-SFXN4_2	ANKH-SFXN4	1
ANKH_2-SFXN4_3	ANKH-SFXN4	1
ANKH_2-SFXN5_1	ANKH-SFXN5	1
ANKH_2-SFXN5_2	ANKH-SFXN5	1
ANKH_2-SFXN5_3	ANKH-SFXN5	1
ANKH_2-SLC10A3_1	ANKH-SLC10A3	1
ANKH_2-SLC10A3_2	ANKH-SLC10A3	1
ANKH_2-SLC10A3_3	ANKH-SLC10A3	1
ANKH_2-SLC10A4_1	ANKH-SLC10A4	1
ANKH_2-SLC10A4_2	ANKH-SLC10A4	1
ANKH_2-SLC10A4_3	ANKH-SLC10A4	1
ANKH_2-SLC10A7_1	ANKH-SLC10A7	1
ANKH_2-SLC10A7_2	ANKH-SLC10A7	1
ANKH_2-SLC10A7_3	ANKH-SLC10A7	1
ANKH_2-SLC11A2_1	ANKH-SLC11A2	1
ANKH_2-SLC11A2_2	ANKH-SLC11A2	1
ANKH_2-SLC11A2_3	ANKH-SLC11A2	1
ANKH_2-SLC12A2_1	ANKH-SLC12A2	1
ANKH_2-SLC12A2_2	ANKH-SLC12A2	1
ANKH_2-SLC12A2_3	ANKH-SLC12A2	1
ANKH_2-SLC12A4_1	ANKH-SLC12A4	1
ANKH_2-SLC12A4_2	ANKH-SLC12A4	1
ANKH_2-SLC12A4_3	ANKH-SLC12A4	1
ANKH_2-SLC12A6_1	ANKH-SLC12A6	1
ANKH_2-SLC12A6_2	ANKH-SLC12A6	1
ANKH_2-SLC12A6_3	ANKH-SLC12A6	1
ANKH_2-SLC12A7_1	ANKH-SLC12A7	1
ANKH_2-SLC12A7_2	ANKH-SLC12A7	1
ANKH_2-SLC12A7_3	ANKH-SLC12A7	1
ANKH_2-SLC12A8_1	ANKH-SLC12A8	1
ANKH_2-SLC12A8_2	ANKH-SLC12A8	1
ANKH_2-SLC12A8_3	ANKH-SLC12A8	1
ANKH_2-SLC12A9_1	ANKH-SLC12A9	1
ANKH_2-SLC12A9_2	ANKH-SLC12A9	1
ANKH_2-SLC12A9_3	ANKH-SLC12A9	1
ANKH_2-SLC15A2_1	ANKH-SLC15A2	1
ANKH_2-SLC15A2_2	ANKH-SLC15A2	1
ANKH_2-SLC15A2_3	ANKH-SLC15A2	1
ANKH_2-SLC15A4_1	ANKH-SLC15A4	1
ANKH_2-SLC15A4_2	ANKH-SLC15A4	1
ANKH_2-SLC15A4_3	ANKH-SLC15A4	1
ANKH_2-SLC16A1_1	ANKH-SLC16A1	1
ANKH_2-SLC16A1_2	ANKH-SLC16A1	1
ANKH_2-SLC16A1_3	ANKH-SLC16A1	1
ANKH_2-SLC16A10_1	ANKH-SLC16A10	1
ANKH_2-SLC16A10_2	ANKH-SLC16A10	1
ANKH_2-SLC16A10_3	ANKH-SLC16A10	1
ANKH_2-SLC16A13_1	ANKH-SLC16A13	1
ANKH_2-SLC16A13_2	ANKH-SLC16A13	1
ANKH_2-SLC16A13_3	ANKH-SLC16A13	1
ANKH_2-SLC16A14_1	ANKH-SLC16A14	1
ANKH_2-SLC16A14_2	ANKH-SLC16A14	1
ANKH_2-SLC16A14_3	ANKH-SLC16A14	1
ANKH_2-SLC16A3_1	ANKH-SLC16A3	1
ANKH_2-SLC16A3_2	ANKH-SLC16A3	1
ANKH_2-SLC16A3_3	ANKH-SLC16A3	1
ANKH_2-SLC16A5_1	ANKH-SLC16A5	1
ANKH_2-SLC16A5_2	ANKH-SLC16A5	1
ANKH_2-SLC16A5_3	ANKH-SLC16A5	1
ANKH_2-SLC16A6_1	ANKH-SLC16A6	1
ANKH_2-SLC16A6_2	ANKH-SLC16A6	1
ANKH_2-SLC16A6_3	ANKH-SLC16A6	1
ANKH_2-SLC16A7_1	ANKH-SLC16A7	1
ANKH_2-SLC16A7_2	ANKH-SLC16A7	1
ANKH_2-SLC16A7_3	ANKH-SLC16A7	1
ANKH_2-SLC16A9_1	ANKH-SLC16A9	1
ANKH_2-SLC16A9_2	ANKH-SLC16A9	1
ANKH_2-SLC16A9_3	ANKH-SLC16A9	1
ANKH_2-SLC17A5_1	ANKH-SLC17A5	1
ANKH_2-SLC17A5_2	ANKH-SLC17A5	1
ANKH_2-SLC17A5_3	ANKH-SLC17A5	1
ANKH_2-SLC17A9_1	ANKH-SLC17A9	1
ANKH_2-SLC17A9_2	ANKH-SLC17A9	1
ANKH_2-SLC17A9_3	ANKH-SLC17A9	1
ANKH_2-SLC18B1_1	ANKH-SLC18B1	1
ANKH_2-SLC18B1_2	ANKH-SLC18B1	1
ANKH_2-SLC18B1_3	ANKH-SLC18B1	1
ANKH_2-SLC19A1_1	ANKH-SLC19A1	1
ANKH_2-SLC19A1_2	ANKH-SLC19A1	1
ANKH_2-SLC19A1_3	ANKH-SLC19A1	1
ANKH_2-SLC19A2_1	ANKH-SLC19A2	1
ANKH_2-SLC19A2_2	ANKH-SLC19A2	1
ANKH_2-SLC19A2_3	ANKH-SLC19A2	1
ANKH_2-SLC1A1_1	ANKH-SLC1A1	1
ANKH_2-SLC1A1_2	ANKH-SLC1A1	1
ANKH_2-SLC1A1_3	ANKH-SLC1A1	1
ANKH_2-SLC1A3_1	ANKH-SLC1A3	1
ANKH_2-SLC1A3_2	ANKH-SLC1A3	1
ANKH_2-SLC1A3_3	ANKH-SLC1A3	1
ANKH_2-SLC1A4_1	ANKH-SLC1A4	1
ANKH_2-SLC1A4_2	ANKH-SLC1A4	1
ANKH_2-SLC1A4_3	ANKH-SLC1A4	1
ANKH_2-SLC1A5_1	ANKH-SLC1A5	1
ANKH_2-SLC1A5_2	ANKH-SLC1A5	1
ANKH_2-SLC1A5_3	ANKH-SLC1A5	1
ANKH_2-SLC20A1_1	ANKH-SLC20A1	1
ANKH_2-SLC20A1_2	ANKH-SLC20A1	1
ANKH_2-SLC20A1_3	ANKH-SLC20A1	1
ANKH_2-SLC20A2_1	ANKH-SLC20A2	1
ANKH_2-SLC20A2_2	ANKH-SLC20A2	1
ANKH_2-SLC20A2_3	ANKH-SLC20A2	1
ANKH_2-SLC22A17_1	ANKH-SLC22A17	1
ANKH_2-SLC22A17_2	ANKH-SLC22A17	1
ANKH_2-SLC22A17_3	ANKH-SLC22A17	1
ANKH_2-SLC22A18_1	ANKH-SLC22A18	1
ANKH_2-SLC22A18_2	ANKH-SLC22A18	1
ANKH_2-SLC22A18_3	ANKH-SLC22A18	1
ANKH_2-SLC22A23_1	ANKH-SLC22A23	1
ANKH_2-SLC22A23_2	ANKH-SLC22A23	1
ANKH_2-SLC22A23_3	ANKH-SLC22A23	1
ANKH_2-SLC22A31_1	ANKH-SLC22A31	1
ANKH_2-SLC22A31_2	ANKH-SLC22A31	1
ANKH_2-SLC22A31_3	ANKH-SLC22A31	1
ANKH_2-SLC22A5_1	ANKH-SLC22A5	1
ANKH_2-SLC22A5_2	ANKH-SLC22A5	1
ANKH_2-SLC22A5_3	ANKH-SLC22A5	1
ANKH_2-SLC23A2_1	ANKH-SLC23A2	1
ANKH_2-SLC23A2_2	ANKH-SLC23A2	1
ANKH_2-SLC23A2_3	ANKH-SLC23A2	1
ANKH_2-SLC24A1_1	ANKH-SLC24A1	1
ANKH_2-SLC24A1_2	ANKH-SLC24A1	1
ANKH_2-SLC24A1_3	ANKH-SLC24A1	1
ANKH_2-SLC25A1_1	ANKH-SLC25A1	1
ANKH_2-SLC25A1_2	ANKH-SLC25A1	1
ANKH_2-SLC25A1_3	ANKH-SLC25A1	1
ANKH_2-SLC25A10_1	ANKH-SLC25A10	1
ANKH_2-SLC25A10_2	ANKH-SLC25A10	1
ANKH_2-SLC25A10_3	ANKH-SLC25A10	1
ANKH_2-SLC25A11_1	ANKH-SLC25A11	1
ANKH_2-SLC25A11_2	ANKH-SLC25A11	1
ANKH_2-SLC25A11_3	ANKH-SLC25A11	1
ANKH_2-SLC25A12_1	ANKH-SLC25A12	1
ANKH_2-SLC25A12_2	ANKH-SLC25A12	1
ANKH_2-SLC25A12_3	ANKH-SLC25A12	1
ANKH_2-SLC25A13_1	ANKH-SLC25A13	1
ANKH_2-SLC25A13_2	ANKH-SLC25A13	1
ANKH_2-SLC25A13_3	ANKH-SLC25A13	1
ANKH_2-SLC25A14_1	ANKH-SLC25A14	1
ANKH_2-SLC25A14_2	ANKH-SLC25A14	1
ANKH_2-SLC25A14_3	ANKH-SLC25A14	1
ANKH_2-SLC25A15_1	ANKH-SLC25A15	1
ANKH_2-SLC25A15_2	ANKH-SLC25A15	1
ANKH_2-SLC25A15_3	ANKH-SLC25A15	1
ANKH_2-SLC25A16_1	ANKH-SLC25A16	1
ANKH_2-SLC25A16_2	ANKH-SLC25A16	1
ANKH_2-SLC25A16_3	ANKH-SLC25A16	1
ANKH_2-SLC25A17_1	ANKH-SLC25A17	1
ANKH_2-SLC25A17_2	ANKH-SLC25A17	1
ANKH_2-SLC25A17_3	ANKH-SLC25A17	1
ANKH_2-SLC25A19_1	ANKH-SLC25A19	1
ANKH_2-SLC25A19_2	ANKH-SLC25A19	1
ANKH_2-SLC25A19_3	ANKH-SLC25A19	1
ANKH_2-SLC25A20_1	ANKH-SLC25A20	1
ANKH_2-SLC25A20_2	ANKH-SLC25A20	1
ANKH_2-SLC25A20_3	ANKH-SLC25A20	1
ANKH_2-SLC25A21_1	ANKH-SLC25A21	1
ANKH_2-SLC25A21_2	ANKH-SLC25A21	1
ANKH_2-SLC25A21_3	ANKH-SLC25A21	1
ANKH_2-SLC25A22_1	ANKH-SLC25A22	1
ANKH_2-SLC25A22_2	ANKH-SLC25A22	1
ANKH_2-SLC25A22_3	ANKH-SLC25A22	1
ANKH_2-SLC25A23_1	ANKH-SLC25A23	1
ANKH_2-SLC25A23_2	ANKH-SLC25A23	1
ANKH_2-SLC25A23_3	ANKH-SLC25A23	1
ANKH_2-SLC25A24_1	ANKH-SLC25A24	1
ANKH_2-SLC25A24_2	ANKH-SLC25A24	1
ANKH_2-SLC25A24_3	ANKH-SLC25A24	1
ANKH_2-SLC25A25_1	ANKH-SLC25A25	1
ANKH_2-SLC25A25_2	ANKH-SLC25A25	1
ANKH_2-SLC25A25_3	ANKH-SLC25A25	1
ANKH_2-SLC25A26_1	ANKH-SLC25A26	1
ANKH_2-SLC25A26_2	ANKH-SLC25A26	1
ANKH_2-SLC25A26_3	ANKH-SLC25A26	1
ANKH_2-SLC25A27_1	ANKH-SLC25A27	1
ANKH_2-SLC25A27_2	ANKH-SLC25A27	1
ANKH_2-SLC25A27_3	ANKH-SLC25A27	1
ANKH_2-SLC25A28_1	ANKH-SLC25A28	1
ANKH_2-SLC25A28_2	ANKH-SLC25A28	1
ANKH_2-SLC25A28_3	ANKH-SLC25A28	1
ANKH_2-SLC25A29_1	ANKH-SLC25A29	1
ANKH_2-SLC25A29_2	ANKH-SLC25A29	1
ANKH_2-SLC25A29_3	ANKH-SLC25A29	1
ANKH_2-SLC25A3_1	ANKH-SLC25A3	1
ANKH_2-SLC25A3_2	ANKH-SLC25A3	1
ANKH_2-SLC25A3_3	ANKH-SLC25A3	1
ANKH_2-SLC25A30_1	ANKH-SLC25A30	1
ANKH_2-SLC25A30_2	ANKH-SLC25A30	1
ANKH_2-SLC25A30_3	ANKH-SLC25A30	1
ANKH_2-SLC25A32_1	ANKH-SLC25A32	1
ANKH_2-SLC25A32_2	ANKH-SLC25A32	1
ANKH_2-SLC25A32_3	ANKH-SLC25A32	1
ANKH_2-SLC25A33_1	ANKH-SLC25A33	1
ANKH_2-SLC25A33_2	ANKH-SLC25A33	1
ANKH_2-SLC25A33_3	ANKH-SLC25A33	1
ANKH_2-SLC25A36_1	ANKH-SLC25A36	1
ANKH_2-SLC25A36_2	ANKH-SLC25A36	1
ANKH_2-SLC25A36_3	ANKH-SLC25A36	1
ANKH_2-SLC25A37_1	ANKH-SLC25A37	1
ANKH_2-SLC25A37_2	ANKH-SLC25A37	1
ANKH_2-SLC25A37_3	ANKH-SLC25A37	1
ANKH_2-SLC25A38_1	ANKH-SLC25A38	1
ANKH_2-SLC25A38_2	ANKH-SLC25A38	1
ANKH_2-SLC25A38_3	ANKH-SLC25A38	1
ANKH_2-SLC25A39_1	ANKH-SLC25A39	1
ANKH_2-SLC25A39_2	ANKH-SLC25A39	1
ANKH_2-SLC25A39_3	ANKH-SLC25A39	1
ANKH_2-SLC25A4_1	ANKH-SLC25A4	1
ANKH_2-SLC25A4_2	ANKH-SLC25A4	1
ANKH_2-SLC25A4_3	ANKH-SLC25A4	1
ANKH_2-SLC25A40_1	ANKH-SLC25A40	1
ANKH_2-SLC25A40_2	ANKH-SLC25A40	1
ANKH_2-SLC25A40_3	ANKH-SLC25A40	1
ANKH_2-SLC25A42_1	ANKH-SLC25A42	1
ANKH_2-SLC25A42_2	ANKH-SLC25A42	1
ANKH_2-SLC25A42_3	ANKH-SLC25A42	1
ANKH_2-SLC25A43_1	ANKH-SLC25A43	1
ANKH_2-SLC25A43_2	ANKH-SLC25A43	1
ANKH_2-SLC25A43_3	ANKH-SLC25A43	1
ANKH_2-SLC25A44_1	ANKH-SLC25A44	1
ANKH_2-SLC25A44_2	ANKH-SLC25A44	1
ANKH_2-SLC25A44_3	ANKH-SLC25A44	1
ANKH_2-SLC25A45_1	ANKH-SLC25A45	1
ANKH_2-SLC25A45_2	ANKH-SLC25A45	1
ANKH_2-SLC25A45_3	ANKH-SLC25A45	1
ANKH_2-SLC25A46_1	ANKH-SLC25A46	1
ANKH_2-SLC25A46_2	ANKH-SLC25A46	1
ANKH_2-SLC25A46_3	ANKH-SLC25A46	1
ANKH_2-SLC25A48_1	ANKH-SLC25A48	1
ANKH_2-SLC25A48_2	ANKH-SLC25A48	1
ANKH_2-SLC25A48_3	ANKH-SLC25A48	1
ANKH_2-SLC25A5_1	ANKH-SLC25A5	1
ANKH_2-SLC25A5_2	ANKH-SLC25A5	1
ANKH_2-SLC25A5_3	ANKH-SLC25A5	1
ANKH_2-SLC25A51_1	ANKH-SLC25A51	1
ANKH_2-SLC25A51_2	ANKH-SLC25A51	1
ANKH_2-SLC25A51_3	ANKH-SLC25A51	1
ANKH_2-SLC25A53_1	ANKH-SLC25A53	1
ANKH_2-SLC25A53_2	ANKH-SLC25A53	1
ANKH_2-SLC25A53_3	ANKH-SLC25A53	1
ANKH_2-SLC25A6_1	ANKH-SLC25A6	1
ANKH_2-SLC25A6_2	ANKH-SLC25A6	1
ANKH_2-SLC25A6_3	ANKH-SLC25A6	1
ANKH_2-SLC26A11_1	ANKH-SLC26A11	1
ANKH_2-SLC26A11_2	ANKH-SLC26A11	1
ANKH_2-SLC26A11_3	ANKH-SLC26A11	1
ANKH_2-SLC26A2_1	ANKH-SLC26A2	1
ANKH_2-SLC26A2_2	ANKH-SLC26A2	1
ANKH_2-SLC26A2_3	ANKH-SLC26A2	1
ANKH_2-SLC26A6_1	ANKH-SLC26A6	1
ANKH_2-SLC26A6_2	ANKH-SLC26A6	1
ANKH_2-SLC26A6_3	ANKH-SLC26A6	1
ANKH_2-SLC27A1_1	ANKH-SLC27A1	1
ANKH_2-SLC27A1_2	ANKH-SLC27A1	1
ANKH_2-SLC27A1_3	ANKH-SLC27A1	1
ANKH_2-SLC27A2_1	ANKH-SLC27A2	1
ANKH_2-SLC27A2_2	ANKH-SLC27A2	1
ANKH_2-SLC27A2_3	ANKH-SLC27A2	1
ANKH_2-SLC27A3_1	ANKH-SLC27A3	1
ANKH_2-SLC27A3_2	ANKH-SLC27A3	1
ANKH_2-SLC27A3_3	ANKH-SLC27A3	1
ANKH_2-SLC27A4_1	ANKH-SLC27A4	1
ANKH_2-SLC27A4_2	ANKH-SLC27A4	1
ANKH_2-SLC27A4_3	ANKH-SLC27A4	1
ANKH_2-SLC27A5_1	ANKH-SLC27A5	1
ANKH_2-SLC27A5_2	ANKH-SLC27A5	1
ANKH_2-SLC27A5_3	ANKH-SLC27A5	1
ANKH_2-SLC27A6_1	ANKH-SLC27A6	1
ANKH_2-SLC27A6_2	ANKH-SLC27A6	1
ANKH_2-SLC27A6_3	ANKH-SLC27A6	1
ANKH_2-SLC29A1_1	ANKH-SLC29A1	1
ANKH_2-SLC29A1_2	ANKH-SLC29A1	1
ANKH_2-SLC29A1_3	ANKH-SLC29A1	1
ANKH_2-SLC29A2_1	ANKH-SLC29A2	1
ANKH_2-SLC29A2_2	ANKH-SLC29A2	1
ANKH_2-SLC29A2_3	ANKH-SLC29A2	1
ANKH_2-SLC29A3_1	ANKH-SLC29A3	1
ANKH_2-SLC29A3_2	ANKH-SLC29A3	1
ANKH_2-SLC29A3_3	ANKH-SLC29A3	1
ANKH_2-SLC29A4_1	ANKH-SLC29A4	1
ANKH_2-SLC29A4_2	ANKH-SLC29A4	1
ANKH_2-SLC29A4_3	ANKH-SLC29A4	1
ANKH_2-SLC2A1_1	ANKH-SLC2A1	1
ANKH_2-SLC2A1_2	ANKH-SLC2A1	1
ANKH_2-SLC2A1_3	ANKH-SLC2A1	1
ANKH_2-SLC2A11_1	ANKH-SLC2A11	1
ANKH_2-SLC2A11_2	ANKH-SLC2A11	1
ANKH_2-SLC2A11_3	ANKH-SLC2A11	1
ANKH_2-SLC2A13_1	ANKH-SLC2A13	1
ANKH_2-SLC2A13_2	ANKH-SLC2A13	1
ANKH_2-SLC2A13_3	ANKH-SLC2A13	1
ANKH_2-SLC2A3_1	ANKH-SLC2A3	1
ANKH_2-SLC2A3_2	ANKH-SLC2A3	1
ANKH_2-SLC2A3_3	ANKH-SLC2A3	1
ANKH_2-SLC2A6_1	ANKH-SLC2A6	1
ANKH_2-SLC2A6_2	ANKH-SLC2A6	1
ANKH_2-SLC2A6_3	ANKH-SLC2A6	1
ANKH_2-SLC2A8_1	ANKH-SLC2A8	1
ANKH_2-SLC2A8_2	ANKH-SLC2A8	1
ANKH_2-SLC2A8_3	ANKH-SLC2A8	1
ANKH_2-SLC30A1_1	ANKH-SLC30A1	1
ANKH_2-SLC30A1_2	ANKH-SLC30A1	1
ANKH_2-SLC30A1_3	ANKH-SLC30A1	1
ANKH_2-SLC30A3_1	ANKH-SLC30A3	1
ANKH_2-SLC30A3_2	ANKH-SLC30A3	1
ANKH_2-SLC30A3_3	ANKH-SLC30A3	1
ANKH_2-SLC30A4_1	ANKH-SLC30A4	1
ANKH_2-SLC30A4_2	ANKH-SLC30A4	1
ANKH_2-SLC30A4_3	ANKH-SLC30A4	1
ANKH_2-SLC30A5_1	ANKH-SLC30A5	1
ANKH_2-SLC30A5_2	ANKH-SLC30A5	1
ANKH_2-SLC30A5_3	ANKH-SLC30A5	1
ANKH_2-SLC30A6_1	ANKH-SLC30A6	1
ANKH_2-SLC30A6_2	ANKH-SLC30A6	1
ANKH_2-SLC30A6_3	ANKH-SLC30A6	1
ANKH_2-SLC30A7_1	ANKH-SLC30A7	1
ANKH_2-SLC30A7_2	ANKH-SLC30A7	1
ANKH_2-SLC30A7_3	ANKH-SLC30A7	1
ANKH_2-SLC30A9_1	ANKH-SLC30A9	1
ANKH_2-SLC30A9_2	ANKH-SLC30A9	1
ANKH_2-SLC30A9_3	ANKH-SLC30A9	1
ANKH_2-SLC31A1_1	ANKH-SLC31A1	1
ANKH_2-SLC31A1_2	ANKH-SLC31A1	1
ANKH_2-SLC31A1_3	ANKH-SLC31A1	1
ANKH_2-SLC31A2_1	ANKH-SLC31A2	1
ANKH_2-SLC31A2_2	ANKH-SLC31A2	1
ANKH_2-SLC31A2_3	ANKH-SLC31A2	1
ANKH_2-SLC33A1_1	ANKH-SLC33A1	1
ANKH_2-SLC33A1_2	ANKH-SLC33A1	1
ANKH_2-SLC33A1_3	ANKH-SLC33A1	1
ANKH_2-SLC35A1_1	ANKH-SLC35A1	1
ANKH_2-SLC35A1_2	ANKH-SLC35A1	1
ANKH_2-SLC35A1_3	ANKH-SLC35A1	1
ANKH_2-SLC35A2_1	ANKH-SLC35A2	1
ANKH_2-SLC35A2_2	ANKH-SLC35A2	1
ANKH_2-SLC35A2_3	ANKH-SLC35A2	1
ANKH_2-SLC35A3_1	ANKH-SLC35A3	1
ANKH_2-SLC35A3_2	ANKH-SLC35A3	1
ANKH_2-SLC35A3_3	ANKH-SLC35A3	1
ANKH_2-SLC35A4_1	ANKH-SLC35A4	1
ANKH_2-SLC35A4_2	ANKH-SLC35A4	1
ANKH_2-SLC35A4_3	ANKH-SLC35A4	1
ANKH_2-SLC35A5_1	ANKH-SLC35A5	1
ANKH_2-SLC35A5_2	ANKH-SLC35A5	1
ANKH_2-SLC35A5_3	ANKH-SLC35A5	1
ANKH_2-SLC35B1_1	ANKH-SLC35B1	1
ANKH_2-SLC35B1_2	ANKH-SLC35B1	1
ANKH_2-SLC35B1_3	ANKH-SLC35B1	1
ANKH_2-SLC35B2_1	ANKH-SLC35B2	1
ANKH_2-SLC35B2_2	ANKH-SLC35B2	1
ANKH_2-SLC35B2_3	ANKH-SLC35B2	1
ANKH_2-SLC35B3_1	ANKH-SLC35B3	1
ANKH_2-SLC35B3_2	ANKH-SLC35B3	1
ANKH_2-SLC35B3_3	ANKH-SLC35B3	1
ANKH_2-SLC35B4_1	ANKH-SLC35B4	1
ANKH_2-SLC35B4_2	ANKH-SLC35B4	1
ANKH_2-SLC35B4_3	ANKH-SLC35B4	1
ANKH_2-SLC35C1_1	ANKH-SLC35C1	1
ANKH_2-SLC35C1_2	ANKH-SLC35C1	1
ANKH_2-SLC35C1_3	ANKH-SLC35C1	1
ANKH_2-SLC35C2_1	ANKH-SLC35C2	1
ANKH_2-SLC35C2_2	ANKH-SLC35C2	1
ANKH_2-SLC35C2_3	ANKH-SLC35C2	1
ANKH_2-SLC35D1_1	ANKH-SLC35D1	1
ANKH_2-SLC35D1_2	ANKH-SLC35D1	1
ANKH_2-SLC35D1_3	ANKH-SLC35D1	1
ANKH_2-SLC35D2_1	ANKH-SLC35D2	1
ANKH_2-SLC35D2_2	ANKH-SLC35D2	1
ANKH_2-SLC35D2_3	ANKH-SLC35D2	1
ANKH_2-SLC35E1_1	ANKH-SLC35E1	1
ANKH_2-SLC35E1_2	ANKH-SLC35E1	1
ANKH_2-SLC35E1_3	ANKH-SLC35E1	1
ANKH_2-SLC35E2A_1	ANKH-SLC35E2A	1
ANKH_2-SLC35E2A_2	ANKH-SLC35E2A	1
ANKH_2-SLC35E2A_3	ANKH-SLC35E2A	1
ANKH_2-SLC35E2B_1	ANKH-SLC35E2B	1
ANKH_2-SLC35E2B_2	ANKH-SLC35E2B	1
ANKH_2-SLC35E2B_3	ANKH-SLC35E2B	1
ANKH_2-SLC35E3_1	ANKH-SLC35E3	1
ANKH_2-SLC35E3_2	ANKH-SLC35E3	1
ANKH_2-SLC35E3_3	ANKH-SLC35E3	1
ANKH_2-SLC35E4_1	ANKH-SLC35E4	1
ANKH_2-SLC35E4_2	ANKH-SLC35E4	1
ANKH_2-SLC35E4_3	ANKH-SLC35E4	1
ANKH_2-SLC35F2_1	ANKH-SLC35F2	1
ANKH_2-SLC35F2_2	ANKH-SLC35F2	1
ANKH_2-SLC35F2_3	ANKH-SLC35F2	1
ANKH_2-SLC35F3_1	ANKH-SLC35F3	1
ANKH_2-SLC35F3_2	ANKH-SLC35F3	1
ANKH_2-SLC35F3_3	ANKH-SLC35F3	1
ANKH_2-SLC35F5_1	ANKH-SLC35F5	1
ANKH_2-SLC35F5_2	ANKH-SLC35F5	1
ANKH_2-SLC35F5_3	ANKH-SLC35F5	1
ANKH_2-SLC35F6_1	ANKH-SLC35F6	1
ANKH_2-SLC35F6_2	ANKH-SLC35F6	1
ANKH_2-SLC35F6_3	ANKH-SLC35F6	1
ANKH_2-SLC35G1_1	ANKH-SLC35G1	1
ANKH_2-SLC35G1_2	ANKH-SLC35G1	1
ANKH_2-SLC35G1_3	ANKH-SLC35G1	1
ANKH_2-SLC35G2_1	ANKH-SLC35G2	1
ANKH_2-SLC35G2_2	ANKH-SLC35G2	1
ANKH_2-SLC35G2_3	ANKH-SLC35G2	1
ANKH_2-SLC36A1_1	ANKH-SLC36A1	1
ANKH_2-SLC36A1_2	ANKH-SLC36A1	1
ANKH_2-SLC36A1_3	ANKH-SLC36A1	1
ANKH_2-SLC36A4_1	ANKH-SLC36A4	1
ANKH_2-SLC36A4_2	ANKH-SLC36A4	1
ANKH_2-SLC36A4_3	ANKH-SLC36A4	1
ANKH_2-SLC37A1_1	ANKH-SLC37A1	1
ANKH_2-SLC37A1_2	ANKH-SLC37A1	1
ANKH_2-SLC37A1_3	ANKH-SLC37A1	1
ANKH_2-SLC37A2_1	ANKH-SLC37A2	1
ANKH_2-SLC37A2_2	ANKH-SLC37A2	1
ANKH_2-SLC37A2_3	ANKH-SLC37A2	1
ANKH_2-SLC37A3_1	ANKH-SLC37A3	1
ANKH_2-SLC37A3_2	ANKH-SLC37A3	1
ANKH_2-SLC37A3_3	ANKH-SLC37A3	1
ANKH_2-SLC37A4_1	ANKH-SLC37A4	1
ANKH_2-SLC37A4_2	ANKH-SLC37A4	1
ANKH_2-SLC37A4_3	ANKH-SLC37A4	1
ANKH_2-SLC38A1_1	ANKH-SLC38A1	1
ANKH_2-SLC38A1_2	ANKH-SLC38A1	1
ANKH_2-SLC38A1_3	ANKH-SLC38A1	1
ANKH_2-SLC38A10_1	ANKH-SLC38A10	1
ANKH_2-SLC38A10_2	ANKH-SLC38A10	1
ANKH_2-SLC38A10_3	ANKH-SLC38A10	1
ANKH_2-SLC38A2_1	ANKH-SLC38A2	1
ANKH_2-SLC38A2_2	ANKH-SLC38A2	1
ANKH_2-SLC38A2_3	ANKH-SLC38A2	1
ANKH_2-SLC38A3_1	ANKH-SLC38A3	1
ANKH_2-SLC38A3_2	ANKH-SLC38A3	1
ANKH_2-SLC38A3_3	ANKH-SLC38A3	1
ANKH_2-SLC38A5_1	ANKH-SLC38A5	1
ANKH_2-SLC38A5_2	ANKH-SLC38A5	1
ANKH_2-SLC38A5_3	ANKH-SLC38A5	1
ANKH_2-SLC38A6_1	ANKH-SLC38A6	1
ANKH_2-SLC38A6_2	ANKH-SLC38A6	1
ANKH_2-SLC38A6_3	ANKH-SLC38A6	1
ANKH_2-SLC38A7_1	ANKH-SLC38A7	1
ANKH_2-SLC38A7_2	ANKH-SLC38A7	1
ANKH_2-SLC38A7_3	ANKH-SLC38A7	1
ANKH_2-SLC38A9_1	ANKH-SLC38A9	1
ANKH_2-SLC38A9_2	ANKH-SLC38A9	1
ANKH_2-SLC38A9_3	ANKH-SLC38A9	1
ANKH_2-SLC39A1_1	ANKH-SLC39A1	1
ANKH_2-SLC39A1_2	ANKH-SLC39A1	1
ANKH_2-SLC39A1_3	ANKH-SLC39A1	1
ANKH_2-SLC39A10_1	ANKH-SLC39A10	1
ANKH_2-SLC39A10_2	ANKH-SLC39A10	1
ANKH_2-SLC39A10_3	ANKH-SLC39A10	1
ANKH_2-SLC39A11_1	ANKH-SLC39A11	1
ANKH_2-SLC39A11_2	ANKH-SLC39A11	1
ANKH_2-SLC39A11_3	ANKH-SLC39A11	1
ANKH_2-SLC39A13_1	ANKH-SLC39A13	1
ANKH_2-SLC39A13_2	ANKH-SLC39A13	1
ANKH_2-SLC39A13_3	ANKH-SLC39A13	1
ANKH_2-SLC39A14_1	ANKH-SLC39A14	1
ANKH_2-SLC39A14_2	ANKH-SLC39A14	1
ANKH_2-SLC39A14_3	ANKH-SLC39A14	1
ANKH_2-SLC39A3_1	ANKH-SLC39A3	1
ANKH_2-SLC39A3_2	ANKH-SLC39A3	1
ANKH_2-SLC39A3_3	ANKH-SLC39A3	1
ANKH_2-SLC39A4_1	ANKH-SLC39A4	1
ANKH_2-SLC39A4_2	ANKH-SLC39A4	1
ANKH_2-SLC39A4_3	ANKH-SLC39A4	1
ANKH_2-SLC39A6_1	ANKH-SLC39A6	1
ANKH_2-SLC39A6_2	ANKH-SLC39A6	1
ANKH_2-SLC39A6_3	ANKH-SLC39A6	1
ANKH_2-SLC39A7_1	ANKH-SLC39A7	1
ANKH_2-SLC39A7_2	ANKH-SLC39A7	1
ANKH_2-SLC39A7_3	ANKH-SLC39A7	1
ANKH_2-SLC39A8_1	ANKH-SLC39A8	1
ANKH_2-SLC39A8_2	ANKH-SLC39A8	1
ANKH_2-SLC39A8_3	ANKH-SLC39A8	1
ANKH_2-SLC39A9_1	ANKH-SLC39A9	1
ANKH_2-SLC39A9_2	ANKH-SLC39A9	1
ANKH_2-SLC39A9_3	ANKH-SLC39A9	1
ANKH_2-SLC3A2_1	ANKH-SLC3A2	1
ANKH_2-SLC3A2_2	ANKH-SLC3A2	1
ANKH_2-SLC3A2_3	ANKH-SLC3A2	1
ANKH_2-SLC41A1_1	ANKH-SLC41A1	1
ANKH_2-SLC41A1_2	ANKH-SLC41A1	1
ANKH_2-SLC41A1_3	ANKH-SLC41A1	1
ANKH_2-SLC41A2_1	ANKH-SLC41A2	1
ANKH_2-SLC41A2_2	ANKH-SLC41A2	1
ANKH_2-SLC41A2_3	ANKH-SLC41A2	1
ANKH_2-SLC41A3_1	ANKH-SLC41A3	1
ANKH_2-SLC41A3_2	ANKH-SLC41A3	1
ANKH_2-SLC41A3_3	ANKH-SLC41A3	1
ANKH_2-SLC43A1_1	ANKH-SLC43A1	1
ANKH_2-SLC43A1_2	ANKH-SLC43A1	1
ANKH_2-SLC43A1_3	ANKH-SLC43A1	1
ANKH_2-SLC43A2_1	ANKH-SLC43A2	1
ANKH_2-SLC43A2_2	ANKH-SLC43A2	1
ANKH_2-SLC43A2_3	ANKH-SLC43A2	1
ANKH_2-SLC43A3_1	ANKH-SLC43A3	1
ANKH_2-SLC43A3_2	ANKH-SLC43A3	1
ANKH_2-SLC43A3_3	ANKH-SLC43A3	1
ANKH_2-SLC44A1_1	ANKH-SLC44A1	1
ANKH_2-SLC44A1_2	ANKH-SLC44A1	1
ANKH_2-SLC44A1_3	ANKH-SLC44A1	1
ANKH_2-SLC44A2_1	ANKH-SLC44A2	1
ANKH_2-SLC44A2_2	ANKH-SLC44A2	1
ANKH_2-SLC44A2_3	ANKH-SLC44A2	1
ANKH_2-SLC44A3_1	ANKH-SLC44A3	1
ANKH_2-SLC44A3_2	ANKH-SLC44A3	1
ANKH_2-SLC44A3_3	ANKH-SLC44A3	1
ANKH_2-SLC44A5_1	ANKH-SLC44A5	1
ANKH_2-SLC44A5_2	ANKH-SLC44A5	1
ANKH_2-SLC44A5_3	ANKH-SLC44A5	1
ANKH_2-SLC45A1_1	ANKH-SLC45A1	1
ANKH_2-SLC45A1_2	ANKH-SLC45A1	1
ANKH_2-SLC45A1_3	ANKH-SLC45A1	1
ANKH_2-SLC45A3_1	ANKH-SLC45A3	1
ANKH_2-SLC45A3_2	ANKH-SLC45A3	1
ANKH_2-SLC45A3_3	ANKH-SLC45A3	1
ANKH_2-SLC45A4_1	ANKH-SLC45A4	1
ANKH_2-SLC45A4_2	ANKH-SLC45A4	1
ANKH_2-SLC45A4_3	ANKH-SLC45A4	1
ANKH_2-SLC46A1_1	ANKH-SLC46A1	1
ANKH_2-SLC46A1_2	ANKH-SLC46A1	1
ANKH_2-SLC46A1_3	ANKH-SLC46A1	1
ANKH_2-SLC48A1_1	ANKH-SLC48A1	1
ANKH_2-SLC48A1_2	ANKH-SLC48A1	1
ANKH_2-SLC48A1_3	ANKH-SLC48A1	1
ANKH_2-SLC49A3_1	ANKH-SLC49A3	1
ANKH_2-SLC49A3_2	ANKH-SLC49A3	1
ANKH_2-SLC49A3_3	ANKH-SLC49A3	1
ANKH_2-SLC4A11_1	ANKH-SLC4A11	1
ANKH_2-SLC4A11_2	ANKH-SLC4A11	1
ANKH_2-SLC4A11_3	ANKH-SLC4A11	1
ANKH_2-SLC4A2_1	ANKH-SLC4A2	1
ANKH_2-SLC4A2_2	ANKH-SLC4A2	1
ANKH_2-SLC4A2_3	ANKH-SLC4A2	1
ANKH_2-SLC4A3_1	ANKH-SLC4A3	1
ANKH_2-SLC4A3_2	ANKH-SLC4A3	1
ANKH_2-SLC4A3_3	ANKH-SLC4A3	1
ANKH_2-SLC4A7_1	ANKH-SLC4A7	1
ANKH_2-SLC4A7_2	ANKH-SLC4A7	1
ANKH_2-SLC4A7_3	ANKH-SLC4A7	1
ANKH_2-SLC50A1_1	ANKH-SLC50A1	1
ANKH_2-SLC50A1_2	ANKH-SLC50A1	1
ANKH_2-SLC50A1_3	ANKH-SLC50A1	1
ANKH_2-SLC52A2_1	ANKH-SLC52A2	1
ANKH_2-SLC52A2_2	ANKH-SLC52A2	1
ANKH_2-SLC52A2_3	ANKH-SLC52A2	1
ANKH_2-SLC52A3_1	ANKH-SLC52A3	1
ANKH_2-SLC52A3_2	ANKH-SLC52A3	1
ANKH_2-SLC52A3_3	ANKH-SLC52A3	1
ANKH_2-SLC5A3_1	ANKH-SLC5A3	1
ANKH_2-SLC5A3_2	ANKH-SLC5A3	1
ANKH_2-SLC5A3_3	ANKH-SLC5A3	1
ANKH_2-SLC5A6_1	ANKH-SLC5A6	1
ANKH_2-SLC5A6_2	ANKH-SLC5A6	1
ANKH_2-SLC5A6_3	ANKH-SLC5A6	1
ANKH_2-SLC6A16_1	ANKH-SLC6A16	1
ANKH_2-SLC6A16_2	ANKH-SLC6A16	1
ANKH_2-SLC6A16_3	ANKH-SLC6A16	1
ANKH_2-SLC6A17_1	ANKH-SLC6A17	1
ANKH_2-SLC6A17_2	ANKH-SLC6A17	1
ANKH_2-SLC6A17_3	ANKH-SLC6A17	1
ANKH_2-SLC6A20_1	ANKH-SLC6A20	1
ANKH_2-SLC6A20_2	ANKH-SLC6A20	1
ANKH_2-SLC6A20_3	ANKH-SLC6A20	1
ANKH_2-SLC6A6_1	ANKH-SLC6A6	1
ANKH_2-SLC6A6_2	ANKH-SLC6A6	1
ANKH_2-SLC6A6_3	ANKH-SLC6A6	1
ANKH_2-SLC6A8_1	ANKH-SLC6A8	1
ANKH_2-SLC6A8_2	ANKH-SLC6A8	1
ANKH_2-SLC6A8_3	ANKH-SLC6A8	1
ANKH_2-SLC6A9_1	ANKH-SLC6A9	1
ANKH_2-SLC6A9_2	ANKH-SLC6A9	1
ANKH_2-SLC6A9_3	ANKH-SLC6A9	1
ANKH_2-SLC7A1_1	ANKH-SLC7A1	1
ANKH_2-SLC7A1_2	ANKH-SLC7A1	1
ANKH_2-SLC7A1_3	ANKH-SLC7A1	1
ANKH_2-SLC7A11_1	ANKH-SLC7A11	1
ANKH_2-SLC7A11_2	ANKH-SLC7A11	1
ANKH_2-SLC7A11_3	ANKH-SLC7A11	1
ANKH_2-SLC7A2_1	ANKH-SLC7A2	1
ANKH_2-SLC7A2_2	ANKH-SLC7A2	1
ANKH_2-SLC7A2_3	ANKH-SLC7A2	1
ANKH_2-SLC7A5_1	ANKH-SLC7A5	1
ANKH_2-SLC7A5_2	ANKH-SLC7A5	1
ANKH_2-SLC7A5_3	ANKH-SLC7A5	1
ANKH_2-SLC7A6_1	ANKH-SLC7A6	1
ANKH_2-SLC7A6_2	ANKH-SLC7A6	1
ANKH_2-SLC7A6_3	ANKH-SLC7A6	1
ANKH_2-SLC7A8_1	ANKH-SLC7A8	1
ANKH_2-SLC7A8_2	ANKH-SLC7A8	1
ANKH_2-SLC7A8_3	ANKH-SLC7A8	1
ANKH_2-SLC8A2_1	ANKH-SLC8A2	1
ANKH_2-SLC8A2_2	ANKH-SLC8A2	1
ANKH_2-SLC8A2_3	ANKH-SLC8A2	1
ANKH_2-SLC8B1_1	ANKH-SLC8B1	1
ANKH_2-SLC8B1_2	ANKH-SLC8B1	1
ANKH_2-SLC8B1_3	ANKH-SLC8B1	1
ANKH_2-SLC9A1_1	ANKH-SLC9A1	1
ANKH_2-SLC9A1_2	ANKH-SLC9A1	1
ANKH_2-SLC9A1_3	ANKH-SLC9A1	1
ANKH_2-SLC9A5_1	ANKH-SLC9A5	1
ANKH_2-SLC9A5_2	ANKH-SLC9A5	1
ANKH_2-SLC9A5_3	ANKH-SLC9A5	1
ANKH_2-SLC9A6_1	ANKH-SLC9A6	1
ANKH_2-SLC9A6_2	ANKH-SLC9A6	1
ANKH_2-SLC9A6_3	ANKH-SLC9A6	1
ANKH_2-SLC9A7_1	ANKH-SLC9A7	1
ANKH_2-SLC9A7_2	ANKH-SLC9A7	1
ANKH_2-SLC9A7_3	ANKH-SLC9A7	1
ANKH_2-SLC9A8_1	ANKH-SLC9A8	1
ANKH_2-SLC9A8_2	ANKH-SLC9A8	1
ANKH_2-SLC9A8_3	ANKH-SLC9A8	1
ANKH_2-SLC9B2_1	ANKH-SLC9B2	1
ANKH_2-SLC9B2_2	ANKH-SLC9B2	1
ANKH_2-SLC9B2_3	ANKH-SLC9B2	1
ANKH_2-SLCO1B3_1	ANKH-SLCO1B3	1
ANKH_2-SLCO1B3_2	ANKH-SLCO1B3	1
ANKH_2-SLCO1B3_3	ANKH-SLCO1B3	1
ANKH_2-SLCO3A1_1	ANKH-SLCO3A1	1
ANKH_2-SLCO3A1_2	ANKH-SLCO3A1	1
ANKH_2-SLCO3A1_3	ANKH-SLCO3A1	1
ANKH_2-SLCO4A1_1	ANKH-SLCO4A1	1
ANKH_2-SLCO4A1_2	ANKH-SLCO4A1	1
ANKH_2-SLCO4A1_3	ANKH-SLCO4A1	1
ANKH_2-SPNS1_1	ANKH-SPNS1	1
ANKH_2-SPNS1_2	ANKH-SPNS1	1
ANKH_2-SPNS1_3	ANKH-SPNS1	1
ANKH_2-TMEM104_1	ANKH-TMEM104	1
ANKH_2-TMEM104_2	ANKH-TMEM104	1
ANKH_2-TMEM104_3	ANKH-TMEM104	1
ANKH_2-TMEM165_1	ANKH-TMEM165	1
ANKH_2-TMEM165_2	ANKH-TMEM165	1
ANKH_2-TMEM165_3	ANKH-TMEM165	1
ANKH_2-TMEM241_1	ANKH-TMEM241	1
ANKH_2-TMEM241_2	ANKH-TMEM241	1
ANKH_2-TMEM241_3	ANKH-TMEM241	1
ANKH_2-UCP2_1	ANKH-UCP2	1
ANKH_2-UCP2_2	ANKH-UCP2	1
ANKH_2-UCP2_3	ANKH-UCP2	1
ANKH_2-UNC93B1_1	ANKH-UNC93B1	1
ANKH_2-UNC93B1_2	ANKH-UNC93B1	1
ANKH_2-UNC93B1_3	ANKH-UNC93B1	1
ANKH_2-XPR1_1	ANKH-XPR1	1
ANKH_2-XPR1_2	ANKH-XPR1	1
ANKH_2-XPR1_3	ANKH-XPR1	1
ANKH_2-SLC66A1_1	ANKH-SLC66A1	1
ANKH_2-SLC66A1_2	ANKH-SLC66A1	1
ANKH_2-SLC66A1_3	ANKH-SLC66A1	1
ANKH_2-SLC66A2_1	ANKH-SLC66A2	1
ANKH_2-SLC66A2_2	ANKH-SLC66A2	1
ANKH_2-SLC66A2_3	ANKH-SLC66A2	1
ANKH_2-SLC66A3_1	ANKH-SLC66A3	1
ANKH_2-SLC66A3_2	ANKH-SLC66A3	1
ANKH_2-SLC66A3_3	ANKH-SLC66A3	1
ANKH_2-SLC66A4_1	ANKH-SLC66A4	1
ANKH_2-SLC66A4_2	ANKH-SLC66A4	1
ANKH_2-SLC66A4_3	ANKH-SLC66A4	1
ANKH_2-SLC66A5_1	ANKH-SLC66A5	1
ANKH_2-SLC66A5_2	ANKH-SLC66A5	1
ANKH_2-SLC66A5_3	ANKH-SLC66A5	1
ANKH_2-TMEM144_1	ANKH-TMEM144	1
ANKH_2-TMEM144_2	ANKH-TMEM144	1
ANKH_2-TMEM144_3	ANKH-TMEM144	1
ANKH_2-OR2V2_1	ANKH-CTRL	1
ANKH_2-OR5K4_1	ANKH-CTRL	1
ANKH_2-OR10V1_1	ANKH-CTRL	1
ANKH_2-OR10H2_1	ANKH-CTRL	1
ANKH_2-OR1A2_1	ANKH-CTRL	1
ANKH_2-OR1B1_1	ANKH-CTRL	1
ANKH_2-OR10A5_1	ANKH-CTRL	1
ANKH_2-OR13H1_1	ANKH-CTRL	1
ANKH_2-OR1I1_1	ANKH-CTRL	1
ANKH_2-OR13C4_1	ANKH-CTRL	1
ANKH_2-OR12D2_1	ANKH-CTRL	1
ANKH_2-OR1A1_1	ANKH-CTRL	1
ANKH_3-ANKH_1	ANKH-ANKH	1
ANKH_3-ANKH_2	ANKH-ANKH	1
ANKH_3-ANKH_3	ANKH-ANKH	1
ANKH_3-CLN3_1	ANKH-CLN3	1
ANKH_3-CLN3_2	ANKH-CLN3	1
ANKH_3-CLN3_3	ANKH-CLN3	1
ANKH_3-DIRC2_1	ANKH-DIRC2	1
ANKH_3-DIRC2_2	ANKH-DIRC2	1
ANKH_3-DIRC2_3	ANKH-DIRC2	1
ANKH_3-FLVCR1_1	ANKH-FLVCR1	1
ANKH_3-FLVCR1_2	ANKH-FLVCR1	1
ANKH_3-FLVCR1_3	ANKH-FLVCR1	1
ANKH_3-LETM1_1	ANKH-LETM1	1
ANKH_3-LETM1_2	ANKH-LETM1	1
ANKH_3-LETM1_3	ANKH-LETM1	1
ANKH_3-LETM2_1	ANKH-LETM2	1
ANKH_3-LETM2_2	ANKH-LETM2	1
ANKH_3-LETM2_3	ANKH-LETM2	1
ANKH_3-LETMD1_1	ANKH-LETMD1	1
ANKH_3-LETMD1_2	ANKH-LETMD1	1
ANKH_3-LETMD1_3	ANKH-LETMD1	1
ANKH_3-MAGT1_1	ANKH-MAGT1	1
ANKH_3-MAGT1_2	ANKH-MAGT1	1
ANKH_3-MAGT1_3	ANKH-MAGT1	1
ANKH_3-MFSD1_1	ANKH-MFSD1	1
ANKH_3-MFSD1_2	ANKH-MFSD1	1
ANKH_3-MFSD1_3	ANKH-MFSD1	1
ANKH_3-MFSD10_1	ANKH-MFSD10	1
ANKH_3-MFSD10_2	ANKH-MFSD10	1
ANKH_3-MFSD10_3	ANKH-MFSD10	1
ANKH_3-MFSD11_1	ANKH-MFSD11	1
ANKH_3-MFSD11_2	ANKH-MFSD11	1
ANKH_3-MFSD11_3	ANKH-MFSD11	1
ANKH_3-MFSD12_1	ANKH-MFSD12	1
ANKH_3-MFSD12_2	ANKH-MFSD12	1
ANKH_3-MFSD12_3	ANKH-MFSD12	1
ANKH_3-MFSD13A_1	ANKH-MFSD13A	1
ANKH_3-MFSD13A_2	ANKH-MFSD13A	1
ANKH_3-MFSD13A_3	ANKH-MFSD13A	1
ANKH_3-MFSD14A_1	ANKH-MFSD14A	1
ANKH_3-MFSD14A_2	ANKH-MFSD14A	1
ANKH_3-MFSD14A_3	ANKH-MFSD14A	1
ANKH_3-MFSD14B_1	ANKH-MFSD14B	1
ANKH_3-MFSD14B_2	ANKH-MFSD14B	1
ANKH_3-MFSD14B_3	ANKH-MFSD14B	1
ANKH_3-MFSD2A_1	ANKH-MFSD2A	1
ANKH_3-MFSD2A_2	ANKH-MFSD2A	1
ANKH_3-MFSD2A_3	ANKH-MFSD2A	1
ANKH_3-MFSD2B_1	ANKH-MFSD2B	1
ANKH_3-MFSD2B_2	ANKH-MFSD2B	1
ANKH_3-MFSD2B_3	ANKH-MFSD2B	1
ANKH_3-MFSD3_1	ANKH-MFSD3	1
ANKH_3-MFSD3_2	ANKH-MFSD3	1
ANKH_3-MFSD3_3	ANKH-MFSD3	1
ANKH_3-MFSD4B_1	ANKH-MFSD4B	1
ANKH_3-MFSD4B_2	ANKH-MFSD4B	1
ANKH_3-MFSD4B_3	ANKH-MFSD4B	1
ANKH_3-MFSD5_1	ANKH-MFSD5	1
ANKH_3-MFSD5_2	ANKH-MFSD5	1
ANKH_3-MFSD5_3	ANKH-MFSD5	1
ANKH_3-MFSD6_1	ANKH-MFSD6	1
ANKH_3-MFSD6_2	ANKH-MFSD6	1
ANKH_3-MFSD6_3	ANKH-MFSD6	1
ANKH_3-MFSD8_1	ANKH-MFSD8	1
ANKH_3-MFSD8_2	ANKH-MFSD8	1
ANKH_3-MFSD8_3	ANKH-MFSD8	1
ANKH_3-MFSD9_1	ANKH-MFSD9	1
ANKH_3-MFSD9_2	ANKH-MFSD9	1
ANKH_3-MFSD9_3	ANKH-MFSD9	1
ANKH_3-MPC1_1	ANKH-MPC1	1
ANKH_3-MPC1_2	ANKH-MPC1	1
ANKH_3-MPC1_3	ANKH-MPC1	1
ANKH_3-MPC2_1	ANKH-MPC2	1
ANKH_3-MPC2_2	ANKH-MPC2	1
ANKH_3-MPC2_3	ANKH-MPC2	1
ANKH_3-MTCH1_1	ANKH-MTCH1	1
ANKH_3-MTCH1_2	ANKH-MTCH1	1
ANKH_3-MTCH1_3	ANKH-MTCH1	1
ANKH_3-MTCH2_1	ANKH-MTCH2	1
ANKH_3-MTCH2_2	ANKH-MTCH2	1
ANKH_3-MTCH2_3	ANKH-MTCH2	1
ANKH_3-NIPA1_1	ANKH-NIPA1	1
ANKH_3-NIPA1_2	ANKH-NIPA1	1
ANKH_3-NIPA1_3	ANKH-NIPA1	1
ANKH_3-NIPA2_1	ANKH-NIPA2	1
ANKH_3-NIPA2_2	ANKH-NIPA2	1
ANKH_3-NIPA2_3	ANKH-NIPA2	1
ANKH_3-NIPAL1_1	ANKH-NIPAL1	1
ANKH_3-NIPAL1_2	ANKH-NIPAL1	1
ANKH_3-NIPAL1_3	ANKH-NIPAL1	1
ANKH_3-NIPAL2_1	ANKH-NIPAL2	1
ANKH_3-NIPAL2_2	ANKH-NIPAL2	1
ANKH_3-NIPAL2_3	ANKH-NIPAL2	1
ANKH_3-NIPAL3_1	ANKH-NIPAL3	1
ANKH_3-NIPAL3_2	ANKH-NIPAL3	1
ANKH_3-NIPAL3_3	ANKH-NIPAL3	1
ANKH_3-NPC1_1	ANKH-NPC1	1
ANKH_3-NPC1_2	ANKH-NPC1	1
ANKH_3-NPC1_3	ANKH-NPC1	1
ANKH_3-RHBG_1	ANKH-RHBG	1
ANKH_3-RHBG_2	ANKH-RHBG	1
ANKH_3-RHBG_3	ANKH-RHBG	1
ANKH_3-SFXN1_1	ANKH-SFXN1	1
ANKH_3-SFXN1_2	ANKH-SFXN1	1
ANKH_3-SFXN1_3	ANKH-SFXN1	1
ANKH_3-SFXN2_1	ANKH-SFXN2	1
ANKH_3-SFXN2_2	ANKH-SFXN2	1
ANKH_3-SFXN2_3	ANKH-SFXN2	1
ANKH_3-SFXN3_1	ANKH-SFXN3	1
ANKH_3-SFXN3_2	ANKH-SFXN3	1
ANKH_3-SFXN3_3	ANKH-SFXN3	1
ANKH_3-SFXN4_1	ANKH-SFXN4	1
ANKH_3-SFXN4_2	ANKH-SFXN4	1
ANKH_3-SFXN4_3	ANKH-SFXN4	1
ANKH_3-SFXN5_1	ANKH-SFXN5	1
ANKH_3-SFXN5_2	ANKH-SFXN5	1
ANKH_3-SFXN5_3	ANKH-SFXN5	1
ANKH_3-SLC10A3_1	ANKH-SLC10A3	1
ANKH_3-SLC10A3_2	ANKH-SLC10A3	1
ANKH_3-SLC10A3_3	ANKH-SLC10A3	1
ANKH_3-SLC10A4_1	ANKH-SLC10A4	1
ANKH_3-SLC10A4_2	ANKH-SLC10A4	1
ANKH_3-SLC10A4_3	ANKH-SLC10A4	1
ANKH_3-SLC10A7_1	ANKH-SLC10A7	1
ANKH_3-SLC10A7_2	ANKH-SLC10A7	1
ANKH_3-SLC10A7_3	ANKH-SLC10A7	1
ANKH_3-SLC11A2_1	ANKH-SLC11A2	1
ANKH_3-SLC11A2_2	ANKH-SLC11A2	1
ANKH_3-SLC11A2_3	ANKH-SLC11A2	1
ANKH_3-SLC12A2_1	ANKH-SLC12A2	1
ANKH_3-SLC12A2_2	ANKH-SLC12A2	1
ANKH_3-SLC12A2_3	ANKH-SLC12A2	1
ANKH_3-SLC12A4_1	ANKH-SLC12A4	1
ANKH_3-SLC12A4_2	ANKH-SLC12A4	1
ANKH_3-SLC12A4_3	ANKH-SLC12A4	1
ANKH_3-SLC12A6_1	ANKH-SLC12A6	1
ANKH_3-SLC12A6_2	ANKH-SLC12A6	1
ANKH_3-SLC12A6_3	ANKH-SLC12A6	1
ANKH_3-SLC12A7_1	ANKH-SLC12A7	1
ANKH_3-SLC12A7_2	ANKH-SLC12A7	1
ANKH_3-SLC12A7_3	ANKH-SLC12A7	1
ANKH_3-SLC12A8_1	ANKH-SLC12A8	1
ANKH_3-SLC12A8_2	ANKH-SLC12A8	1
ANKH_3-SLC12A8_3	ANKH-SLC12A8	1
ANKH_3-SLC12A9_1	ANKH-SLC12A9	1
ANKH_3-SLC12A9_2	ANKH-SLC12A9	1
ANKH_3-SLC12A9_3	ANKH-SLC12A9	1
ANKH_3-SLC15A2_1	ANKH-SLC15A2	1
ANKH_3-SLC15A2_2	ANKH-SLC15A2	1
ANKH_3-SLC15A2_3	ANKH-SLC15A2	1
ANKH_3-SLC15A4_1	ANKH-SLC15A4	1
ANKH_3-SLC15A4_2	ANKH-SLC15A4	1
ANKH_3-SLC15A4_3	ANKH-SLC15A4	1
ANKH_3-SLC16A1_1	ANKH-SLC16A1	1
ANKH_3-SLC16A1_2	ANKH-SLC16A1	1
ANKH_3-SLC16A1_3	ANKH-SLC16A1	1
ANKH_3-SLC16A10_1	ANKH-SLC16A10	1
ANKH_3-SLC16A10_2	ANKH-SLC16A10	1
ANKH_3-SLC16A10_3	ANKH-SLC16A10	1
ANKH_3-SLC16A13_1	ANKH-SLC16A13	1
ANKH_3-SLC16A13_2	ANKH-SLC16A13	1
ANKH_3-SLC16A13_3	ANKH-SLC16A13	1
ANKH_3-SLC16A14_1	ANKH-SLC16A14	1
ANKH_3-SLC16A14_2	ANKH-SLC16A14	1
ANKH_3-SLC16A14_3	ANKH-SLC16A14	1
ANKH_3-SLC16A3_1	ANKH-SLC16A3	1
ANKH_3-SLC16A3_2	ANKH-SLC16A3	1
ANKH_3-SLC16A3_3	ANKH-SLC16A3	1
ANKH_3-SLC16A5_1	ANKH-SLC16A5	1
ANKH_3-SLC16A5_2	ANKH-SLC16A5	1
ANKH_3-SLC16A5_3	ANKH-SLC16A5	1
ANKH_3-SLC16A6_1	ANKH-SLC16A6	1
ANKH_3-SLC16A6_2	ANKH-SLC16A6	1
ANKH_3-SLC16A6_3	ANKH-SLC16A6	1
ANKH_3-SLC16A7_1	ANKH-SLC16A7	1
ANKH_3-SLC16A7_2	ANKH-SLC16A7	1
ANKH_3-SLC16A7_3	ANKH-SLC16A7	1
ANKH_3-SLC16A9_1	ANKH-SLC16A9	1
ANKH_3-SLC16A9_2	ANKH-SLC16A9	1
ANKH_3-SLC16A9_3	ANKH-SLC16A9	1
ANKH_3-SLC17A5_1	ANKH-SLC17A5	1
ANKH_3-SLC17A5_2	ANKH-SLC17A5	1
ANKH_3-SLC17A5_3	ANKH-SLC17A5	1
ANKH_3-SLC17A9_1	ANKH-SLC17A9	1
ANKH_3-SLC17A9_2	ANKH-SLC17A9	1
ANKH_3-SLC17A9_3	ANKH-SLC17A9	1
ANKH_3-SLC18B1_1	ANKH-SLC18B1	1
ANKH_3-SLC18B1_2	ANKH-SLC18B1	1
ANKH_3-SLC18B1_3	ANKH-SLC18B1	1
ANKH_3-SLC19A1_1	ANKH-SLC19A1	1
ANKH_3-SLC19A1_2	ANKH-SLC19A1	1
ANKH_3-SLC19A1_3	ANKH-SLC19A1	1
ANKH_3-SLC19A2_1	ANKH-SLC19A2	1
ANKH_3-SLC19A2_2	ANKH-SLC19A2	1
ANKH_3-SLC19A2_3	ANKH-SLC19A2	1
ANKH_3-SLC1A1_1	ANKH-SLC1A1	1
ANKH_3-SLC1A1_2	ANKH-SLC1A1	1
ANKH_3-SLC1A1_3	ANKH-SLC1A1	1
ANKH_3-SLC1A3_1	ANKH-SLC1A3	1
ANKH_3-SLC1A3_2	ANKH-SLC1A3	1
ANKH_3-SLC1A3_3	ANKH-SLC1A3	1
ANKH_3-SLC1A4_1	ANKH-SLC1A4	1
ANKH_3-SLC1A4_2	ANKH-SLC1A4	1
ANKH_3-SLC1A4_3	ANKH-SLC1A4	1
ANKH_3-SLC1A5_1	ANKH-SLC1A5	1
ANKH_3-SLC1A5_2	ANKH-SLC1A5	1
ANKH_3-SLC1A5_3	ANKH-SLC1A5	1
ANKH_3-SLC20A1_1	ANKH-SLC20A1	1
ANKH_3-SLC20A1_2	ANKH-SLC20A1	1
ANKH_3-SLC20A1_3	ANKH-SLC20A1	1
ANKH_3-SLC20A2_1	ANKH-SLC20A2	1
ANKH_3-SLC20A2_2	ANKH-SLC20A2	1
ANKH_3-SLC20A2_3	ANKH-SLC20A2	1
ANKH_3-SLC22A17_1	ANKH-SLC22A17	1
ANKH_3-SLC22A17_2	ANKH-SLC22A17	1
ANKH_3-SLC22A17_3	ANKH-SLC22A17	1
ANKH_3-SLC22A18_1	ANKH-SLC22A18	1
ANKH_3-SLC22A18_2	ANKH-SLC22A18	1
ANKH_3-SLC22A18_3	ANKH-SLC22A18	1
ANKH_3-SLC22A23_1	ANKH-SLC22A23	1
ANKH_3-SLC22A23_2	ANKH-SLC22A23	1
ANKH_3-SLC22A23_3	ANKH-SLC22A23	1
ANKH_3-SLC22A31_1	ANKH-SLC22A31	1
ANKH_3-SLC22A31_2	ANKH-SLC22A31	1
ANKH_3-SLC22A31_3	ANKH-SLC22A31	1
ANKH_3-SLC22A5_1	ANKH-SLC22A5	1
ANKH_3-SLC22A5_2	ANKH-SLC22A5	1
ANKH_3-SLC22A5_3	ANKH-SLC22A5	1
ANKH_3-SLC23A2_1	ANKH-SLC23A2	1
ANKH_3-SLC23A2_2	ANKH-SLC23A2	1
ANKH_3-SLC23A2_3	ANKH-SLC23A2	1
ANKH_3-SLC24A1_1	ANKH-SLC24A1	1
ANKH_3-SLC24A1_2	ANKH-SLC24A1	1
ANKH_3-SLC24A1_3	ANKH-SLC24A1	1
ANKH_3-SLC25A1_1	ANKH-SLC25A1	1
ANKH_3-SLC25A1_2	ANKH-SLC25A1	1
ANKH_3-SLC25A1_3	ANKH-SLC25A1	1
ANKH_3-SLC25A10_1	ANKH-SLC25A10	1
ANKH_3-SLC25A10_2	ANKH-SLC25A10	1
ANKH_3-SLC25A10_3	ANKH-SLC25A10	1
ANKH_3-SLC25A11_1	ANKH-SLC25A11	1
ANKH_3-SLC25A11_2	ANKH-SLC25A11	1
ANKH_3-SLC25A11_3	ANKH-SLC25A11	1
ANKH_3-SLC25A12_1	ANKH-SLC25A12	1
ANKH_3-SLC25A12_2	ANKH-SLC25A12	1
ANKH_3-SLC25A12_3	ANKH-SLC25A12	1
ANKH_3-SLC25A13_1	ANKH-SLC25A13	1
ANKH_3-SLC25A13_2	ANKH-SLC25A13	1
ANKH_3-SLC25A13_3	ANKH-SLC25A13	1
ANKH_3-SLC25A14_1	ANKH-SLC25A14	1
ANKH_3-SLC25A14_2	ANKH-SLC25A14	1
ANKH_3-SLC25A14_3	ANKH-SLC25A14	1
ANKH_3-SLC25A15_1	ANKH-SLC25A15	1
ANKH_3-SLC25A15_2	ANKH-SLC25A15	1
ANKH_3-SLC25A15_3	ANKH-SLC25A15	1
ANKH_3-SLC25A16_1	ANKH-SLC25A16	1
ANKH_3-SLC25A16_2	ANKH-SLC25A16	1
ANKH_3-SLC25A16_3	ANKH-SLC25A16	1
ANKH_3-SLC25A17_1	ANKH-SLC25A17	1
ANKH_3-SLC25A17_2	ANKH-SLC25A17	1
ANKH_3-SLC25A17_3	ANKH-SLC25A17	1
ANKH_3-SLC25A19_1	ANKH-SLC25A19	1
ANKH_3-SLC25A19_2	ANKH-SLC25A19	1
ANKH_3-SLC25A19_3	ANKH-SLC25A19	1
ANKH_3-SLC25A20_1	ANKH-SLC25A20	1
ANKH_3-SLC25A20_2	ANKH-SLC25A20	1
ANKH_3-SLC25A20_3	ANKH-SLC25A20	1
ANKH_3-SLC25A21_1	ANKH-SLC25A21	1
ANKH_3-SLC25A21_2	ANKH-SLC25A21	1
ANKH_3-SLC25A21_3	ANKH-SLC25A21	1
ANKH_3-SLC25A22_1	ANKH-SLC25A22	1
ANKH_3-SLC25A22_2	ANKH-SLC25A22	1
ANKH_3-SLC25A22_3	ANKH-SLC25A22	1
ANKH_3-SLC25A23_1	ANKH-SLC25A23	1
ANKH_3-SLC25A23_2	ANKH-SLC25A23	1
ANKH_3-SLC25A23_3	ANKH-SLC25A23	1
ANKH_3-SLC25A24_1	ANKH-SLC25A24	1
ANKH_3-SLC25A24_2	ANKH-SLC25A24	1
ANKH_3-SLC25A24_3	ANKH-SLC25A24	1
ANKH_3-SLC25A25_1	ANKH-SLC25A25	1
ANKH_3-SLC25A25_2	ANKH-SLC25A25	1
ANKH_3-SLC25A25_3	ANKH-SLC25A25	1
ANKH_3-SLC25A26_1	ANKH-SLC25A26	1
ANKH_3-SLC25A26_2	ANKH-SLC25A26	1
ANKH_3-SLC25A26_3	ANKH-SLC25A26	1
ANKH_3-SLC25A27_1	ANKH-SLC25A27	1
ANKH_3-SLC25A27_2	ANKH-SLC25A27	1
ANKH_3-SLC25A27_3	ANKH-SLC25A27	1
ANKH_3-SLC25A28_1	ANKH-SLC25A28	1
ANKH_3-SLC25A28_2	ANKH-SLC25A28	1
ANKH_3-SLC25A28_3	ANKH-SLC25A28	1
ANKH_3-SLC25A29_1	ANKH-SLC25A29	1
ANKH_3-SLC25A29_2	ANKH-SLC25A29	1
ANKH_3-SLC25A29_3	ANKH-SLC25A29	1
ANKH_3-SLC25A3_1	ANKH-SLC25A3	1
ANKH_3-SLC25A3_2	ANKH-SLC25A3	1
ANKH_3-SLC25A3_3	ANKH-SLC25A3	1
ANKH_3-SLC25A30_1	ANKH-SLC25A30	1
ANKH_3-SLC25A30_2	ANKH-SLC25A30	1
ANKH_3-SLC25A30_3	ANKH-SLC25A30	1
ANKH_3-SLC25A32_1	ANKH-SLC25A32	1
ANKH_3-SLC25A32_2	ANKH-SLC25A32	1
ANKH_3-SLC25A32_3	ANKH-SLC25A32	1
ANKH_3-SLC25A33_1	ANKH-SLC25A33	1
ANKH_3-SLC25A33_2	ANKH-SLC25A33	1
ANKH_3-SLC25A33_3	ANKH-SLC25A33	1
ANKH_3-SLC25A36_1	ANKH-SLC25A36	1
ANKH_3-SLC25A36_2	ANKH-SLC25A36	1
ANKH_3-SLC25A36_3	ANKH-SLC25A36	1
ANKH_3-SLC25A37_1	ANKH-SLC25A37	1
ANKH_3-SLC25A37_2	ANKH-SLC25A37	1
ANKH_3-SLC25A37_3	ANKH-SLC25A37	1
ANKH_3-SLC25A38_1	ANKH-SLC25A38	1
ANKH_3-SLC25A38_2	ANKH-SLC25A38	1
ANKH_3-SLC25A38_3	ANKH-SLC25A38	1
ANKH_3-SLC25A39_1	ANKH-SLC25A39	1
ANKH_3-SLC25A39_2	ANKH-SLC25A39	1
ANKH_3-SLC25A39_3	ANKH-SLC25A39	1
ANKH_3-SLC25A4_1	ANKH-SLC25A4	1
ANKH_3-SLC25A4_2	ANKH-SLC25A4	1
ANKH_3-SLC25A4_3	ANKH-SLC25A4	1
ANKH_3-SLC25A40_1	ANKH-SLC25A40	1
ANKH_3-SLC25A40_2	ANKH-SLC25A40	1
ANKH_3-SLC25A40_3	ANKH-SLC25A40	1
ANKH_3-SLC25A42_1	ANKH-SLC25A42	1
ANKH_3-SLC25A42_2	ANKH-SLC25A42	1
ANKH_3-SLC25A42_3	ANKH-SLC25A42	1
ANKH_3-SLC25A43_1	ANKH-SLC25A43	1
ANKH_3-SLC25A43_2	ANKH-SLC25A43	1
ANKH_3-SLC25A43_3	ANKH-SLC25A43	1
ANKH_3-SLC25A44_1	ANKH-SLC25A44	1
ANKH_3-SLC25A44_2	ANKH-SLC25A44	1
ANKH_3-SLC25A44_3	ANKH-SLC25A44	1
ANKH_3-SLC25A45_1	ANKH-SLC25A45	1
ANKH_3-SLC25A45_2	ANKH-SLC25A45	1
ANKH_3-SLC25A45_3	ANKH-SLC25A45	1
ANKH_3-SLC25A46_1	ANKH-SLC25A46	1
ANKH_3-SLC25A46_2	ANKH-SLC25A46	1
ANKH_3-SLC25A46_3	ANKH-SLC25A46	1
ANKH_3-SLC25A48_1	ANKH-SLC25A48	1
ANKH_3-SLC25A48_2	ANKH-SLC25A48	1
ANKH_3-SLC25A48_3	ANKH-SLC25A48	1
ANKH_3-SLC25A5_1	ANKH-SLC25A5	1
ANKH_3-SLC25A5_2	ANKH-SLC25A5	1
ANKH_3-SLC25A5_3	ANKH-SLC25A5	1
ANKH_3-SLC25A51_1	ANKH-SLC25A51	1
ANKH_3-SLC25A51_2	ANKH-SLC25A51	1
ANKH_3-SLC25A51_3	ANKH-SLC25A51	1
ANKH_3-SLC25A53_1	ANKH-SLC25A53	1
ANKH_3-SLC25A53_2	ANKH-SLC25A53	1
ANKH_3-SLC25A53_3	ANKH-SLC25A53	1
ANKH_3-SLC25A6_1	ANKH-SLC25A6	1
ANKH_3-SLC25A6_2	ANKH-SLC25A6	1
ANKH_3-SLC25A6_3	ANKH-SLC25A6	1
ANKH_3-SLC26A11_1	ANKH-SLC26A11	1
ANKH_3-SLC26A11_2	ANKH-SLC26A11	1
ANKH_3-SLC26A11_3	ANKH-SLC26A11	1
ANKH_3-SLC26A2_1	ANKH-SLC26A2	1
ANKH_3-SLC26A2_2	ANKH-SLC26A2	1
ANKH_3-SLC26A2_3	ANKH-SLC26A2	1
ANKH_3-SLC26A6_1	ANKH-SLC26A6	1
ANKH_3-SLC26A6_2	ANKH-SLC26A6	1
ANKH_3-SLC26A6_3	ANKH-SLC26A6	1
ANKH_3-SLC27A1_1	ANKH-SLC27A1	1
ANKH_3-SLC27A1_2	ANKH-SLC27A1	1
ANKH_3-SLC27A1_3	ANKH-SLC27A1	1
ANKH_3-SLC27A2_1	ANKH-SLC27A2	1
ANKH_3-SLC27A2_2	ANKH-SLC27A2	1
ANKH_3-SLC27A2_3	ANKH-SLC27A2	1
ANKH_3-SLC27A3_1	ANKH-SLC27A3	1
ANKH_3-SLC27A3_2	ANKH-SLC27A3	1
ANKH_3-SLC27A3_3	ANKH-SLC27A3	1
ANKH_3-SLC27A4_1	ANKH-SLC27A4	1
ANKH_3-SLC27A4_2	ANKH-SLC27A4	1
ANKH_3-SLC27A4_3	ANKH-SLC27A4	1
ANKH_3-SLC27A5_1	ANKH-SLC27A5	1
ANKH_3-SLC27A5_2	ANKH-SLC27A5	1
ANKH_3-SLC27A5_3	ANKH-SLC27A5	1
ANKH_3-SLC27A6_1	ANKH-SLC27A6	1
ANKH_3-SLC27A6_2	ANKH-SLC27A6	1
ANKH_3-SLC27A6_3	ANKH-SLC27A6	1
ANKH_3-SLC29A1_1	ANKH-SLC29A1	1
ANKH_3-SLC29A1_2	ANKH-SLC29A1	1
ANKH_3-SLC29A1_3	ANKH-SLC29A1	1
ANKH_3-SLC29A2_1	ANKH-SLC29A2	1
ANKH_3-SLC29A2_2	ANKH-SLC29A2	1
ANKH_3-SLC29A2_3	ANKH-SLC29A2	1
ANKH_3-SLC29A3_1	ANKH-SLC29A3	1
ANKH_3-SLC29A3_2	ANKH-SLC29A3	1
ANKH_3-SLC29A3_3	ANKH-SLC29A3	1
ANKH_3-SLC29A4_1	ANKH-SLC29A4	1
ANKH_3-SLC29A4_2	ANKH-SLC29A4	1
ANKH_3-SLC29A4_3	ANKH-SLC29A4	1
ANKH_3-SLC2A1_1	ANKH-SLC2A1	1
ANKH_3-SLC2A1_2	ANKH-SLC2A1	1
ANKH_3-SLC2A1_3	ANKH-SLC2A1	1
ANKH_3-SLC2A11_1	ANKH-SLC2A11	1
ANKH_3-SLC2A11_2	ANKH-SLC2A11	1
ANKH_3-SLC2A11_3	ANKH-SLC2A11	1
ANKH_3-SLC2A13_1	ANKH-SLC2A13	1
ANKH_3-SLC2A13_2	ANKH-SLC2A13	1
ANKH_3-SLC2A13_3	ANKH-SLC2A13	1
ANKH_3-SLC2A3_1	ANKH-SLC2A3	1
ANKH_3-SLC2A3_2	ANKH-SLC2A3	1
ANKH_3-SLC2A3_3	ANKH-SLC2A3	1
ANKH_3-SLC2A6_1	ANKH-SLC2A6	1
ANKH_3-SLC2A6_2	ANKH-SLC2A6	1
ANKH_3-SLC2A6_3	ANKH-SLC2A6	1
ANKH_3-SLC2A8_1	ANKH-SLC2A8	1
ANKH_3-SLC2A8_2	ANKH-SLC2A8	1
ANKH_3-SLC2A8_3	ANKH-SLC2A8	1
ANKH_3-SLC30A1_1	ANKH-SLC30A1	1
ANKH_3-SLC30A1_2	ANKH-SLC30A1	1
ANKH_3-SLC30A1_3	ANKH-SLC30A1	1
ANKH_3-SLC30A3_1	ANKH-SLC30A3	1
ANKH_3-SLC30A3_2	ANKH-SLC30A3	1
ANKH_3-SLC30A3_3	ANKH-SLC30A3	1
ANKH_3-SLC30A4_1	ANKH-SLC30A4	1
ANKH_3-SLC30A4_2	ANKH-SLC30A4	1
ANKH_3-SLC30A4_3	ANKH-SLC30A4	1
ANKH_3-SLC30A5_1	ANKH-SLC30A5	1
ANKH_3-SLC30A5_2	ANKH-SLC30A5	1
ANKH_3-SLC30A5_3	ANKH-SLC30A5	1
ANKH_3-SLC30A6_1	ANKH-SLC30A6	1
ANKH_3-SLC30A6_2	ANKH-SLC30A6	1
ANKH_3-SLC30A6_3	ANKH-SLC30A6	1
ANKH_3-SLC30A7_1	ANKH-SLC30A7	1
[truncated: 646,043+ more rows]

## Sheet: sgRNA counts (sublib1)
gRNA pair	gene pair	week1_v0_1	week1_v0_2	week1_v0_3	week2_1	week2_2	week2_3	week3_v0_1	week3_v0_2	week3_v0_3	week5_1	week5_2	week5_3	input_v0_1	input_v0_2	input_v0_3	input_1	input_2	input_3
ANKH_1-ANKH_1	ANKH-ANKH	5515	3000	6541	1630	1743	1335	5711	7040	3357	2043	1935	1002	1515	1198	2227	2387	2861	2569
ANKH_1-ANKH_2	ANKH-ANKH	1437	1411	1774	1515	1676	1213	2061	2466	1448	1668	1558	1469	2164	1644	1698	1839	2221	2136
ANKH_1-ANKH_3	ANKH-ANKH	1878	1495	3318	1908	2120	1908	3749	4076	2988	2521	2194	1854	3126	3181	3672	2030	2585	2271
ANKH_1-CLN3_1	ANKH-CLN3	1992	1117	3021	752	800	1054	2208	2999	3417	683	920	2080	1771	2096	2075	1521	1854	1914
ANKH_1-CLN3_2	ANKH-CLN3	2111	1796	4773	817	914	839	2611	3930	2560	985	877	763	1601	1501	1863	669	850	724
ANKH_1-CLN3_3	ANKH-CLN3	2566	1485	3285	867	1121	881	3774	4124	2101	1644	1195	943	2467	1742	1712	1304	1210	1380
ANKH_1-DIRC2_1	ANKH-DIRC2	4822	3496	6637	2032	2083	2022	7107	7325	5803	2302	1980	3219	3894	3126	3855	2584	2799	2968
ANKH_1-DIRC2_2	ANKH-DIRC2	2535	1857	3474	1381	1283	1046	3410	3582	2654	1103	1274	1361	2873	1983	2011	1302	1598	1408
ANKH_1-DIRC2_3	ANKH-DIRC2	839	754	1469	1124	1305	1112	1401	2013	1254	1112	1221	1124	2072	1498	1556	1679	1812	1814
ANKH_1-FLVCR1_1	ANKH-FLVCR1	2213	1572	2925	768	1011	926	2372	3326	2370	597	1385	1294	1921	1345	1425	1340	1536	1453
ANKH_1-FLVCR1_2	ANKH-FLVCR1	1735	1418	2636	1293	1442	1457	2046	3106	2032	1191	1295	1314	2555	2139	2515	1395	1855	1614
ANKH_1-FLVCR1_3	ANKH-FLVCR1	2346	1461	3137	821	1030	877	3247	4308	2215	802	1207	961	2100	1714	1686	672	770	703
ANKH_1-LETM1_1	ANKH-LETM1	2648	1636	3387	1687	1846	1466	3062	3199	2261	1492	1100	1045	1693	1462	1842	1460	1639	1565
ANKH_1-LETM1_2	ANKH-LETM1	4762	2151	5120	1214	1317	1267	4446	4681	3405	773	552	1306	2362	1777	2485	926	908	954
ANKH_1-LETM1_3	ANKH-LETM1	3825	2601	5951	2126	2031	1778	4609	4867	2890	1794	1879	1503	3001	2555	3372	1940	2304	2317
ANKH_1-LETM2_1	ANKH-LETM2	8075	5697	12315	5953	5884	5734	10817	10028	9221	7607	5483	8414	2417	2491	2323	1884	2165	2144
ANKH_1-LETM2_2	ANKH-LETM2	2115	1199	2902	1889	1522	1485	3465	3554	2625	2131	1525	1566	2352	2309	2695	1057	1407	1433
ANKH_1-LETM2_3	ANKH-LETM2	661	539	992	538	610	585	744	681	710	927	407	771	1137	750	729	1070	1454	1384
ANKH_1-LETMD1_1	ANKH-LETMD1	3161	1664	4434	1691	1666	1426	4910	4336	3354	1837	2029	1355	3252	2187	2258	1220	1470	1267
ANKH_1-LETMD1_2	ANKH-LETMD1	3468	2625	4806	1456	1759	1650	4229	4836	4402	1762	1490	2488	3347	2491	3294	1919	2440	2351
ANKH_1-LETMD1_3	ANKH-LETMD1	2045	1768	3113	2151	2210	2096	2888	3926	3176	1983	2576	2620	3103	2791	2771	1810	2230	2088
ANKH_1-MAGT1_1	ANKH-MAGT1	1656	1386	2552	1833	1691	1348	2978	2815	2138	1944	1482	1115	2375	2702	2533	1571	1912	1755
ANKH_1-MAGT1_2	ANKH-MAGT1	3683	2422	4925	1507	1671	1683	4243	4316	3615	1505	1311	1564	2964	2143	2006	1916	2147	2229
ANKH_1-MAGT1_3	ANKH-MAGT1	2541	1912	3933	1341	1475	1761	2630	2971	2787	1262	1203	1803	2962	2469	2569	1308	1496	1676
ANKH_1-MFSD1_1	ANKH-MFSD1	2638	1686	3452	1129	1267	1009	2980	3229	1843	1314	1143	1207	2106	1774	1648	1410	1650	1647
ANKH_1-MFSD1_2	ANKH-MFSD1	854	660	1514	1185	1137	1469	1408	1406	1428	1676	1512	1426	1184	1452	1366	1394	1599	1470
ANKH_1-MFSD1_3	ANKH-MFSD1	683	619	1135	969	950	1093	1083	897	1081	1404	830	1170	1506	1359	1657	1184	1336	1285
ANKH_1-MFSD10_1	ANKH-MFSD10	2641	1763	3776	1877	1785	1368	5350	5445	3686	2239	2344	1687	2686	2795	2721	880	1240	1112
ANKH_1-MFSD10_2	ANKH-MFSD10	3772	2802	5795	2083	2440	2145	5426	5270	4555	2540	1802	2805	3805	2966	3707	2499	2971	3056
ANKH_1-MFSD10_3	ANKH-MFSD10	3919	2808	5994	1457	1556	1400	5466	5324	3740	1228	1172	1069	3000	2346	2894	1466	1558	1672
ANKH_1-MFSD11_1	ANKH-MFSD11	2264	1936	2658	1545	1399	1344	3192	2642	1684	1717	964	981	3002	2853	3101	2122	2883	2592
ANKH_1-MFSD11_2	ANKH-MFSD11	1018	754	1474	785	968	739	1127	1743	1012	591	1185	502	1336	1044	883	826	935	867
ANKH_1-MFSD11_3	ANKH-MFSD11	3549	1850	4860	898	936	897	3460	3320	2429	1060	575	868	1683	1874	1899	934	1138	957
ANKH_1-MFSD12_1	ANKH-MFSD12	3749	2781	5990	1223	1588	1406	5347	6845	3961	1689	1679	1436	2821	2727	2734	1155	1475	1458
ANKH_1-MFSD12_2	ANKH-MFSD12	9957	6937	13392	3040	3586	2870	15069	15046	9904	4959	3068	3495	5832	4512	5221	1793	2269	2140
ANKH_1-MFSD12_3	ANKH-MFSD12	2194	1992	3703	2372	2780	2363	5375	7220	4939	3093	3742	3777	3248	2394	3352	1575	1863	1930
ANKH_1-MFSD13A_1	ANKH-MFSD13A	1347	1108	2758	1484	1566	1515	2976	2859	2389	1552	1260	1574	3326	1779	2548	1072	1121	1323
ANKH_1-MFSD13A_2	ANKH-MFSD13A	6650	4143	7787	2592	2331	1921	10277	9031	5739	3151	3288	2349	4325	3363	4364	2216	2198	2584
ANKH_1-MFSD13A_3	ANKH-MFSD13A	3285	1773	3845	1440	1325	1300	4572	3563	2798	2127	1414	1540	2833	2673	2765	1878	2434	2227
ANKH_1-MFSD14A_1	ANKH-MFSD14A	2456	1740	3520	1371	1354	1194	4084	4272	2459	1874	1493	992	2331	2184	1984	915	940	1094
ANKH_1-MFSD14A_2	ANKH-MFSD14A	3825	2573	5994	2423	2690	2655	5506	6112	5168	3045	2916	3067	4657	3667	3880	1846	2269	2105
ANKH_1-MFSD14A_3	ANKH-MFSD14A	2137	1870	3690	2016	2351	2131	2701	3221	2388	3329	3345	2105	3603	3094	3479	1911	2335	2441
ANKH_1-MFSD14B_1	ANKH-MFSD14B	445	410	658	619	470	482	750	544	549	835	525	419	661	493	673	1091	1260	1321
ANKH_1-MFSD14B_2	ANKH-MFSD14B	2026	1246	3161	797	897	868	2341	2807	2038	963	1136	833	1624	1784	1695	1177	1201	1293
ANKH_1-MFSD14B_3	ANKH-MFSD14B	1587	1215	3060	2077	1787	1906	2839	3231	2872	3341	2458	3184	2113	1968	2760	2371	2669	2653
ANKH_1-MFSD2A_1	ANKH-MFSD2A	2549	2136	4502	2202	2439	2345	3223	4138	3820	2143	3271	4834	2586	3072	2985	2271	2677	2531
ANKH_1-MFSD2A_2	ANKH-MFSD2A	2150	1544	2931	799	1097	818	2671	4430	1843	876	2032	690	1668	1494	1670	1030	1019	1105
ANKH_1-MFSD2A_3	ANKH-MFSD2A	2168	1529	2889	1058	1234	1063	2910	3735	2140	1485	1732	797	1898	1795	2614	1701	2092	1993
ANKH_1-MFSD2B_1	ANKH-MFSD2B	3824	2286	4528	1153	1265	1051	6352	6423	3832	2305	1564	1204	2734	2028	2697	1014	1069	1053
ANKH_1-MFSD2B_2	ANKH-MFSD2B	894	871	1800	1316	1604	1415	1400	2394	1557	1095	2871	1142	1978	1507	2345	2020	2590	2255
ANKH_1-MFSD2B_3	ANKH-MFSD2B	1438	1182	1885	954	761	697	1894	1784	1513	899	974	962	1261	1426	792	811	1049	1115
ANKH_1-MFSD3_1	ANKH-MFSD3	1002	770	1665	1181	1460	1256	1363	1488	1204	1221	1311	971	2649	2157	2668	1816	2247	2153
ANKH_1-MFSD3_2	ANKH-MFSD3	1824	1153	2981	1350	1373	1364	2549	2546	2291	1323	1218	1529	2227	1729	2285	1170	1296	1357
ANKH_1-MFSD3_3	ANKH-MFSD3	2266	1353	2954	723	866	804	3036	3476	2183	968	547	974	1929	1702	1789	920	1004	995
ANKH_1-MFSD4B_1	ANKH-MFSD4B	1855	1579	3263	1053	1168	1214	1911	2256	2084	1187	934	1614	2648	1826	2612	1614	2061	1898
ANKH_1-MFSD4B_2	ANKH-MFSD4B	2156	1560	3351	1833	1863	1678	3289	3553	2952	2375	1957	2378	2342	2356	2870	1726	1864	1917
ANKH_1-MFSD4B_3	ANKH-MFSD4B	3697	2068	5146	1246	1355	1162	4351	4463	2970	1426	1628	1277	2432	2034	1871	877	1040	1053
ANKH_1-MFSD5_1	ANKH-MFSD5	1537	958	2349	1462	1498	1551	1375	1627	1964	1010	1469	2046	2206	1659	2186	1669	2154	1879
ANKH_1-MFSD5_2	ANKH-MFSD5	1642	1295	2618	1356	1409	1276	2478	3008	2307	1159	1304	1252	2152	1884	2467	1582	2084	2071
ANKH_1-MFSD5_3	ANKH-MFSD5	1217	762	1908	1236	1327	1143	1683	1579	1365	1665	904	1131	2508	1826	1864	1292	1501	1576
ANKH_1-MFSD6_1	ANKH-MFSD6	2595	2126	3742	1619	1798	1632	4264	4478	3404	2529	2141	2157	2789	2760	2458	1530	2047	2050
ANKH_1-MFSD6_2	ANKH-MFSD6	3822	2498	5826	1872	1860	1800	4761	4784	3679	2151	1585	2244	2653	2520	2406	1273	1646	1471
ANKH_1-MFSD6_3	ANKH-MFSD6	2845	2208	5172	1086	1231	1508	4046	4040	4018	1650	1219	1741	2631	2370	2727	1470	1660	1568
ANKH_1-MFSD8_1	ANKH-MFSD8	4771	2977	5382	1474	1793	1124	5264	6118	2664	1600	1883	1311	3712	2868	3489	2031	2569	2567
ANKH_1-MFSD8_2	ANKH-MFSD8	360	234	515	752	707	523	379	376	442	579	325	649	999	861	847	1037	1469	1189
ANKH_1-MFSD8_3	ANKH-MFSD8	5321	3330	7316	1718	1610	1735	6422	6759	4006	2030	1417	1418	3581	2895	3733	1912	2277	2172
ANKH_1-MFSD9_1	ANKH-MFSD9	3049	4002	4632	1152	1252	1148	4646	9694	2659	2262	1161	1176	2920	2145	2273	1216	1510	1482
ANKH_1-MFSD9_2	ANKH-MFSD9	5165	2920	6540	1566	1561	1526	6638	6783	5107	2072	1974	3018	2399	2336	2367	1349	1450	1457
ANKH_1-MFSD9_3	ANKH-MFSD9	2021	1390	3273	2116	2143	2402	3541	3996	3240	2778	2282	2907	3886	3531	3310	2579	2710	2833
ANKH_1-MPC1_1	ANKH-MPC1	2214	1471	3481	1636	1880	1666	2989	3312	2507	1603	1677	2045	1876	1849	2232	1555	1905	2059
ANKH_1-MPC1_2	ANKH-MPC1	1512	1019	1924	1629	1828	1836	2310	2749	2767	1791	1659	2904	2580	2633	2187	1161	1397	1199
ANKH_1-MPC1_3	ANKH-MPC1	4006	3135	6291	2636	2730	2296	5845	6006	4159	2910	2646	2527	4177	3208	3295	2470	2988	2644
ANKH_1-MPC2_1	ANKH-MPC2	1503	1269	2492	1815	1872	1636	2243	2991	2226	1618	2314	2183	2174	1960	1768	1569	1809	1797
ANKH_1-MPC2_2	ANKH-MPC2	2629	1783	3665	2203	1844	2005	5677	4902	3794	3383	2140	2404	2990	2031	2358	1596	2094	2172
ANKH_1-MPC2_3	ANKH-MPC2	1358	1167	2120	1361	1920	1242	2246	2750	1954	1894	2029	2185	2833	2229	2242	1673	1924	1520
ANKH_1-MTCH1_1	ANKH-MTCH1	2051	1254	4331	1216	1291	1089	3295	2361	2542	2305	862	1773	2018	1563	2084	1078	1228	1584
ANKH_1-MTCH1_2	ANKH-MTCH1	1589	1259	2701	1350	1295	1468	2650	2790	2581	1589	1673	2171	1522	1512	1682	1446	1925	1748
ANKH_1-MTCH1_3	ANKH-MTCH1	4230	2544	5539	1539	1512	1440	4145	5022	3534	1063	1452	1924	2676	2369	2648	1918	2316	2267
ANKH_1-MTCH2_1	ANKH-MTCH2	3590	2486	5321	1066	1056	1210	1948	1781	1749	846	532	873	2920	2680	3051	1606	1863	1818
ANKH_1-MTCH2_2	ANKH-MTCH2	1651	1151	2046	488	546	410	162	123	144	45	57	17	1986	1428	2243	1538	1942	1937
ANKH_1-MTCH2_3	ANKH-MTCH2	1861	1200	2855	607	651	548	529	643	320	114	134	141	2598	2012	2145	915	1188	1058
ANKH_1-NIPA1_1	ANKH-NIPA1	3392	2761	5821	1526	1667	1623	7027	6119	5558	2942	1353	2548	3042	2261	2630	1410	1736	1621
ANKH_1-NIPA1_2	ANKH-NIPA1	2318	1502	3007	1222	1108	1055	4254	3723	2594	1547	1103	1560	2293	1151	1981	1125	1276	1350
ANKH_1-NIPA1_3	ANKH-NIPA1	4845	3804	6583	1290	1598	1467	7862	8677	5776	1803	1802	2876	3554	2265	3096	932	1309	1279
ANKH_1-NIPA2_1	ANKH-NIPA2	1603	1162	2103	1560	1543	1658	2603	3273	2554	1645	1505	2078	3200	1954	2528	1091	1257	1310
ANKH_1-NIPA2_2	ANKH-NIPA2	3312	2166	4067	1349	1413	1327	3531	4073	2683	1599	1809	1295	2642	2100	2687	2102	2534	2559
ANKH_1-NIPA2_3	ANKH-NIPA2	4249	3146	5909	1813	2333	1691	5299	6889	3999	2227	3085	1679	3999	3876	3499	2334	2751	2716
ANKH_1-NIPAL1_1	ANKH-NIPAL1	1025	727	1525	857	921	998	1156	1269	1158	943	971	966	1456	1079	1141	987	865	1011
ANKH_1-NIPAL1_2	ANKH-NIPAL1	4760	3572	6236	1469	1760	1419	5003	5689	3535	1631	2145	2110	3200	2309	2997	1950	2304	2277
ANKH_1-NIPAL1_3	ANKH-NIPAL1	1793	1374	2484	877	969	1069	2153	2250	2194	989	724	1867	2572	2058	2516	847	906	963
ANKH_1-NIPAL2_1	ANKH-NIPAL2	1012	639	1526	782	886	697	1449	1744	1605	616	755	991	1762	1431	1543	1053	1327	1212
ANKH_1-NIPAL2_2	ANKH-NIPAL2	2535	2113	3867	1573	1531	1505	3483	2692	3157	2193	866	2642	2163	2246	2606	1584	1791	1892
ANKH_1-NIPAL2_3	ANKH-NIPAL2	2195	1464	3353	1860	1938	1852	3398	4447	3137	2044	2288	2792	2799	2042	3011	1692	2149	2287
ANKH_1-NIPAL3_1	ANKH-NIPAL3	2364	1838	3035	1162	1425	1090	2903	3991	2656	1104	1385	1243	2046	1848	2168	1233	1359	1339
ANKH_1-NIPAL3_2	ANKH-NIPAL3	1524	1080	2222	1224	1460	1225	1940	2064	2016	1300	1229	1814	2271	2440	1709	1458	1605	1603
ANKH_1-NIPAL3_3	ANKH-NIPAL3	2885	1753	3850	1392	1397	1309	3946	4532	3905	1815	1570	3485	2249	2436	2798	1982	2289	2144
ANKH_1-NPC1_1	ANKH-NPC1	3273	2137	3819	986	1033	1065	2340	2890	1808	387	597	689	3151	2365	2645	1581	1785	1710
ANKH_1-NPC1_2	ANKH-NPC1	736	695	1236	681	738	721	764	857	610	545	333	256	2258	1946	1988	852	1192	1112
ANKH_1-NPC1_3	ANKH-NPC1	850	676	1244	667	729	523	716	707	797	288	294	588	1551	1130	1701	1097	1257	1447
ANKH_1-OR10A5_1	ANKH-CTRL	5350	4186	8412	5998	7153	6297	8442	11967	8814	7555	8480	7363	8844	7567	8877	5599	6467	6624
ANKH_1-OR10H2_1	ANKH-CTRL	14689	10983	22452	6334	6674	6440	21768	23555	15702	7633	7103	8447	13673	12249	11218	5559	6482	6340
ANKH_1-OR10V1_1	ANKH-CTRL	8261	6167	11637	6366	6340	5796	13129	14310	10107	8433	7278	7039	12082	8889	10903	5262	6149	6256
ANKH_1-OR12D2_1	ANKH-CTRL	18176	11297	40529	8877	8937	8713	25783	26371	23530	10355	10053	11591	13399	11408	12789	8920	10192	10745
ANKH_1-OR13C4_1	ANKH-CTRL	6883	5327	10408	6251	7020	6058	12596	13945	10975	8613	7197	8550	8724	6505	7442	6093	7117	7230
ANKH_1-OR13H1_1	ANKH-CTRL	10809	7245	15534	6046	6221	5547	14945	16377	10499	7208	7531	5693	12278	9682	10342	6041	6770	6973
ANKH_1-OR1A1_1	ANKH-CTRL	10701	7561	14801	5795	5948	5676	11154	11446	10507	6915	5948	7195	9512	7389	8353	5042	6577	6492
ANKH_1-OR1A2_1	ANKH-CTRL	2119	1916	3442	3187	3473	3062	3237	4033	3494	3215	3568	3940	4765	4196	4955	3949	4612	4591
ANKH_1-OR1B1_1	ANKH-CTRL	13900	10134	20770	6064	6369	5696	17003	18244	13314	6369	6397	7367	11940	9662	11551	5169	6140	5959
ANKH_1-OR1I1_1	ANKH-CTRL	4699	3480	7419	3423	3687	3691	6621	7350	6166	3903	3873	4782	7488	6161	6794	3525	4414	4276
ANKH_1-OR2V2_1	ANKH-CTRL	10254	6823	13932	5194	5127	4479	14776	15543	10232	6040	5115	6028	8926	7610	8139	5505	6631	6737
ANKH_1-OR5K4_1	ANKH-CTRL	3812	3137	6965	5066	4910	4796	5346	5998	6150	5315	5118	7641	8102	6135	7369	5271	6581	6558
ANKH_1-RHBG_1	ANKH-RHBG	955	574	1691	1320	1196	1087	1519	1556	1188	2445	995	1070	2589	1368	1772	1687	1885	2143
ANKH_1-RHBG_2	ANKH-RHBG	6751	3689	8635	1587	1730	1834	7247	6736	5421	1814	1905	2063	3959	2608	2947	1790	2108	1737
ANKH_1-RHBG_3	ANKH-RHBG	3510	2044	3919	1340	1254	1148	4617	4530	2590	1876	1193	916	2438	2357	2219	1168	1552	1513
ANKH_1-SFXN1_1	ANKH-SFXN1	2706	2154	5155	1446	1433	1658	4043	4024	3352	1762	1194	1824	2807	2137	2219	1632	1759	1786
ANKH_1-SFXN1_2	ANKH-SFXN1	1916	1292	3125	2199	1987	1951	3414	3519	3063	3170	1669	3220	2729	2357	2365	1341	1708	1857
ANKH_1-SFXN1_3	ANKH-SFXN1	2797	2065	5160	1841	1860	1680	4994	4746	3702	2471	1692	1768	3118	2316	3067	2157	2301	2210
ANKH_1-SFXN2_1	ANKH-SFXN2	2361	1475	3035	1163	1220	1125	3223	3564	2154	922	1278	932	1898	1910	2495	1116	1219	1102
ANKH_1-SFXN2_2	ANKH-SFXN2	541	545	1073	1396	1254	1318	793	960	930	1615	1099	1735	2449	1697	2453	1159	1326	1519
ANKH_1-SFXN2_3	ANKH-SFXN2	3084	1636	4177	1139	952	997	4993	3637	3051	1305	1113	1154	1537	1743	1342	695	904	850
ANKH_1-SFXN3_1	ANKH-SFXN3	5011	2826	6053	1414	1598	1493	4912	5909	3787	1618	1715	1630	4915	2873	3306	1613	1795	1832
ANKH_1-SFXN3_2	ANKH-SFXN3	3118	1923	4222	1196	1115	990	3263	3203	2413	1373	949	1555	3244	2627	3272	1271	1632	1653
ANKH_1-SFXN3_3	ANKH-SFXN3	1701	1522	3031	1147	1205	1135	2405	2389	1663	1295	898	910	1671	2112	2106	2382	2894	2758
ANKH_1-SFXN4_1	ANKH-SFXN4	3442	2318	4173	1195	1300	1010	3961	3666	2654	1370	1062	941	2705	2052	3060	1389	1756	1649
ANKH_1-SFXN4_2	ANKH-SFXN4	3986	2394	5357	1436	1462	1511	4821	3474	3211	440	1190	1657	2471	2146	2171	1053	413	464
ANKH_1-SFXN4_3	ANKH-SFXN4	399	402	920	1077	1347	1240	531	695	653	1681	1355	1708	1919	1689	1702	1834	2460	2446
ANKH_1-SFXN5_1	ANKH-SFXN5	2545	1739	3712	2037	1933	1987	3696	3437	3799	2658	1555	3291	2872	2293	2816	1907	2085	2240
ANKH_1-SFXN5_2	ANKH-SFXN5	2184	1502	2787	975	1245	1019	3374	4246	2575	1418	1476	1256	2375	2112	3011	951	1196	1158
ANKH_1-SFXN5_3	ANKH-SFXN5	1119	868	1845	1370	1220	1266	2007	2237	1889	2078	1704	2468	1609	1405	1798	1227	1653	1474
ANKH_1-SLC10A3_1	ANKH-SLC10A3	667	526	994	591	637	583	1191	1345	1101	570	588	757	1140	910	834	443	556	539
ANKH_1-SLC10A3_2	ANKH-SLC10A3	1519	975	2335	1676	1682	1807	3022	2953	2765	2070	1521	2312	2299	1976	2559	1268	1675	1517
ANKH_1-SLC10A3_3	ANKH-SLC10A3	4893	2739	5672	1541	1749	1486	6919	6740	4308	1890	1620	1171	3022	2757	3077	937	1103	1278
ANKH_1-SLC10A4_1	ANKH-SLC10A4	1661	1537	2516	1059	1357	1058	2019	2333	1772	1210	1513	1192	2637	1853	2642	1220	1607	1614
ANKH_1-SLC10A4_2	ANKH-SLC10A4	6068	3452	7408	1834	2238	1712	8241	11158	4852	1981	2525	1482	3900	3089	3883	1258	1594	1460
ANKH_1-SLC10A4_3	ANKH-SLC10A4	2144	1280	2641	1371	1326	1067	4495	3745	2877	2583	797	2258	2639	1810	2627	1085	1364	1426
ANKH_1-SLC10A7_1	ANKH-SLC10A7	4056	2472	4651	1401	1511	1357	4876	5666	4478	1889	1630	1969	3007	2584	2754	1418	1704	1588
ANKH_1-SLC10A7_2	ANKH-SLC10A7	2376	1791	3533	1492	1424	1416	2922	2937	2463	1687	1602	1066	2531	2317	2968	1933	2214	2331
ANKH_1-SLC10A7_3	ANKH-SLC10A7	2373	1530	3466	1558	1380	1422	3356	3628	3094	2018	1864	2078	2273	1848	2015	1209	1382	1293
ANKH_1-SLC11A2_1	ANKH-SLC11A2	1123	788	1879	918	873	857	1827	1960	1313	657	732	847	1694	1495	1794	1540	1904	1526
ANKH_1-SLC11A2_2	ANKH-SLC11A2	2245	1365	2696	853	1216	868	2659	4575	2534	1102	1629	916	1963	1949	2517	729	958	931
ANKH_1-SLC11A2_3	ANKH-SLC11A2	1391	1234	2163	1121	1148	1013	2507	2482	2049	1352	1176	1545	2089	1554	2065	1695	1899	1751
ANKH_1-SLC12A2_1	ANKH-SLC12A2	2001	1459	2827	747	760	801	2328	2859	1971	733	896	1126	1567	1448	1557	1177	1423	1507
ANKH_1-SLC12A2_2	ANKH-SLC12A2	2369	1519	4507	905	1102	1151	2181	3111	2829	736	1185	1756	1582	1590	1874	1344	1606	1481
ANKH_1-SLC12A2_3	ANKH-SLC12A2	1020	799	1778	1032	1080	976	2110	2325	1576	1205	965	1494	3010	2384	1978	974	1101	1115
ANKH_1-SLC12A4_1	ANKH-SLC12A4	2092	1387	3476	1226	1392	1197	3046	3423	2580	1366	1425	1540	2387	1471	1945	1837	2066	2138
ANKH_1-SLC12A4_2	ANKH-SLC12A4	1554	1050	2488	979	1217	882	2873	3254	1942	1737	1289	1767	1844	1794	1853	959	1289	1249
ANKH_1-SLC12A4_3	ANKH-SLC12A4	2556	2020	3539	1111	1327	902	3666	4341	2452	1286	1499	1163	2151	1725	2056	1216	1377	1499
ANKH_1-SLC12A6_1	ANKH-SLC12A6	4332	2156	5444	904	1286	1084	4421	5132	3094	1133	1753	1157	2739	2547	2600	969	1254	1145
ANKH_1-SLC12A6_2	ANKH-SLC12A6	491	472	619	330	346	259	776	930	592	322	311	371	331	432	610	219	404	351
ANKH_1-SLC12A6_3	ANKH-SLC12A6	3472	2155	4683	1065	1055	1021	5541	4260	3074	2443	974	1865	1979	1530	1597	1107	1445	1254
ANKH_1-SLC12A7_1	ANKH-SLC12A7	5990	3552	7686	1488	1792	1528	6964	8670	4904	2066	2324	1697	4308	3572	3669	1590	1926	1969
ANKH_1-SLC12A7_2	ANKH-SLC12A7	6904	3750	7542	2247	2330	1862	9620	9687	5096	2889	1849	1837	4840	3936	4204	1910	2452	2227
ANKH_1-SLC12A7_3	ANKH-SLC12A7	6829	4417	9005	2475	2464	2074	8773	9494	5498	2330	2760	1976	3065	2622	3688	1771	2061	2044
ANKH_1-SLC12A8_1	ANKH-SLC12A8	2799	1889	3723	1457	1547	1488	4596	5118	3027	2519	1861	1511	2512	2591	2596	977	1616	1478
ANKH_1-SLC12A8_2	ANKH-SLC12A8	229	106	351	235	448	419	298	588	535	330	734	893	586	408	532	286	331	340
ANKH_1-SLC12A8_3	ANKH-SLC12A8	2531	1620	3490	864	1198	1061	3478	4966	2977	870	1638	1125	1496	1582	1601	580	828	799
ANKH_1-SLC12A9_1	ANKH-SLC12A9	3403	1900	4829	1394	1314	1338	4803	4647	3216	1304	1652	1545	2695	2718	3026	1551	1701	1739
ANKH_1-SLC12A9_2	ANKH-SLC12A9	1973	1377	3252	885	1071	951	3147	3006	2240	1038	1061	1231	1917	1643	1597	936	957	1168
ANKH_1-SLC12A9_3	ANKH-SLC12A9	1406	975	1991	810	762	646	1603	2013	1204	806	1179	604	1845	1716	1588	744	958	837
ANKH_1-SLC15A2_1	ANKH-SLC15A2	1761	1282	2425	1030	1274	1060	2120	2772	1883	1106	1059	1192	2701	2231	1888	1787	2057	2024
ANKH_1-SLC15A2_2	ANKH-SLC15A2	43	69	146	670	531	554	52	82	73	748	566	628	440	483	667	621	769	730
ANKH_1-SLC15A2_3	ANKH-SLC15A2	3009	2390	4547	1762	1730	1732	4566	4789	4319	2254	1568	2134	3439	2577	2783	1757	1832	2035
ANKH_1-SLC15A4_1	ANKH-SLC15A4	1352	933	1683	1489	1512	1207	2276	2376	1677	2463	1236	1163	2677	2404	2615	1637	1882	1750
ANKH_1-SLC15A4_2	ANKH-SLC15A4	6659	3685	8035	1658	1758	1895	6567	6770	6001	1111	1763	2610	4271	3367	3334	1822	2181	2232
ANKH_1-SLC15A4_3	ANKH-SLC15A4	2799	2485	4419	1295	1497	1170	3267	4112	2329	1468	1480	1139	2515	1913	2733	1371	1725	1791
ANKH_1-SLC16A1_1	ANKH-SLC16A1	726	620	1062	533	601	529	857	811	641	774	564	569	792	653	797	1016	1126	1054
ANKH_1-SLC16A1_2	ANKH-SLC16A1	2503	1339	3100	1155	1087	978	2782	2850	1784	1645	1506	1457	2230	2295	2323	1114	1076	1146
ANKH_1-SLC16A1_3	ANKH-SLC16A1	1591	1198	2395	1385	1271	971	3180	3021	2161	1961	1976	1600	2541	1970	2488	1234	1498	1550
ANKH_1-SLC16A10_1	ANKH-SLC16A10	1301	1182	2444	1630	1848	1561	2192	2057	2184	3122	1794	2169	2541	2441	2804	2256	2430	2548
ANKH_1-SLC16A10_2	ANKH-SLC16A10	1351	1172	2177	1394	1458	1370	2236	2431	2385	1595	1692	2103	1815	1725	1624	1518	1790	1867
ANKH_1-SLC16A10_3	ANKH-SLC16A10	1863	1296	2853	966	1211	1246	3357	3443	3032	1260	1421	1733	1686	1338	1866	936	1067	939
ANKH_1-SLC16A13_1	ANKH-SLC16A13	968	699	1597	817	802	1044	1678	1989	1503	935	790	952	1662	1286	1559	902	1102	1086
ANKH_1-SLC16A13_2	ANKH-SLC16A13	1145	647	1390	959	730	727	1720	1455	1338	1341	819	1144	1490	893	1345	652	643	733
ANKH_1-SLC16A13_3	ANKH-SLC16A13	1948	1360	2550	1273	1330	1214	2525	2548	2371	1865	1180	1891	3701	3085	3073	1781	2083	2008
ANKH_1-SLC16A14_1	ANKH-SLC16A14	2293	1768	3664	1290	1862	1366	3466	4915	2803	1137	1587	1308	2841	2205	2332	1043	1335	1325
ANKH_1-SLC16A14_2	ANKH-SLC16A14	1802	1280	2862	1749	1915	1722	2660	3375	2225	1929	2282	1716	2816	2505	2795	1958	2630	2686
ANKH_1-SLC16A14_3	ANKH-SLC16A14	1001	846	2124	1259	1513	1285	1480	1938	1552	1957	1429	1518	1764	1655	1766	1240	1490	1438
ANKH_1-SLC16A3_1	ANKH-SLC16A3	5842	3726	8165	1604	1452	1381	4890	5015	2868	1078	1363	722	3637	3703	4222	1980	2269	2297
ANKH_1-SLC16A3_2	ANKH-SLC16A3	7313	3932	8805	1883	2156	2066	8730	10053	6557	2720	2094	2606	2947	2837	3638	1755	2312	2100
ANKH_1-SLC16A3_3	ANKH-SLC16A3	412	378	609	575	807	768	766	1080	1004	565	430	972	1123	876	950	727	1022	1063
ANKH_1-SLC16A5_1	ANKH-SLC16A5	2834	1839	4122	1568	1588	1608	3898	4037	3008	1314	1384	1461	3005	1817	2630	1121	1427	1437
ANKH_1-SLC16A5_2	ANKH-SLC16A5	7361	4264	9430	2460	2279	2510	11554	9303	7609	3624	2604	3476	5171	3797	4278	1872	2253	2227
ANKH_1-SLC16A5_3	ANKH-SLC16A5	2570	1743	3526	1473	1502	1525	4748	5633	3666	1910	1826	1906	2445	2322	2481	981	1078	1138
ANKH_1-SLC16A6_1	ANKH-SLC16A6	3430	2232	4819	1706	1719	1591	4230	4639	3115	1607	1489	1574	2758	2435	2698	1370	1674	1933
ANKH_1-SLC16A6_2	ANKH-SLC16A6	1934	1409	3022	2192	2176	2028	3603	4044	3396	2863	2253	2867	2641	2080	2311	1941	2260	2444
ANKH_1-SLC16A6_3	ANKH-SLC16A6	1899	1196	2587	1152	1186	1250	2474	2880	2079	1254	1474	1354	1497	2096	1538	1095	1215	1080
ANKH_1-SLC16A7_1	ANKH-SLC16A7	1826	1287	2411	1110	955	985	3004	2273	2325	1364	974	1018	2006	1446	1629	1078	1188	1312
ANKH_1-SLC16A7_2	ANKH-SLC16A7	976	935	1708	1980	2209	1855	1736	2130	1606	2222	2611	1741	2803	1429	2446	2533	3025	2995
ANKH_1-SLC16A7_3	ANKH-SLC16A7	551	503	822	772	854	741	699	822	632	877	1024	724	1454	956	1457	600	640	734
ANKH_1-SLC16A9_1	ANKH-SLC16A9	3649	2146	4035	1258	1053	1219	5141	3586	3271	2028	641	1376	2111	2022	1988	1447	1688	1643
ANKH_1-SLC16A9_2	ANKH-SLC16A9	1081	903	1605	1233	995	982	2282	1926	1538	1771	1101	1258	2297	1972	2278	1401	1425	1581
ANKH_1-SLC16A9_3	ANKH-SLC16A9	1291	1061	1779	1349	1592	1339	2736	2705	2205	2407	2467	2445	2078	1293	1909	1255	1482	1432
ANKH_1-SLC17A5_1	ANKH-SLC17A5	1634	1152	2129	748	733	698	1745	1769	1379	683	643	482	1614	1628	1711	982	938	1062
ANKH_1-SLC17A5_2	ANKH-SLC17A5	1033	931	1643	760	633	570	1298	1264	812	640	641	412	820	793	1134	759	1059	981
ANKH_1-SLC17A5_3	ANKH-SLC17A5	1392	1103	2162	1073	872	986	2146	1822	1909	1490	858	966	2340	2098	2486	1771	1971	1789
ANKH_1-SLC17A9_1	ANKH-SLC17A9	929	704	1632	900	889	1044	1512	1930	1701	1053	1818	1667	1461	1638	1609	725	900	911
ANKH_1-SLC17A9_2	ANKH-SLC17A9	1097	895	1703	1807	1655	1787	1512	2082	1883	1464	2741	1636	3441	2442	3370	2164	2668	2783
ANKH_1-SLC17A9_3	ANKH-SLC17A9	1825	1379	2789	1144	1059	927	2440	2358	1592	1265	1112	1284	2695	1673	2055	1122	1092	1131
ANKH_1-SLC18B1_1	ANKH-SLC18B1	4398	3044	6399	2145	2179	1691	5148	6016	3876	2092	2376	1977	3562	2480	2925	2049	2767	2585
ANKH_1-SLC18B1_2	ANKH-SLC18B1	1409	981	2087	988	870	1020	2047	2103	1761	1231	1095	993	2148	1708	2067	1186	1463	1642
ANKH_1-SLC18B1_3	ANKH-SLC18B1	1310	854	1747	1648	1489	1372	2145	2154	1733	2432	1552	1813	2249	1645	2653	1480	1470	1529
ANKH_1-SLC19A1_1	ANKH-SLC19A1	939	614	1087	641	822	528	1226	2045	938	582	906	653	1487	1125	1383	638	664	664
ANKH_1-SLC19A1_2	ANKH-SLC19A1	6612	4703	9529	1978	2068	1954	7596	8673	5087	2079	2582	1878	3583	3648	3823	1911	2388	2546
ANKH_1-SLC19A1_3	ANKH-SLC19A1	827	514	1016	1269	1288	1048	1856	1800	1190	1790	1189	776	1730	1426	1845	1154	1247	1187
ANKH_1-SLC19A2_1	ANKH-SLC19A2	2439	1711	3382	1278	1186	1194	3790	3515	2715	1194	1341	1321	2072	1731	2487	1565	1945	2061
ANKH_1-SLC19A2_2	ANKH-SLC19A2	2193	1825	3756	1466	1610	1628	2917	3658	2651	1451	2639	1444	2770	2868	3071	1266	1674	1500
ANKH_1-SLC19A2_3	ANKH-SLC19A2	1663	943	2546	931	1461	1149	2478	3673	2209	1084	1670	1538	2365	1486	2191	919	1074	991
ANKH_1-SLC1A1_1	ANKH-SLC1A1	2561	2054	4178	1618	1880	1529	3744	4545	3537	1668	1456	2689	2605	2251	3239	1451	1987	1688
ANKH_1-SLC1A1_2	ANKH-SLC1A1	1415	1022	2169	1098	1200	1088	1807	2369	1880	1326	1586	1377	2088	2018	2245	1063	1159	1020
ANKH_1-SLC1A1_3	ANKH-SLC1A1	2782	1957	3512	1797	2005	1833	5939	5812	3930	3599	2075	1814	2668	2372	2393	1444	1732	1610
ANKH_1-SLC1A3_1	ANKH-SLC1A3	1210	1053	1954	752	602	855	1583	1292	1248	689	602	1033	1753	1341	1782	1147	1417	1433
ANKH_1-SLC1A3_2	ANKH-SLC1A3	3301	2239	5019	1518	1770	1666	4087	4816	4044	1874	2914	2650	2522	1995	2457	1830	2345	2088
ANKH_1-SLC1A3_3	ANKH-SLC1A3	3128	2455	4319	2023	2125	2034	4012	3457	3031	2883	1411	2388	3199	2759	3192	2677	3499	3675
ANKH_1-SLC1A4_1	ANKH-SLC1A4	4588	2332	5280	1743	1430	1342	7914	5570	4417	2609	1124	2135	2909	2644	2872	962	1160	1040
ANKH_1-SLC1A4_2	ANKH-SLC1A4	388	226	448	286	363	263	498	621	451	341	460	270	531	382	318	316	345	305
ANKH_1-SLC1A4_3	ANKH-SLC1A4	1631	902	2290	1120	1089	922	2098	2151	1780	1432	904	986	2388	1815	1936	1402	1680	1755
ANKH_1-SLC1A5_1	ANKH-SLC1A5	6147	4376	10406	2464	2528	2319	8928	9132	5568	2728	2388	2066	4162	3918	5244	1887	2180	2292
ANKH_1-SLC1A5_2	ANKH-SLC1A5	4780	3848	6727	2012	2317	2315	6198	6908	5233	2767	1982	2883	4420	2506	2787	1843	2240	2362
ANKH_1-SLC1A5_3	ANKH-SLC1A5	4419	2202	4713	1595	1274	1336	5009	4797	3174	1648	1485	1231	4049	2635	3285	1297	1243	1562
ANKH_1-SLC20A1_1	ANKH-SLC20A1	1069	777	1388	458	519	516	1273	1334	1259	545	477	926	1402	1378	1041	996	1335	1173
ANKH_1-SLC20A1_2	ANKH-SLC20A1	2453	1362	2695	581	453	405	2756	2238	832	925	458	181	1292	1363	1694	687	838	864
ANKH_1-SLC20A1_3	ANKH-SLC20A1	1109	970	1771	992	920	1052	1681	1386	1363	1435	1112	1517	1655	1276	1490	1171	1329	1501
ANKH_1-SLC20A2_1	ANKH-SLC20A2	2693	1729	3919	1618	1935	1749	3980	4970	3543	1960	2675	1925	4163	2648	2934	2056	2285	2293
ANKH_1-SLC20A2_2	ANKH-SLC20A2	1681	1312	2911	1267	1152	1299	2952	2547	2423	1299	936	1798	2976	2551	2804	1384	1534	1701
ANKH_1-SLC20A2_3	ANKH-SLC20A2	6490	3968	8220	2700	2824	2418	8689	10091	6228	2619	2599	2522	3651	3685	3885	1581	2001	1825
ANKH_1-SLC22A17_1	ANKH-SLC22A17	734	429	1077	709	702	582	1234	1394	1026	894	903	841	1365	1061	1219	481	609	554
ANKH_1-SLC22A17_2	ANKH-SLC22A17	2755	1503	3771	1273	1410	1050	3664	5324	2984	1165	1408	1390	1535	1477	1818	1152	1297	1371
ANKH_1-SLC22A17_3	ANKH-SLC22A17	2090	1390	3080	1835	1661	1844	3235	3343	3172	1656	1572	2603	2706	2400	2412	1706	2135	1979
ANKH_1-SLC22A18_1	ANKH-SLC22A18	1904	1337	2936	1736	1860	1767	3551	4515	2461	1922	2151	1720	2666	1843	2419	1477	1901	1951
ANKH_1-SLC22A18_2	ANKH-SLC22A18	3048	1378	3552	1004	988	763	4253	4267	2291	1249	867	653	2148	1818	1773	671	693	825
ANKH_1-SLC22A18_3	ANKH-SLC22A18	2848	1916	4579	1924	2081	2308	4334	4307	4322	2116	1562	2312	3588	3237	3782	1841	2142	2144
ANKH_1-SLC22A23_1	ANKH-SLC22A23	1907	1338	2515	986	1103	981	2842	2894	2389	1511	876	1151	1522	1476	1483	1078	1154	934
ANKH_1-SLC22A23_2	ANKH-SLC22A23	1509	1115	1970	1461	1321	1261	3034	3327	2423	1566	1765	2077	2164	1571	1738	1035	1304	1230
ANKH_1-SLC22A23_3	ANKH-SLC22A23	3212	1950	5832	1862	1652	1718	4866	5348	4196	2273	3043	2280	2302	1839	2201	1277	1415	1542
ANKH_1-SLC22A31_1	ANKH-SLC22A31	3180	2464	4104	1625	1548	1492	3278	3744	2746	1551	1535	1494	2724	2154	2868	1758	2082	2001
ANKH_1-SLC22A31_2	ANKH-SLC22A31	2901	2049	4344	1234	1281	1341	3784	4719	2928	1021	1089	1279	2490	2446	2571	842	1216	1172
ANKH_1-SLC22A31_3	ANKH-SLC22A31	3143	1935	4504	1829	1980	1696	5227	5407	4658	1935	1852	3208	3239	2784	3157	1383	1754	1783
ANKH_1-SLC22A5_1	ANKH-SLC22A5	1429	1082	1895	1417	1564	1311	1803	2596	2136	1434	1767	2382	3604	2313	2664	1843	2083	1981
ANKH_1-SLC22A5_2	ANKH-SLC22A5	1210	895	1855	1010	1453	975	1708	2796	1403	1347	1761	1166	2315	1619	2380	1351	1637	1699
ANKH_1-SLC22A5_3	ANKH-SLC22A5	2679	1957	4196	1660	1553	1148	4655	4345	2358	1878	1858	1052	2451	1767	3063	1111	1136	1195
ANKH_1-SLC23A2_1	ANKH-SLC23A2	3428	2121	4314	1632	1475	1363	5284	5264	3913	1451	1919	1749	2548	1768	3019	1508	1921	1685
ANKH_1-SLC23A2_2	ANKH-SLC23A2	2903	2154	4596	1860	1961	2000	4991	5444	3835	2036	1949	2046	3386	2569	2990	1990	2480	2443
ANKH_1-SLC23A2_3	ANKH-SLC23A2	909	866	1423	1361	1874	1414	963	1388	1087	1488	1565	1283	1820	1556	1789	1185	1333	1460
ANKH_1-SLC24A1_1	ANKH-SLC24A1	3204	1777	4654	1220	1122	1022	5757	4910	3299	1949	1466	1434	2082	2067	2526	1320	1600	1708
ANKH_1-SLC24A1_2	ANKH-SLC24A1	2144	1405	3104	1323	1410	1324	3633	4679	2897	1630	1366	1178	2369	1981	2455	1089	1230	1421
ANKH_1-SLC24A1_3	ANKH-SLC24A1	1184	857	1720	677	761	945	1316	2155	1837	536	804	1110	2017	1555	1475	1160	1249	1096
ANKH_1-SLC25A1_1	ANKH-SLC25A1	1692	895	1699	899	943	771	2573	2883	1637	824	1314	500	1993	1810	1645	1058	1253	1185
ANKH_1-SLC25A1_2	ANKH-SLC25A1	3008	2274	4537	1118	1321	1289	3608	4937	2859	1565	1643	1623	2903	1540	2423	1483	1615	1670
ANKH_1-SLC25A1_3	ANKH-SLC25A1	4236	2348	5291	1275	1497	1476	3941	6116	4483	1263	1849	2026	3179	2795	2285	1389	1708	1576
ANKH_1-SLC25A10_1	ANKH-SLC25A10	1034	855	1789	1109	1087	953	2532	2467	1523	1287	986	1023	2083	1514	1255	676	927	863
ANKH_1-SLC25A10_2	ANKH-SLC25A10	2880	2133	3746	1575	1842	1571	4029	5085	3575	1064	1839	1506	2704	2802	3003	1066	1063	1232
ANKH_1-SLC25A10_3	ANKH-SLC25A10	4903	3129	6299	1556	1538	1826	7001	7093	5798	2391	2446	1985	3658	2669	3665	1153	1267	1325
ANKH_1-SLC25A11_1	ANKH-SLC25A11	1382	1040	1905	1943	1935	2044	3005	3240	2265	2654	1769	2011	2487	2200	2588	1561	1962	1788
ANKH_1-SLC25A11_2	ANKH-SLC25A11	1020	826	1514	808	813	673	1564	1704	1003	857	730	371	1859	1491	1639	990	1271	1064
ANKH_1-SLC25A11_3	ANKH-SLC25A11	2043	1475	2774	1439	1195	1052	3032	2512	2186	1378	1086	1051	2215	1713	2319	1008	1110	1316
ANKH_1-SLC25A12_1	ANKH-SLC25A12	4141	3135	6402	1556	1932	1686	5147	5743	4610	1785	2535	2782	3947	3088	4195	1982	2326	1890
ANKH_1-SLC25A12_2	ANKH-SLC25A12	1787	1020	2491	1396	1367	1360	2576	2969	2312	1196	1703	1767	2305	1650	1397	1141	1343	1287
ANKH_1-SLC25A12_3	ANKH-SLC25A12	2531	1658	3595	1311	1427	1195	2921	3406	2082	1286	1214	1091	2599	1979	2320	1391	1778	1759
ANKH_1-SLC25A13_1	ANKH-SLC25A13	3475	2053	4432	2043	2057	1712	5158	5481	3613	2081	1968	2009	3069	2530	3743	1852	2387	2305
ANKH_1-SLC25A13_2	ANKH-SLC25A13	2551	1726	3966	2310	2185	2127	4137	3812	3072	4215	2126	2715	3829	2832	3315	2532	3068	2884
ANKH_1-SLC25A13_3	ANKH-SLC25A13	5429	3628	7371	1891	1993	1931	7418	7332	6510	2610	2981	3568	4229	2776	3434	2165	2701	2624
ANKH_1-SLC25A14_1	ANKH-SLC25A14	1419	1179	2146	1662	1753	1409	2382	2670	2067	2478	2579	1745	2476	1906	2178	1214	1318	1272
ANKH_1-SLC25A14_2	ANKH-SLC25A14	1190	1083	1842	1124	1312	1140	2250	2730	1904	1372	1211	1476	2286	2027	2268	1510	1680	1775
ANKH_1-SLC25A14_3	ANKH-SLC25A14	2066	1151	2480	1001	998	1031	2940	3170	2728	1364	1219	2316	1960	1870	1746	835	962	1124
ANKH_1-SLC25A15_1	ANKH-SLC25A15	1405	1041	2318	1110	1159	999	2297	3017	2242	1307	1232	2022	2258	1931	2302	877	1061	997
ANKH_1-SLC25A15_2	ANKH-SLC25A15	3894	2534	5466	1575	1837	1440	5285	6416	3798	2188	2199	2173	3207	2143	3055	1652	2102	2166
ANKH_1-SLC25A15_3	ANKH-SLC25A15	2063	1659	3163	1046	1075	1048	3360	3494	3268	1186	1038	1464	1963	1997	1484	958	1101	912
ANKH_1-SLC25A16_1	ANKH-SLC25A16	3123	1944	3886	1574	1740	1759	3823	3186	3172	2165	1563	2388	3327	2526	2614	1974	2308	2454
ANKH_1-SLC25A16_2	ANKH-SLC25A16	4009	2699	5260	1818	1655	1525	5223	4977	4154	1731	1635	1900	2506	2228	2897	2246	2762	2708
ANKH_1-SLC25A16_3	ANKH-SLC25A16	2222	2063	3490	1168	1311	1092	3517	4283	2471	1653	1630	1234	1725	1513	2441	1279	1469	1598
ANKH_1-SLC25A17_1	ANKH-SLC25A17	1559	1117	2429	1117	1092	1097	2787	2482	1879	1828	1197	1282	1709	1431	1742	811	1064	933
ANKH_1-SLC25A17_2	ANKH-SLC25A17	614	495	863	625	764	518	853	993	638	649	1494	388	972	971	837	560	717	669
ANKH_1-SLC25A17_3	ANKH-SLC25A17	1338	1041	2023	703	747	791	1780	1947	1638	997	789	982	1906	1335	1814	866	1245	1008
ANKH_1-SLC25A19_1	ANKH-SLC25A19	5935	3524	7022	1934	1999	1800	7436	9424	5356	2053	2167	1986	3590	2590	3246	2039	2274	2433
ANKH_1-SLC25A19_2	ANKH-SLC25A19	2018	1771	3183	923	1072	812	2592	3131	1775	811	786	512	1866	1660	2081	741	862	859
ANKH_1-SLC25A19_3	ANKH-SLC25A19	2555	2294	4051	1835	2215	2159	3750	4559	3364	1761	1758	1889	2860	2942	3207	1726	2155	2016
ANKH_1-SLC25A20_1	ANKH-SLC25A20	1924	1273	2974	1117	1669	1179	2211	3288	2282	1297	1714	1314	3621	3109	3302	1823	1945	2041
ANKH_1-SLC25A20_2	ANKH-SLC25A20	7306	5105	9224	2093	1778	1698	11556	8832	6770	2966	2449	2448	4849	2896	3993	2050	2530	2387
ANKH_1-SLC25A20_3	ANKH-SLC25A20	13637	10187	20197	5350	5804	5200	14893	17505	12729	5227	5194	6060	4838	3735	4246	2332	2925	2855
ANKH_1-SLC25A21_1	ANKH-SLC25A21	2164	1469	3421	1331	1338	1272	3613	2701	2944	1952	892	1923	2070	2256	2278	1216	1324	1327
ANKH_1-SLC25A21_2	ANKH-SLC25A21	2497	1582	3462	1707	2008	1604	3530	4152	2404	2190	2490	1775	2886	2079	2801	1998	2051	2401
ANKH_1-SLC25A21_3	ANKH-SLC25A21	2146	1666	3063	1011	1027	716	3100	3744	2014	818	790	887	1534	1218	1615	1084	1174	1153
ANKH_1-SLC25A22_1	ANKH-SLC25A22	5692	3324	7110	1394	1366	1280	4708	6511	2952	855	1363	643	2455	2793	3099	1466	1750	1714
ANKH_1-SLC25A22_2	ANKH-SLC25A22	3413	1989	4036	1522	1343	1567	4664	5163	3410	1376	1561	1358	2184	1998	2364	1006	1306	1261
ANKH_1-SLC25A22_3	ANKH-SLC25A22	2383	1530	3180	1632	1628	1338	3049	3540	1995	1372	1695	1093	2593	2303	2616	1230	1258	1113
ANKH_1-SLC25A23_1	ANKH-SLC25A23	1761	1285	3214	1556	1334	1340	3383	3206	2969	1932	1056	1965	2802	1698	1788	1232	1317	1283
ANKH_1-SLC25A23_2	ANKH-SLC25A23	1276	915	1895	1021	1013	849	2601	2493	1960	1593	838	994	2265	1971	1718	982	1061	1058
ANKH_1-SLC25A23_3	ANKH-SLC25A23	2725	1658	3620	1562	1475	1603	4995	4717	3201	2463	1628	1914	3782	2296	3156	1184	1415	1224
ANKH_1-SLC25A24_1	ANKH-SLC25A24	2692	1564	4248	1322	1223	1365	3861	3841	3425	1603	1500	1880	2952	2149	2540	1258	1595	1442
ANKH_1-SLC25A24_2	ANKH-SLC25A24	1795	1156	2523	1287	1154	1403	2661	2110	1972	2640	1373	1341	1954	1887	1983	1120	1601	1291
ANKH_1-SLC25A24_3	ANKH-SLC25A24	1671	1173	2606	917	1046	1023	2742	2894	2109	1286	1735	1266	2687	2735	2742	1148	1218	1247
ANKH_1-SLC25A25_1	ANKH-SLC25A25	2492	2006	3720	1194	1079	1202	4096	3968	3635	1552	1337	1969	2932	2851	2488	1235	1512	1415
ANKH_1-SLC25A25_2	ANKH-SLC25A25	3263	1805	3898	1368	1397	1433	4947	4615	4306	2260	1190	2143	3140	2688	3188	860	1106	1081
ANKH_1-SLC25A25_3	ANKH-SLC25A25	1498	874	2014	719	816	602	1876	1861	1220	983	729	646	2145	1107	1502	642	753	852
ANKH_1-SLC25A26_1	ANKH-SLC25A26	2093	1399	3128	1275	1246	1240	1203	1457	778	333	576	119	2350	1850	1884	1140	1293	1488
ANKH_1-SLC25A26_2	ANKH-SLC25A26	448	437	739	346	646	468	133	240	68	20	121	27	1891	1637	1532	1583	1930	1942
ANKH_1-SLC25A26_3	ANKH-SLC25A26	1210	845	1790	739	799	717	295	346	342	154	20	38	2760	1718	1562	1618	1701	1793
ANKH_1-SLC25A27_1	ANKH-SLC25A27	1724	1548	2846	1383	1298	1357	3027	3134	2356	1844	1461	1326	2716	2141	2556	1789	1939	1984
ANKH_1-SLC25A27_2	ANKH-SLC25A27	3149	1916	3980	1514	1362	1265	3797	2879	2106	1830	764	1306	2655	2076	2395	1127	1337	1448
ANKH_1-SLC25A27_3	ANKH-SLC25A27	1591	988	1937	985	1063	973	2220	2784	1912	1244	1320	1050	2087	1504	2413	1433	1626	1517
ANKH_1-SLC25A28_1	ANKH-SLC25A28	2085	1774	3573	1429	1700	1419	1723	2251	1915	836	834	1097	3256	2418	2728	1471	1798	1654
ANKH_1-SLC25A28_2	ANKH-SLC25A28	1581	1201	2642	1863	1951	1666	1495	1736	1403	1477	1501	1152	3050	2311	3338	2790	2965	3178
ANKH_1-SLC25A28_3	ANKH-SLC25A28	646	544	1109	801	821	645	667	852	516	636	440	509	1340	974	1560	1147	1236	1219
ANKH_1-SLC25A29_1	ANKH-SLC25A29	5300	3089	6844	2436	2530	2353	8925	10075	7212	2282	2951	3252	2788	2622	3019	1843	2292	2249
ANKH_1-SLC25A29_2	ANKH-SLC25A29	3342	2781	5221	1335	1459	1272	5040	5452	3674	1132	881	1395	2327	2235	2263	908	899	915
ANKH_1-SLC25A29_3	ANKH-SLC25A29	4237	2502	4709	1959	2024	1686	6428	6539	4813	3321	1754	3523	2997	2346	2965	1762	2178	2390
ANKH_1-SLC25A3_1	ANKH-SLC25A3	2090	1435	2996	301	406	326	333	713	313	37	306	229	1711	1761	2013	1365	1643	1547
ANKH_1-SLC25A3_2	ANKH-SLC25A3	1773	1170	2437	406	410	373	236	224	151	79	37	22	2308	1905	2135	1176	1412	1426
ANKH_1-SLC25A3_3	ANKH-SLC25A3	671	532	1232	275	288	225	175	209	168	61	299	45	2152	1592	2277	1536	1731	1826
ANKH_1-SLC25A30_1	ANKH-SLC25A30	823	568	1233	900	978	874	1392	1642	862	1635	1324	709	2193	1602	1708	1137	1503	1606
ANKH_1-SLC25A30_2	ANKH-SLC25A30	4380	2861	6071	2013	2044	1978	5525	5586	3811	2686	2225	1909	3276	3133	3406	2594	2925	3009
ANKH_1-SLC25A30_3	ANKH-SLC25A30	574	603	1072	1027	1160	1142	559	698	757	1460	1136	991	2260	1843	2382	1967	2265	2374
ANKH_1-SLC25A32_1	ANKH-SLC25A32	592	434	880	763	784	757	734	720	575	631	841	688	868	1190	1164	662	939	863
ANKH_1-SLC25A32_2	ANKH-SLC25A32	1631	911	2115	1001	1127	891	2029	2306	1847	845	913	1173	1606	1199	1258	967	1026	998
ANKH_1-SLC25A32_3	ANKH-SLC25A32	1927	1491	3084	1240	1168	1089	3210	2489	2159	1857	923	1252	2325	1888	2253	1112	1423	1263
ANKH_1-SLC25A33_1	ANKH-SLC25A33	3446	2312	5427	1516	1517	1796	4941	4142	4278	2034	1295	1782	2580	1691	2573	2036	2212	2306
ANKH_1-SLC25A33_2	ANKH-SLC25A33	1936	1197	2635	705	955	1046	2582	2354	2114	1290	857	1513	1248	1117	1379	1182	1507	1377
ANKH_1-SLC25A33_3	ANKH-SLC25A33	2048	1212	3312	1100	1318	1236	2309	2662	2258	819	1232	1622	1943	2101	1901	814	1188	1241
ANKH_1-SLC25A36_1	ANKH-SLC25A36	1461	1225	2151	1357	1616	1344	1514	1940	1596	1246	1323	1801	2357	2118	2117	1338	1639	1831
ANKH_1-SLC25A36_2	ANKH-SLC25A36	764	498	903	862	909	673	1477	1701	983	1708	1590	607	1062	1198	1263	461	732	614
ANKH_1-SLC25A36_3	ANKH-SLC25A36	4329	2825	5083	1587	1482	1526	4132	3718	3330	2556	1357	1973	3327	2999	2715	1563	2209	2074
ANKH_1-SLC25A37_1	ANKH-SLC25A37	1730	1352	2798	1407	1527	1420	3156	3560	2960	1623	1568	1878	2741	2385	2846	1960	2225	2418
ANKH_1-SLC25A37_2	ANKH-SLC25A37	2161	1396	2847	1679	1728	1342	3743	4657	2905	1388	1296	1741	2503	2816	2733	972	1096	1099
ANKH_1-SLC25A37_3	ANKH-SLC25A37	4859	2822	6055	1788	1929	1932	5534	6256	5056	1739	1863	2386	3780	3037	3458	1784	2275	2219
ANKH_1-SLC25A38_1	ANKH-SLC25A38	2122	1462	2959	1070	1003	938	3965	3372	2066	2213	1047	647	1398	1411	1931	835	1056	977
ANKH_1-SLC25A38_2	ANKH-SLC25A38	2082	1526	3464	1509	1599	1689	2832	3208	3259	1642	1476	2315	2663	2256	2299	1181	1549	1272
ANKH_1-SLC25A38_3	ANKH-SLC25A38	2437	1330	3056	1367	1351	1316	3197	3831	2536	1311	1601	1641	2012	1670	1929	1284	1533	1534
ANKH_1-SLC25A39_1	ANKH-SLC25A39	1945	1675	2986	1217	1421	1033	4066	4473	2170	2829	2013	1262	2547	1749	1993	1470	1682	1659
ANKH_1-SLC25A39_2	ANKH-SLC25A39	2514	1593	4159	1911	1634	1684	5103	4164	3589	2894	1484	2604	2284	1963	2501	1215	1559	1653
ANKH_1-SLC25A39_3	ANKH-SLC25A39	2204	1536	3459	1589	1836	1663	3192	3188	2580	2463	1454	1708	2146	2025	2459	1771	2057	1935
ANKH_1-SLC25A4_1	ANKH-SLC25A4	748	482	974	534	541	531	952	1131	875	353	429	544	1313	1018	1115	755	828	1033
ANKH_1-SLC25A4_2	ANKH-SLC25A4	2626	1905	4010	1588	1899	1623	4053	5146	3194	1989	2535	1731	2594	2004	2284	1268	1420	1473
ANKH_1-SLC25A4_3	ANKH-SLC25A4	1997	1421	2610	1199	1249	1153	2381	2682	1692	1057	1308	1032	1944	1653	1851	1327	1558	1300
ANKH_1-SLC25A40_1	ANKH-SLC25A40	1929	1237	2448	1147	1342	1159	2360	2695	1983	1480	1328	1793	1838	1434	1831	1430	1869	1799
ANKH_1-SLC25A40_2	ANKH-SLC25A40	1615	902	2028	929	754	675	1993	2138	1497	1107	894	725	1859	1322	1369	1018	1216	1083
ANKH_1-SLC25A40_3	ANKH-SLC25A40	785	540	1240	730	756	715	1319	1284	999	1107	838	621	1258	990	1630	728	752	760
ANKH_1-SLC25A42_1	ANKH-SLC25A42	4448	2453	6471	1174	1196	1117	5146	6138	3405	1246	1815	1604	4593	2790	3592	1335	1579	1507
ANKH_1-SLC25A42_2	ANKH-SLC25A42	2517	1884	4232	1293	1535	1421	3841	5000	3468	1575	2243	2061	4363	3245	3593	1741	2115	2128
ANKH_1-SLC25A42_3	ANKH-SLC25A42	3924	2487	5913	1703	1758	1652	4827	4668	3280	1923	1843	1582	2818	2575	2544	1264	1517	1578
ANKH_1-SLC25A43_1	ANKH-SLC25A43	3222	2212	7549	1369	1750	1866	4493	5295	4223	1667	1624	2440	2881	2696	3227	1819	2079	2055
ANKH_1-SLC25A43_2	ANKH-SLC25A43	3891	2551	5515	1505	1736	1561	4506	4606	3884	2222	1921	2216	2690	1932	2216	1375	1501	1596
ANKH_1-SLC25A43_3	ANKH-SLC25A43	3132	2770	4430	1996	1725	1883	5327	4013	3872	2642	1298	2504	2319	2403	2388	1707	1944	1989
ANKH_1-SLC25A44_1	ANKH-SLC25A44	1944	1174	2565	1078	1177	902	3096	3373	1774	1617	1566	1030	2024	1557	1595	1239	1387	1307
ANKH_1-SLC25A44_2	ANKH-SLC25A44	2922	1572	3713	1216	1306	1076	3749	4134	3083	1453	1000	1513	2686	1709	2712	1053	1544	1222
ANKH_1-SLC25A44_3	ANKH-SLC25A44	1364	861	2010	636	888	699	1430	1935	1306	736	614	730	1991	1241	1739	1101	1254	1092
ANKH_1-SLC25A45_1	ANKH-SLC25A45	1809	1071	2930	1223	1433	1227	2554	3225	1967	1253	2070	1422	2061	2097	2302	1621	2107	1904
ANKH_1-SLC25A45_2	ANKH-SLC25A45	1359	1105	2494	1408	1655	1716	1644	2198	1871	1649	1779	1949	3044	2289	2660	1509	1757	1629
ANKH_1-SLC25A45_3	ANKH-SLC25A45	369	474	936	1940	1892	1783	848	1242	1069	2465	2321	2408	2079	1528	1891	1618	1849	2144
ANKH_1-SLC25A46_1	ANKH-SLC25A46	4165	2986	6012	1965	1981	2109	6179	5915	5098	1921	1422	2242	3863	2940	3180	2567	2890	2969
ANKH_1-SLC25A46_2	ANKH-SLC25A46	1341	674	1256	589	483	422	1808	1128	981	1076	343	452	1622	1707	1335	675	917	837
ANKH_1-SLC25A46_3	ANKH-SLC25A46	3660	2194	4686	1871	2113	2173	4075	4247	3659	2315	1847	2572	3454	2922	3226	2083	2454	2400
ANKH_1-SLC25A48_1	ANKH-SLC25A48	2520	2009	4238	1102	1319	1132	4326	5572	2835	1674	2329	879	1898	2019	1910	1080	1304	1462
ANKH_1-SLC25A48_2	ANKH-SLC25A48	2290	1593	3105	1445	1556	1436	2924	3741	2684	1273	1508	1898	1895	2008	2119	1519	1669	1741
ANKH_1-SLC25A48_3	ANKH-SLC25A48	1882	1200	2473	1334	1302	939	3098	3310	2322	1242	1001	1228	2491	2080	2575	886	992	877
ANKH_1-SLC25A5_1	ANKH-SLC25A5	1206	806	1837	744	618	489	1352	1404	835	562	502	216	1750	1441	2346	1091	1367	1361
ANKH_1-SLC25A5_2	ANKH-SLC25A5	2292	1515	2733	1084	1055	746	3982	4063	2184	1498	1496	1448	2019	1787	1978	541	597	632
ANKH_1-SLC25A5_3	ANKH-SLC25A5	4011	2949	6413	1398	1873	1729	4183	6041	4575	1194	1614	1914	3928	3093	3255	1733	2104	2129
ANKH_1-SLC25A51_1	ANKH-SLC25A51	1673	1045	2559	840	675	686	990	958	630	502	267	316	1913	1974	2172	1347	1387	1553
ANKH_1-SLC25A51_2	ANKH-SLC25A51	997	811	1418	1554	1390	1257	2293	2282	1961	1756	1393	1500	1743	1436	2051	960	1189	1146
ANKH_1-SLC25A51_3	ANKH-SLC25A51	995	636	1098	693	558	685	973	950	679	363	415	729	1116	1198	1397	587	597	573
ANKH_1-SLC25A53_1	ANKH-SLC25A53	3057	1898	5260	1691	1655	1803	4448	5261	4049	1252	2466	1832	3853	2806	2500	1415	1644	1748
ANKH_1-SLC25A53_2	ANKH-SLC25A53	1361	1263	2321	1249	1246	1438	2357	2468	2055	904	1300	1779	2651	2072	2387	1376	1688	1547
ANKH_1-SLC25A53_3	ANKH-SLC25A53	5875	4364	8796	2579	3188	2731	7789	9802	6521	2581	3192	2759	4717	3181	3250	2222	2425	2684
ANKH_1-SLC25A6_1	ANKH-SLC25A6	5067	3298	7145	2968	3095	2387	8888	8477	5994	3981	2898	2482	4349	3457	4040	2767	3476	3061
ANKH_1-SLC25A6_2	ANKH-SLC25A6	2626	2109	4338	1795	2257	1699	4913	6176	3994	2661	3257	1946	3608	3108	3212	1619	1784	1692
ANKH_1-SLC25A6_3	ANKH-SLC25A6	2221	1504	2935	1972	1774	1471	4020	4752	3068	1606	2356	1404	2377	1709	1798	1813	2165	2082
ANKH_1-SLC26A11_1	ANKH-SLC26A11	2725	1871	3880	1229	1089	1168	4397	3535	3177	1137	761	1440	3176	2639	2589	1110	1278	1394
ANKH_1-SLC26A11_2	ANKH-SLC26A11	3006	2363	4772	2380	2247	2490	4351	5258	4056	3566	3044	2411	3496	2740	3783	2440	3151	2580
ANKH_1-SLC26A11_3	ANKH-SLC26A11	1655	1123	2288	945	1059	1103	3031	3094	2340	1375	829	915	1308	1331	1889	889	1040	925
ANKH_1-SLC26A2_1	ANKH-SLC26A2	1648	1268	2728	1103	1159	977	2556	3203	1651	1211	1312	954	2184	2097	2659	1225	1590	1545
ANKH_1-SLC26A2_2	ANKH-SLC26A2	2524	1520	3364	1179	1305	1058	3216	4074	2526	1200	1414	1178	2187	1790	1904	1329	1634	1540
ANKH_1-SLC26A2_3	ANKH-SLC26A2	2485	1966	3564	2002	2015	1827	3190	3497	3366	2988	2307	2624	2714	2097	3036	2150	2785	2854
ANKH_1-SLC26A6_1	ANKH-SLC26A6	4627	2821	5942	1755	1532	1400	5544	4695	3895	2032	1287	1866	3453	2885	3334	1751	2229	2085
ANKH_1-SLC26A6_2	ANKH-SLC26A6	1066	917	1599	858	1111	1172	1338	1856	1463	1163	1631	965	1811	1305	1695	1307	1532	1692
ANKH_1-SLC26A6_3	ANKH-SLC26A6	3528	2387	4735	1504	1910	1719	5282	7071	3867	1395	2473	1311	2290	2374	3083	1912	1964	2220
ANKH_1-SLC27A1_1	ANKH-SLC27A1	4311	2754	5610	1620	1892	1716	7699	8842	5309	1805	1974	1722	3088	2430	2505	887	925	964
ANKH_1-SLC27A1_2	ANKH-SLC27A1	5137	3125	6339	1713	1456	1621	7390	7165	6042	2076	1738	2327	3129	2772	2518	1311	1774	1644
ANKH_1-SLC27A1_3	ANKH-SLC27A1	4401	2600	5548	1296	1479	1317	5943	6811	3727	2078	1663	1390	3435	3200	2949	1176	1487	1450
ANKH_1-SLC27A2_1	ANKH-SLC27A2	2874	2013	4430	906	1116	962	4283	4259	2433	1494	1227	932	2858	2175	3250	1397	1653	1546
ANKH_1-SLC27A2_2	ANKH-SLC27A2	1034	805	1661	1070	1203	869	1091	1307	995	1444	1569	998	1881	1719	1526	1136	1452	1444
ANKH_1-SLC27A2_3	ANKH-SLC27A2	1540	1170	2417	1410	1790	1556	1724	2007	1809	1595	1607	1628	3118	2432	2641	1508	1702	1837
ANKH_1-SLC27A3_1	ANKH-SLC27A3	1256	1217	1814	902	1122	964	2076	2485	1881	1509	1038	901	3055	2716	2359	1511	1736	1906
ANKH_1-SLC27A3_2	ANKH-SLC27A3	802	587	1423	735	813	778	968	1132	1230	628	721	1199	1729	1309	2181	799	871	948
ANKH_1-SLC27A3_3	ANKH-SLC27A3	1886	1169	3081	1148	1151	1055	3617	3647	2181	1536	1421	1110	3103	2091	2997	1051	1440	1452
ANKH_1-SLC27A4_1	ANKH-SLC27A4	3833	2208	5588	1361	1418	990	4642	3359	2722	1724	982	1113	2207	1829	2698	1803	2149	2181
ANKH_1-SLC27A4_2	ANKH-SLC27A4	4645	2290	5639	969	1025	991	4209	6097	4157	741	1051	1418	2483	2043	2193	648	815	824
ANKH_1-SLC27A4_3	ANKH-SLC27A4	977	621	1658	1074	852	1088	1379	1509	1913	668	741	1588	1373	1049	1227	880	1014	1061
ANKH_1-SLC27A5_1	ANKH-SLC27A5	2535	1828	3952	1844	1833	1526	3956	4006	2845	2056	1413	1310	3007	1934	2521	2260	2468	2695
ANKH_1-SLC27A5_2	ANKH-SLC27A5	1836	1400	2982	1067	1490	1257	2350	3791	2300	901	1508	1195	2347	1881	3015	1203	1674	1564
ANKH_1-SLC27A5_3	ANKH-SLC27A5	1264	911	2162	1203	1301	922	2116	2475	1830	1295	1091	1180	1840	1663	1871	941	1092	1100
ANKH_1-SLC27A6_1	ANKH-SLC27A6	2028	1263	2404	1254	1494	921	2521	2481	1594	1511	1966	950	2899	2663	2706	1839	2201	2446
ANKH_1-SLC27A6_2	ANKH-SLC27A6	2144	1372	3012	1235	1507	1356	2587	3472	2849	1669	1865	3015	2490	1749	2001	1142	1201	1330
ANKH_1-SLC27A6_3	ANKH-SLC27A6	1874	1394	2861	1391	1441	1457	2671	2733	2554	2511	1481	2164	2786	2219	2857	1785	1828	1721
ANKH_1-SLC29A1_1	ANKH-SLC29A1	4090	2221	5903	1798	1691	1657	6297	5975	4466	1969	1754	1821	2977	2298	2608	1541	1897	1974
ANKH_1-SLC29A1_2	ANKH-SLC29A1	1090	1045	1673	808	1134	743	1745	2671	1789	927	1401	1651	1928	1415	1550	947	1204	1252
ANKH_1-SLC29A1_3	ANKH-SLC29A1	2601	1515	2965	1634	1635	1345	3715	3999	2585	1609	1902	1553	2905	2327	2774	1652	1815	1892
ANKH_1-SLC29A2_1	ANKH-SLC29A2	3964	2291	4722	1357	1720	1462	4860	6528	3508	1366	1771	1594	2847	2615	2692	1266	1352	1285
ANKH_1-SLC29A2_2	ANKH-SLC29A2	1103	744	1656	1089	1268	1252	1954	2182	1961	1569	1409	1496	2217	1449	1890	1131	1239	1237
ANKH_1-SLC29A2_3	ANKH-SLC29A2	477	315	666	1207	1069	1098	1104	1245	1386	1701	1575	1891	1239	971	1356	995	1132	1292
ANKH_1-SLC29A3_1	ANKH-SLC29A3	1939	1297	3173	903	890	1257	2479	2813	3036	1101	951	2314	1545	1236	1735	880	1266	1133
ANKH_1-SLC29A3_2	ANKH-SLC29A3	4067	2484	5349	1825	2012	1980	5885	7123	4836	2005	2421	2287	3037	2796	2631	1309	1553	1493
ANKH_1-SLC29A3_3	ANKH-SLC29A3	3176	2616	4626	1948	2176	1746	4505	5772	3774	1632	2342	2494	3262	2741	3028	1782	2110	1867
ANKH_1-SLC29A4_1	ANKH-SLC29A4	3157	1795	3820	1349	1256	1337	4584	3743	3188	1481	1417	1271	3222	2046	2937	1325	1868	1777
ANKH_1-SLC29A4_2	ANKH-SLC29A4	2431	1883	4220	2021	2036	1994	4789	5529	3854	2266	2105	2025	3118	2448	2802	898	1095	977
ANKH_1-SLC29A4_3	ANKH-SLC29A4	2917	2157	4143	1847	2025	1811	5436	6923	4229	2085	2360	1833	2824	3008	3078	1368	1615	1523
ANKH_1-SLC2A1_1	ANKH-SLC2A1	2996	2193	4529	1719	1899	1977	4922	5242	4038	1696	1389	1730	3069	2107	2274	879	1034	1108
ANKH_1-SLC2A1_2	ANKH-SLC2A1	1311	1023	2061	967	1009	849	2189	2408	2225	585	730	1153	1911	1513	1689	661	753	791
ANKH_1-SLC2A1_3	ANKH-SLC2A1	4410	2628	5698	1389	1691	1446	4790	5472	3447	1553	1665	1435	2430	1740	2808	1289	1550	1579
ANKH_1-SLC2A11_1	ANKH-SLC2A11	528	423	862	1526	1165	1267	1181	1142	879	1935	1095	1134	1832	1186	1976	1135	1539	1498
ANKH_1-SLC2A11_2	ANKH-SLC2A11	3078	2224	4410	2175	2010	1966	4780	5106	3486	2570	2596	2347	3385	3386	3474	1919	2158	2267
ANKH_1-SLC2A11_3	ANKH-SLC2A11	1925	1917	3126	1244	1569	1001	1880	2546	1431	953	1814	1372	2008	1701	2283	1428	1770	1771
ANKH_1-SLC2A13_1	ANKH-SLC2A13	1140	585	1442	598	553	694	1540	1567	1496	550	722	548	1373	895	1483	1206	1189	1227
ANKH_1-SLC2A13_2	ANKH-SLC2A13	2338	1699	2747	709	1264	763	2692	4167	2166	856	994	1082	1568	1472	1658	757	754	913
ANKH_1-SLC2A13_3	ANKH-SLC2A13	2825	1899	4152	1936	1995	1926	3238	3612	3117	2281	2522	2672	2324	2037	2682	1925	2354	2393
ANKH_1-SLC2A3_1	ANKH-SLC2A3	2397	1872	3646	2270	2260	1847	3221	3341	2726	3241	2370	2508	3288	2755	3244	2628	3248	2979
ANKH_1-SLC2A3_2	ANKH-SLC2A3	2814	2197	5247	1679	1642	1636	3607	3692	3634	1830	1330	2137	2768	2358	3344	2144	2795	2572
ANKH_1-SLC2A3_3	ANKH-SLC2A3	391	263	492	584	545	438	600	527	365	823	270	266	775	505	793	580	663	757
ANKH_1-SLC2A6_1	ANKH-SLC2A6	7553	5086	10246	2008	2207	1998	8619	9999	5996	1985	2225	2368	4501	3123	4172	2152	2060	2208
ANKH_1-SLC2A6_2	ANKH-SLC2A6	4469	2523	6279	1842	2166	2002	7267	8219	5347	2747	2779	2341	3600	2814	3059	1643	1759	1879
ANKH_1-SLC2A6_3	ANKH-SLC2A6	4386	2914	6868	1560	1916	1740	5181	6525	5071	1777	1743	2005	3246	2279	3312	1076	1402	1435
ANKH_1-SLC2A8_1	ANKH-SLC2A8	1028	696	1413	1143	1279	1021	1819	2092	1682	1548	1575	1785	1792	1763	2105	1224	1427	1386
ANKH_1-SLC2A8_2	ANKH-SLC2A8	1840	1592	3279	870	1137	828	2802	4502	1807	1001	1743	705	2466	1780	2060	658	755	835
ANKH_1-SLC2A8_3	ANKH-SLC2A8	2470	1349	2561	2098	2057	2065	3760	4590	3573	2832	2339	2842	2585	2321	2306	1527	1707	1646
ANKH_1-SLC30A1_1	ANKH-SLC30A1	2759	1757	4414	989	1119	1077	4068	5412	3596	1219	1415	1824	1726	1584	1545	1247	1782	1611
ANKH_1-SLC30A1_2	ANKH-SLC30A1	1922	1467	3145	1586	1470	1240	2838	3217	2215	2169	1780	1770	2646	2140	2501	802	1113	1067
ANKH_1-SLC30A1_3	ANKH-SLC30A1	936	776	1722	1143	1448	1137	1651	2335	1458	1401	1334	962	1611	1362	1462	860	1089	1153
ANKH_1-SLC30A3_1	ANKH-SLC30A3	809	746	1532	1507	1461	1350	1960	2299	1730	1895	1546	1265	1784	1467	1586	1272	1508	1455
ANKH_1-SLC30A3_2	ANKH-SLC30A3	328	318	561	727	948	547	733	1091	583	1360	946	471	879	1170	964	817	792	1136
ANKH_1-SLC30A3_3	ANKH-SLC30A3	2081	1451	2830	1575	1500	1425	4033	3693	2801	2278	1253	1731	2057	1590	1861	1426	1539	1548
ANKH_1-SLC30A4_1	ANKH-SLC30A4	2114	1433	2936	997	994	1169	2899	3396	2733	1413	1419	2215	2625	2469	2378	1888	2347	2271
ANKH_1-SLC30A4_2	ANKH-SLC30A4	659	461	916	966	1106	962	845	1320	821	984	1525	1431	1330	1084	1411	1129	1391	1366
ANKH_1-SLC30A4_3	ANKH-SLC30A4	2276	1446	3609	1658	1675	1817	3620	4034	3630	2076	2028	3331	3026	2403	2699	1544	2170	1879
ANKH_1-SLC30A5_1	ANKH-SLC30A5	1025	742	1460	514	705	696	1085	1629	1229	637	862	898	987	1032	1250	930	1240	946
ANKH_1-SLC30A5_2	ANKH-SLC30A5	2631	1737	2961	1169	974	1092	3823	3230	2786	1807	1063	1445	2675	1891	2796	1437	1813	1681
ANKH_1-SLC30A5_3	ANKH-SLC30A5	1411	1200	2250	1619	1606	1246	2408	2303	1729	2042	1503	1456	2019	2131	2344	1913	2284	2351
ANKH_1-SLC30A6_1	ANKH-SLC30A6	2419	1346	2441	1199	1069	886	3057	2636	2005	1614	803	1308	3168	2462	2560	1387	1706	1591
ANKH_1-SLC30A6_2	ANKH-SLC30A6	3758	2177	4124	1881	1627	1656	5307	3904	3835	2975	1484	1884	2488	2692	2779	1339	1643	1686
ANKH_1-SLC30A6_3	ANKH-SLC30A6	1174	876	2068	858	898	866	1512	1506	1036	1333	1123	693	1669	1463	2147	1005	1353	1280
ANKH_1-SLC30A7_1	ANKH-SLC30A7	3963	2193	5768	1137	1308	1097	4539	5201	3062	1246	1523	895	2879	2706	2486	1143	1394	1289
ANKH_1-SLC30A7_2	ANKH-SLC30A7	1750	1403	3120	1006	1149	1172	1940	2671	2227	1158	1197	1172	2358	1592	2412	1524	1543	1491
ANKH_1-SLC30A7_3	ANKH-SLC30A7	2166	1777	3551	1308	1695	1471	2288	2884	2559	1613	1445	2892	3604	2644	3828	1918	2450	2245
ANKH_1-SLC30A9_1	ANKH-SLC30A9	1747	1128	8740	494	456	509	318	332	301	66	84	103	2395	2007	1646	1226	1471	1522
ANKH_1-SLC30A9_2	ANKH-SLC30A9	3918	2603	5859	1349	1130	1271	2501	1647	1273	812	359	303	3146	2493	2670	1650	1792	1869
ANKH_1-SLC30A9_3	ANKH-SLC30A9	4707	2751	5496	988	987	788	483	574	277	155	100	106	3018	2164	2781	2348	2773	2947
ANKH_1-SLC31A1_1	ANKH-SLC31A1	1845	1624	3265	1155	1439	1233	1667	2371	1464	560	1345	864	2513	1771	2260	1291	1406	1584
ANKH_1-SLC31A1_2	ANKH-SLC31A1	1742	1292	2384	914	1009	910	1360	1640	1057	320	469	442	1916	1610	1824	1521	1716	1537
ANKH_1-SLC31A1_3	ANKH-SLC31A1	2857	1512	3336	1085	1156	1021	1993	1996	1655	468	544	652	2412	2142	2554	1533	1786	1695
ANKH_1-SLC31A2_1	ANKH-SLC31A2	4411	3866	6746	1563	1607	1561	6482	6029	4391	1854	1423	1525	2981	2841	2871	1134	1434	1720
ANKH_1-SLC31A2_2	ANKH-SLC31A2	2852	2139	4373	1493	1489	1476	4952	5120	3956	1905	1881	2600	2944	2348	2263	1364	1589	1634
ANKH_1-SLC31A2_3	ANKH-SLC31A2	2093	1492	2911	1399	1203	1398	2578	2145	3147	1463	1231	2363	1581	1493	1705	1186	1483	1464
ANKH_1-SLC33A1_1	ANKH-SLC33A1	3743	2427	4783	1500	1531	1141	3605	4057	2019	1116	1195	621	3110	2608	2446	1783	2024	2101
ANKH_1-SLC33A1_2	ANKH-SLC33A1	1269	1014	2199	810	915	959	1727	1797	1653	799	721	891	2323	1966	2295	1131	1607	1436
ANKH_1-SLC33A1_3	ANKH-SLC33A1	3465	2336	5929	1048	1106	1100	2756	3382	2795	571	748	1173	3990	2809	3185	1341	1540	1376
ANKH_1-SLC35A1_1	ANKH-SLC35A1	2654	2164	4345	1228	1334	1201	3513	4866	3239	1500	1829	1715	2164	1548	2447	1039	1275	1148
ANKH_1-SLC35A1_2	ANKH-SLC35A1	3084	1870	4070	1212	1598	1315	3394	4951	3093	1041	1708	1981	1900	2180	2322	1274	1753	1630
ANKH_1-SLC35A1_3	ANKH-SLC35A1	2256	1855	3862	1147	1293	1159	3785	4304	3024	1471	1535	1776	1511	1304	2349	1238	1526	1607
ANKH_1-SLC35A2_1	ANKH-SLC35A2	1648	1361	2383	1321	1568	1475	2556	3276	2426	1671	1888	1491	2867	2238	2942	1074	1253	1230
ANKH_1-SLC35A2_2	ANKH-SLC35A2	3245	2312	4125	2146	2168	1650	5156	6061	3868	1822	1839	1655	3696	3000	2901	1524	1678	1828
ANKH_1-SLC35A2_3	ANKH-SLC35A2	6863	4171	9118	1648	2086	1770	4335	5528	3164	949	1371	804	4115	3549	3828	2102	2481	2303
ANKH_1-SLC35A3_1	ANKH-SLC35A3	1585	1217	2521	1353	1779	1707	1413	2053	1859	1493	1934	1907	2585	1794	2265	1274	1543	1676
ANKH_1-SLC35A3_2	ANKH-SLC35A3	3072	1775	3946	1249	1548	1587	3261	3811	2891	1414	2218	1662	2469	2122	2776	1349	1476	1407
ANKH_1-SLC35A3_3	ANKH-SLC35A3	2345	1332	3173	904	772	753	1998	2478	1668	731	854	561	1462	1096	1839	1493	1875	1921
ANKH_1-SLC35A4_1	ANKH-SLC35A4	755	551	1462	1621	1596	1457	1154	1695	1259	1885	2089	2051	2510	1654	2264	1513	1773	1792
ANKH_1-SLC35A4_2	ANKH-SLC35A4	5278	3656	6703	1694	1629	1387	6791	7144	4633	1856	1604	1740	2966	2525	3258	1643	2061	2163
ANKH_1-SLC35A4_3	ANKH-SLC35A4	3232	2354	4361	1442	1560	1298	6679	6215	4047	2842	1964	1914	3028	2633	2503	1074	1327	1187
ANKH_1-SLC35A5_1	ANKH-SLC35A5	2467	1594	3503	687	905	694	3030	3474	1985	1062	787	783	2544	2026	2375	1484	1937	1874
ANKH_1-SLC35A5_2	ANKH-SLC35A5	2232	1886	3477	1146	1387	1282	3020	3555	2780	1412	1409	2187	2814	1714	2728	1239	1524	1507
ANKH_1-SLC35A5_3	ANKH-SLC35A5	2099	1377	2896	2032	1870	1739	2928	2627	2116	2054	1447	1470	2183	1938	2569	1925	2141	2298
ANKH_1-SLC35B1_1	ANKH-SLC35B1	991	773	1760	51	95	34	65	86	60	18	27	116	3118	2081	2523	1886	2214	2247
ANKH_1-SLC35B1_2	ANKH-SLC35B1	4742	2937	6082	410	510	395	1002	1243	655	361	394	172	3971	3434	3031	1997	2523	2442
ANKH_1-SLC35B1_3	ANKH-SLC35B1	686	767	1487	123	129	121	50	74	73	59	53	71	2188	1787	2452	2458	3095	3163
ANKH_1-SLC35B2_1	ANKH-SLC35B2	3377	2075	4884	1641	1676	1810	4249	4851	3659	1329	1347	1373	2873	2460	2665	1630	1879	1756
ANKH_1-SLC35B2_2	ANKH-SLC35B2	2826	1783	3947	1097	1374	1178	3125	3941	2120	1000	1264	846	2499	2403	2654	1228	1367	1325
ANKH_1-SLC35B2_3	ANKH-SLC35B2	2741	2013	4066	1692	2257	2190	4306	5147	4737	1609	1928	2810	3682	2835	3081	1335	1772	1830
ANKH_1-SLC35B3_1	ANKH-SLC35B3	3610	2311	4621	1408	1347	1260	4433	4712	3523	1282	1200	1513	2185	1712	2076	1598	1954	1685
ANKH_1-SLC35B3_2	ANKH-SLC35B3	620	560	1306	1147	1536	1191	680	1222	1128	990	1971	1851	1470	1420	1772	1283	1604	1645
ANKH_1-SLC35B3_3	ANKH-SLC35B3	1856	1131	2833	1011	1128	1088	1585	1714	1785	1191	1225	1419	1964	1675	1866	1805	2253	2245
ANKH_1-SLC35B4_1	ANKH-SLC35B4	1395	1064	2199	1184	1352	1023	1667	2035	1003	1123	1127	803	1849	1652	2501	1311	1790	1660
ANKH_1-SLC35B4_2	ANKH-SLC35B4	716	435	1140	781	664	620	838	816	739	772	528	586	1167	732	813	648	900	1009
ANKH_1-SLC35B4_3	ANKH-SLC35B4	1911	1047	2232	1042	940	772	2064	1933	1872	937	522	1190	1386	1265	1346	825	1035	900
ANKH_1-SLC35C1_1	ANKH-SLC35C1	4646	3577	7376	1543	1729	1529	7923	6103	4266	2407	1290	2029	3301	2431	3555	1222	1537	1433
ANKH_1-SLC35C1_2	ANKH-SLC35C1	4088	2751	5310	1191	1333	1311	5210	5574	3648	1242	1584	1132	3402	2323	3277	958	1046	1170
ANKH_1-SLC35C1_3	ANKH-SLC35C1	3024	2033	3372	1320	1453	1254	3550	4400	2634	1101	2059	1188	1941	2161	2188	1677	2037	2107
ANKH_1-SLC35C2_1	ANKH-SLC35C2	1319	1274	3274	1627	1747	1798	2565	3193	2736	1742	1597	2293	2809	1913	2593	1571	1865	1582
ANKH_1-SLC35C2_2	ANKH-SLC35C2	2246	1540	2849	1100	1327	1237	2951	3919	2693	1031	1374	1146	2558	1861	1984	1013	1201	1184
ANKH_1-SLC35C2_3	ANKH-SLC35C2	3546	2217	4779	1656	1641	1403	4399	4315	3110	1971	1513	1572	3233	1897	2640	1652	1838	1538
ANKH_1-SLC35D1_1	ANKH-SLC35D1	1032	768	1561	1169	827	1070	2106	2132	1724	1316	883	1161	2027	1325	1645	1078	1300	1184
ANKH_1-SLC35D1_2	ANKH-SLC35D1	264	256	540	819	1033	756	388	524	403	1087	1324	473	1100	718	1024	864	1057	1258
ANKH_1-SLC35D1_3	ANKH-SLC35D1	378	391	827	915	1218	951	517	820	507	1043	969	1050	1580	1377	1415	1414	1610	1648
ANKH_1-SLC35D2_1	ANKH-SLC35D2	7408	4086	9428	2063	2019	2021	11184	10535	6172	2814	2970	2411	3648	3839	3886	1642	2023	1908
ANKH_1-SLC35D2_2	ANKH-SLC35D2	1137	925	1595	1394	1477	1355	1530	1891	1601	1508	1468	1869	2554	1617	1886	1283	1466	1587
ANKH_1-SLC35D2_3	ANKH-SLC35D2	1268	951	1613	1226	1368	998	1600	2110	1381	1324	1380	892	1923	1911	1812	1171	1413	1554
ANKH_1-SLC35E1_1	ANKH-SLC35E1	3507	1623	4393	1097	1148	999	4325	4437	2989	1357	1318	1270	2646	2327	2605	1333	1524	1431
ANKH_1-SLC35E1_2	ANKH-SLC35E1	2414	1464	3178	1826	2154	1466	3454	4201	2653	2023	1907	1640	2453	2384	2932	1861	2100	1942
ANKH_1-SLC35E1_3	ANKH-SLC35E1	3553	2254	4179	1360	1547	1424	4935	5351	3748	1707	1535	1790	2703	2567	3040	1299	1396	1735
ANKH_1-SLC35E2A_1	ANKH-SLC35E2A	2522	2221	4270	1973	2118	2047	3973	5226	3356	1946	1741	1809	3536	2544	2881	1969	2224	2247
ANKH_1-SLC35E2A_2	ANKH-SLC35E2A	2023	1700	3342	1167	1465	1491	3008	4406	3715	1238	2043	2112	2741	2054	2240	913	1138	1033
ANKH_1-SLC35E2A_3	ANKH-SLC35E2A	2456	2077	3937	1650	1692	1511	3982	3664	2601	2379	1478	1253	2791	2448	2561	1501	1980	1777
ANKH_1-SLC35E2B_1	ANKH-SLC35E2B	1236	1082	1987	1200	1409	1138	1579	2360	1393	1145	1699	1495	2453	1636	2145	1216	1362	1358
ANKH_1-SLC35E2B_2	ANKH-SLC35E2B	3330	2541	5107	1504	1477	1329	5011	6018	4660	1350	1310	2222	2326	2010	1994	1307	1592	1583
ANKH_1-SLC35E2B_3	ANKH-SLC35E2B	3388	2606	4900	1518	1527	1323	4909	5047	3022	2313	1563	1311	3291	2298	2884	1401	1760	1625
ANKH_1-SLC35E3_1	ANKH-SLC35E3	2546	1520	3437	1570	1272	1324	4334	3467	2482	2471	1562	1660	2437	1967	2243	1346	1523	1746
ANKH_1-SLC35E3_2	ANKH-SLC35E3	1513	1263	4535	1357	1562	1276	2945	4189	2314	1082	2133	1154	2227	1754	2252	1128	1310	1420
ANKH_1-SLC35E3_3	ANKH-SLC35E3	3176	2517	5097	2214	2677	2300	4537	5499	4255	2848	2242	2970	4638	2860	3536	3242	3752	3833
ANKH_1-SLC35E4_1	ANKH-SLC35E4	1233	917	2097	941	928	983	1875	2409	1772	945	1590	1230	1571	1489	1366	759	821	783
ANKH_1-SLC35E4_2	ANKH-SLC35E4	1975	1617	3179	1545	1492	1494	4409	3828	2712	2167	1307	1404	2623	2322	2664	1135	1466	1484
ANKH_1-SLC35E4_3	ANKH-SLC35E4	11767	7650	14804	3424	3404	3088	16744	15500	9993	3584	3042	3804	6047	4486	5736	2977	3667	3265
ANKH_1-SLC35F2_1	ANKH-SLC35F2	2435	2322	3660	1296	1607	1352	2766	2858	2122	1098	1139	993	3100	2306	2561	1471	1762	1681
ANKH_1-SLC35F2_2	ANKH-SLC35F2	4370	3280	6846	1645	1579	1735	3525	3529	3283	1041	832	1378	2472	2263	2998	1870	2238	2200
ANKH_1-SLC35F2_3	ANKH-SLC35F2	3384	2336	4862	2696	2494	2461	4937	5378	3492	3209	3083	2391	3212	3710	3979	2716	3443	3449
ANKH_1-SLC35F3_1	ANKH-SLC35F3	3257	2217	4797	1633	1718	1602	4734	4884	3564	2210	1473	2154	3090	2285	2322	1580	2225	2211
ANKH_1-SLC35F3_2	ANKH-SLC35F3	7277	3576	7231	1481	1500	1132	11594	8864	4177	3483	1747	1280	3646	2662	3365	835	1163	1098
ANKH_1-SLC35F3_3	ANKH-SLC35F3	1029	550	1388	694	745	711	1341	1487	1297	816	789	997	1344	935	1471	813	925	899
ANKH_1-SLC35F5_1	ANKH-SLC35F5	1321	1114	2367	1059	1515	1088	2380	3707	2083	1389	1996	1001	2739	2024	2842	1816	2423	2390
ANKH_1-SLC35F5_2	ANKH-SLC35F5	825	742	1545	1584	1906	1920	1470	1838	1721	2081	2272	2379	2858	1929	2486	1698	1856	1863
ANKH_1-SLC35F5_3	ANKH-SLC35F5	943	949	1738	776	788	712	2193	2258	1336	1433	1246	911	1160	986	1533	1374	1545	1847
ANKH_1-SLC35F6_1	ANKH-SLC35F6	3897	2731	4976	1423	1444	1291	5015	4717	3699	1551	1120	1707	3331	3551	2977	1408	1499	1609
ANKH_1-SLC35F6_2	ANKH-SLC35F6	1952	1663	3037	2337	2387	1784	3050	3484	2532	2858	2332	2035	3019	2444	2773	2291	2631	2914
ANKH_1-SLC35F6_3	ANKH-SLC35F6	4692	3072	6670	1638	1515	1473	8017	8051	5084	2471	2008	1712	2775	2615	2734	1263	1608	1640
ANKH_1-SLC35G1_1	ANKH-SLC35G1	6424	4541	8815	2412	2225	2006	8108	8198	5313	2909	3375	2710	4394	3064	3686	2216	2682	2545
ANKH_1-SLC35G1_2	ANKH-SLC35G1	1291	782	1427	723	765	611	1903	2294	1481	1236	1033	1344	1682	770	1074	1153	1201	1219
ANKH_1-SLC35G1_3	ANKH-SLC35G1	1496	971	2240	896	1072	900	1984	2771	1731	901	992	968	1941	1449	2182	1677	1880	1927
ANKH_1-SLC35G2_1	ANKH-SLC35G2	1309	1259	2121	1847	1952	1494	2418	2848	1522	2831	2822	1582	2401	1807	2183	1268	1327	1485
ANKH_1-SLC35G2_2	ANKH-SLC35G2	1964	1286	3210	1973	1865	2033	3676	3356	3344	3405	2164	3478	2077	1888	2057	1943	2235	2216
ANKH_1-SLC35G2_3	ANKH-SLC35G2	461	437	839	1249	1313	1072	872	1062	819	1273	1222	1087	1619	1232	1944	1117	1403	1445
ANKH_1-SLC36A1_1	ANKH-SLC36A1	710	509	1331	1005	1369	1143	1455	2195	1183	1194	1804	1434	2123	1367	1791	696	1005	854
ANKH_1-SLC36A1_2	ANKH-SLC36A1	2302	1600	3194	2102	2040	1950	4124	4356	3204	3247	2145	2074	3228	2324	2772	1666	1825	1893
ANKH_1-SLC36A1_3	ANKH-SLC36A1	950	929	1681	1583	1432	1290	1294	1469	1040	2009	1296	1544	2105	1993	3283	1917	2198	2573
ANKH_1-SLC36A4_1	ANKH-SLC36A4	3070	1988	5041	1585	1855	2014	4788	5170	5662	1972	2152	3773	2723	2503	2925	1408	1671	1606
ANKH_1-SLC36A4_2	ANKH-SLC36A4	1749	1154	2821	1315	1444	1494	2428	2897	2186	1319	1887	1475	2173	1677	1702	1481	1807	1711
ANKH_1-SLC36A4_3	ANKH-SLC36A4	1913	1343	2528	1547	1490	1329	3415	3038	2414	2671	1701	1802	2394	1838	2000	1131	1237	1382
ANKH_1-SLC37A1_1	ANKH-SLC37A1	1017	891	1846	1822	1653	1825	2049	2125	2289	2046	1542	3992	3121	2544	2600	2022	2733	2707
ANKH_1-SLC37A1_2	ANKH-SLC37A1	3309	2177	4365	1475	1309	1663	4918	4258	4232	1670	761	2233	2354	2538	2854	1636	1912	1962
ANKH_1-SLC37A1_3	ANKH-SLC37A1	1723	1364	2306	1824	2184	2093	2656	3493	3021	2296	2253	2449	3225	2839	3259	2291	2833	2966
ANKH_1-SLC37A2_1	ANKH-SLC37A2	5308	3494	6934	2565	2399	2111	7290	7866	5444	3198	3059	3048	3151	3019	3596	3089	3123	3615
ANKH_1-SLC37A2_2	ANKH-SLC37A2	1291	1061	1849	916	998	980	1916	2360	1541	934	989	974	1759	1293	1598	834	1037	1162
ANKH_1-SLC37A2_3	ANKH-SLC37A2	3853	2128	4862	1783	1598	1552	6272	5635	3704	2741	2115	2174	2607	1848	2094	1353	1611	1585
ANKH_1-SLC37A3_1	ANKH-SLC37A3	2316	1933	3554	1729	1466	1573	4611	4094	3097	2298	1911	1788	2620	2346	2529	1548	1780	1751
ANKH_1-SLC37A3_2	ANKH-SLC37A3	4802	2977	7448	1513	1596	1763	5536	5272	5528	1495	1217	2266	4463	3270	3471	1279	1568	1412
ANKH_1-SLC37A3_3	ANKH-SLC37A3	4641	2669	5362	1943	2126	1493	5664	6106	3214	2859	2531	1378	3915	2638	3647	2028	2237	2154
ANKH_1-SLC37A4_1	ANKH-SLC37A4	2499	1868	3856	1727	1702	1810	3558	3454	3350	1523	1371	2242	2984	2806	2874	1696	2024	1957
ANKH_1-SLC37A4_2	ANKH-SLC37A4	4627	2807	7370	1791	1749	1910	5762	6121	5172	1700	1983	2131	3508	2422	2571	1329	1599	1502
ANKH_1-SLC37A4_3	ANKH-SLC37A4	1639	1272	3008	1234	1284	1085	3514	4014	2686	1200	1345	1129	2044	1563	1561	692	841	890
ANKH_1-SLC38A1_1	ANKH-SLC38A1	1223	843	1917	1135	1144	1010	1655	1740	1399	1241	909	1377	1915	1475	2006	1505	1738	1879
ANKH_1-SLC38A1_2	ANKH-SLC38A1	619	563	920	598	871	738	758	989	877	632	749	884	961	735	1012	1150	1416	1603
ANKH_1-SLC38A1_3	ANKH-SLC38A1	2278	1571	3632	774	1295	1164	2852	4077	2319	1112	1126	843	3487	2141	3496	1483	1583	1790
ANKH_1-SLC38A10_1	ANKH-SLC38A10	3839	2446	4916	1452	1442	1364	5373	5477	3806	1557	1497	1463	3280	2920	2833	1177	1349	1333
ANKH_1-SLC38A10_2	ANKH-SLC38A10	455	460	901	1158	1151	1265	700	693	752	1174	745	1487	1966	1925	1370	1356	1369	1496
ANKH_1-SLC38A10_3	ANKH-SLC38A10	5096	2879	7345	1539	1326	1560	9168	7692	6105	2025	1551	2053	2441	1980	2109	1323	1555	1412
ANKH_1-SLC38A2_1	ANKH-SLC38A2	334	291	628	568	525	523	371	336	410	322	293	349	1195	1032	1153	1390	1588	1573
ANKH_1-SLC38A2_2	ANKH-SLC38A2	247	240	469	324	196	137	464	445	288	174	209	93	652	728	740	414	447	422
ANKH_1-SLC38A2_3	ANKH-SLC38A2	4837	3020	7041	1398	1462	1301	3813	4050	2458	990	720	759	3866	3479	3828	2076	2371	2461
ANKH_1-SLC38A3_1	ANKH-SLC38A3	3180	2354	4562	1408	1496	1537	3911	4939	4758	1414	1895	2603	2186	2086	2040	924	1084	1088
ANKH_1-SLC38A3_2	ANKH-SLC38A3	2746	2422	4390	2300	2903	2246	4715	6687	4141	3057	3280	2753	3020	2926	2618	2544	3013	3067
ANKH_1-SLC38A3_3	ANKH-SLC38A3	4536	2776	6285	1822	1919	1867	6816	6245	4935	3019	1688	2569	3256	2917	2998	1183	1364	1352
ANKH_1-SLC38A5_1	ANKH-SLC38A5	1825	1035	2134	1081	1223	1110	2063	2974	2275	754	1224	1374	2660	2201	2696	1245	1337	1447
ANKH_1-SLC38A5_2	ANKH-SLC38A5	3316	1855	4126	785	777	745	4327	4106	3207	1009	645	886	2475	2261	2763	675	908	759
ANKH_1-SLC38A5_3	ANKH-SLC38A5	1277	1047	2475	1216	1441	1320	1742	2232	1929	1265	1292	1588	1905	1475	2276	1655	2182	1950
ANKH_1-SLC38A6_1	ANKH-SLC38A6	1213	1116	2252	789	901	976	1341	1243	1373	965	1043	1368	1922	1350	2017	1161	1533	1324
ANKH_1-SLC38A6_2	ANKH-SLC38A6	1574	1128	2562	2138	1953	1951	2786	2537	2554	2535	2156	3056	2823	2093	2920	1844	2286	2339
ANKH_1-SLC38A6_3	ANKH-SLC38A6	1365	1122	2409	1586	1532	1114	1991	2142	1420	1598	1831	930	2471	1631	2045	1635	1903	1973
ANKH_1-SLC38A7_1	ANKH-SLC38A7	4385	2973	6683	1571	1385	1369	7541	7357	5008	1717	1727	2451	1871	1636	1798	1435	1698	1638
ANKH_1-SLC38A7_2	ANKH-SLC38A7	4587	3003	6442	1922	2389	2114	6937	7601	5208	2712	2043	2539	3205	2519	2993	2089	2356	2472
ANKH_1-SLC38A7_3	ANKH-SLC38A7	2546	1750	3288	2153	2316	2237	4351	4683	3403	2571	2069	2610	3257	2610	3261	1530	1734	1674
ANKH_1-SLC38A9_1	ANKH-SLC38A9	1070	828	1742	1054	1177	966	1666	1730	1255	1634	1303	1252	1754	1939	2105	1102	1324	1434
ANKH_1-SLC38A9_2	ANKH-SLC38A9	2392	1856	2966	1162	1279	964	2992	3113	1924	1288	1417	925	2574	2481	2519	1508	1593	1698
ANKH_1-SLC38A9_3	ANKH-SLC38A9	2327	1535	3318	1333	1374	1338	2872	2765	2176	1451	1084	1437	3522	2114	2522	1858	2308	2121
ANKH_1-SLC39A1_1	ANKH-SLC39A1	3945	2408	5803	1647	2115	1929	8321	10780	7811	3831	5007	6120	3144	2607	3681	1232	1533	1255
ANKH_1-SLC39A1_2	ANKH-SLC39A1	3674	2374	4616	1439	1667	1131	5400	7693	3580	1607	5026	2232	2818	2102	2708	1543	1619	1965
ANKH_1-SLC39A1_3	ANKH-SLC39A1	1502	1138	2547	1627	1623	1411	4339	4804	4034	3575	2633	4690	2838	2358	1984	1170	1469	1357
ANKH_1-SLC39A10_1	ANKH-SLC39A10	2057	1274	3126	824	854	1065	2245	2260	2384	1081	715	1312	1843	1855	2148	1452	1683	1632
ANKH_1-SLC39A10_2	ANKH-SLC39A10	1084	668	1386	373	357	353	730	729	464	222	364	215	949	783	995	1115	1184	1219
ANKH_1-SLC39A10_3	ANKH-SLC39A10	351	276	584	322	471	293	293	441	289	321	588	227	1199	995	1118	796	991	956
ANKH_1-SLC39A11_1	ANKH-SLC39A11	1537	1189	2430	2023	1850	1535	2451	2377	1780	2621	1824	1499	3519	2215	2978	1758	2045	2033
ANKH_1-SLC39A11_2	ANKH-SLC39A11	1398	988	1809	1829	1907	1772	2643	3084	2049	2183	1667	1406	2275	1436	2186	1781	2239	2054
ANKH_1-SLC39A11_3	ANKH-SLC39A11	2465	1742	3977	1719	1544	1665	3714	2851	3006	2076	1055	1908	2302	2572	2746	1397	1567	1623
ANKH_1-SLC39A13_1	ANKH-SLC39A13	3030	2209	4689	1495	1908	1752	4622	5229	3291	1971	1477	1231	2418	2028	2687	1318	1571	1844
ANKH_1-SLC39A13_2	ANKH-SLC39A13	3115	1987	4984	1303	1920	1515	4938	6796	4890	1301	1761	2560	2323	2258	2242	1294	1620	1474
ANKH_1-SLC39A13_3	ANKH-SLC39A13	1509	1171	2004	1191	1308	1076	2547	2823	2082	1334	1102	1379	2427	1831	2359	948	1145	1145
ANKH_1-SLC39A14_1	ANKH-SLC39A14	2547	1719	3578	1296	1273	1448	3146	3633	3035	1061	1287	1674	2345	2000	2130	1384	1698	1790
ANKH_1-SLC39A14_2	ANKH-SLC39A14	4032	2926	5901	1610	2004	1773	5078	5234	3920	2402	2572	2121	3670	3181	3920	1152	1373	1477
ANKH_1-SLC39A14_3	ANKH-SLC39A14	4067	2438	5676	1832	2020	1857	4652	6442	4320	2001	2169	2337	2966	2774	3102	2083	2592	2468
ANKH_1-SLC39A3_1	ANKH-SLC39A3	5438	2787	5348	1573	1745	1447	5939	6983	4406	1574	1591	1391	3391	2889	2945	1050	1256	1110
ANKH_1-SLC39A3_2	ANKH-SLC39A3	1505	1048	2299	1782	1877	1450	2129	2752	1629	1948	2189	1658	2562	2393	2340	1180	1125	1199
ANKH_1-SLC39A3_3	ANKH-SLC39A3	2213	1288	3106	964	1136	1112	3696	3627	2728	1529	953	1295	2507	2092	2202	792	953	832
ANKH_1-SLC39A4_1	ANKH-SLC39A4	3434	2388	5489	1100	1436	1224	3654	5010	2751	699	993	1158	3299	3013	2648	1164	1434	1389
ANKH_1-SLC39A4_2	ANKH-SLC39A4	3899	2659	5532	2235	2439	2278	5648	5903	4881	2891	2378	3122	3548	2941	2939	1203	1589	1513
ANKH_1-SLC39A4_3	ANKH-SLC39A4	3123	2100	4457	1613	1528	1470	5636	5518	3909	2075	1808	1712	2847	2180	2050	968	1105	1137
ANKH_1-SLC39A6_1	ANKH-SLC39A6	3443	2359	5041	1386	1161	1113	4224	3295	2358	1785	908	1097	2557	1761	2249	1142	1135	1179
ANKH_1-SLC39A6_2	ANKH-SLC39A6	2627	2263	3950	1170	1307	1322	3174	3828	1876	1377	1224	915	3110	2027	2620	1767	1788	1890
ANKH_1-SLC39A6_3	ANKH-SLC39A6	2755	2185	4680	1800	1841	1655	3425	3688	2689	2049	1702	2056	2955	1946	2750	1812	2202	2058
ANKH_1-SLC39A7_1	ANKH-SLC39A7	1195	930	2321	562	718	614	1223	1362	1389	678	394	711	1479	1295	1399	1023	1399	1236
ANKH_1-SLC39A7_2	ANKH-SLC39A7	1895	1421	2787	660	667	621	668	851	628	661	383	568	2624	2698	3024	2268	2665	2605
ANKH_1-SLC39A7_3	ANKH-SLC39A7	1027	854	1822	888	1000	950	947	906	819	920	534	723	2255	1490	2123	2103	2360	2018
ANKH_1-SLC39A8_1	ANKH-SLC39A8	1609	1351	2528	1434	1456	1435	2320	3292	2374	1354	1417	2035	2878	2260	3002	1323	1642	1556
ANKH_1-SLC39A8_2	ANKH-SLC39A8	1258	1017	1675	1093	918	1043	2088	1876	1674	1496	853	994	1404	993	1574	1197	1147	1255
ANKH_1-SLC39A8_3	ANKH-SLC39A8	3791	2415	4375	1141	1301	1289	4824	4633	3500	1456	1110	1290	3275	2448	2851	1174	1216	1287
ANKH_1-SLC39A9_1	ANKH-SLC39A9	5597	2807	6734	1550	1767	1594	5096	6581	3929	1429	1476	1375	3124	2507	2653	1013	1342	1439
ANKH_1-SLC39A9_2	ANKH-SLC39A9	1893	1583	3413	1707	1559	1590	2295	2486	1998	1160	1008	1264	3034	2238	2750	1571	1903	1472
ANKH_1-SLC39A9_3	ANKH-SLC39A9	2796	1341	3744	1486	1277	1509	3611	2884	2865	1498	995	1621	2415	2269	2339	1617	1845	1772
ANKH_1-SLC3A2_1	ANKH-SLC3A2	1450	860	1806	904	1049	1034	1219	1613	1373	809	898	1064	2641	1870	2067	2173	2384	2310
ANKH_1-SLC3A2_2	ANKH-SLC3A2	1549	1585	2888	2063	2162	2021	2526	3044	2294	2326	1892	2586	3629	3487	3620	2396	2911	2830
ANKH_1-SLC3A2_3	ANKH-SLC3A2	3962	2261	4581	967	1305	1065	5233	6270	3382	1309	1227	1251	2460	2202	1775	704	918	729
ANKH_1-SLC41A1_1	ANKH-SLC41A1	2744	1971	4828	1738	2036	1666	5471	5687	3788	2371	2379	2053	3228	2573	3216	988	1202	1397
ANKH_1-SLC41A1_2	ANKH-SLC41A1	3931	2618	5689	1633	1509	1461	4528	5599	3683	1832	1721	1743	2309	2088	2282	1274	1528	1426
ANKH_1-SLC41A1_3	ANKH-SLC41A1	1536	1052	2145	1132	1124	1133	2478	2735	2073	1936	1223	1211	2215	1750	1703	799	753	854
ANKH_1-SLC41A2_1	ANKH-SLC41A2	2357	1529	3733	1188	1155	1067	3167	3749	2321	853	1412	876	3023	1875	2331	1380	1357	1368
ANKH_1-SLC41A2_2	ANKH-SLC41A2	1871	1068	2768	1119	1128	1370	2679	2718	2302	1367	1258	1415	2312	1630	2450	1373	1529	1445
ANKH_1-SLC41A2_3	ANKH-SLC41A2	2724	1978	4169	1809	1817	1506	3490	3314	2856	1818	1844	1858	3016	2287	2951	1812	2001	2133
ANKH_1-SLC41A3_1	ANKH-SLC41A3	1332	784	1782	1055	924	851	2448	2055	1699	1593	1109	980	2078	1331	1271	1056	1181	1416
ANKH_1-SLC41A3_2	ANKH-SLC41A3	1965	1193	2998	1115	1076	1029	3115	3018	1776	1692	977	799	1870	1798	1734	1039	1297	1140
ANKH_1-SLC41A3_3	ANKH-SLC41A3	2337	1807	3272	1295	1511	1253	3668	5189	3542	1325	1562	2071	2285	1829	1870	1141	1328	1393
ANKH_1-SLC43A1_1	ANKH-SLC43A1	6376	5047	9114	2292	2124	1955	9418	8928	5821	3009	2360	2082	4922	3828	3934	3055	3558	3657
ANKH_1-SLC43A1_2	ANKH-SLC43A1	2969	1824	4123	1449	1516	1215	5848	5779	2843	2264	1629	1211	2835	2663	3043	812	1235	1112
ANKH_1-SLC43A1_3	ANKH-SLC43A1	2209	1931	3703	3119	3104	2651	3713	4185	2920	3309	2948	2805	3482	2724	3614	2056	2775	2562
ANKH_1-SLC43A2_1	ANKH-SLC43A2	3312	2484	4865	1849	1930	1715	6088	7885	4548	2413	2567	1732	2873	2512	2902	1223	1436	1459
ANKH_1-SLC43A2_2	ANKH-SLC43A2	2537	1882	5989	1797	1975	1905	4541	4802	4172	2257	1938	2447	3179	2686	2392	1513	1658	1642
ANKH_1-SLC43A2_3	ANKH-SLC43A2	2179	1439	3014	751	762	753	3079	3040	2405	722	664	1103	1720	1251	1193	511	631	688
ANKH_1-SLC43A3_1	ANKH-SLC43A3	5353	3831	7548	1373	1422	1479	8060	6567	5735	2420	1831	2486	2933	2099	3139	1005	1039	1174
ANKH_1-SLC43A3_2	ANKH-SLC43A3	750	594	1171	357	504	449	1210	1768	896	418	668	324	1571	1394	1380	569	650	726
ANKH_1-SLC43A3_3	ANKH-SLC43A3	2928	2155	4420	1827	2055	1904	3988	5396	3805	2128	2258	2136	3342	2669	4180	2117	2270	2349
ANKH_1-SLC44A1_1	ANKH-SLC44A1	4720	3487	10475	1446	1759	1243	6077	8080	4057	1626	2737	1425	3163	2043	3080	1629	1737	2019
ANKH_1-SLC44A1_2	ANKH-SLC44A1	2141	1394	3534	1218	1426	1118	2862	2924	2313	1602	1409	1053	2734	2218	2664	1527	1766	1495
ANKH_1-SLC44A1_3	ANKH-SLC44A1	3343	2044	4529	1319	1389	1207	4227	4268	3464	1807	1692	2330	2292	1732	2630	1874	2692	2509
ANKH_1-SLC44A2_1	ANKH-SLC44A2	1721	1318	2840	1273	1292	1265	2311	2593	2252	1377	1334	1131	2318	2049	2335	1709	1846	1888
ANKH_1-SLC44A2_2	ANKH-SLC44A2	2422	1653	3556	1401	1365	1360	4658	4161	2887	2042	1546	1118	2317	2041	2240	1211	1586	1659
ANKH_1-SLC44A2_3	ANKH-SLC44A2	1136	919	1896	1373	1583	1370	1616	2276	1631	1561	1641	1469	2602	2050	2007	1799	2073	2187
ANKH_1-SLC44A3_1	ANKH-SLC44A3	3302	2402	5078	1318	1611	1178	4505	5937	3744	1662	2057	1780	2179	2202	2348	1516	2080	2048
ANKH_1-SLC44A3_2	ANKH-SLC44A3	3588	2326	4953	954	1009	938	5239	4091	2933	1234	977	1289	3459	3021	3156	1472	1921	1901
ANKH_1-SLC44A3_3	ANKH-SLC44A3	1995	1372	2907	777	933	1016	1788	2746	1892	737	930	676	1518	1108	1447	1102	1183	1128
ANKH_1-SLC44A5_1	ANKH-SLC44A5	1524	1402	2798	1134	1255	1198	1669	2044	1712	1267	1267	1101	2091	1778	1727	1793	2129	1993
ANKH_1-SLC44A5_2	ANKH-SLC44A5	4364	2723	5881	1388	1632	1526	6199	6097	4260	1645	1476	2038	3941	3022	3347	1483	1604	1617
ANKH_1-SLC44A5_3	ANKH-SLC44A5	596	506	1009	1036	859	880	1323	1493	1265	1323	1036	1782	1444	1204	1885	732	819	833
ANKH_1-SLC45A1_1	ANKH-SLC45A1	2508	1690	3785	1393	1449	1269	4272	4489	2901	1920	1561	1284	2196	1594	2401	1079	1259	1243
ANKH_1-SLC45A1_2	ANKH-SLC45A1	4401	2669	7085	1394	1596	1620	6412	7112	5472	2087	1736	2092	3598	2554	3063	1256	1607	1569
ANKH_1-SLC45A1_3	ANKH-SLC45A1	3531	2589	5620	1148	1260	1187	4497	4577	3376	1099	1152	1711	2604	1877	2259	1026	1183	1143
ANKH_1-SLC45A3_1	ANKH-SLC45A3	1405	969	2252	663	810	573	1511	2490	1355	554	1135	451	2047	1697	2055	1148	1326	1132
ANKH_1-SLC45A3_2	ANKH-SLC45A3	547	477	1060	1484	1145	1274	1180	978	1031	1673	941	1451	2225	1838	1817	945	1170	1326
ANKH_1-SLC45A3_3	ANKH-SLC45A3	2993	2081	3483	1343	1507	1343	3640	4047	3703	1012	1244	1790	2583	2814	3638	1889	2096	1993
ANKH_1-SLC45A4_1	ANKH-SLC45A4	2670	2049	3807	1877	1958	1279	5294	4629	2664	2607	1711	1389	3266	3163	2362	1855	2389	2307
ANKH_1-SLC45A4_2	ANKH-SLC45A4	2436	1598	3118	1123	1159	1091	2775	3300	2514	979	1501	1219	2471	1928	2367	705	795	679
ANKH_1-SLC45A4_3	ANKH-SLC45A4	5013	2637	6181	1515	1545	1475	7422	7021	5728	1813	1580	2452	2839	2570	2843	1325	1463	1389
ANKH_1-SLC46A1_1	ANKH-SLC46A1	4599	2679	5291	1803	1761	1569	5520	5523	4330	1708	1660	2032	2363	2149	3006	2883	3557	3221
ANKH_1-SLC46A1_2	ANKH-SLC46A1	2310	1597	3559	573	992	580	2774	3026	2254	55	770	1141	2069	2493	2303	263	83	105
ANKH_1-SLC46A1_3	ANKH-SLC46A1	3131	2429	5493	1311	1433	1426	4905	6200	3551	1375	1580	1463	3031	1803	2270	1132	1428	1732
ANKH_1-SLC48A1_1	ANKH-SLC48A1	955	845	1610	1836	1568	1465	2670	2853	1627	3693	2450	1205	2287	1855	2013	1888	2195	2289
ANKH_1-SLC48A1_2	ANKH-SLC48A1	6694	4294	9323	1711	1878	1760	10137	11351	6992	2207	2586	1787	4339	3802	4122	1238	1488	1358
ANKH_1-SLC48A1_3	ANKH-SLC48A1	2803	1609	3362	1740	1788	1475	5392	5936	3406	2149	2806	1105	1938	2219	2976	1296	1323	1437
ANKH_1-SLC49A3_1	ANKH-SLC49A3	4818	3767	6875	2238	2136	2296	8302	7260	5460	3648	2373	2441	3469	2838	3434	2481	2971	2904
ANKH_1-SLC49A3_2	ANKH-SLC49A3	3393	1889	4503	1416	1452	991	6278	5711	2751	2428	1160	891	2723	1830	2603	752	961	984
ANKH_1-SLC49A3_3	ANKH-SLC49A3	1093	780	1731	1255	1070	1074	2140	1830	1553	1193	1182	1061	2086	1573	1407	681	904	844
ANKH_1-SLC4A11_1	ANKH-SLC4A11	1018	1047	1773	1644	2035	1688	1597	2396	1773	1571	1909	1665	2342	2372	3216	2390	2703	2757
ANKH_1-SLC4A11_2	ANKH-SLC4A11	3634	2252	5525	1707	1745	1688	5561	5940	3933	1842	2354	1330	2641	2477	2905	1359	1458	1451
ANKH_1-SLC4A11_3	ANKH-SLC4A11	2450	1667	3583	1464	1411	1267	3251	3518	2606	1449	1259	1667	1909	1717	1680	1732	1742	1853
ANKH_1-SLC4A2_1	ANKH-SLC4A2	3041	2364	4474	2111	2382	2146	5055	6614	4030	2582	2808	2404	3290	2601	2426	1703	2202	1995
ANKH_1-SLC4A2_2	ANKH-SLC4A2	2255	1314	3046	2057	1747	2014	4064	3870	3747	1939	1716	2799	2981	2279	2143	1950	2451	2128
ANKH_1-SLC4A2_3	ANKH-SLC4A2	1888	1093	2078	918	925	888	2878	3097	2075	1248	1056	951	1401	1282	1778	776	955	1064
ANKH_1-SLC4A3_1	ANKH-SLC4A3	2859	1555	3719	1937	2150	1781	4255	4765	3321	2200	2889	1970	3158	2470	3058	1690	2086	2291
ANKH_1-SLC4A3_2	ANKH-SLC4A3	815	585	1308	697	641	672	1444	1545	1198	667	666	615	987	1385	1088	487	477	598
ANKH_1-SLC4A3_3	ANKH-SLC4A3	2520	1594	3311	993	1150	1298	3825	3978	2736	1161	852	1446	1982	1752	2104	632	922	811
ANKH_1-SLC4A7_1	ANKH-SLC4A7	1493	1998	2436	1296	1400	1182	1916	2901	2019	1456	2038	2000	2846	2916	3170	1814	2145	2040
ANKH_1-SLC4A7_2	ANKH-SLC4A7	1271	849	1908	594	612	621	1363	1634	1139	833	651	652	1854	1373	1382	781	1016	1004
ANKH_1-SLC4A7_3	ANKH-SLC4A7	1857	1208	2265	644	533	486	2153	1793	1145	548	440	325	2029	1257	1752	816	946	835
ANKH_1-SLC50A1_1	ANKH-SLC50A1	947	627	1604	1175	1007	1141	1631	1645	1635	1428	988	1490	2508	1918	1759	960	1398	1264
ANKH_1-SLC50A1_2	ANKH-SLC50A1	6147	3918	7719	1532	1475	1504	7364	8386	5022	1697	1859	1543	3457	2975	3299	1507	1716	1628
ANKH_1-SLC50A1_3	ANKH-SLC50A1	7467	5382	10233	2097	2706	2347	8526	11482	7155	2450	2973	3136	4503	3977	4031	2857	3444	3669
ANKH_1-SLC52A2_1	ANKH-SLC52A2	3882	2430	5203	1670	1438	1591	6281	5479	3889	1899	1707	1686	2979	2466	2867	1615	1987	2029
ANKH_1-SLC52A2_2	ANKH-SLC52A2	3318	1908	4073	1395	1245	1308	3494	3491	2896	1281	822	2010	3440	2475	3384	1605	1957	1907
ANKH_1-SLC52A2_3	ANKH-SLC52A2	2594	1777	3643	1261	1445	1426	2741	3677	2460	880	1188	1292	3275	2287	2793	1696	1913	2016
ANKH_1-SLC52A3_1	ANKH-SLC52A3	2379	1599	3265	1375	1527	1500	3423	3805	2941	1827	2436	2018	2855	1753	2045	948	1087	1235
ANKH_1-SLC52A3_2	ANKH-SLC52A3	3596	2369	5245	1284	1350	1380	5363	5332	3508	1452	1665	1364	3130	2208	2923	893	1191	1162
ANKH_1-SLC52A3_3	ANKH-SLC52A3	1568	1122	2049	1241	1296	1103	3275	3183	2206	1541	1058	955	1876	1281	1324	1418	1523	1338
ANKH_1-SLC5A3_1	ANKH-SLC5A3	1626	1348	2533	1922	1860	1413	3129	2540	1684	3379	1733	1241	2548	2236	2749	1127	1541	1497
ANKH_1-SLC5A3_2	ANKH-SLC5A3	2853	1577	4257	2237	1579	1993	5843	4776	4575	2973	1860	3088	3434	2014	2280	1382	1681	1833
ANKH_1-SLC5A3_3	ANKH-SLC5A3	4718	2808	5662	1492	1719	1268	4776	6480	3403	1800	2016	1412	2537	2300	3084	2121	2799	2561
ANKH_1-SLC5A6_1	ANKH-SLC5A6	2151	1514	3610	1242	1409	1319	3657	3459	2941	1923	1421	1698	2626	1602	2048	1170	1268	1309
ANKH_1-SLC5A6_2	ANKH-SLC5A6	8700	5323	11635	2924	2961	2893	11253	12423	8336	3354	2692	3090	5609	4450	5192	2309	2757	2854
ANKH_1-SLC5A6_3	ANKH-SLC5A6	3141	1769	3799	1552	1559	1075	3797	4198	2622	1519	1403	1082	2322	2232	2216	1570	1925	2206
ANKH_1-SLC66A1_1	ANKH-SLC66A1	1605	1263	2366	1233	1345	1221	2540	2977	2274	1570	1642	1329	2364	2067	2566	1112	1331	1252
ANKH_1-SLC66A1_2	ANKH-SLC66A1	7214	4191	10727	2475	2900	2943	10456	11093	7605	2547	2690	2824	4990	3733	4062	2324	2883	2632
ANKH_1-SLC66A1_3	ANKH-SLC66A1	2866	1554	4289	1185	1110	1192	3431	4121	2957	1385	1511	1675	1488	1372	1600	1392	1523	1803
ANKH_1-SLC66A2_1	ANKH-SLC66A2	5967	3693	7105	1619	1947	1557	6702	7887	4048	1874	1974	1296	3997	3070	4690	1788	1987	2122
ANKH_1-SLC66A2_2	ANKH-SLC66A2	4512	2670	5168	1888	1716	1500	6564	6036	3809	2273	2082	1874	3011	2401	3617	2087	2692	2861
ANKH_1-SLC66A2_3	ANKH-SLC66A2	3827	2288	4802	1413	1316	1470	5600	3985	4090	2617	1572	1894	2632	2493	3012	1695	1944	2120
ANKH_1-SLC66A3_1	ANKH-SLC66A3	3326	1988	4677	1483	1454	1129	4586	4421	2758	2022	1417	1659	2271	2144	2554	1758	1906	1910
ANKH_1-SLC66A3_2	ANKH-SLC66A3	3735	2349	5278	1509	1473	1219	6284	5915	3769	1935	1806	1766	3124	2659	2527	1215	1252	1275
ANKH_1-SLC66A3_3	ANKH-SLC66A3	1882	980	2181	857	813	749	3667	3436	1943	1679	1017	611	1800	2119	2178	642	699	732
ANKH_1-SLC66A4_1	ANKH-SLC66A4	4182	2748	4868	1722	1889	1759	4043	5577	3386	1535	1958	1583	3336	2533	3396	1507	1908	1880
ANKH_1-SLC66A4_2	ANKH-SLC66A4	880	783	1470	1140	1150	937	1558	1745	1531	1097	1008	1145	1699	1485	1460	1083	1248	1267
ANKH_1-SLC66A4_3	ANKH-SLC66A4	4785	3009	8215	1636	1506	1685	6652	6858	4742	1558	1678	1535	3110	2664	3933	1484	1782	1709
ANKH_1-SLC66A5_1	ANKH-SLC66A5	3288	2543	5069	1076	1371	1548	2509	3415	2739	615	710	954	2529	1971	2532	1059	1368	1298
ANKH_1-SLC66A5_2	ANKH-SLC66A5	2906	1673	3352	1102	940	1055	3626	3250	2608	1066	1224	802	2318	1884	2360	773	1258	1207
ANKH_1-SLC66A5_3	ANKH-SLC66A5	958	928	1547	1314	1377	1310	1068	1153	1051	930	657	906	2012	1885	1975	1413	1531	1649
ANKH_1-SLC6A16_1	ANKH-SLC6A16	5201	3022	6789	2480	2537	2326	6084	7715	5731	2349	2229	3238	3344	2749	3348	1540	1898	1744
ANKH_1-SLC6A16_2	ANKH-SLC6A16	687	307	756	588	492	393	1197	826	567	1415	378	363	784	940	885	376	416	417
ANKH_1-SLC6A16_3	ANKH-SLC6A16	2012	1049	2895	1090	917	1060	2582	2457	2396	989	775	1266	1813	1385	1763	1260	1400	1441
ANKH_1-SLC6A17_1	ANKH-SLC6A17	1804	1512	3193	1162	1463	1160	3838	4166	2369	1467	1476	842	2151	1679	1940	1005	1110	857
ANKH_1-SLC6A17_2	ANKH-SLC6A17	3520	2625	4918	1399	1438	1243	4643	5740	3300	1524	1958	1574	2421	3400	3220	1492	1983	1904
ANKH_1-SLC6A17_3	ANKH-SLC6A17	3083	1727	4095	1256	1303	1220	5208	4881	3488	1483	1126	1157	2540	1781	1997	1201	1510	1331
ANKH_1-SLC6A20_1	ANKH-SLC6A20	2537	1502	3875	1296	1340	1359	3559	4296	2805	1494	1528	1571	2730	1959	2016	1232	1552	1377
ANKH_1-SLC6A20_2	ANKH-SLC6A20	2901	2055	4384	1207	1258	1165	4162	4116	2854	1502	1448	1722	3098	2058	2942	1350	1546	1505
ANKH_1-SLC6A20_3	ANKH-SLC6A20	1538	1220	2317	1461	1635	1143	3259	4175	2488	1557	2310	1684	2056	1648	1979	1023	1242	1117
ANKH_1-SLC6A6_1	ANKH-SLC6A6	3620	2629	5434	1095	1398	1216	4942	6401	4008	1362	1438	1730	2344	2004	2313	1395	1727	1360
ANKH_1-SLC6A6_2	ANKH-SLC6A6	5793	4176	8810	2569	2401	2282	9616	8609	6033	4097	2673	2835	3978	3670	4017	2396	2827	2669
ANKH_1-SLC6A6_3	ANKH-SLC6A6	1153	830	1778	673	784	754	2133	2437	1807	732	792	945	1665	892	1076	785	704	737
ANKH_1-SLC6A8_1	ANKH-SLC6A8	4398	2688	5663	1702	1675	1493	6669	6305	4847	2498	1790	2506	3428	2546	2460	1461	1926	1887
ANKH_1-SLC6A8_2	ANKH-SLC6A8	3563	2074	4723	2366	2128	1857	4948	5178	3496	2391	1961	2173	3680	3342	3864	2090	2692	2540
ANKH_1-SLC6A8_3	ANKH-SLC6A8	1822	1358	2500	1025	1001	904	2189	2147	1841	1198	610	1773	2162	1735	1865	838	1096	1083
ANKH_1-SLC6A9_1	ANKH-SLC6A9	2392	1337	2492	499	486	422	1782	1691	1065	556	814	610	2467	2338	2290	1701	1808	1918
ANKH_1-SLC6A9_2	ANKH-SLC6A9	1550	1404	2630	1320	1545	1542	2752	2926	2375	1449	981	1536	3745	3120	2873	1465	1426	1580
ANKH_1-SLC6A9_3	ANKH-SLC6A9	4711	2935	6888	2187	1900	1987	6967	6885	4760	2905	1821	1663	4939	3245	4375	1915	2235	2105
ANKH_1-SLC7A1_1	ANKH-SLC7A1	3956	2150	5162	552	589	537	862	958	424	154	126	78	2977	2599	3208	1116	1362	1400
ANKH_1-SLC7A1_2	ANKH-SLC7A1	1423	1101	3161	945	1130	1075	1911	2487	2227	658	482	1186	1885	1160	1647	662	785	716
ANKH_1-SLC7A1_3	ANKH-SLC7A1	1273	1615	2078	184	196	160	119	191	59	4	11	5	1413	1447	1668	888	1094	1015
ANKH_1-SLC7A11_1	ANKH-SLC7A11	2233	1363	3264	1845	1695	1836	2760	2619	2888	1817	1539	1964	2565	1883	2055	1768	2152	2042
ANKH_1-SLC7A11_2	ANKH-SLC7A11	1012	999	3721	1687	1710	1603	1580	1868	1634	1690	1462	1550	2554	2110	2328	1850	2243	2099
ANKH_1-SLC7A11_3	ANKH-SLC7A11	2089	1377	2815	1167	937	1150	2509	2360	2486	1358	1410	2231	2036	1419	2056	1294	1246	1383
ANKH_1-SLC7A2_1	ANKH-SLC7A2	3253	1787	4918	852	908	1169	3473	3530	3803	625	664	1391	1704	1348	2044	1018	1085	1283
ANKH_1-SLC7A2_2	ANKH-SLC7A2	3441	1962	4427	1663	1711	1537	5109	4951	3256	1973	1766	1542	3429	2387	2830	1471	1720	1793
ANKH_1-SLC7A2_3	ANKH-SLC7A2	6091	3951	7523	2314	2425	2188	6074	6379	4664	2880	1968	2271	4003	3724	3735	2853	3213	3231
ANKH_1-SLC7A5_1	ANKH-SLC7A5	1430	1090	2197	1554	1685	1682	2346	2823	2116	1738	1512	1652	2559	1903	2763	1553	1882	1886
ANKH_1-SLC7A5_2	ANKH-SLC7A5	5513	2996	6963	2439	2598	2164	9011	10132	6250	2739	2642	2257	3561	3021	3504	1758	1907	1784
ANKH_1-SLC7A5_3	ANKH-SLC7A5	4068	2132	5268	1598	1518	1459	4654	4922	3248	1815	1529	1443	3696	3545	3639	1387	1650	1528
ANKH_1-SLC7A6_1	ANKH-SLC7A6	2251	1409	2768	970	1166	805	2943	3656	2012	779	1049	881	1939	1767	1835	977	1031	1018
ANKH_1-SLC7A6_2	ANKH-SLC7A6	3681	2290	5197	1017	1404	1101	4482	5652	2910	1052	1719	1101	2625	2168	3062	1006	1193	1324
ANKH_1-SLC7A6_3	ANKH-SLC7A6	3340	2325	4933	2184	2047	1893	6519	5944	3930	2860	1669	1945	3582	3185	2830	2100	2730	2666
ANKH_1-SLC7A8_1	ANKH-SLC7A8	2802	1956	4659	1518	1549	1737	4298	4159	3740	1976	1634	2739	2553	2283	2838	1908	2307	1953
ANKH_1-SLC7A8_2	ANKH-SLC7A8	3697	2532	5323	1665	1568	1350	7741	5475	4151	2842	1658	1611	2281	1624	2439	1230	1281	1315
ANKH_1-SLC7A8_3	ANKH-SLC7A8	2594	2099	4127	2182	1831	1705	4105	3911	2642	2324	1856	1549	2610	2044	2820	2172	2483	2409
ANKH_1-SLC8A2_1	ANKH-SLC8A2	2891	1964	4999	943	1165	1281	4182	3968	3755	1022	782	1348	1826	1614	1516	857	880	824
ANKH_1-SLC8A2_2	ANKH-SLC8A2	3400	2056	4841	830	993	891	4885	5239	3167	1594	1444	1221	2753	2269	2723	981	1128	1258
ANKH_1-SLC8A2_3	ANKH-SLC8A2	4990	3005	6305	1857	2006	1641	5894	7847	4978	1461	2440	2560	3550	2725	3586	1879	1994	2392
ANKH_1-SLC8B1_1	ANKH-SLC8B1	3241	2273	5127	1369	1490	1354	4433	5114	2918	1672	2020	1179	3271	2748	3110	1534	1722	1901
ANKH_1-SLC8B1_2	ANKH-SLC8B1	1847	1029	2210	1138	1105	922	3109	2995	1970	1545	1286	1108	1785	2063	1726	1043	1214	1105
ANKH_1-SLC8B1_3	ANKH-SLC8B1	1450	1115	2271	1563	1798	1499	2536	3454	2255	1668	1899	1698	2877	1845	1945	787	1083	926
ANKH_1-SLC9A1_1	ANKH-SLC9A1	1635	1238	2546	1223	1260	1090	2544	3171	1705	1411	1744	1087	2458	2164	1746	798	946	995
ANKH_1-SLC9A1_2	ANKH-SLC9A1	3031	1818	3968	1317	1268	1142	5062	5559	2590	1668	1872	1279	1915	1454	2038	756	920	770
ANKH_1-SLC9A1_3	ANKH-SLC9A1	6678	4844	10552	2258	2099	2448	8032	7931	6819	2274	2321	2774	4762	4465	4802	1954	2231	2169
ANKH_1-SLC9A5_1	ANKH-SLC9A5	3143	2594	5417	1695	1900	1888	5274	6585	4231	2222	1938	1731	3174	2526	3245	1005	1324	1305
ANKH_1-SLC9A5_2	ANKH-SLC9A5	3364	2249	4279	1579	1661	1469	5579	4774	3355	2299	1237	1368	2439	2229	2106	1401	1808	1677
ANKH_1-SLC9A5_3	ANKH-SLC9A5	1626	1534	2450	1078	1168	1141	2480	2648	2173	1803	1461	1666	2199	1903	1820	1312	1342	1483
ANKH_1-SLC9A6_1	ANKH-SLC9A6	5908	3541	6581	2016	2220	1651	8055	10875	5602	2185	3208	2566	3989	2960	3306	1749	2111	2118
ANKH_1-SLC9A6_2	ANKH-SLC9A6	1334	1088	2012	997	1409	1258	2383	3799	2071	1676	1793	1209	1663	1782	1933	1035	1269	1384
ANKH_1-SLC9A6_3	ANKH-SLC9A6	842	719	1446	1430	1533	1441	843	871	1251	1745	1237	2293	2191	1947	2241	1710	1982	2036
ANKH_1-SLC9A7_1	ANKH-SLC9A7	1932	1218	5311	1420	1270	1406	2485	2328	2583	1734	1716	2361	2849	2044	2355	1743	2065	2157
ANKH_1-SLC9A7_2	ANKH-SLC9A7	2222	1851	3140	1588	1623	1477	4020	3783	2360	3005	1461	1197	2477	1975	2247	943	1212	1104
ANKH_1-SLC9A7_3	ANKH-SLC9A7	2270	1374	3310	1710	1477	1599	3201	3599	2976	1603	1673	1922	2250	2519	3308	1960	2316	2200
ANKH_1-SLC9A8_1	ANKH-SLC9A8	1159	705	1912	660	652	966	1436	1222	1957	623	319	1452	1068	1068	1216	761	890	841
ANKH_1-SLC9A8_2	ANKH-SLC9A8	3245	1981	4286	1681	1679	1502	4223	4645	2992	1944	1841	1432	3440	3161	2940	1468	1764	1777
ANKH_1-SLC9A8_3	ANKH-SLC9A8	5777	3423	6396	1130	1448	1222	5743	6717	4053	1919	2022	1883	3266	2285	2817	1192	1448	1338
ANKH_1-SLC9B2_1	ANKH-SLC9B2	1748	1186	3109	786	854	880	2306	2067	2147	1036	578	1288	1712	1013	1377	1313	1408	1448
ANKH_1-SLC9B2_2	ANKH-SLC9B2	2046	1458	2552	906	865	726	4486	2740	1790	2449	616	842	2209	1328	1823	758	843	1054
ANKH_1-SLC9B2_3	ANKH-SLC9B2	2954	2223	4026	1787	2006	1464	3932	5020	2823	2805	2579	1854	2519	2176	2827	2254	2580	2365
ANKH_1-SLCO1B3_1	ANKH-SLCO1B3	892	834	1914	1288	1225	1280	1800	1313	1434	1984	1049	1764	1928	1655	1982	1021	1177	1147
ANKH_1-SLCO1B3_2	ANKH-SLCO1B3	4794	3806	7687	2051	2108	2213	5876	5897	4205	2868	2006	2042	3863	2864	2928	2006	2254	2446
ANKH_1-SLCO1B3_3	ANKH-SLCO1B3	1795	1230	2535	964	1002	1094	2081	2470	1764	1063	1227	767	1832	1430	1677	1477	1884	1875
ANKH_1-SLCO3A1_1	ANKH-SLCO3A1	1753	1080	2309	1713	1376	1427	2477	2357	2143	1694	1403	1594	2738	2459	2089	1199	1222	1407
ANKH_1-SLCO3A1_2	ANKH-SLCO3A1	1772	1292	2487	1527	1820	1659	2358	2828	2351	1994	2213	2258	2271	2446	2561	1812	2045	2081
ANKH_1-SLCO3A1_3	ANKH-SLCO3A1	1568	961	2761	1250	1167	1401	2443	2467	1886	1596	1387	1203	2488	2144	1999	1385	1621	1727
ANKH_1-SLCO4A1_1	ANKH-SLCO4A1	4101	2204	6257	1494	1263	1268	5820	5397	3601	1613	1348	1351	3662	2794	2894	1381	1827	1754
ANKH_1-SLCO4A1_2	ANKH-SLCO4A1	2319	1795	3792	1669	1950	1832	4270	6694	4091	2197	2830	2187	2362	2191	2589	1207	1405	1399
ANKH_1-SLCO4A1_3	ANKH-SLCO4A1	4690	2759	5973	1557	1761	1903	4617	5347	5232	1636	1588	2730	2413	2448	2684	1212	1572	1630
ANKH_1-SPNS1_1	ANKH-SPNS1	2844	1680	4064	822	915	1037	2907	2847	2243	749	656	761	2554	2206	2449	1215	1500	1448
ANKH_1-SPNS1_2	ANKH-SPNS1	2825	1931	3829	1595	1766	1756	3882	3955	3688	1753	1365	2047	1557	1572	2269	1177	1495	1360
ANKH_1-SPNS1_3	ANKH-SPNS1	2152	1445	3180	849	916	751	3308	3131	2093	917	938	565	1683	1483	1497	911	939	968
ANKH_1-TMEM104_1	ANKH-TMEM104	1251	899	1940	1644	1586	1940	2896	2686	2550	2148	1662	1659	2202	1564	2011	873	1285	1084
ANKH_1-TMEM104_2	ANKH-TMEM104	1863	1115	3114	1103	1023	1149	2504	2498	1898	1006	735	998	1769	1449	2352	1357	1551	1379
ANKH_1-TMEM104_3	ANKH-TMEM104	1856	1104	2866	933	1153	939	1605	2521	1612	629	869	924	2128	2092	2049	1487	1548	1318
ANKH_1-TMEM144_1	ANKH-TMEM144	2112	1555	2632	1068	1234	1168	2457	2660	2099	1429	1206	1582	2055	1514	2227	1237	1430	1234
ANKH_1-TMEM144_2	ANKH-TMEM144	933	629	1455	598	828	609	1177	1326	730	969	1033	540	797	742	817	1219	1353	1162
ANKH_1-TMEM144_3	ANKH-TMEM144	2157	1569	3354	1408	1263	1432	2842	2629	2079	1762	1051	1073	2006	1727	2242	1952	2031	2183
ANKH_1-TMEM165_1	ANKH-TMEM165	2171	1257	2576	1424	1561	1425	3626	4324	2465	2580	2080	1685	2117	1724	2330	1795	2308	2344
ANKH_1-TMEM165_2	ANKH-TMEM165	3104	2189	4483	1718	1582	1416	5239	4929	3645	2581	1926	1867	2157	1818	1913	1529	1741	1767
ANKH_1-TMEM165_3	ANKH-TMEM165	1492	1112	2460	758	1130	908	1603	2783	1791	690	1346	1364	1276	1186	1700	701	836	855
ANKH_1-TMEM241_1	ANKH-TMEM241	906	900	1602	1453	1622	1557	1042	1374	1436	1446	1489	2106	2003	1479	1980	1550	1881	1786
ANKH_1-TMEM241_2	ANKH-TMEM241	1417	1091	2857	905	1187	993	1902	2383	1872	829	1527	1360	1923	1450	1804	1122	1333	1360
ANKH_1-TMEM241_3	ANKH-TMEM241	1113	760	2102	772	1009	1090	1262	1713	1495	754	1190	1378	1498	1270	1128	737	859	806
ANKH_1-UCP2_1	ANKH-UCP2	5662	3956	8181	2221	2043	1926	9934	9494	6296	2863	2096	2448	4584	3446	3792	1584	1813	1816
ANKH_1-UCP2_2	ANKH-UCP2	2569	1807	3980	1942	1910	1716	3597	3687	2225	3312	2211	1415	3241	3122	3503	2445	3202	3500
ANKH_1-UCP2_3	ANKH-UCP2	792	531	916	1191	1012	938	1234	1284	1296	1178	1146	1807	1750	1316	1357	1016	1303	1183
ANKH_1-UNC93B1_1	ANKH-UNC93B1	1562	1074	1972	1857	1885	1653	2671	3313	3237	1975	1907	2795	2441	2644	3148	1996	2183	2229
ANKH_1-UNC93B1_2	ANKH-UNC93B1	2034	1506	2889	1430	1508	1371	2890	2987	2437	1430	1595	1758	3402	2736	3196	2417	2721	2821
ANKH_1-UNC93B1_3	ANKH-UNC93B1	655	588	1319	954	711	707	1536	1337	1134	970	781	883	2666	2129	2563	992	1373	1556
ANKH_1-XPR1_1	ANKH-XPR1	5019	3255	6324	1054	1381	1340	5361	5053	3880	1246	1054	1163	3852	3347	3632	1709	1907	1784
ANKH_1-XPR1_2	ANKH-XPR1	519	478	965	1102	1050	979	680	724	648	841	624	891	2061	1476	2206	1229	1590	1640
ANKH_1-XPR1_3	ANKH-XPR1	4703	2811	6259	1617	1476	1343	4789	4410	3698	1702	1554	1981	3835	2935	2848	1846	2166	2172
ANKH_2-ANKH_1	ANKH-ANKH	1055	705	1599	635	778	812	1355	1311	1309	968	658	1267	1377	1200	1542	752	940	879
ANKH_2-ANKH_2	ANKH-ANKH	162	205	351	586	581	428	251	341	206	1081	633	547	439	226	431	741	921	1078
ANKH_2-ANKH_3	ANKH-ANKH	479	422	902	1136	1120	1159	830	1039	1076	1714	1066	1639	1724	1419	1621	778	1042	821
ANKH_2-CLN3_1	ANKH-CLN3	196	128	402	189	186	288	346	445	559	279	366	749	695	399	775	201	239	172
ANKH_2-CLN3_2	ANKH-CLN3	608	597	1136	626	679	759	976	1201	1020	891	755	680	1556	811	1724	779	911	871
ANKH_2-CLN3_3	ANKH-CLN3	503	357	712	641	401	364	983	788	432	1067	628	380	985	575	926	330	413	409
ANKH_2-DIRC2_1	ANKH-DIRC2	1180	885	1817	1183	1155	1116	1788	1848	1564	1680	1238	1573	1492	884	1560	890	1077	1033
ANKH_2-DIRC2_2	ANKH-DIRC2	509	467	784	516	562	684	664	742	742	643	481	583	900	989	996	457	453	517
ANKH_2-DIRC2_3	ANKH-DIRC2	138	144	324	539	560	359	275	301	293	554	465	867	332	404	429	487	479	595
ANKH_2-FLVCR1_1	ANKH-FLVCR1	411	312	776	528	496	655	721	606	557	1455	552	536	497	471	576	500	684	621
ANKH_2-FLVCR1_2	ANKH-FLVCR1	542	503	1273	1055	1149	1034	724	1252	934	1328	1324	1607	1886	1231	1560	1021	1194	1095
ANKH_2-FLVCR1_3	ANKH-FLVCR1	1216	778	1704	1122	1025	1232	1563	1621	1684	1314	1345	1394	1917	1392	1647	962	1225	1217
ANKH_2-LETM1_1	ANKH-LETM1	363	295	512	209	196	225	94	66	109	56	14	70	963	642	777	296	368	368
ANKH_2-LETM1_2	ANKH-LETM1	1095	1121	2043	1187	1252	1055	1539	2256	1503	959	1308	959	1783	851	1062	817	881	1006
ANKH_2-LETM1_3	ANKH-LETM1	308	276	584	572	607	396	513	809	521	380	590	461	765	624	595	346	355	267
ANKH_2-LETM2_1	ANKH-LETM2	646	628	1427	1455	1412	1485	1217	1269	1309	2303	1692	2058	996	732	675	307	374	457
ANKH_2-LETM2_2	ANKH-LETM2	473	348	809	1041	858	1182	766	808	988	1393	961	1477	1442	1016	1539	841	974	1067
ANKH_2-LETM2_3	ANKH-LETM2	86	134	196	235	307	241	88	202	139	121	298	214	397	395	327	445	513	567
ANKH_2-LETMD1_1	ANKH-LETMD1	548	423	1054	634	831	740	822	1166	954	1026	917	1104	1381	703	1032	572	746	652
ANKH_2-LETMD1_2	ANKH-LETMD1	569	536	1037	740	755	639	946	995	753	1008	978	1264	961	976	795	812	1219	1042
ANKH_2-LETMD1_3	ANKH-LETMD1	522	576	926	881	1011	1130	598	1013	861	1324	1213	1659	962	865	945	769	1008	915
ANKH_2-MAGT1_1	ANKH-MAGT1	381	406	861	915	1059	1104	657	893	792	895	892	848	1643	1114	1077	936	1044	1049
ANKH_2-MAGT1_2	ANKH-MAGT1	410	332	780	457	594	523	567	847	578	772	789	609	742	559	617	208	292	320
ANKH_2-MAGT1_3	ANKH-MAGT1	590	562	1013	855	989	952	758	826	957	959	1041	1101	1364	999	950	874	1093	958
ANKH_2-MFSD1_1	ANKH-MFSD1	432	456	899	610	640	427	708	800	469	884	828	722	817	811	779	547	689	588
ANKH_2-MFSD1_2	ANKH-MFSD1	185	306	385	757	846	699	328	331	474	934	721	976	540	735	752	764	1113	1047
ANKH_2-MFSD1_3	ANKH-MFSD1	252	230	534	1006	1023	1072	357	430	495	1399	1467	1375	1000	841	1223	896	1065	1065
ANKH_2-MFSD10_1	ANKH-MFSD10	669	615	1302	981	1169	1270	1069	1518	1539	1238	1628	1674	1571	1439	1447	758	964	950
ANKH_2-MFSD10_2	ANKH-MFSD10	655	577	1339	1155	1176	1344	1312	1655	1349	1540	1459	1428	1561	1255	1140	1005	1076	1153
ANKH_2-MFSD10_3	ANKH-MFSD10	894	770	1240	826	965	731	1180	1606	963	865	1348	778	1490	1004	1025	473	603	594
ANKH_2-MFSD11_1	ANKH-MFSD11	344	407	763	587	782	674	525	651	793	924	705	1292	1274	894	1114	468	626	495
ANKH_2-MFSD11_2	ANKH-MFSD11	517	456	954	1192	1233	1121	572	560	798	1549	890	1604	1056	988	1206	1476	1856	1887
ANKH_2-MFSD11_3	ANKH-MFSD11	600	584	1032	491	556	664	681	960	1151	559	506	1712	736	492	718	446	609	580
ANKH_2-MFSD12_1	ANKH-MFSD12	787	665	1467	864	680	834	1319	1355	1452	1421	784	2014	1089	702	1182	480	581	619
ANKH_2-MFSD12_2	ANKH-MFSD12	1518	1175	2130	1378	1102	1062	3185	2206	1878	2722	1278	1548	1573	1287	1274	652	860	744
ANKH_2-MFSD12_3	ANKH-MFSD12	615	479	941	1276	1287	1283	1252	1163	1107	1651	1302	1365	1144	1132	1294	872	1013	1065
ANKH_2-MFSD13A_1	ANKH-MFSD13A	353	274	749	820	1002	810	614	1005	826	1143	2198	1179	1237	793	1275	462	468	539
ANKH_2-MFSD13A_2	ANKH-MFSD13A	1349	1060	2130	1269	1489	1268	2076	2486	1612	1707	1943	1463	1606	1597	1774	942	979	989
ANKH_2-MFSD13A_3	ANKH-MFSD13A	1001	912	2004	1503	1574	1511	1531	1782	1613	1976	1691	2019	2304	1690	1705	1395	1777	1591
ANKH_2-MFSD14A_1	ANKH-MFSD14A	757	695	1509	1224	1436	1241	1308	1952	1476	1508	1720	2020	1503	1041	1764	1202	1520	1421
ANKH_2-MFSD14A_2	ANKH-MFSD14A	538	772	1037	1086	834	791	1062	954	816	1594	1060	1266	910	1312	1160	527	822	675
ANKH_2-MFSD14A_3	ANKH-MFSD14A	321	461	810	1091	1457	1119	555	764	1015	1778	1518	2475	1384	1267	1014	679	827	788
ANKH_2-MFSD14B_1	ANKH-MFSD14B	108	146	201	375	345	323	131	181	211	356	394	477	342	303	463	306	460	359
ANKH_2-MFSD14B_2	ANKH-MFSD14B	421	321	698	501	526	573	523	692	628	507	629	698	909	818	708	508	429	468
ANKH_2-MFSD14B_3	ANKH-MFSD14B	330	480	2078	1195	1202	1020	726	825	755	2311	1617	1858	1063	1105	1299	1014	1095	1085
ANKH_2-MFSD2A_1	ANKH-MFSD2A	617	750	1251	1569	1897	1842	852	1290	1163	1796	2512	2754	1305	1437	1372	1538	1692	1688
ANKH_2-MFSD2A_2	ANKH-MFSD2A	491	280	754	501	432	503	665	803	675	746	907	826	854	628	545	600	591	784
ANKH_2-MFSD2A_3	ANKH-MFSD2A	763	663	1069	917	1163	1001	870	1387	1049	1239	1824	1171	1375	1345	1829	1090	1477	1152
ANKH_2-MFSD2B_1	ANKH-MFSD2B	1317	1038	1926	1096	1227	1040	1890	2620	1761	1363	1089	1118	1728	1085	1575	1108	1317	1171
ANKH_2-MFSD2B_2	ANKH-MFSD2B	334	361	731	1429	1602	1449	641	831	788	2027	2228	1664	1390	1195	1463	1218	1432	1301
ANKH_2-MFSD2B_3	ANKH-MFSD2B	350	409	921	629	737	518	493	614	478	666	756	767	625	512	738	754	830	895
ANKH_2-MFSD3_1	ANKH-MFSD3	235	367	486	941	945	783	434	511	309	1145	1174	527	1024	957	1457	634	708	625
ANKH_2-MFSD3_2	ANKH-MFSD3	447	488	936	1056	1026	1233	743	870	973	1526	1214	2228	1093	806	1124	788	822	1053
ANKH_2-MFSD3_3	ANKH-MFSD3	468	397	916	588	669	598	629	1220	851	517	585	641	1195	811	629	533	691	631
ANKH_2-MFSD4B_1	ANKH-MFSD4B	271	267	520	381	522	404	252	561	333	282	570	542	554	528	798	392	505	476
ANKH_2-MFSD4B_2	ANKH-MFSD4B	554	500	1087	1726	1397	1193	1101	1118	973	2905	2077	1738	1625	1494	2094	1096	1292	1387
ANKH_2-MFSD4B_3	ANKH-MFSD4B	863	587	1234	752	788	651	1147	1446	880	841	1249	789	919	788	1055	713	801	866
ANKH_2-MFSD5_1	ANKH-MFSD5	522	489	932	1479	1502	1477	631	589	853	2356	1288	1692	1259	1223	1077	1201	1575	1493
ANKH_2-MFSD5_2	ANKH-MFSD5	677	589	1207	1380	1527	1447	854	1296	1007	1836	1561	1240	1735	1617	1773	1917	2486	2233
ANKH_2-MFSD5_3	ANKH-MFSD5	192	183	469	578	596	633	312	305	363	645	510	881	594	518	466	326	399	341
ANKH_2-MFSD6_1	ANKH-MFSD6	743	782	2034	1221	1322	1378	1014	1523	1395	1475	1963	1879	2133	1363	1348	1442	1621	1722
ANKH_2-MFSD6_2	ANKH-MFSD6	1317	1289	2658	2382	2282	1968	2497	2457	1562	5837	3001	2397	1988	1311	1641	1158	1457	1471
ANKH_2-MFSD6_3	ANKH-MFSD6	623	533	1177	571	690	829	963	1201	1115	659	1008	847	792	795	892	637	890	847
ANKH_2-MFSD8_1	ANKH-MFSD8	469	407	716	580	574	431	954	1042	517	770	836	583	846	654	997	326	361	405
ANKH_2-MFSD8_2	ANKH-MFSD8	61	74	156	344	344	246	66	114	98	320	414	229	366	309	316	414	497	438
ANKH_2-MFSD8_3	ANKH-MFSD8	1017	890	1652	857	952	1026	1296	1677	1682	1168	808	1271	1199	1602	1545	1018	1018	1153
ANKH_2-MFSD9_1	ANKH-MFSD9	1170	948	1958	1329	1426	1317	1729	1959	1660	1644	1448	1655	1657	1641	1964	1288	1397	1399
ANKH_2-MFSD9_2	ANKH-MFSD9	1305	1271	2685	1284	1363	1269	2111	2333	2036	2144	1527	1644	1881	1398	1923	1324	1459	1588
ANKH_2-MFSD9_3	ANKH-MFSD9	512	567	907	1396	1409	1253	1020	1183	863	2195	1676	1394	1990	1719	1873	897	1076	1018
ANKH_2-MPC1_1	ANKH-MPC1	734	653	1426	1516	1492	1484	1206	1704	1278	1915	2457	2057	1487	1518	1460	1085	1371	1323
ANKH_2-MPC1_2	ANKH-MPC1	251	274	648	1027	1052	1033	622	721	969	1356	1174	2248	1187	924	778	461	550	613
ANKH_2-MPC1_3	ANKH-MPC1	537	492	1011	995	792	824	876	973	961	1253	974	1128	853	861	817	695	643	650
ANKH_2-MPC2_1	ANKH-MPC2	250	301	593	614	764	754	326	592	581	962	1362	1404	898	622	669	326	439	428
ANKH_2-MPC2_2	ANKH-MPC2	698	637	973	1406	1178	1183	1231	1233	1293	1710	1356	2716	1368	1470	1598	785	1063	940
ANKH_2-MPC2_3	ANKH-MPC2	204	204	458	541	652	531	328	584	427	615	837	735	1028	487	588	590	669	634
ANKH_2-MTCH1_1	ANKH-MTCH1	278	278	543	475	570	584	430	694	536	596	1048	451	1015	622	1096	598	792	712
ANKH_2-MTCH1_2	ANKH-MTCH1	524	548	1117	1391	1046	1102	1039	901	1052	1858	1139	1902	819	822	1262	1304	1534	1335
ANKH_2-MTCH1_3	ANKH-MTCH1	829	664	1527	908	849	870	1161	1384	1053	887	858	1372	1111	815	1358	602	707	780
ANKH_2-MTCH2_1	ANKH-MTCH2	746	575	1582	684	629	561	512	559	392	269	353	231	1264	1131	1180	861	873	869
ANKH_2-MTCH2_2	ANKH-MTCH2	216	273	537	173	207	204	31	28	34	11	6	12	1026	821	731	364	461	578
ANKH_2-MTCH2_3	ANKH-MTCH2	471	499	859	263	374	242	84	171	43	53	77	10	1465	1079	937	1169	1211	1194
ANKH_2-NIPA1_1	ANKH-NIPA1	1719	1154	2234	1847	1692	1386	2930	3086	1991	2572	2187	1670	2032	2121	1939	1130	1364	1287
ANKH_2-NIPA1_2	ANKH-NIPA1	583	518	1049	957	1080	746	977	1410	795	926	1050	983	1293	906	1208	1242	1369	1279
ANKH_2-NIPA1_3	ANKH-NIPA1	886	660	2744	634	717	695	1513	1975	1561	885	1150	1133	1408	938	1274	357	386	408
ANKH_2-NIPA2_1	ANKH-NIPA2	424	341	552	884	978	899	756	1281	814	1024	1788	1145	1043	827	1116	665	822	922
ANKH_2-NIPA2_2	ANKH-NIPA2	410	548	821	639	621	696	763	693	810	1171	632	1114	1068	731	1088	684	725	626
ANKH_2-NIPA2_3	ANKH-NIPA2	611	462	1187	816	882	815	1011	1069	1152	1102	1070	1288	2117	1484	1652	651	865	795
ANKH_2-NIPAL1_1	ANKH-NIPAL1	130	134	156	320	263	238	153	178	155	464	404	315	433	376	392	232	255	218
ANKH_2-NIPAL1_2	ANKH-NIPAL1	1485	1196	2910	1557	1466	1474	2102	2411	1981	2277	1727	1735	2077	1525	2167	1308	1678	1542
ANKH_2-NIPAL1_3	ANKH-NIPAL1	377	483	707	526	689	529	518	864	479	746	837	481	1432	1034	1301	668	796	725
ANKH_2-NIPAL2_1	ANKH-NIPAL2	193	154	444	433	423	281	338	416	349	526	396	319	838	626	976	349	419	340
ANKH_2-NIPAL2_2	ANKH-NIPAL2	560	590	1246	704	949	834	580	855	1024	483	643	1248	1188	888	1338	1004	1033	1091
ANKH_2-NIPAL2_3	ANKH-NIPAL2	832	919	3077	2087	2262	2196	1523	1831	1580	2568	2386	2764	1833	1429	1709	1825	2217	2248
ANKH_2-NIPAL3_1	ANKH-NIPAL3	451	360	761	496	548	459	668	795	572	514	545	577	652	551	935	590	631	607
ANKH_2-NIPAL3_2	ANKH-NIPAL3	491	536	868	1079	1190	1198	559	863	938	1330	1286	1712	1451	1167	1444	1097	1363	1450
ANKH_2-NIPAL3_3	ANKH-NIPAL3	555	628	991	896	1070	884	1035	1069	1022	1131	1129	1307	1655	1143	1546	1173	1427	1250
ANKH_2-NPC1_1	ANKH-NPC1	521	446	1039	625	509	540	755	660	561	602	447	387	1295	979	1128	563	581	556
ANKH_2-NPC1_2	ANKH-NPC1	196	222	422	583	623	575	178	339	233	389	971	288	968	768	728	600	760	654
ANKH_2-NPC1_3	ANKH-NPC1	187	174	321	322	332	319	162	226	144	193	381	107	463	363	584	675	807	790
ANKH_2-OR10A5_1	ANKH-CTRL	1308	1339	2448	4522	4189	4057	2461	3064	2842	5900	5379	5196	4140	3424	4268	3168	3909	3844
ANKH_2-OR10H2_1	ANKH-CTRL	3142	2827	5103	3822	3712	3395	5219	5696	4221	6076	4556	4148	5514	4845	4660	2895	3634	3447
ANKH_2-OR10V1_1	ANKH-CTRL	2021	2079	3953	4276	4729	4103	3269	4532	3627	5412	6639	5409	5622	4672	5625	4007	4567	4324
ANKH_2-OR12D2_1	ANKH-CTRL	3689	4131	7037	5453	5472	5246	7080	7579	6262	7758	6613	7822	6492	5142	6468	4350	5195	5064
ANKH_2-OR13C4_1	ANKH-CTRL	1726	1509	5259	3624	3831	3817	3020	3514	3281	5272	5332	5222	4462	3173	3892	2642	3012	2909
ANKH_2-OR13H1_1	ANKH-CTRL	2087	1721	3576	3406	3087	3156	2965	3545	3345	4154	3623	4049	4652	3912	4582	2195	2711	2803
ANKH_2-OR1A1_1	ANKH-CTRL	2668	2679	4523	4571	4451	3965	3624	3585	3291	5707	4489	4226	5484	3751	4862	4214	4805	4259
ANKH_2-OR1A2_1	ANKH-CTRL	493	503	972	2031	1757	1993	733	818	834	2544	1814	2070	2360	1984	2524	1961	2301	2322
ANKH_2-OR1B1_1	ANKH-CTRL	2965	2802	6416	3986	4069	4227	4359	5221	4540	5590	4861	5951	5628	4349	5387	3513	4295	4360
ANKH_2-OR1I1_1	ANKH-CTRL	1119	1096	2308	2432	2969	2558	1951	2733	2429	3599	4013	4080	3547	2787	3400	2913	3633	3149
ANKH_2-OR2V2_1	ANKH-CTRL	1971	1803	3546	2451	2722	2606	2918	3476	3003	2468	2479	2972	3633	3280	3893	2368	3115	2679
ANKH_2-OR5K4_1	ANKH-CTRL	766	918	1837	2870	3256	2970	1181	1739	1509	4155	4695	3557	3713	3131	3471	3053	3460	3335
ANKH_2-RHBG_1	ANKH-RHBG	272	236	474	872	875	690	380	563	495	1464	1198	1183	1092	926	694	700	760	677
ANKH_2-RHBG_2	ANKH-RHBG	1366	905	1792	970	965	1202	2119	2150	1600	1770	1377	1000	1327	1334	1732	962	1015	1082
ANKH_2-RHBG_3	ANKH-RHBG	657	440	946	626	687	510	909	1415	673	767	1482	766	1039	849	912	510	522	484
ANKH_2-SFXN1_1	ANKH-SFXN1	791	553	1339	844	755	1036	1068	1021	1350	1119	695	1637	1127	1066	1084	661	825	709
ANKH_2-SFXN1_2	ANKH-SFXN1	460	464	980	1358	1168	1217	793	814	800	2117	972	1383	1070	927	1079	984	1125	1151
ANKH_2-SFXN1_3	ANKH-SFXN1	691	570	1486	1013	1074	1070	1239	1407	1193	1508	1464	1624	1852	1129	1310	949	1131	1080
ANKH_2-SFXN2_1	ANKH-SFXN2	666	572	1173	735	866	969	923	1187	1268	812	1242	1363	840	628	969	894	1097	1082
ANKH_2-SFXN2_2	ANKH-SFXN2	128	133	215	645	693	526	148	249	225	684	1388	721	1105	794	935	570	660	610
ANKH_2-SFXN2_3	ANKH-SFXN2	1077	925	1647	1048	909	893	1244	1498	1054	952	893	838	1379	1159	1208	884	1025	1060
ANKH_2-SFXN3_1	ANKH-SFXN3	906	851	1717	902	1240	876	1270	1815	1260	1064	2006	1113	1510	1285	1454	1162	1383	1372
ANKH_2-SFXN3_2	ANKH-SFXN3	472	532	1060	607	702	555	757	960	521	857	846	611	1196	633	955	809	817	905
ANKH_2-SFXN3_3	ANKH-SFXN3	351	336	596	714	736	692	436	591	680	874	697	1094	1077	718	1367	729	871	812
ANKH_2-SFXN4_1	ANKH-SFXN4	999	1172	2034	1141	1245	922	1406	1564	1166	1398	1248	1387	2105	1654	1667	941	1245	1118
ANKH_2-SFXN4_2	ANKH-SFXN4	654	627	1137	620	778	695	938	899	855	247	630	1000	1172	844	1069	432	154	183
ANKH_2-SFXN4_3	ANKH-SFXN4	181	184	347	947	1093	707	198	285	160	1034	1567	665	1123	869	954	1261	1428	1325
ANKH_2-SFXN5_1	ANKH-SFXN5	332	271	690	928	871	780	760	591	670	1648	679	845	1050	811	670	419	520	616
ANKH_2-SFXN5_2	ANKH-SFXN5	453	416	884	538	544	614	876	728	966	732	778	957	1209	973	1105	420	546	436
ANKH_2-SFXN5_3	ANKH-SFXN5	355	365	817	1163	1089	1223	618	738	853	1948	1331	2136	1249	751	1371	863	1084	1140
ANKH_2-SLC10A3_1	ANKH-SLC10A3	368	313	696	977	897	764	630	753	608	1311	1046	1024	982	807	1113	1029	1120	983
ANKH_2-SLC10A3_2	ANKH-SLC10A3	285	283	596	860	1168	992	658	875	975	1211	1326	1689	983	736	1152	715	837	833
ANKH_2-SLC10A3_3	ANKH-SLC10A3	764	665	1363	633	952	770	1429	1885	1221	1389	957	975	1438	854	954	500	568	520
ANKH_2-SLC10A4_1	ANKH-SLC10A4	470	435	853	798	759	736	686	684	671	1041	787	1306	1583	906	963	856	914	990
ANKH_2-SLC10A4_2	ANKH-SLC10A4	1042	751	1568	926	888	1010	2045	1809	1918	1661	744	1504	1421	1524	1314	538	568	726
ANKH_2-SLC10A4_3	ANKH-SLC10A4	380	286	628	575	591	567	696	840	609	752	727	673	791	660	506	414	443	427
ANKH_2-SLC10A7_1	ANKH-SLC10A7	1167	936	1812	1377	1407	1102	2183	2085	1462	2273	1480	1523	1462	1084	1255	1315	1765	1726
ANKH_2-SLC10A7_2	ANKH-SLC10A7	300	379	563	578	692	675	423	809	670	495	997	859	1786	869	1100	478	555	630
ANKH_2-SLC10A7_3	ANKH-SLC10A7	794	752	1625	1269	1554	1222	1061	1632	1350	1643	2035	1624	1780	1369	1536	1039	1401	1422
ANKH_2-SLC11A2_1	ANKH-SLC11A2	361	308	547	593	676	629	400	776	643	442	992	1141	1157	764	1092	473	701	732
ANKH_2-SLC11A2_2	ANKH-SLC11A2	544	371	876	592	530	622	660	850	1034	590	419	861	869	676	907	310	442	322
ANKH_2-SLC11A2_3	ANKH-SLC11A2	366	336	678	810	661	847	556	623	722	966	632	928	730	740	922	1115	1337	1386
ANKH_2-SLC12A2_1	ANKH-SLC12A2	160	164	368	122	151	192	195	262	303	124	95	190	313	194	380	207	247	245
ANKH_2-SLC12A2_2	ANKH-SLC12A2	798	696	1566	940	950	1050	1028	1238	1427	1176	1660	1815	1908	1353	1421	690	796	674
ANKH_2-SLC12A2_3	ANKH-SLC12A2	288	204	472	708	649	537	514	639	506	854	723	818	1035	1149	1187	401	419	444
ANKH_2-SLC12A4_1	ANKH-SLC12A4	363	321	544	641	552	536	614	646	670	656	644	708	640	904	929	444	535	554
ANKH_2-SLC12A4_2	ANKH-SLC12A4	493	433	904	944	948	855	806	789	823	1080	835	1068	1444	1040	1385	1307	1433	1476
ANKH_2-SLC12A4_3	ANKH-SLC12A4	609	422	1205	818	659	724	1317	1004	832	1437	630	921	1225	1129	1240	728	650	657
ANKH_2-SLC12A6_1	ANKH-SLC12A6	871	810	1639	628	600	685	1490	1189	1148	857	706	755	1491	1324	1671	579	664	639
ANKH_2-SLC12A6_2	ANKH-SLC12A6	439	330	540	823	644	762	639	696	732	1150	833	1638	716	568	804	748	857	863
ANKH_2-SLC12A6_3	ANKH-SLC12A6	1374	954	2079	1267	1183	998	2232	2362	1505	2071	1995	1127	1285	1023	1484	1391	1733	1762
ANKH_2-SLC12A7_1	ANKH-SLC12A7	707	600	1005	570	566	554	1274	1178	967	561	508	852	1143	908	1202	481	445	518
ANKH_2-SLC12A7_2	ANKH-SLC12A7	1383	976	2008	1303	1234	1038	2231	2608	1750	1302	1513	1157	1506	1327	2071	967	1209	1143
ANKH_2-SLC12A7_3	ANKH-SLC12A7	1974	1222	2512	1660	1745	1490	2740	3151	2036	2129	1960	1919	1966	1657	1910	735	844	879
ANKH_2-SLC12A8_1	ANKH-SLC12A8	492	341	968	634	697	619	795	882	863	876	581	736	919	707	877	501	450	549
ANKH_2-SLC12A8_2	ANKH-SLC12A8	27	48	93	152	171	136	62	95	103	194	344	209	340	207	127	89	173	172
ANKH_2-SLC12A8_3	ANKH-SLC12A8	1037	705	1913	1106	1143	1000	1945	2305	1567	1719	1753	1605	1602	1198	1518	978	1165	1199
ANKH_2-SLC12A9_1	ANKH-SLC12A9	810	685	2119	1004	1093	1058	1097	1570	1262	941	1128	1238	1607	1355	1227	1339	1633	1549
ANKH_2-SLC12A9_2	ANKH-SLC12A9	534	438	812	656	602	612	954	792	884	989	487	1473	875	897	992	409	489	544
ANKH_2-SLC12A9_3	ANKH-SLC12A9	287	302	752	437	668	490	439	700	474	630	883	555	1036	881	751	387	460	436
ANKH_2-SLC15A2_1	ANKH-SLC15A2	418	415	831	684	814	747	562	854	772	835	1162	1596	1559	930	1245	480	648	750
ANKH_2-SLC15A2_2	ANKH-SLC15A2	11	25	47	308	318	328	12	19	4	280	500	396	303	184	287	257	277	281
ANKH_2-SLC15A2_3	ANKH-SLC15A2	684	723	1204	1348	1261	982	1290	1426	1207	1803	1831	1790	1874	1471	1554	886	1032	933
ANKH_2-SLC15A4_1	ANKH-SLC15A4	243	293	455	556	730	628	351	495	521	513	637	1001	1151	1083	1099	405	561	535
ANKH_2-SLC15A4_2	ANKH-SLC15A4	1119	999	1766	1023	1105	886	1428	2052	1567	943	1241	1378	1330	1070	1303	910	1069	1099
ANKH_2-SLC15A4_3	ANKH-SLC15A4	844	663	1546	1108	1106	1155	1068	1195	1027	1645	1218	1640	1347	1112	1528	766	1130	951
ANKH_2-SLC16A1_1	ANKH-SLC16A1	320	295	736	818	962	808	596	564	583	1580	1110	966	582	489	770	1233	1314	1430
ANKH_2-SLC16A1_2	ANKH-SLC16A1	440	435	859	857	951	687	714	835	642	1188	1110	1011	1698	1001	1019	893	1159	1010
ANKH_2-SLC16A1_3	ANKH-SLC16A1	400	448	588	1066	1035	782	645	895	592	1488	1190	861	1087	1139	1390	814	992	967
ANKH_2-SLC16A10_1	ANKH-SLC16A10	407	460	1033	1180	1463	1251	558	852	804	1560	2082	2515	1838	1127	1387	1307	1515	1644
ANKH_2-SLC16A10_2	ANKH-SLC16A10	181	167	499	524	520	506	345	596	419	695	899	426	625	645	494	594	638	648
ANKH_2-SLC16A10_3	ANKH-SLC16A10	439	358	899	813	845	833	735	1072	938	760	1941	1060	1372	809	958	543	687	745
ANKH_2-SLC16A13_1	ANKH-SLC16A13	198	201	311	388	504	518	323	491	386	422	652	506	767	482	804	341	344	384
ANKH_2-SLC16A13_2	ANKH-SLC16A13	284	266	632	618	538	689	362	446	570	757	687	965	712	460	640	539	635	629
ANKH_2-SLC16A13_3	ANKH-SLC16A13	445	445	624	891	742	555	731	803	589	1452	880	788	1671	1826	2080	937	1155	991
ANKH_2-SLC16A14_1	ANKH-SLC16A14	623	625	1230	975	1047	921	1368	1301	1268	1516	1005	1342	1297	1243	1582	741	863	779
ANKH_2-SLC16A14_2	ANKH-SLC16A14	394	322	540	955	883	847	744	777	617	2034	1284	1117	746	960	768	797	927	951
ANKH_2-SLC16A14_3	ANKH-SLC16A14	370	373	706	1472	1295	1381	673	929	741	1916	2276	2051	1008	797	1174	1382	1527	1539
ANKH_2-SLC16A3_1	ANKH-SLC16A3	1885	1379	3256	1173	1282	1244	1518	1806	1699	961	725	1286	1709	2083	2062	1059	1327	1213
ANKH_2-SLC16A3_2	ANKH-SLC16A3	1060	761	1620	819	967	892	1520	2093	1290	884	859	882	1464	995	1300	524	738	641
ANKH_2-SLC16A3_3	ANKH-SLC16A3	85	57	134	198	247	244	122	182	148	158	187	110	242	308	338	154	193	137
ANKH_2-SLC16A5_1	ANKH-SLC16A5	487	394	952	730	802	671	747	975	721	581	824	641	938	743	818	465	477	527
ANKH_2-SLC16A5_2	ANKH-SLC16A5	1751	1452	2288	1466	1784	1181	2593	3255	1993	1975	2079	1979	1810	2130	2066	965	1072	1148
ANKH_2-SLC16A5_3	ANKH-SLC16A5	929	870	1540	1459	1472	1256	1764	2065	1784	1979	1458	2135	1468	1143	1836	1215	1408	1484
ANKH_2-SLC16A6_1	ANKH-SLC16A6	981	1095	2062	1452	1699	1647	1494	2044	1502	2212	2157	1583	2043	1711	1913	1290	1635	1618
ANKH_2-SLC16A6_2	ANKH-SLC16A6	206	204	418	632	667	445	471	730	420	706	980	572	795	645	884	283	389	330
ANKH_2-SLC16A6_3	ANKH-SLC16A6	394	255	797	739	678	915	632	692	675	1092	760	915	1119	739	879	583	794	769
ANKH_2-SLC16A7_1	ANKH-SLC16A7	208	318	390	416	470	304	541	547	466	718	578	566	476	443	414	357	519	412
ANKH_2-SLC16A7_2	ANKH-SLC16A7	222	325	571	1060	1191	1060	347	498	498	1621	1256	1171	1195	809	1629	718	858	788
ANKH_2-SLC16A7_3	ANKH-SLC16A7	194	258	534	593	835	770	196	346	360	967	1185	806	567	457	776	977	1118	1163
ANKH_2-SLC16A9_1	ANKH-SLC16A9	808	738	1192	822	1004	752	1241	1645	1246	728	994	1110	836	914	846	684	740	841
ANKH_2-SLC16A9_2	ANKH-SLC16A9	303	298	500	652	698	605	458	578	487	843	691	600	1053	685	1038	584	826	659
ANKH_2-SLC16A9_3	ANKH-SLC16A9	211	330	512	602	828	721	480	766	497	902	1262	979	702	719	789	482	522	595
ANKH_2-SLC17A5_1	ANKH-SLC17A5	424	401	831	404	479	420	329	553	499	407	341	995	1039	899	1124	614	657	784
ANKH_2-SLC17A5_2	ANKH-SLC17A5	371	340	460	653	633	474	496	459	328	961	404	380	1025	635	729	406	497	539
ANKH_2-SLC17A5_3	ANKH-SLC17A5	196	218	358	324	348	324	206	291	340	241	281	595	846	1074	814	454	511	516
ANKH_2-SLC17A9_1	ANKH-SLC17A9	446	392	944	1257	1190	974	629	861	716	1589	1415	1071	1444	1267	1123	1158	1375	1392
ANKH_2-SLC17A9_2	ANKH-SLC17A9	140	221	347	897	956	720	324	415	434	1234	1168	686	1238	921	1166	838	962	923
ANKH_2-SLC17A9_3	ANKH-SLC17A9	339	300	772	531	766	670	423	848	547	455	1233	558	1288	896	1200	493	545	516
ANKH_2-SLC18B1_1	ANKH-SLC18B1	835	709	1189	1145	1115	874	1089	1180	1133	1484	1352	1280	1529	1311	1392	930	1074	1204
ANKH_2-SLC18B1_2	ANKH-SLC18B1	629	509	983	1031	1097	1073	728	1102	877	1710	1728	1350	1669	1363	1819	1247	1680	1664
ANKH_2-SLC18B1_3	ANKH-SLC18B1	218	268	394	957	867	713	399	474	473	949	894	607	877	779	870	780	902	727
ANKH_2-SLC19A1_1	ANKH-SLC19A1	294	229	482	647	509	524	542	610	468	867	487	977	608	720	819	576	615	628
ANKH_2-SLC19A1_2	ANKH-SLC19A1	1413	1127	1922	988	1031	1148	1556	2618	2066	904	2141	2261	1561	1059	1528	1309	1484	1500
ANKH_2-SLC19A1_3	ANKH-SLC19A1	174	216	344	685	892	688	360	584	492	943	1222	784	839	1045	1002	364	521	511
ANKH_2-SLC19A2_1	ANKH-SLC19A2	456	298	596	540	489	515	710	769	723	845	523	1139	800	559	823	699	722	671
ANKH_2-SLC19A2_2	ANKH-SLC19A2	325	318	576	595	658	449	470	608	363	720	621	430	1278	638	821	487	546	474
ANKH_2-SLC19A2_3	ANKH-SLC19A2	396	392	838	544	873	685	580	876	648	720	975	768	1341	1000	1214	675	814	710
ANKH_2-SLC1A1_1	ANKH-SLC1A1	464	460	938	703	900	917	666	1127	1016	801	1298	1357	1358	741	904	375	420	499
ANKH_2-SLC1A1_2	ANKH-SLC1A1	353	464	688	776	842	810	371	566	558	676	848	1132	1250	1027	740	540	575	617
ANKH_2-SLC1A1_3	ANKH-SLC1A1	761	709	1100	1398	1057	1077	1574	1788	1603	1720	1800	1666	1496	1064	1454	813	893	848
ANKH_2-SLC1A3_1	ANKH-SLC1A3	313	271	452	371	563	329	333	423	261	429	377	377	704	559	682	687	714	857
ANKH_2-SLC1A3_2	ANKH-SLC1A3	862	710	1281	1086	1358	1215	1099	1752	1202	1023	1790	1957	1514	990	1414	925	1279	1155
ANKH_2-SLC1A3_3	ANKH-SLC1A3	691	659	1168	1423	1285	1202	970	1128	951	1768	1386	1842	1405	1022	1751	1169	1228	1462
ANKH_2-SLC1A4_1	ANKH-SLC1A4	1067	887	1566	1149	1109	1109	2123	2445	1212	1963	1834	1342	1488	1061	1222	880	815	1127
ANKH_2-SLC1A4_2	ANKH-SLC1A4	60	64	151	113	144	120	127	125	159	226	103	164	162	146	254	155	193	141
ANKH_2-SLC1A4_3	ANKH-SLC1A4	232	454	490	579	730	563	502	525	484	706	568	556	1198	893	1018	582	746	628
ANKH_2-SLC1A5_1	ANKH-SLC1A5	611	464	937	871	872	645	1408	1569	897	1054	706	907	1165	973	1248	303	477	405
ANKH_2-SLC1A5_2	ANKH-SLC1A5	1379	2752	2108	1996	1850	1773	1809	1982	1815	2319	2341	2339	1970	1460	1805	1017	1217	1155
ANKH_2-SLC1A5_3	ANKH-SLC1A5	894	675	1576	904	888	927	1044	1407	1163	839	930	807	1367	1404	1231	702	863	852
ANKH_2-SLC20A1_1	ANKH-SLC20A1	91	50	181	181	159	182	169	178	197	109	135	93	296	264	357	191	167	193
ANKH_2-SLC20A1_2	ANKH-SLC20A1	1024	779	1581	805	772	681	1230	942	847	919	461	568	1068	950	1431	1521	1828	1910
ANKH_2-SLC20A1_3	ANKH-SLC20A1	418	522	726	1024	1132	1109	436	523	568	1194	1139	1128	1232	1037	1129	974	1228	1137
ANKH_2-SLC20A2_1	ANKH-SLC20A2	498	489	936	823	906	963	861	1013	1233	1199	834	1813	1363	940	1414	925	938	1134
ANKH_2-SLC20A2_2	ANKH-SLC20A2	569	479	1038	1192	1070	880	1023	995	787	1800	1162	987	1170	933	1394	1206	1293	1370
ANKH_2-SLC20A2_3	ANKH-SLC20A2	1329	1081	2222	1303	1528	1564	1982	2755	2325	1537	2209	1884	1867	1503	1727	925	1072	1017
ANKH_2-SLC22A17_1	ANKH-SLC22A17	257	170	504	722	740	738	436	483	429	1236	1224	807	554	481	627	885	1155	1171
ANKH_2-SLC22A17_2	ANKH-SLC22A17	1578	747	1464	930	955	949	1610	1438	1375	1877	1058	1392	928	749	1229	550	600	573
ANKH_2-SLC22A17_3	ANKH-SLC22A17	577	462	847	1207	1272	1158	933	1099	912	1665	1186	1160	1320	1149	1127	786	906	812
ANKH_2-SLC22A18_1	ANKH-SLC22A18	189	202	421	414	573	407	375	659	339	592	623	472	613	531	377	268	256	254
ANKH_2-SLC22A18_2	ANKH-SLC22A18	693	788	1048	745	791	620	1112	1524	980	930	705	874	1230	721	1203	446	516	583
ANKH_2-SLC22A18_3	ANKH-SLC22A18	578	581	997	1136	1106	1044	975	1302	1023	1563	1082	1413	1994	1362	2231	643	724	857
ANKH_2-SLC22A23_1	ANKH-SLC22A23	555	432	1163	920	880	814	862	1094	981	1133	835	1524	1086	649	1094	1014	1165	1241
ANKH_2-SLC22A23_2	ANKH-SLC22A23	564	496	1003	1319	1392	1496	899	1206	1202	1756	1763	2004	1522	1244	987	926	1338	1276
ANKH_2-SLC22A23_3	ANKH-SLC22A23	1021	860	1943	1461	1855	1953	1652	2325	2195	1929	2812	4083	1827	1613	1640	1293	1294	1247
ANKH_2-SLC22A31_1	ANKH-SLC22A31	640	429	1060	759	737	957	658	853	837	991	978	938	1386	1005	1229	843	952	844
ANKH_2-SLC22A31_2	ANKH-SLC22A31	837	729	1529	878	936	674	1186	1297	808	1261	833	510	1226	1083	1231	450	523	538
ANKH_2-SLC22A31_3	ANKH-SLC22A31	650	637	1431	1304	1642	1476	1784	2193	1483	1969	2278	1821	1642	1282	1501	709	727	824
ANKH_2-SLC22A5_1	ANKH-SLC22A5	219	199	413	667	670	576	442	615	419	1159	723	700	716	704	1034	566	688	718
ANKH_2-SLC22A5_2	ANKH-SLC22A5	317	334	721	729	884	801	517	596	566	1386	949	943	937	742	900	1062	1198	1124
ANKH_2-SLC22A5_3	ANKH-SLC22A5	657	516	950	1037	820	883	1174	1054	1023	1122	1005	1183	1604	1178	1444	628	611	611
ANKH_2-SLC23A2_1	ANKH-SLC23A2	951	671	1283	852	1076	960	1458	1716	1264	1323	1423	1306	975	1138	1170	676	869	820
ANKH_2-SLC23A2_2	ANKH-SLC23A2	531	492	981	949	1106	944	966	1261	1007	1055	1156	1472	1125	877	1187	758	888	791
ANKH_2-SLC23A2_3	ANKH-SLC23A2	248	419	587	1575	1430	1186	384	514	389	2420	1868	1066	1247	1206	1334	962	1144	1162
ANKH_2-SLC24A1_1	ANKH-SLC24A1	1197	955	1660	1031	1084	1178	1531	2030	1760	1112	1817	1554	2015	1498	1523	998	1194	1131
ANKH_2-SLC24A1_2	ANKH-SLC24A1	571	558	931	1184	921	989	1029	1219	1039	1374	1603	1625	2036	1240	1401	842	1132	1033
ANKH_2-SLC24A1_3	ANKH-SLC24A1	493	363	907	957	1016	856	600	963	790	932	1108	972	1279	1057	1162	945	1131	1230
ANKH_2-SLC25A1_1	ANKH-SLC25A1	437	372	687	708	497	466	588	595	676	472	570	995	1120	804	1080	350	346	380
ANKH_2-SLC25A1_2	ANKH-SLC25A1	561	399	938	603	654	523	734	929	583	818	707	550	832	624	959	642	749	648
ANKH_2-SLC25A1_3	ANKH-SLC25A1	1294	1039	1983	1206	1440	1110	2254	2223	1342	2047	1944	1148	1665	1605	1820	752	926	832
ANKH_2-SLC25A10_1	ANKH-SLC25A10	613	563	1385	1435	1562	1686	1085	1360	1646	2059	1530	2515	2011	1692	1852	1022	1227	1194
ANKH_2-SLC25A10_2	ANKH-SLC25A10	1047	990	1906	1588	1761	1558	1718	1933	1751	1710	1667	2178	1885	1347	1945	1379	1521	1723
ANKH_2-SLC25A10_3	ANKH-SLC25A10	565	522	1144	555	688	626	1009	1311	1074	636	613	1016	1121	863	1058	265	394	391
ANKH_2-SLC25A11_1	ANKH-SLC25A11	252	307	495	880	944	1058	484	570	616	1309	817	1013	988	860	1100	761	843	966
ANKH_2-SLC25A11_2	ANKH-SLC25A11	237	242	538	514	510	637	353	473	442	455	383	742	1288	794	1290	421	484	562
ANKH_2-SLC25A11_3	ANKH-SLC25A11	492	477	996	948	902	880	660	926	771	897	1117	1345	1368	740	1145	544	632	640
ANKH_2-SLC25A12_1	ANKH-SLC25A12	630	491	860	835	703	538	991	1143	806	917	1250	771	1335	984	1060	1247	1562	1417
ANKH_2-SLC25A12_2	ANKH-SLC25A12	561	449	1005	1028	1250	1188	752	1085	1053	1280	1577	2109	1462	1085	1376	1006	1226	1050
ANKH_2-SLC25A12_3	ANKH-SLC25A12	873	708	1417	1198	1268	1362	994	1388	1315	1392	1530	1231	1070	931	1290	1544	1986	1860
ANKH_2-SLC25A13_1	ANKH-SLC25A13	645	759	1113	1191	1479	1045	1234	1650	857	1636	1858	978	1591	1082	1384	907	847	732
ANKH_2-SLC25A13_2	ANKH-SLC25A13	482	727	1152	1358	1549	1498	723	1188	979	1464	2547	1911	1307	1205	1419	1432	1544	1662
ANKH_2-SLC25A13_3	ANKH-SLC25A13	732	729	1460	879	847	868	972	1440	1026	751	884	851	1309	1131	1420	741	816	857
ANKH_2-SLC25A14_1	ANKH-SLC25A14	307	346	744	1045	882	1078	589	595	829	1445	1085	2226	891	768	780	645	706	752
ANKH_2-SLC25A14_2	ANKH-SLC25A14	336	399	903	983	1105	1011	713	1003	875	1336	1225	1416	1401	1193	1534	1138	1279	1214
ANKH_2-SLC25A14_3	ANKH-SLC25A14	374	386	765	901	849	973	930	1147	1106	1605	1104	1865	1251	820	1196	423	578	562
ANKH_2-SLC25A15_1	ANKH-SLC25A15	712	740	1406	1320	1412	1543	1135	1379	1312	1769	1587	2057	1530	1416	1812	1297	1648	1662
ANKH_2-SLC25A15_2	ANKH-SLC25A15	894	809	1756	1087	1132	1068	1556	1671	1256	1677	1292	1207	1117	1233	1409	1313	1677	1544
ANKH_2-SLC25A15_3	ANKH-SLC25A15	804	594	1275	1134	937	832	1461	1305	1008	1785	1173	888	1355	879	1593	595	741	775
ANKH_2-SLC25A16_1	ANKH-SLC25A16	655	506	971	817	801	833	637	856	847	1060	923	1083	1906	1300	1625	679	834	944
ANKH_2-SLC25A16_2	ANKH-SLC25A16	511	470	745	674	820	482	790	1369	668	626	1359	720	784	763	830	552	583	676
ANKH_2-SLC25A16_3	ANKH-SLC25A16	494	324	826	673	560	702	742	841	657	1062	776	717	634	663	1076	556	554	692
ANKH_2-SLC25A17_1	ANKH-SLC25A17	343	319	681	617	719	533	493	720	493	618	1079	742	852	524	893	344	472	425
ANKH_2-SLC25A17_2	ANKH-SLC25A17	247	180	609	700	691	597	365	432	384	1132	973	776	1008	832	898	581	667	751
ANKH_2-SLC25A17_3	ANKH-SLC25A17	502	542	943	915	940	830	790	729	740	1403	746	1230	1587	1204	1267	695	835	890
ANKH_2-SLC25A19_1	ANKH-SLC25A19	1010	733	2027	1069	1086	931	2321	2177	1215	2386	1315	895	1197	987	1291	698	942	898
ANKH_2-SLC25A19_2	ANKH-SLC25A19	396	558	720	649	806	704	780	918	708	726	895	913	1001	770	927	646	716	793
ANKH_2-SLC25A19_3	ANKH-SLC25A19	637	510	1040	919	1026	949	774	1124	1098	723	1060	1770	1384	1357	1356	466	553	552
ANKH_2-SLC25A20_1	ANKH-SLC25A20	464	485	968	958	846	708	848	735	789	1810	842	1146	1686	1715	1562	1105	1290	1263
ANKH_2-SLC25A20_2	ANKH-SLC25A20	1775	1063	2484	926	884	940	2375	2251	1799	1343	914	993	1658	1496	1535	1060	1411	1540
ANKH_2-SLC25A20_3	ANKH-SLC25A20	1897	1518	3199	2286	2016	2121	2677	2563	2687	2796	1719	2743	1387	1198	1900	1344	1510	1619
ANKH_2-SLC25A21_1	ANKH-SLC25A21	492	374	826	760	659	704	710	800	759	955	1279	1061	1157	984	1130	482	547	502
ANKH_2-SLC25A21_2	ANKH-SLC25A21	542	513	1101	1349	1025	1139	944	940	857	1330	1292	1251	1336	1381	1599	1029	1405	1374
ANKH_2-SLC25A21_3	ANKH-SLC25A21	586	520	1062	929	738	830	1204	1183	1320	983	962	1927	914	959	1104	666	709	776
ANKH_2-SLC25A22_1	ANKH-SLC25A22	1710	1006	2203	974	859	857	1325	1728	1321	631	664	569	1609	1452	1848	574	802	760
ANKH_2-SLC25A22_2	ANKH-SLC25A22	888	715	1316	1276	1042	969	1610	1845	1342	1510	1510	1549	1747	958	1252	420	617	616
ANKH_2-SLC25A22_3	ANKH-SLC25A22	561	490	1071	1007	1032	1212	850	1012	813	1368	1089	959	1448	1224	1353	861	1007	910
ANKH_2-SLC25A23_1	ANKH-SLC25A23	422	550	1320	1139	994	1285	821	1169	1214	1272	1143	1459	1335	1017	1409	870	948	1110
ANKH_2-SLC25A23_2	ANKH-SLC25A23	305	299	626	511	717	756	522	852	799	435	868	769	1012	771	760	495	589	624
ANKH_2-SLC25A23_3	ANKH-SLC25A23	681	586	1224	1007	1047	1110	1248	1208	1295	1135	1076	1313	1563	1332	1623	955	1178	1141
ANKH_2-SLC25A24_1	ANKH-SLC25A24	527	368	899	714	903	740	900	1085	828	1767	1186	1177	1166	1014	810	826	888	732
ANKH_2-SLC25A24_2	ANKH-SLC25A24	452	355	644	1065	822	651	681	751	580	1361	1376	747	1313	690	1092	755	858	920
ANKH_2-SLC25A24_3	ANKH-SLC25A24	587	588	922	805	1028	712	841	1465	944	929	1646	1002	1520	1281	2235	929	1049	1015
ANKH_2-SLC25A25_1	ANKH-SLC25A25	450	502	932	641	644	498	722	1168	750	687	895	748	1376	856	976	407	376	501
ANKH_2-SLC25A25_2	ANKH-SLC25A25	532	395	1097	659	605	840	1045	843	1115	1003	477	1002	1146	720	988	613	731	658
ANKH_2-SLC25A25_3	ANKH-SLC25A25	385	259	654	641	527	555	683	503	486	759	259	518	961	983	786	687	796	817
ANKH_2-SLC25A26_1	ANKH-SLC25A26	462	445	892	646	852	585	192	266	204	96	105	40	1735	1556	1758	1379	1664	1509
ANKH_2-SLC25A26_2	ANKH-SLC25A26	131	131	254	267	303	254	29	63	43	10	21	3	913	643	736	460	526	460
ANKH_2-SLC25A26_3	ANKH-SLC25A26	367	309	657	437	482	440	95	115	66	91	59	34	1019	915	1055	696	839	806
ANKH_2-SLC25A27_1	ANKH-SLC25A27	399	448	673	752	776	718	551	701	586	1083	1173	1099	1140	964	1203	544	626	687
ANKH_2-SLC25A27_2	ANKH-SLC25A27	407	548	882	534	775	670	469	766	770	346	784	857	1435	795	1054	503	718	661
ANKH_2-SLC25A27_3	ANKH-SLC25A27	411	345	711	584	876	662	536	880	671	485	1423	1022	1117	1260	1401	803	1079	939
ANKH_2-SLC25A28_1	ANKH-SLC25A28	261	296	485	581	661	613	413	424	518	850	465	943	1033	705	702	562	566	613
ANKH_2-SLC25A28_2	ANKH-SLC25A28	193	240	457	619	799	725	204	269	358	276	552	996	694	850	1150	475	542	538
ANKH_2-SLC25A28_3	ANKH-SLC25A28	168	184	439	521	540	671	111	249	214	228	1025	291	541	685	714	1096	1376	1129
ANKH_2-SLC25A29_1	ANKH-SLC25A29	1363	1258	2421	1597	1804	1545	2417	3578	2209	2091	2422	2448	1963	1741	2215	1037	1318	1128
ANKH_2-SLC25A29_2	ANKH-SLC25A29	820	596	1114	670	871	753	1189	1782	1059	809	1144	843	1391	862	1087	382	510	423
ANKH_2-SLC25A29_3	ANKH-SLC25A29	662	474	1344	912	1188	1151	1180	1640	1493	1392	1424	1311	1268	1309	1225	726	832	938
ANKH_2-SLC25A3_1	ANKH-SLC25A3	313	379	671	174	191	258	60	67	116	15	56	311	758	720	809	659	779	758
ANKH_2-SLC25A3_2	ANKH-SLC25A3	381	763	655	227	292	272	74	115	55	72	71	55	1154	941	1091	553	747	707
ANKH_2-SLC25A3_3	ANKH-SLC25A3	185	197	346	218	181	195	33	24	69	572	91	149	974	834	892	431	524	631
ANKH_2-SLC25A30_1	ANKH-SLC25A30	261	224	581	720	737	761	359	521	584	1019	930	1163	1047	866	1086	1136	1288	1339
ANKH_2-SLC25A30_2	ANKH-SLC25A30	1336	1356	2084	1630	1429	1616	1590	1754	1577	2645	1896	2197	2513	1943	2074	1647	2105	1992
ANKH_2-SLC25A30_3	ANKH-SLC25A30	138	188	305	791	786	818	184	204	260	1616	966	1150	1221	970	964	894	1102	928
ANKH_2-SLC25A32_1	ANKH-SLC25A32	172	150	287	536	614	611	185	233	315	628	575	1361	655	458	430	493	578	608
ANKH_2-SLC25A32_2	ANKH-SLC25A32	264	317	563	465	604	624	434	664	502	392	827	400	839	523	920	373	428	470
ANKH_2-SLC25A32_3	ANKH-SLC25A32	504	509	997	1052	901	864	770	992	912	1114	1247	1849	1130	1123	1332	559	579	665
ANKH_2-SLC25A33_1	ANKH-SLC25A33	361	312	581	570	331	425	544	602	445	651	322	331	501	613	662	348	360	356
ANKH_2-SLC25A33_2	ANKH-SLC25A33	428	278	511	462	366	304	609	409	374	794	540	386	341	527	694	493	541	527
ANKH_2-SLC25A33_3	ANKH-SLC25A33	536	545	1024	888	921	794	750	754	623	996	955	474	1143	864	1254	776	937	829
ANKH_2-SLC25A36_1	ANKH-SLC25A36	344	340	672	998	960	1041	438	560	731	1481	1194	1772	976	700	1119	1132	1494	1427
ANKH_2-SLC25A36_2	ANKH-SLC25A36	149	229	381	510	614	529	227	472	446	435	894	892	703	641	533	477	507	535
ANKH_2-SLC25A36_3	ANKH-SLC25A36	450	454	735	455	420	416	793	699	694	836	630	769	927	706	682	492	692	532
ANKH_2-SLC25A37_1	ANKH-SLC25A37	407	498	796	970	802	835	682	1056	695	974	1792	654	1179	1040	1026	1076	1145	1268
ANKH_2-SLC25A37_2	ANKH-SLC25A37	779	604	1111	1230	1156	1076	1101	1630	1054	826	1228	860	1726	1235	1716	1102	1409	1340
ANKH_2-SLC25A37_3	ANKH-SLC25A37	833	760	1591	945	1129	920	1371	1523	1248	1244	1004	1313	1524	1183	1210	923	1004	960
ANKH_2-SLC25A38_1	ANKH-SLC25A38	1106	911	1912	1290	1239	1322	1596	1965	1621	1692	1716	1647	1583	1136	1679	1096	1363	1427
ANKH_2-SLC25A38_2	ANKH-SLC25A38	441	344	657	796	811	741	533	807	697	847	1127	807	1000	801	819	540	580	572
ANKH_2-SLC25A38_3	ANKH-SLC25A38	923	866	2010	1355	1516	1618	1156	1730	1554	1443	2107	2311	1531	1444	1780	1031	1344	1280
ANKH_2-SLC25A39_1	ANKH-SLC25A39	829	776	1342	1413	1537	1273	1359	1693	1227	1967	2132	2096	1466	1170	1096	1787	2040	1956
ANKH_2-SLC25A39_2	ANKH-SLC25A39	699	955	1253	1274	1458	1345	1306	1820	1355	1864	2467	1949	1501	1305	1414	1085	1191	1091
ANKH_2-SLC25A39_3	ANKH-SLC25A39	324	340	701	702	672	693	555	536	559	1065	531	880	981	758	764	472	599	633
ANKH_2-SLC25A4_1	ANKH-SLC25A4	269	298	465	613	617	568	399	428	338	904	602	374	799	659	821	499	600	647
ANKH_2-SLC25A4_2	ANKH-SLC25A4	973	847	1535	1628	1591	1305	1677	1910	1668	2180	1669	1836	1563	1327	1581	1274	1555	1591
ANKH_2-SLC25A4_3	ANKH-SLC25A4	275	238	581	366	387	455	381	447	505	498	530	1089	615	808	590	319	312	329
ANKH_2-SLC25A40_1	ANKH-SLC25A40	187	136	420	304	387	402	332	466	371	394	515	373	269	466	722	372	431	429
ANKH_2-SLC25A40_2	ANKH-SLC25A40	486	410	875	778	882	734	700	747	771	871	903	784	726	906	923	953	1189	1049
ANKH_2-SLC25A40_3	ANKH-SLC25A40	210	179	243	618	719	341	253	538	318	575	1251	831	651	492	629	436	583	608
ANKH_2-SLC25A42_1	ANKH-SLC25A42	710	744	1625	661	844	489	1031	2004	901	839	1708	706	1363	1316	1296	697	790	653
ANKH_2-SLC25A42_2	ANKH-SLC25A42	726	710	1415	727	1088	929	830	1305	1088	907	714	1152	1964	1505	2339	955	1133	1307
ANKH_2-SLC25A42_3	ANKH-SLC25A42	1263	1219	2236	1812	1794	1796	1850	1827	1665	2683	1632	1952	1869	1972	1779	1825	1902	2052
ANKH_2-SLC25A43_1	ANKH-SLC25A43	669	693	1334	823	1160	1007	918	1634	1083	780	1066	1073	1283	1034	1246	1197	1226	1307
ANKH_2-SLC25A43_2	ANKH-SLC25A43	1075	833	1659	1303	1331	1097	1681	1603	1279	2129	1410	1341	1440	1420	1305	891	1075	1041
ANKH_2-SLC25A43_3	ANKH-SLC25A43	781	685	1443	1185	1044	987	1199	1239	972	1535	1058	1140	1223	986	1328	986	1275	1353
ANKH_2-SLC25A44_1	ANKH-SLC25A44	804	661	1555	963	1306	1244	865	1226	1305	1268	1358	2213	1845	1592	1485	1628	1890	1895
ANKH_2-SLC25A44_2	ANKH-SLC25A44	1233	801	1831	1267	1276	1130	1786	1902	1347	1664	1472	1266	1914	1444	1978	1374	1717	1824
ANKH_2-SLC25A44_3	ANKH-SLC25A44	357	351	718	644	722	505	457	763	365	775	845	521	698	730	844	468	519	527
ANKH_2-SLC25A45_1	ANKH-SLC25A45	335	362	716	601	640	581	462	631	578	788	1492	1214	1067	970	1012	463	427	531
ANKH_2-SLC25A45_2	ANKH-SLC25A45	410	525	926	1266	1563	1077	541	748	699	1831	1482	1633	1887	1139	1446	1183	1383	1421
ANKH_2-SLC25A45_3	ANKH-SLC25A45	106	104	258	829	803	866	141	162	216	1110	728	770	549	664	705	459	562	673
ANKH_2-SLC25A46_1	ANKH-SLC25A46	581	884	1187	810	1306	939	996	1626	1128	1081	883	1377	931	917	1013	873	994	1127
ANKH_2-SLC25A46_2	ANKH-SLC25A46	321	326	565	473	389	368	441	568	508	420	571	391	909	535	619	644	686	661
ANKH_2-SLC25A46_3	ANKH-SLC25A46	550	567	994	1033	1055	1044	792	1036	832	1064	2561	1158	1132	1117	1395	653	890	829
ANKH_2-SLC25A48_1	ANKH-SLC25A48	778	770	1346	996	990	914	1564	1932	1384	1485	1170	1155	1377	1016	1582	640	707	625
ANKH_2-SLC25A48_2	ANKH-SLC25A48	437	393	734	607	731	672	629	933	616	833	985	469	1274	1090	1235	415	430	434
ANKH_2-SLC25A48_3	ANKH-SLC25A48	458	450	917	1032	1096	1097	1038	1342	1080	1853	1337	1569	1439	1196	1472	683	845	776
ANKH_2-SLC25A5_1	ANKH-SLC25A5	222	187	404	391	383	334	296	323	363	272	240	255	674	935	882	411	415	441
ANKH_2-SLC25A5_2	ANKH-SLC25A5	887	783	1329	950	1026	974	1199	1259	1030	1156	985	1016	1385	1272	1586	810	760	848
ANKH_2-SLC25A5_3	ANKH-SLC25A5	1009	838	1489	1111	1369	1035	1552	1653	1441	1415	1252	1453	1355	1632	1371	903	1109	1047
ANKH_2-SLC25A51_1	ANKH-SLC25A51	600	580	852	609	656	489	262	390	215	263	406	129	2034	1449	1353	1240	1397	1305
ANKH_2-SLC25A51_2	ANKH-SLC25A51	239	330	565	1011	871	770	732	582	774	1680	1083	1405	1530	954	1457	521	507	596
ANKH_2-SLC25A51_3	ANKH-SLC25A51	251	273	577	469	552	515	200	259	323	279	238	320	775	703	725	417	420	443
ANKH_2-SLC25A53_1	ANKH-SLC25A53	867	856	1871	1129	1505	1267	1379	2269	1548	1282	1592	1600	1591	1390	1648	925	946	942
ANKH_2-SLC25A53_2	ANKH-SLC25A53	609	501	1094	1301	1290	1381	890	1216	1133	1220	1404	1551	1860	1051	1756	1004	1180	1136
ANKH_2-SLC25A53_3	ANKH-SLC25A53	1197	1325	3028	1529	1814	1695	2371	2950	2173	2225	1925	2194	2247	1779	1832	1554	1783	1882
ANKH_2-SLC25A6_1	ANKH-SLC25A6	959	776	1380	1210	1300	1425	1571	1616	1552	1424	1275	1754	1954	1508	1805	757	769	826
ANKH_2-SLC25A6_2	ANKH-SLC25A6	498	478	1121	1081	1105	1119	1025	1167	1243	1337	1161	1536	1745	1402	1789	592	601	625
ANKH_2-SLC25A6_3	ANKH-SLC25A6	274	221	425	724	652	643	780	811	847	1039	694	1286	721	492	882	274	397	356
ANKH_2-SLC26A11_1	ANKH-SLC26A11	727	500	1131	785	612	781	920	1156	866	708	888	826	1226	1190	1273	602	715	772
ANKH_2-SLC26A11_2	ANKH-SLC26A11	469	508	1014	1141	1136	891	775	930	737	1062	1198	1285	1575	1117	1142	611	736	747
ANKH_2-SLC26A11_3	ANKH-SLC26A11	628	484	928	784	951	754	868	978	738	956	931	560	932	1096	1249	560	696	656
ANKH_2-SLC26A2_1	ANKH-SLC26A2	381	412	814	791	987	738	684	831	541	1310	1223	1165	1230	959	1511	1046	1214	1007
ANKH_2-SLC26A2_2	ANKH-SLC26A2	269	243	634	481	554	486	583	705	576	1027	873	721	648	498	565	523	531	540
ANKH_2-SLC26A2_3	ANKH-SLC26A2	332	326	798	942	806	891	703	671	726	1305	984	999	865	808	928	1045	1294	1263
ANKH_2-SLC26A6_1	ANKH-SLC26A6	1046	731	1493	1185	1062	991	1645	2045	1519	1622	1613	1176	1985	1968	1524	953	1124	1024
ANKH_2-SLC26A6_2	ANKH-SLC26A6	133	152	491	525	420	642	346	382	523	625	578	837	610	483	1034	325	437	430
ANKH_2-SLC26A6_3	ANKH-SLC26A6	1257	934	1504	1273	1238	1199	1672	2038	1703	1445	1218	1439	2003	1054	1438	1077	1477	1348
ANKH_2-SLC27A1_1	ANKH-SLC27A1	1122	969	2070	1423	1158	1274	2821	2623	2609	1800	1869	2721	2244	1555	2181	584	641	680
ANKH_2-SLC27A1_2	ANKH-SLC27A1	1412	1123	2234	1280	1105	1193	2346	2133	2081	1594	1165	1608	2118	1231	1734	883	1085	1113
ANKH_2-SLC27A1_3	ANKH-SLC27A1	1336	1272	2018	1092	1411	1410	1724	2908	2396	1458	2463	2411	1650	1612	1555	1019	1349	1414
ANKH_2-SLC27A2_1	ANKH-SLC27A2	1049	859	1856	1121	1023	1029	1570	1664	1382	1575	1790	1303	2149	1622	1742	1052	1153	1136
ANKH_2-SLC27A2_2	ANKH-SLC27A2	257	290	616	733	567	621	263	257	335	697	509	878	711	853	1055	801	1042	931
ANKH_2-SLC27A2_3	ANKH-SLC27A2	504	506	846	1196	1253	1028	579	738	538	2365	2282	1424	1461	1085	1202	1188	1385	1426
ANKH_2-SLC27A3_1	ANKH-SLC27A3	249	197	524	430	597	419	446	670	477	610	571	471	1514	1045	1188	454	606	668
ANKH_2-SLC27A3_2	ANKH-SLC27A3	384	375	920	801	1009	1247	455	866	879	955	1375	1431	1661	907	1404	1611	1768	1658
ANKH_2-SLC27A3_3	ANKH-SLC27A3	411	379	648	727	721	546	761	917	589	748	1068	616	1279	964	804	400	432	378
ANKH_2-SLC27A4_1	ANKH-SLC27A4	507	241	510	477	261	351	561	382	447	522	209	481	654	521	927	281	346	290
ANKH_2-SLC27A4_2	ANKH-SLC27A4	984	704	1830	844	790	586	2380	2276	1507	1598	1116	1139	1752	1304	1301	596	772	781
ANKH_2-SLC27A4_3	ANKH-SLC27A4	74	114	251	300	181	272	220	239	240	584	174	613	454	201	251	158	221	218
ANKH_2-SLC27A5_1	ANKH-SLC27A5	357	342	689	708	827	649	684	1066	624	786	971	501	1129	1059	908	334	421	431
ANKH_2-SLC27A5_2	ANKH-SLC27A5	608	571	1092	882	1051	940	873	1035	887	1360	995	1378	1578	1229	1410	1052	1148	1150
ANKH_2-SLC27A5_3	ANKH-SLC27A5	192	234	407	387	373	529	298	412	428	453	432	496	536	417	422	306	328	389
ANKH_2-SLC27A6_1	ANKH-SLC27A6	210	199	325	397	432	390	269	428	302	807	750	560	603	730	539	366	354	396
ANKH_2-SLC27A6_2	ANKH-SLC27A6	1022	694	1764	1470	1445	1553	1267	1515	1555	2135	2014	2375	1905	1912	1277	1750	1753	1806
ANKH_2-SLC27A6_3	ANKH-SLC27A6	460	437	770	941	953	884	639	702	703	1182	1003	1306	1429	1215	1501	837	902	939
ANKH_2-SLC29A1_1	ANKH-SLC29A1	1207	1082	2335	1719	1700	1672	2415	2597	2533	2391	1921	2522	2260	1683	2030	1540	1691	1542
ANKH_2-SLC29A1_2	ANKH-SLC29A1	444	393	757	1048	1114	952	688	1066	655	1234	1615	1271	1124	1143	808	770	1008	955
ANKH_2-SLC29A1_3	ANKH-SLC29A1	327	304	589	717	728	601	624	746	622	891	700	609	951	785	986	528	622	652
ANKH_2-SLC29A2_1	ANKH-SLC29A2	811	675	1345	997	823	1103	1449	1226	1440	1438	683	1269	1743	1241	1413	1087	1055	1144
ANKH_2-SLC29A2_2	ANKH-SLC29A2	156	76	158	322	324	224	266	267	162	548	212	158	256	352	357	148	179	128
ANKH_2-SLC29A2_3	ANKH-SLC29A2	237	349	557	1551	1234	1262	550	536	586	2099	1638	1408	1452	1101	1195	1226	1195	1334
ANKH_2-SLC29A3_1	ANKH-SLC29A3	547	513	1148	600	903	903	616	1086	1312	636	892	3129	982	876	1081	688	992	878
ANKH_2-SLC29A3_2	ANKH-SLC29A3	1104	989	1983	1530	1311	1150	1727	1664	1548	1576	1353	1401	1596	1116	1063	810	978	948
ANKH_2-SLC29A3_3	ANKH-SLC29A3	536	555	6042	853	913	909	955	987	922	1394	1138	895	1282	1055	1201	366	610	433
ANKH_2-SLC29A4_1	ANKH-SLC29A4	835	594	1116	1147	827	727	1727	1098	1058	1580	900	1192	1180	1172	1208	821	956	959
ANKH_2-SLC29A4_2	ANKH-SLC29A4	1024	963	1849	2359	2533	1855	2193	2847	1868	3876	3562	2565	1955	1521	1148	1040	1422	1545
ANKH_2-SLC29A4_3	ANKH-SLC29A4	603	425	735	782	761	664	1024	1396	906	870	1556	733	947	801	1241	338	373	393
ANKH_2-SLC2A1_1	ANKH-SLC2A1	1228	1193	2057	2180	2368	1942	1881	2780	2155	2147	2334	1998	1869	1663	1555	1193	1312	1259
ANKH_2-SLC2A1_2	ANKH-SLC2A1	351	361	472	595	735	492	561	733	433	649	612	403	841	912	955	287	374	367
ANKH_2-SLC2A1_3	ANKH-SLC2A1	1108	794	1519	1127	1039	1034	1365	1397	1452	991	682	1243	1416	1138	1251	982	1049	1097
ANKH_2-SLC2A11_1	ANKH-SLC2A11	99	46	197	416	423	455	192	205	231	583	442	704	537	377	470	276	391	337
ANKH_2-SLC2A11_2	ANKH-SLC2A11	579	535	1072	1134	993	1029	946	1059	1059	1171	900	1402	1197	874	1381	766	1005	1000
ANKH_2-SLC2A11_3	ANKH-SLC2A11	668	548	979	918	990	960	618	729	653	1140	1283	1392	1282	1019	1171	1392	1332	1655
ANKH_2-SLC2A13_1	ANKH-SLC2A13	441	402	880	550	617	679	665	627	738	1063	520	1178	1001	916	814	599	860	693
ANKH_2-SLC2A13_2	ANKH-SLC2A13	789	628	1405	744	706	584	1353	1262	812	1232	694	585	1222	979	1167	370	623	491
ANKH_2-SLC2A13_3	ANKH-SLC2A13	578	625	1160	1481	1148	1089	1011	908	985	2036	1444	1429	1126	788	1209	846	930	933
ANKH_2-SLC2A3_1	ANKH-SLC2A3	406	307	784	979	1101	1078	578	701	746	1060	1373	1601	1008	1113	1186	882	981	874
ANKH_2-SLC2A3_2	ANKH-SLC2A3	500	437	897	953	898	852	774	838	757	1237	1058	865	1260	1050	1153	646	805	854
ANKH_2-SLC2A3_3	ANKH-SLC2A3	93	134	304	446	475	382	173	213	238	787	419	439	458	244	384	793	1077	947
ANKH_2-SLC2A6_1	ANKH-SLC2A6	1485	1313	2332	1201	1349	1315	2130	2273	2486	1836	1477	1636	1572	1695	1567	808	1005	1009
ANKH_2-SLC2A6_2	ANKH-SLC2A6	1474	1105	2294	1490	1645	1705	2072	3252	2628	1806	2438	3431	2092	1381	1986	1255	1635	1658
ANKH_2-SLC2A6_3	ANKH-SLC2A6	1094	965	1884	1298	1180	1168	1940	1742	1358	2374	1186	939	2099	1203	1956	1145	1177	1269
ANKH_2-SLC2A8_1	ANKH-SLC2A8	279	259	528	973	1025	939	490	704	580	1661	1341	1073	1049	1164	1148	924	1124	1240
ANKH_2-SLC2A8_2	ANKH-SLC2A8	492	390	922	669	635	763	999	907	960	902	986	1198	1174	992	1113	628	697	693
ANKH_2-SLC2A8_3	ANKH-SLC2A8	471	462	864	1331	1370	1102	1077	1365	959	2190	1777	1588	1115	877	1543	707	840	820
ANKH_2-SLC30A1_1	ANKH-SLC30A1	479	323	636	586	311	308	1037	680	783	949	730	699	636	429	520	262	294	329
ANKH_2-SLC30A1_2	ANKH-SLC30A1	651	876	1181	1119	1236	1167	904	944	1010	1753	1604	1972	1020	938	1056	1298	1350	1481
ANKH_2-SLC30A1_3	ANKH-SLC30A1	429	387	868	989	1078	1109	539	731	833	981	919	2578	1084	972	1033	842	1007	956
ANKH_2-SLC30A3_1	ANKH-SLC30A3	202	298	475	947	1265	806	475	788	541	1274	1524	1010	1243	1020	1067	534	675	718
ANKH_2-SLC30A3_2	ANKH-SLC30A3	57	80	204	246	373	453	111	237	275	267	345	604	261	328	388	190	208	214
ANKH_2-SLC30A3_3	ANKH-SLC30A3	581	529	1059	1305	1417	1114	1346	1607	1185	2006	1611	1376	1114	1253	1097	820	945	918
ANKH_2-SLC30A4_1	ANKH-SLC30A4	494	433	921	602	718	717	564	781	811	767	870	983	1027	909	944	1009	1241	1074
ANKH_2-SLC30A4_2	ANKH-SLC30A4	238	331	624	991	1240	1010	326	525	446	1623	1797	1234	1022	821	1374	1508	1831	1662
ANKH_2-SLC30A4_3	ANKH-SLC30A4	506	455	1000	891	779	900	862	881	880	1400	957	1126	1149	924	1246	674	1002	852
ANKH_2-SLC30A5_1	ANKH-SLC30A5	170	129	347	382	242	286	286	253	211	403	169	405	609	290	682	358	517	442
ANKH_2-SLC30A5_2	ANKH-SLC30A5	501	399	703	679	700	673	827	735	767	831	475	956	1256	1079	1461	616	698	674
ANKH_2-SLC30A5_3	ANKH-SLC30A5	314	288	1166	977	945	912	558	615	749	1320	1420	1615	1127	911	992	644	949	711
ANKH_2-SLC30A6_1	ANKH-SLC30A6	273	260	541	446	554	466	489	670	537	603	709	609	993	774	1356	336	466	410
ANKH_2-SLC30A6_2	ANKH-SLC30A6	825	732	1158	1252	1134	1172	1169	1117	1366	2049	948	1716	1572	1188	1434	963	1165	1159
ANKH_2-SLC30A6_3	ANKH-SLC30A6	171	290	531	418	434	515	247	310	231	363	623	453	653	709	570	537	678	637
ANKH_2-SLC30A7_1	ANKH-SLC30A7	796	776	1433	816	916	992	1470	1467	1299	1254	1031	967	1081	1124	1087	1163	1169	1401
ANKH_2-SLC30A7_2	ANKH-SLC30A7	716	729	1465	1216	1245	1179	1127	1422	1128	1760	1433	1318	1876	1625	1587	1556	2015	1721
ANKH_2-SLC30A7_3	ANKH-SLC30A7	437	424	1128	721	997	1014	547	721	654	977	1055	1056	1791	1302	1957	851	1124	1110
ANKH_2-SLC30A9_1	ANKH-SLC30A9	524	471	801	414	496	453	117	138	231	77	94	249	909	918	1302	747	788	875
ANKH_2-SLC30A9_2	ANKH-SLC30A9	972	687	1335	681	652	525	392	421	252	139	161	105	1509	1351	1631	733	892	757
ANKH_2-SLC30A9_3	ANKH-SLC30A9	845	794	1579	415	477	447	157	119	130	105	20	32	1294	1111	1726	823	985	939
ANKH_2-SLC31A1_1	ANKH-SLC31A1	581	475	977	981	1013	727	619	809	480	1070	1227	397	1546	1253	1257	989	1203	1145
ANKH_2-SLC31A1_2	ANKH-SLC31A1	467	454	728	635	789	601	461	555	388	552	463	327	1466	1092	1226	977	1134	1131
ANKH_2-SLC31A1_3	ANKH-SLC31A1	582	473	1010	676	770	587	562	680	507	600	599	626	1528	1111	1309	968	1099	992
ANKH_2-SLC31A2_1	ANKH-SLC31A2	516	467	870	781	1019	807	955	1235	834	962	1370	781	1023	603	603	671	625	661
ANKH_2-SLC31A2_2	ANKH-SLC31A2	555	470	861	895	839	737	1021	1053	736	1319	864	687	861	660	719	638	796	682
ANKH_2-SLC31A2_3	ANKH-SLC31A2	614	620	1111	1183	1033	1013	905	902	909	1677	1132	1279	1255	1033	1084	509	651	751
ANKH_2-SLC33A1_1	ANKH-SLC33A1	747	570	1041	814	795	663	579	758	540	494	422	393	1174	1047	1409	813	998	958
ANKH_2-SLC33A1_2	ANKH-SLC33A1	186	204	412	405	339	597	291	340	352	407	288	345	790	781	695	342	461	405
ANKH_2-SLC33A1_3	ANKH-SLC33A1	1016	935	1880	899	933	789	1063	1329	981	700	560	732	2025	1567	1728	1342	1523	1345
ANKH_2-SLC35A1_1	ANKH-SLC35A1	837	745	1490	1065	1311	1222	1165	1861	1616	1411	1846	2062	1198	1339	1485	1017	1080	1295
ANKH_2-SLC35A1_2	ANKH-SLC35A1	1314	815	2200	1518	1390	1394	1881	1804	1900	2021	1796	1994	1947	1437	1595	943	1281	1142
ANKH_2-SLC35A1_3	ANKH-SLC35A1	405	287	651	473	538	536	614	952	729	627	1219	669	723	733	652	238	350	363
ANKH_2-SLC35A2_1	ANKH-SLC35A2	687	667	1205	1539	1779	1504	1258	1507	1242	2227	2107	1714	1924	1705	1966	1556	1819	1914
ANKH_2-SLC35A2_2	ANKH-SLC35A2	450	412	929	858	861	689	1166	1132	819	1878	725	767	1115	1204	1247	466	533	540
ANKH_2-SLC35A2_3	ANKH-SLC35A2	1878	1049	2921	1221	1097	1233	1211	1498	1337	610	614	709	2013	1773	1831	1316	1758	1530
ANKH_2-SLC35A3_1	ANKH-SLC35A3	477	478	618	996	926	890	384	478	508	1380	933	929	1052	925	949	703	955	958
ANKH_2-SLC35A3_2	ANKH-SLC35A3	549	437	1107	929	1094	795	860	1153	887	758	1267	870	1328	1090	997	952	1044	926
ANKH_2-SLC35A3_3	ANKH-SLC35A3	319	268	542	391	421	284	475	482	300	568	520	336	588	569	501	260	365	392
ANKH_2-SLC35A4_1	ANKH-SLC35A4	104	159	304	524	720	662	195	321	314	892	673	885	969	895	1067	352	491	520
ANKH_2-SLC35A4_2	ANKH-SLC35A4	928	875	1509	770	741	823	1491	1482	1178	836	775	707	1609	936	1326	506	596	544
ANKH_2-SLC35A4_3	ANKH-SLC35A4	712	752	1571	993	1073	1030	1380	1642	1146	1154	993	882	1421	1049	1263	672	705	750
ANKH_2-SLC35A5_1	ANKH-SLC35A5	459	434	789	574	473	529	854	870	725	1071	659	934	1593	874	928	510	648	615
ANKH_2-SLC35A5_2	ANKH-SLC35A5	425	335	794	702	496	738	742	572	867	787	635	2294	807	902	928	412	452	541
ANKH_2-SLC35A5_3	ANKH-SLC35A5	387	283	550	901	906	885	592	738	606	1255	898	820	1432	775	1276	608	665	641
ANKH_2-SLC35B1_1	ANKH-SLC35B1	127	137	218	6	17	10	11	15	11	2	5	25	679	585	679	571	657	565
ANKH_2-SLC35B1_2	ANKH-SLC35B1	681	429	855	96	76	168	111	95	121	96	20	56	1163	1078	1117	684	843	894
ANKH_2-SLC35B1_3	ANKH-SLC35B1	66	232	179	62	46	26	10	12	12	72	42	26	802	453	512	358	529	365
ANKH_2-SLC35B2_1	ANKH-SLC35B2	1043	917	1983	1634	1817	1433	1852	2249	1627	1924	2067	1241	1690	1621	1862	1772	2097	1935
ANKH_2-SLC35B2_2	ANKH-SLC35B2	404	438	799	644	616	542	839	902	476	1011	640	303	1296	906	1343	370	510	473
ANKH_2-SLC35B2_3	ANKH-SLC35B2	796	616	1227	1484	1238	1159	1586	1422	1260	1918	1132	1357	1699	1281	1728	732	984	892
ANKH_2-SLC35B3_1	ANKH-SLC35B3	841	690	1629	1129	953	990	1343	1236	965	1102	840	822	1399	1312	1838	1146	1288	1278
ANKH_2-SLC35B3_2	ANKH-SLC35B3	144	144	346	914	1095	785	204	258	285	1304	1343	1008	478	474	652	937	1176	1044
ANKH_2-SLC35B3_3	ANKH-SLC35B3	529	491	969	1011	969	920	641	652	570	1532	839	973	797	905	1440	1409	1772	1730
ANKH_2-SLC35B4_1	ANKH-SLC35B4	217	221	481	619	583	636	294	383	399	772	429	847	775	671	1067	382	561	482
ANKH_2-SLC35B4_2	ANKH-SLC35B4	172	185	384	723	829	748	317	427	320	788	648	644	710	527	819	537	636	627
ANKH_2-SLC35B4_3	ANKH-SLC35B4	770	715	1336	1117	1303	1373	932	1255	973	1383	1332	1067	1410	978	1669	1264	1480	1650
ANKH_2-SLC35C1_1	ANKH-SLC35C1	843	703	1443	906	784	769	1817	1166	1285	1349	713	948	1375	751	791	495	619	660
ANKH_2-SLC35C1_2	ANKH-SLC35C1	1478	1082	2186	1188	1340	1178	2116	2709	1796	1388	1689	1671	2205	1526	1657	731	834	754
ANKH_2-SLC35C1_3	ANKH-SLC35C1	426	352	750	789	724	598	1037	924	930	1812	566	1105	994	944	704	449	512	515
ANKH_2-SLC35C2_1	ANKH-SLC35C2	407	434	724	1224	1500	1118	678	995	757	1260	1588	1357	1806	1380	1221	1147	1185	1250
ANKH_2-SLC35C2_2	ANKH-SLC35C2	766	718	1438	1295	1127	1123	1564	1372	1630	1773	1325	2400	1472	1300	1220	995	1130	1051
ANKH_2-SLC35C2_3	ANKH-SLC35C2	1424	1052	2638	1814	2028	2144	1773	2406	2093	2413	2768	2173	2236	1550	2137	1594	2004	1895
ANKH_2-SLC35D1_1	ANKH-SLC35D1	205	188	446	567	569	504	358	684	538	552	1618	1038	618	546	662	417	567	584
ANKH_2-SLC35D1_2	ANKH-SLC35D1	114	104	196	863	803	575	91	147	135	1046	1192	557	618	525	475	967	1108	1052
ANKH_2-SLC35D1_3	ANKH-SLC35D1	147	169	319	833	751	740	214	246	210	1162	1049	1469	768	791	686	498	478	501
ANKH_2-SLC35D2_1	ANKH-SLC35D2	1291	1007	2114	1170	1136	1195	2255	2341	2129	1411	1265	1896	2056	1474	1853	725	812	672
ANKH_2-SLC35D2_2	ANKH-SLC35D2	209	294	613	920	714	783	428	439	480	951	613	1100	914	792	867	465	596	599
ANKH_2-SLC35D2_3	ANKH-SLC35D2	198	183	457	505	378	584	327	249	413	742	256	683	707	636	497	382	441	419
ANKH_2-SLC35E1_1	ANKH-SLC35E1	530	437	1099	607	599	685	819	979	832	794	639	668	1176	1044	1183	483	586	471
ANKH_2-SLC35E1_2	ANKH-SLC35E1	440	359	639	679	1021	689	597	848	654	935	1145	918	1235	802	923	942	1069	1095
ANKH_2-SLC35E1_3	ANKH-SLC35E1	706	553	1049	850	942	666	1317	1293	900	1416	1124	610	1180	873	1231	436	579	587
ANKH_2-SLC35E2A_1	ANKH-SLC35E2A	908	862	1683	1975	2035	1717	1239	1718	1322	2658	2338	2277	1946	1378	1526	1044	1272	1169
ANKH_2-SLC35E2A_2	ANKH-SLC35E2A	846	720	1442	1083	1245	1427	1239	1714	1415	1557	1688	1818	1719	1375	1735	679	937	996
ANKH_2-SLC35E2A_3	ANKH-SLC35E2A	539	420	919	783	916	999	751	865	1008	1035	1305	1823	1015	848	936	565	559	639
ANKH_2-SLC35E2B_1	ANKH-SLC35E2B	455	542	887	1241	1369	1034	666	1076	724	1345	2152	1450	1794	1137	1596	1151	1389	1236
ANKH_2-SLC35E2B_2	ANKH-SLC35E2B	1382	1225	2629	1579	1754	1642	2178	2762	2195	1989	1961	1826	1632	1615	1590	1600	1758	1748
ANKH_2-SLC35E2B_3	ANKH-SLC35E2B	781	736	1571	1012	744	1025	1486	1165	1230	1569	842	1185	1603	1045	1352	839	909	962
ANKH_2-SLC35E3_1	ANKH-SLC35E3	512	452	1046	790	737	717	755	877	708	793	790	649	970	599	870	640	600	619
ANKH_2-SLC35E3_2	ANKH-SLC35E3	444	394	1090	879	1108	905	976	1370	937	1392	1728	1362	1699	1424	1157	769	1153	881
ANKH_2-SLC35E3_3	ANKH-SLC35E3	433	497	980	1137	1106	957	918	920	928	2329	1058	1477	1489	1182	1163	926	1031	1242
ANKH_2-SLC35E4_1	ANKH-SLC35E4	480	345	847	898	796	1010	660	791	964	1045	779	1399	989	869	1044	650	802	771
ANKH_2-SLC35E4_2	ANKH-SLC35E4	547	513	779	952	904	871	876	889	749	1197	1089	972	992	1006	1351	533	741	704
ANKH_2-SLC35E4_3	ANKH-SLC35E4	1951	1411	3002	1366	1732	1290	2759	4807	2526	2012	2983	1696	2274	1374	2189	671	774	784
ANKH_2-SLC35F2_1	ANKH-SLC35F2	528	541	890	773	989	748	686	920	672	1202	1168	788	1121	1157	1053	697	882	779
ANKH_2-SLC35F2_2	ANKH-SLC35F2	1399	1117	2009	1401	1508	1325	1321	1547	1123	1283	1338	1030	1660	1179	1357	984	1238	1232
ANKH_2-SLC35F2_3	ANKH-SLC35F2	453	400	876	916	977	979	742	1097	893	1036	1294	1268	1117	1162	1335	618	721	686
ANKH_2-SLC35F3_1	ANKH-SLC35F3	551	463	988	785	683	578	904	808	692	1054	497	855	990	837	1074	492	532	610
ANKH_2-SLC35F3_2	ANKH-SLC35F3	1284	1057	2201	737	637	685	2117	1992	1663	1317	1196	1033	1801	1026	1687	346	438	453
ANKH_2-SLC35F3_3	ANKH-SLC35F3	247	243	508	725	648	630	548	445	551	1253	617	774	845	690	967	563	692	687
ANKH_2-SLC35F5_1	ANKH-SLC35F5	246	238	397	490	463	465	513	461	519	510	378	927	936	1031	666	381	411	470
ANKH_2-SLC35F5_2	ANKH-SLC35F5	187	193	388	881	829	968	296	354	369	1438	977	1045	1146	938	1047	933	982	947
ANKH_2-SLC35F5_3	ANKH-SLC35F5	383	286	668	818	779	709	607	628	645	1401	963	919	646	829	803	1069	1463	1520
ANKH_2-SLC35F6_1	ANKH-SLC35F6	538	483	1199	544	529	799	701	1010	993	403	721	716	1443	1082	1092	327	426	424
ANKH_2-SLC35F6_2	ANKH-SLC35F6	304	280	584	863	776	769	490	706	595	1022	1103	799	956	555	1196	408	552	636
ANKH_2-SLC35F6_3	ANKH-SLC35F6	1120	955	1724	769	1128	808	1444	2423	1416	830	1208	1075	1438	1177	1245	892	957	909
ANKH_2-SLC35G1_1	ANKH-SLC35G1	1007	894	1826	825	1013	1135	1180	1627	2048	923	1489	3553	1940	1382	1230	1156	1428	1357
ANKH_2-SLC35G1_2	ANKH-SLC35G1	297	301	796	437	588	684	473	691	686	681	595	853	867	575	857	694	845	780
ANKH_2-SLC35G1_3	ANKH-SLC35G1	442	330	592	589	658	549	531	667	522	653	619	556	1329	929	1081	793	1032	950
ANKH_2-SLC35G2_1	ANKH-SLC35G2	250	310	535	766	780	777	373	568	383	906	1145	815	964	722	738	472	519	543
ANKH_2-SLC35G2_2	ANKH-SLC35G2	284	290	338	699	650	602	495	518	452	1187	814	708	659	358	675	314	358	373
ANKH_2-SLC35G2_3	ANKH-SLC35G2	50	101	145	305	344	439	132	140	150	434	167	362	600	393	430	256	221	271
ANKH_2-SLC36A1_1	ANKH-SLC36A1	155	209	332	666	669	605	288	427	377	864	668	1072	836	820	663	595	667	570
ANKH_2-SLC36A1_2	ANKH-SLC36A1	563	537	1059	1209	1135	1300	1210	1053	1098	1671	972	1625	1326	1389	1467	845	956	1015
ANKH_2-SLC36A1_3	ANKH-SLC36A1	176	716	440	716	847	840	238	319	316	974	923	1069	1130	1080	1140	916	1043	919
ANKH_2-SLC36A4_1	ANKH-SLC36A4	582	458	976	823	743	739	969	1031	1005	940	970	824	1022	900	923	482	598	540
ANKH_2-SLC36A4_2	ANKH-SLC36A4	678	631	1166	1405	1433	1192	1027	1131	1001	1850	1740	2128	1193	909	1395	1468	1557	1611
ANKH_2-SLC36A4_3	ANKH-SLC36A4	735	663	1295	1497	1598	1619	1233	1508	1358	2153	1708	2143	1646	1183	1467	1183	1597	1588
ANKH_2-SLC37A1_1	ANKH-SLC37A1	264	331	656	1252	1217	1212	644	901	788	1961	1618	1607	1282	1182	1255	1335	1553	1694
ANKH_2-SLC37A1_2	ANKH-SLC37A1	626	824	1529	870	1266	961	1286	1924	1093	1430	1893	1176	1444	1334	1667	829	1140	935
ANKH_2-SLC37A1_3	ANKH-SLC37A1	368	337	609	1154	1139	1072	571	685	789	1403	1030	1542	1145	1309	1195	814	1011	849
ANKH_2-SLC37A2_1	ANKH-SLC37A2	1066	801	1469	1446	1399	1217	1737	2409	1502	1915	3056	1404	1385	1211	1780	806	1016	1104
ANKH_2-SLC37A2_2	ANKH-SLC37A2	419	523	788	756	1001	589	620	952	533	915	1565	1106	1535	789	1414	833	833	744
ANKH_2-SLC37A2_3	ANKH-SLC37A2	1038	998	1922	1340	1589	1353	1557	2059	1615	1828	2011	1939	1433	1057	1727	1057	1315	1366
ANKH_2-SLC37A3_1	ANKH-SLC37A3	372	346	673	570	605	500	641	787	636	658	766	857	1052	839	941	475	776	599
ANKH_2-SLC37A3_2	ANKH-SLC37A3	1107	668	1716	975	763	871	1617	1324	1390	1286	651	823	2000	1522	1900	898	924	944
ANKH_2-SLC37A3_3	ANKH-SLC37A3	1393	1116	10397	1572	1732	1826	1746	2087	2029	1865	1440	2957	2185	1677	1841	1869	2249	2131
ANKH_2-SLC37A4_1	ANKH-SLC37A4	611	557	1132	1194	1135	899	1144	1110	797	1624	1459	975	1185	737	1132	843	1092	1183
ANKH_2-SLC37A4_2	ANKH-SLC37A4	1131	911	1816	1353	1286	1243	1636	1821	1397	1611	1380	1076	1601	990	1558	869	917	914
ANKH_2-SLC37A4_3	ANKH-SLC37A4	733	799	1460	1232	1436	1149	1347	1780	1412	2425	1701	1457	1449	1231	1346	846	746	798
ANKH_2-SLC38A1_1	ANKH-SLC38A1	445	481	914	1148	1270	1225	688	902	794	1471	1578	1797	1607	1171	1335	1436	1879	1811
ANKH_2-SLC38A1_2	ANKH-SLC38A1	26	59	105	142	135	89	81	49	72	262	70	61	79	97	140	75	102	104
ANKH_2-SLC38A1_3	ANKH-SLC38A1	733	741	1436	883	993	825	973	1238	856	1066	1036	1087	1509	1295	1444	1672	2120	1995
ANKH_2-SLC38A10_1	ANKH-SLC38A10	1248	1082	1996	1374	1261	1378	1885	1765	2134	1626	1160	2059	2178	1571	2095	1046	1139	1317
ANKH_2-SLC38A10_2	ANKH-SLC38A10	133	178	309	1177	812	727	220	278	205	1256	1112	601	952	795	1056	889	986	1114
ANKH_2-SLC38A10_3	ANKH-SLC38A10	1782	1346	2679	1193	1602	1435	2619	3971	2851	1341	2123	1901	1956	1367	1666	1163	1470	1536
ANKH_2-SLC38A2_1	ANKH-SLC38A2	101	167	219	360	364	387	94	201	130	156	252	234	1540	595	972	437	567	545
ANKH_2-SLC38A2_2	ANKH-SLC38A2	126	123	239	178	233	182	126	169	104	84	143	62	426	445	349	497	584	637
ANKH_2-SLC38A2_3	ANKH-SLC38A2	758	711	1581	660	934	659	886	1256	863	592	832	473	1730	1510	1523	863	912	981
ANKH_2-SLC38A3_1	ANKH-SLC38A3	826	877	1641	1175	1407	1044	1505	2015	1228	2234	2814	2097	2018	1598	1334	641	838	765
ANKH_2-SLC38A3_2	ANKH-SLC38A3	390	383	678	757	721	778	736	888	687	1100	703	514	1153	859	1258	483	575	690
ANKH_2-SLC38A3_3	ANKH-SLC38A3	991	871	1833	1038	1103	955	1484	2395	1443	1184	1916	1654	1247	1122	1357	775	933	922
ANKH_2-SLC38A5_1	ANKH-SLC38A5	373	358	773	988	796	865	699	867	794	1177	1103	1136	987	1233	1049	1050	1096	1051
ANKH_2-SLC38A5_2	ANKH-SLC38A5	512	460	1129	532	652	651	939	1331	906	579	1116	669	1042	851	890	473	568	630
ANKH_2-SLC38A5_3	ANKH-SLC38A5	324	1192	456	627	639	809	333	446	591	748	872	1129	965	749	640	742	841	951
ANKH_2-SLC38A6_1	ANKH-SLC38A6	284	239	456	484	567	499	253	373	358	908	643	621	514	549	459	375	496	411
ANKH_2-SLC38A6_2	ANKH-SLC38A6	246	318	549	861	1050	854	407	629	482	793	1133	787	1111	936	803	950	1192	963
ANKH_2-SLC38A6_3	ANKH-SLC38A6	330	366	499	1026	906	746	466	498	538	1597	1092	1294	1280	693	1007	792	913	850
ANKH_2-SLC38A7_1	ANKH-SLC38A7	1541	994	2076	1580	1353	1380	2858	2158	2272	2172	1414	2173	1818	1488	1450	962	1036	1090
ANKH_2-SLC38A7_2	ANKH-SLC38A7	656	475	1076	742	807	833	1035	1344	1104	955	986	917	976	895	1322	415	501	498
ANKH_2-SLC38A7_3	ANKH-SLC38A7	404	576	802	1085	1127	841	971	1207	801	1790	1702	844	1345	1086	1249	543	753	663
ANKH_2-SLC38A9_1	ANKH-SLC38A9	212	239	451	501	594	502	298	438	459	804	855	1141	888	629	724	652	1011	757
ANKH_2-SLC38A9_2	ANKH-SLC38A9	774	740	1361	1004	1159	971	771	1425	889	929	1921	1325	1498	1314	1524	1576	1893	1860
ANKH_2-SLC38A9_3	ANKH-SLC38A9	335	298	705	619	527	547	569	506	511	1052	436	1018	825	856	976	718	787	794
ANKH_2-SLC39A1_1	ANKH-SLC39A1	1040	1018	1885	1384	1830	1571	2492	3915	2926	4039	6363	4394	1542	1794	1682	1062	1349	1213
ANKH_2-SLC39A1_2	ANKH-SLC39A1	518	468	866	584	700	501	888	1334	832	941	1312	932	917	1107	1279	304	397	433
ANKH_2-SLC39A1_3	ANKH-SLC39A1	406	345	822	994	1112	1089	939	1595	1274	1830	2937	2058	600	635	874	722	1046	1065
ANKH_2-SLC39A10_1	ANKH-SLC39A10	676	438	1022	713	666	830	679	744	836	950	954	1053	1622	1174	1392	855	975	900
ANKH_2-SLC39A10_2	ANKH-SLC39A10	192	219	477	227	270	213	253	315	201	397	372	145	408	419	562	1117	1122	1171
ANKH_2-SLC39A10_3	ANKH-SLC39A10	173	183	401	608	523	448	195	226	237	1397	594	661	659	719	963	1462	1591	1598
ANKH_2-SLC39A11_1	ANKH-SLC39A11	322	409	755	963	1071	1208	475	684	641	1222	1258	1225	1351	1122	1416	898	974	970
ANKH_2-SLC39A11_2	ANKH-SLC39A11	213	153	440	630	624	609	436	471	366	898	783	410	806	666	616	316	407	334
ANKH_2-SLC39A11_3	ANKH-SLC39A11	912	727	1656	1579	1559	1738	1392	1639	1633	1785	1868	2064	1800	1657	2215	1502	1884	1730
ANKH_2-SLC39A13_1	ANKH-SLC39A13	859	823	1567	1074	1428	1097	1408	1920	1086	1534	1799	1132	1081	859	1213	1210	1352	1349
ANKH_2-SLC39A13_2	ANKH-SLC39A13	476	388	902	606	877	674	888	1565	1056	763	1102	874	1098	526	1235	391	458	488
ANKH_2-SLC39A13_3	ANKH-SLC39A13	190	175	328	456	488	463	446	531	431	1115	747	597	1040	669	743	301	484	335
ANKH_2-SLC39A14_1	ANKH-SLC39A14	401	425	663	746	757	613	788	879	713	900	733	728	824	758	954	324	503	552
ANKH_2-SLC39A14_2	ANKH-SLC39A14	967	745	1499	977	952	1065	1064	1146	1046	1249	1029	1012	1577	1411	1326	852	968	1031
ANKH_2-SLC39A14_3	ANKH-SLC39A14	535	479	973	842	939	671	943	1102	746	1070	746	586	1377	716	1137	564	752	548
ANKH_2-SLC39A3_1	ANKH-SLC39A3	1512	1017	2192	1433	1449	1422	2005	2365	1869	2010	1389	1660	1951	1472	2358	1084	1357	1380
ANKH_2-SLC39A3_2	ANKH-SLC39A3	378	413	905	1068	1116	987	587	734	665	1753	1366	1746	1461	1356	1448	926	955	937
ANKH_2-SLC39A3_3	ANKH-SLC39A3	269	266	460	308	399	310	461	690	504	321	749	399	741	562	837	246	251	255
ANKH_2-SLC39A4_1	ANKH-SLC39A4	1158	856	1866	1080	957	1063	1741	1549	1429	2280	801	1295	2228	1722	2057	1396	1692	1581
ANKH_2-SLC39A4_2	ANKH-SLC39A4	574	648	1296	1361	1487	1271	1046	1529	1078	1205	1680	1562	1596	1250	1320	587	652	557
ANKH_2-SLC39A4_3	ANKH-SLC39A4	762	655	1187	1081	1042	1196	1497	1753	1807	1498	1354	2233	1249	994	1311	556	620	771
ANKH_2-SLC39A6_1	ANKH-SLC39A6	1335	1019	1769	1291	1330	985	1441	1830	1105	1415	1871	1095	1595	1258	1874	1311	1482	1473
ANKH_2-SLC39A6_2	ANKH-SLC39A6	560	476	768	767	574	751	678	709	683	722	496	742	1058	863	739	670	879	871
ANKH_2-SLC39A6_3	ANKH-SLC39A6	526	459	1178	950	883	1153	687	697	1049	958	824	1446	1255	1078	1036	935	1009	1163
ANKH_2-SLC39A7_1	ANKH-SLC39A7	419	323	684	485	501	436	361	549	426	598	506	497	899	845	833	885	932	1055
ANKH_2-SLC39A7_2	ANKH-SLC39A7	243	306	559	263	248	226	86	160	146	148	107	152	1074	907	959	587	642	671
ANKH_2-SLC39A7_3	ANKH-SLC39A7	263	355	647	552	549	691	207	299	354	598	501	603	1165	1042	1060	1159	1438	1465
ANKH_2-SLC39A8_1	ANKH-SLC39A8	278	294	565	522	491	548	538	583	446	961	778	641	736	859	581	343	535	418
ANKH_2-SLC39A8_2	ANKH-SLC39A8	228	288	601	465	486	618	441	491	594	676	438	855	879	415	716	465	599	523
ANKH_2-SLC39A8_3	ANKH-SLC39A8	1241	1126	2802	1424	1356	1431	1820	2188	2449	1710	1832	2668	2331	1824	2502	1583	2094	1718
ANKH_2-SLC39A9_1	ANKH-SLC39A9	577	615	1199	592	670	571	900	1048	735	662	537	502	868	771	587	454	537	579
ANKH_2-SLC39A9_2	ANKH-SLC39A9	365	393	703	1091	801	863	606	521	643	1009	496	1079	1223	951	1204	608	677	530
ANKH_2-SLC39A9_3	ANKH-SLC39A9	446	280	647	592	630	417	819	1045	592	1029	1173	824	925	664	749	495	641	618
ANKH_2-SLC3A2_1	ANKH-SLC3A2	202	243	408	498	387	437	235	412	295	612	835	399	1104	801	939	561	559	646
ANKH_2-SLC3A2_2	ANKH-SLC3A2	335	413	745	982	1150	1087	493	668	564	1421	1088	1400	1610	1210	1898	867	1056	1015
ANKH_2-SLC3A2_3	ANKH-SLC3A2	1229	812	1810	944	913	1017	2061	1988	1890	1175	1625	2282	1720	1179	1795	578	658	773
ANKH_2-SLC41A1_1	ANKH-SLC41A1	752	734	1264	926	1282	1099	1281	1692	1210	1270	1750	1018	1652	1384	1201	879	1040	1042
ANKH_2-SLC41A1_2	ANKH-SLC41A1	656	691	1034	888	1041	947	1185	1719	1216	863	1628	1443	1304	810	1040	646	820	888
ANKH_2-SLC41A1_3	ANKH-SLC41A1	523	492	802	1258	1256	1139	904	1058	1036	1533	1467	1232	1768	985	1284	714	732	718
ANKH_2-SLC41A2_1	ANKH-SLC41A2	394	325	687	456	566	465	582	655	415	579	620	489	708	502	543	608	687	707
ANKH_2-SLC41A2_2	ANKH-SLC41A2	627	583	1107	783	1152	955	688	1295	888	962	1310	1035	1320	1228	1441	546	621	641
ANKH_2-SLC41A2_3	ANKH-SLC41A2	440	440	744	759	786	576	623	762	452	1029	865	597	1107	986	843	695	867	912
ANKH_2-SLC41A3_1	ANKH-SLC41A3	467	422	890	1044	1073	901	853	937	923	1487	1113	1632	1502	1115	1563	1034	1271	1181
ANKH_2-SLC41A3_2	ANKH-SLC41A3	630	473	1138	831	805	866	896	882	1184	1003	623	1298	1285	994	1143	1001	1214	1137
ANKH_2-SLC41A3_3	ANKH-SLC41A3	831	732	1571	1379	1814	1703	1356	2035	1674	2364	1987	2434	1658	1435	1555	1265	1769	1785
ANKH_2-SLC43A1_1	ANKH-SLC43A1	1076	702	1756	725	724	861	1522	1890	1126	1185	1304	802	1513	1482	1501	785	938	845
ANKH_2-SLC43A1_2	ANKH-SLC43A1	962	704	1334	979	1214	892	1657	1865	1334	1222	959	1117	1120	1277	1471	729	926	941
ANKH_2-SLC43A1_3	ANKH-SLC43A1	457	543	873	1747	1486	1558	829	1125	923	1768	2254	1970	1269	911	1383	1394	1731	1657
ANKH_2-SLC43A2_1	ANKH-SLC43A2	960	712	1974	1440	1202	1206	1859	2085	2097	2126	1616	2319	2041	1638	1925	684	952	922
ANKH_2-SLC43A2_2	ANKH-SLC43A2	402	395	834	889	849	862	799	1130	1014	875	890	1403	1001	1013	810	806	901	996
ANKH_2-SLC43A2_3	ANKH-SLC43A2	1013	786	2386	919	1084	848	1526	1702	1412	1262	1138	1130	1527	972	1089	574	775	902
ANKH_2-SLC43A3_1	ANKH-SLC43A3	1678	1374	2951	1258	1510	1356	2325	3074	2309	1490	1915	2179	1586	1134	1236	937	1032	999
ANKH_2-SLC43A3_2	ANKH-SLC43A3	327	347	650	572	673	690	583	982	753	817	667	1186	1387	1094	1087	632	735	643
ANKH_2-SLC43A3_3	ANKH-SLC43A3	565	446	814	1005	1053	961	923	1141	945	1113	1191	1048	1530	1047	1270	809	881	934
ANKH_2-SLC44A1_1	ANKH-SLC44A1	1046	614	1826	855	712	1018	1562	1481	1522	1097	986	1289	1423	1303	1189	494	638	637
ANKH_2-SLC44A1_2	ANKH-SLC44A1	325	339	547	536	539	510	485	511	537	487	528	522	833	573	1036	449	529	533
ANKH_2-SLC44A1_3	ANKH-SLC44A1	415	539	825	561	761	649	671	909	764	810	1102	888	566	651	426	456	517	618
ANKH_2-SLC44A2_1	ANKH-SLC44A2	374	338	653	723	765	699	643	907	713	1114	2040	898	1224	463	976	569	684	698
ANKH_2-SLC44A2_2	ANKH-SLC44A2	557	576	785	896	921	665	1009	1185	819	1097	891	680	1302	1314	1333	427	627	666
ANKH_2-SLC44A2_3	ANKH-SLC44A2	310	281	745	816	1019	787	378	560	412	1401	998	864	1274	1295	1197	837	936	1043
ANKH_2-SLC44A3_1	ANKH-SLC44A3	705	722	1376	865	826	701	1098	1185	768	743	799	635	1364	988	1344	884	1133	986
ANKH_2-SLC44A3_2	ANKH-SLC44A3	811	787	1463	586	698	590	1229	1743	1045	838	1137	826	1306	1170	1526	1015	1203	1248
ANKH_2-SLC44A3_3	ANKH-SLC44A3	302	223	482	407	440	427	437	419	581	567	308	712	538	485	578	419	445	510
ANKH_2-SLC44A5_1	ANKH-SLC44A5	281	249	566	466	591	609	301	353	456	439	471	633	662	415	692	560	467	530
ANKH_2-SLC44A5_2	ANKH-SLC44A5	866	566	1604	933	838	1012	1336	1740	1398	1142	1252	1534	1735	1152	1528	820	968	1219
ANKH_2-SLC44A5_3	ANKH-SLC44A5	313	314	627	1052	1083	930	541	535	556	1705	1027	1242	1394	1288	1447	893	1034	1032
ANKH_2-SLC45A1_1	ANKH-SLC45A1	737	680	1704	1169	1298	1215	1423	1707	1535	1810	1696	1723	1247	1557	1744	727	808	721
ANKH_2-SLC45A1_2	ANKH-SLC45A1	1532	1114	2295	1120	1036	1052	1858	2445	1769	1338	1481	1358	2077	1423	1742	895	1116	1028
ANKH_2-SLC45A1_3	ANKH-SLC45A1	863	632	1413	751	889	806	1089	1397	1087	998	1241	803	1527	823	1129	464	499	524
ANKH_2-SLC45A3_1	ANKH-SLC45A3	316	334	676	546	651	611	636	787	636	924	768	680	1588	1217	1613	458	650	523
ANKH_2-SLC45A3_2	ANKH-SLC45A3	195	242	451	1075	991	979	401	412	435	2614	1034	1250	1247	968	1180	554	714	866
ANKH_2-SLC45A3_3	ANKH-SLC45A3	740	712	1510	1251	1221	1185	1545	1578	1595	1796	944	1583	1368	1035	1343	648	884	964
ANKH_2-SLC45A4_1	ANKH-SLC45A4	501	351	828	734	803	684	820	1110	651	828	889	716	1607	1128	1215	437	613	655
ANKH_2-SLC45A4_2	ANKH-SLC45A4	837	916	1876	1188	1251	1395	1112	1494	1428	1186	1720	1567	1738	1155	2005	809	951	824
ANKH_2-SLC45A4_3	ANKH-SLC45A4	1002	671	1853	1142	992	1154	1860	2162	2051	1275	1055	1449	1793	1038	1474	904	985	882
ANKH_2-SLC46A1_1	ANKH-SLC46A1	432	422	759	565	620	451	739	955	595	591	756	517	473	561	859	542	613	672
ANKH_2-SLC46A1_2	ANKH-SLC46A1	428	402	593	279	358	224	656	578	349	67	284	347	749	654	920	99	18	37
ANKH_2-SLC46A1_3	ANKH-SLC46A1	861	753	1370	846	786	818	1427	1653	1240	1329	981	1207	1241	995	1367	495	523	580
ANKH_2-SLC48A1_1	ANKH-SLC48A1	335	320	636	1152	1340	982	625	996	676	1733	1749	1541	1470	979	1172	1269	1403	1533
ANKH_2-SLC48A1_2	ANKH-SLC48A1	1762	1297	2550	1115	1033	1190	3217	2892	2620	2407	1416	2089	1890	1442	2273	979	1222	1207
ANKH_2-SLC48A1_3	ANKH-SLC48A1	586	477	852	1152	1128	927	1246	1958	1064	1192	2447	925	1209	1156	1537	654	742	723
ANKH_2-SLC49A3_1	ANKH-SLC49A3	714	859	1342	944	1152	1152	1185	2015	1437	953	1638	1326	1596	1512	1998	565	669	627
ANKH_2-SLC49A3_2	ANKH-SLC49A3	758	515	1285	870	940	655	1387	1740	1215	963	757	881	1218	795	1047	446	630	717
ANKH_2-SLC49A3_3	ANKH-SLC49A3	410	484	885	1240	1036	941	784	873	827	1905	1060	1486	1309	902	1305	847	1081	1073
ANKH_2-SLC4A11_1	ANKH-SLC4A11	133	138	255	498	473	317	195	264	248	540	449	356	855	629	701	293	394	356
ANKH_2-SLC4A11_2	ANKH-SLC4A11	538	444	661	527	544	539	842	1005	833	823	437	882	909	754	654	408	425	386
ANKH_2-SLC4A11_3	ANKH-SLC4A11	514	431	959	613	668	842	580	880	953	686	782	1316	884	724	1112	429	563	514
ANKH_2-SLC4A2_1	ANKH-SLC4A2	564	668	1153	1304	1340	1179	1199	1721	1063	1767	1629	1354	1077	975	827	921	1038	1070
ANKH_2-SLC4A2_2	ANKH-SLC4A2	555	457	840	1290	1391	1255	986	1208	1129	1588	1047	1471	1376	1311	1215	971	1142	1258
ANKH_2-SLC4A2_3	ANKH-SLC4A2	410	333	718	537	565	472	570	722	660	803	694	573	812	559	612	391	588	665
ANKH_2-SLC4A3_1	ANKH-SLC4A3	567	526	1139	1324	1293	1099	1040	1486	822	1587	2245	1127	1711	1411	1643	599	799	745
ANKH_2-SLC4A3_2	ANKH-SLC4A3	517	595	838	769	1133	871	574	1444	882	838	1997	859	1315	967	1319	977	1037	1124
ANKH_2-SLC4A3_3	ANKH-SLC4A3	715	493	1171	1049	1015	857	1330	1414	1089	1333	1427	1236	1125	1130	947	589	692	775
ANKH_2-SLC4A7_1	ANKH-SLC4A7	272	329	800	650	728	719	389	629	578	774	1050	866	1200	795	1079	891	1212	1156
ANKH_2-SLC4A7_2	ANKH-SLC4A7	498	410	832	813	569	558	639	557	488	828	586	536	1310	1019	1265	660	894	912
ANKH_2-SLC4A7_3	ANKH-SLC4A7	733	554	1081	595	831	630	610	1277	942	531	1117	847	1096	894	1230	716	719	772
ANKH_2-SLC50A1_1	ANKH-SLC50A1	225	220	486	690	633	555	449	486	419	1115	649	607	1136	696	936	846	970	874
ANKH_2-SLC50A1_2	ANKH-SLC50A1	1506	853	1805	966	1001	658	2182	2100	1178	1394	864	1054	1626	1096	1338	867	869	890
ANKH_2-SLC50A1_3	ANKH-SLC50A1	1503	1016	2145	1263	1122	953	2507	1981	1662	1990	1149	1149	1654	1199	1542	1247	1507	1395
ANKH_2-SLC52A2_1	ANKH-SLC52A2	926	748	1583	1010	1178	1060	1505	1953	1207	1787	1416	834	1866	1382	1749	852	1256	1025
ANKH_2-SLC52A2_2	ANKH-SLC52A2	617	633	1265	997	895	883	921	1041	1119	877	1039	1141	1697	1046	1769	909	996	1021
ANKH_2-SLC52A2_3	ANKH-SLC52A2	715	631	1227	819	1085	860	773	1162	909	922	1234	1173	1226	1355	1809	613	946	937
ANKH_2-SLC52A3_1	ANKH-SLC52A3	699	712	1273	1408	1483	1465	1217	1436	1293	2951	1896	1749	1623	1216	1387	924	1095	1021
ANKH_2-SLC52A3_2	ANKH-SLC52A3	1051	799	2182	937	922	1264	1387	1908	1713	837	1611	1444	2210	1446	1657	527	758	683
ANKH_2-SLC52A3_3	ANKH-SLC52A3	775	878	1372	1813	1673	1490	2055	1861	1433	2581	1943	1593	1918	1161	1832	1479	1549	1602
ANKH_2-SLC5A3_1	ANKH-SLC5A3	294	318	597	911	1070	827	380	655	584	794	1515	932	1231	842	857	497	649	629
ANKH_2-SLC5A3_2	ANKH-SLC5A3	460	300	755	697	607	600	853	1129	779	818	634	849	866	680	1117	667	691	758
ANKH_2-SLC5A3_3	ANKH-SLC5A3	622	564	996	624	664	654	1035	1160	902	903	726	591	1014	845	732	706	792	928
ANKH_2-SLC5A6_1	ANKH-SLC5A6	631	1848	1158	1011	886	860	912	1010	933	1377	1093	1518	1370	804	1143	681	921	751
ANKH_2-SLC5A6_2	ANKH-SLC5A6	1291	960	2220	1265	1204	1336	2183	2877	2018	1648	1724	1707	2057	1286	1593	556	728	662
ANKH_2-SLC5A6_3	ANKH-SLC5A6	513	526	954	904	849	868	1007	1150	922	1504	1453	1117	1076	882	1059	939	1274	1377
ANKH_2-SLC66A1_1	ANKH-SLC66A1	382	375	632	939	869	850	724	672	834	1515	665	1458	1025	743	802	847	1269	1191
ANKH_2-SLC66A1_2	ANKH-SLC66A1	1009	1070	2161	1268	1351	1321	2014	2324	1977	1320	1200	1615	1687	1825	1818	996	1117	876
ANKH_2-SLC66A1_3	ANKH-SLC66A1	563	458	1009	745	827	772	802	1232	851	970	952	801	410	746	569	842	847	998
ANKH_2-SLC66A2_1	ANKH-SLC66A2	1604	1010	2689	1171	1368	1603	1808	2376	2279	1342	1058	1865	2173	1982	2075	1408	1780	1776
ANKH_2-SLC66A2_2	ANKH-SLC66A2	624	697	1035	690	858	686	1066	1120	974	930	633	932	1308	918	1524	453	544	531
ANKH_2-SLC66A2_3	ANKH-SLC66A2	1040	777	1833	1224	1040	1169	1848	1645	1585	1759	1172	1355	1598	1527	2285	863	988	900
ANKH_2-SLC66A3_1	ANKH-SLC66A3	1200	851	1631	1189	1198	1194	1705	1781	1302	1878	1718	975	1876	1690	2168	1164	1349	1300
ANKH_2-SLC66A3_2	ANKH-SLC66A3	1171	900	2092	1046	1187	980	1907	1963	1568	1908	1750	1582	2061	1467	1427	843	1077	1085
ANKH_2-SLC66A3_3	ANKH-SLC66A3	763	584	1291	1223	974	994	1662	1563	1037	2580	836	912	1763	1272	1951	710	863	918
ANKH_2-SLC66A4_1	ANKH-SLC66A4	661	727	1342	866	1191	803	933	2035	713	969	3070	916	1360	1138	1571	746	945	866
ANKH_2-SLC66A4_2	ANKH-SLC66A4	293	327	597	798	1090	806	525	682	665	1004	1292	958	1105	695	928	887	1091	870
ANKH_2-SLC66A4_3	ANKH-SLC66A4	753	561	1230	646	812	587	1107	1617	866	562	841	636	899	883	833	302	404	451
ANKH_2-SLC66A5_1	ANKH-SLC66A5	859	705	1418	1028	1105	877	1012	1226	724	745	797	573	998	1282	1420	613	660	696
ANKH_2-SLC66A5_2	ANKH-SLC66A5	875	774	1511	973	842	1031	1269	1316	1609	1398	731	1294	1578	961	1005	732	757	856
ANKH_2-SLC66A5_3	ANKH-SLC66A5	171	225	455	706	765	676	222	361	252	531	485	412	813	541	1126	505	554	456
ANKH_2-SLC6A16_1	ANKH-SLC6A16	1882	1814	4021	2712	3008	2998	2766	3545	3203	3606	3188	3830	1997	2216	2757	1485	1728	1710
ANKH_2-SLC6A16_2	ANKH-SLC6A16	356	331	530	760	627	621	503	534	508	929	865	1224	797	687	644	1212	1479	1528
ANKH_2-SLC6A16_3	ANKH-SLC6A16	625	391	1013	780	966	975	698	914	977	1051	1126	1282	1432	1145	1116	542	681	767
ANKH_2-SLC6A17_1	ANKH-SLC6A17	427	364	950	725	619	698	786	773	860	764	672	943	678	645	757	508	598	535
ANKH_2-SLC6A17_2	ANKH-SLC6A17	433	312	647	473	449	428	580	931	548	531	498	471	708	682	577	248	317	287
ANKH_2-SLC6A17_3	ANKH-SLC6A17	404	358	878	543	508	538	755	1143	935	400	673	784	909	462	970	457	552	435
ANKH_2-SLC6A20_1	ANKH-SLC6A20	527	746	1007	774	845	880	1091	1209	1288	1175	855	1392	912	696	841	670	974	867
ANKH_2-SLC6A20_2	ANKH-SLC6A20	1082	965	1890	1088	1049	1143	1547	1702	1518	1838	1535	1543	1683	1259	1162	1172	1502	1470
ANKH_2-SLC6A20_3	ANKH-SLC6A20	205	189	380	279	437	447	409	572	512	265	483	800	382	542	673	210	261	214
ANKH_2-SLC6A6_1	ANKH-SLC6A6	577	408	1113	845	508	614	1759	1031	1015	1245	395	668	1117	774	1119	342	468	380
ANKH_2-SLC6A6_2	ANKH-SLC6A6	730	583	1293	896	757	817	1287	1151	1076	993	776	1074	835	821	902	397	401	554
ANKH_2-SLC6A6_3	ANKH-SLC6A6	499	321	812	991	604	860	842	762	675	1160	641	671	680	488	852	804	1127	1020
ANKH_2-SLC6A8_1	ANKH-SLC6A8	739	500	1174	715	856	715	1104	1896	1131	809	1840	867	1234	908	1181	431	503	483
ANKH_2-SLC6A8_2	ANKH-SLC6A8	785	650	1353	1322	1373	1234	1198	1443	1039	2654	1677	936	2055	1245	2062	776	1092	1014
ANKH_2-SLC6A8_3	ANKH-SLC6A8	387	388	661	567	626	490	612	569	491	632	324	626	911	993	1121	462	507	475
ANKH_2-SLC6A9_1	ANKH-SLC6A9	326	267	482	196	272	220	315	473	304	91	469	236	1456	885	1080	376	502	607
ANKH_2-SLC6A9_2	ANKH-SLC6A9	384	459	925	1003	896	947	675	825	706	1145	1234	939	1435	1294	1618	626	740	618
ANKH_2-SLC6A9_3	ANKH-SLC6A9	1126	917	2327	1276	1638	1450	1868	2569	1757	2046	1956	1360	1750	1990	1774	1120	1465	1361
ANKH_2-SLC7A1_1	ANKH-SLC7A1	765	648	1584	329	372	399	206	255	161	39	40	29	1498	1416	1522	585	827	838
ANKH_2-SLC7A1_2	ANKH-SLC7A1	518	456	952	754	886	794	595	716	578	383	561	333	1179	1008	1000	860	812	837
ANKH_2-SLC7A1_3	ANKH-SLC7A1	424	364	870	143	200	121	39	96	29	31	18	12	1305	931	1068	1053	1484	1145
ANKH_2-SLC7A11_1	ANKH-SLC7A11	365	372	759	909	970	926	472	562	714	797	884	990	1115	860	1008	722	782	754
ANKH_2-SLC7A11_2	ANKH-SLC7A11	246	204	554	793	745	726	337	441	388	1200	849	1110	1037	993	903	608	584	538
ANKH_2-SLC7A11_3	ANKH-SLC7A11	545	508	780	813	850	845	744	891	632	1108	1090	558	856	772	876	848	913	931
ANKH_2-SLC7A2_1	ANKH-SLC7A2	577	530	1044	661	650	613	1064	997	734	818	692	612	963	607	870	541	650	648
ANKH_2-SLC7A2_2	ANKH-SLC7A2	644	568	1352	890	978	1007	984	1298	1176	983	1105	1434	1419	1072	1355	1083	1257	1149
ANKH_2-SLC7A2_3	ANKH-SLC7A2	1098	1195	2303	1320	1661	1524	1582	1982	1792	1863	1769	1774	2468	1567	2227	1201	1115	1157
ANKH_2-SLC7A5_1	ANKH-SLC7A5	416	394	802	1169	1199	1141	589	997	768	1287	1253	1359	1514	1118	1436	1059	1194	1366
ANKH_2-SLC7A5_2	ANKH-SLC7A5	1497	957	2329	1457	1470	1456	2489	2740	1858	2265	2057	1465	1570	1449	2080	776	1066	993
ANKH_2-SLC7A5_3	ANKH-SLC7A5	1027	1026	1907	1104	1198	1060	1400	1610	1398	1154	1338	1794	2163	1803	2284	971	1081	947
ANKH_2-SLC7A6_1	ANKH-SLC7A6	476	429	693	680	722	680	688	1322	766	772	1172	858	1379	950	807	500	483	515
ANKH_2-SLC7A6_2	ANKH-SLC7A6	765	466	1181	637	487	557	1336	770	863	1252	313	812	921	671	786	326	359	341
ANKH_2-SLC7A6_3	ANKH-SLC7A6	465	427	1359	659	635	647	722	1016	698	578	920	405	1268	1146	1537	563	630	542
ANKH_2-SLC7A8_1	ANKH-SLC7A8	501	380	843	610	767	725	594	877	705	860	1049	872	884	751	988	695	686	686
ANKH_2-SLC7A8_2	ANKH-SLC7A8	986	734	1359	822	792	766	1510	1501	1087	1318	1142	1272	1469	1399	1442	529	625	602
ANKH_2-SLC7A8_3	ANKH-SLC7A8	405	468	855	738	709	816	624	605	600	960	609	857	1067	786	860	760	970	944
ANKH_2-SLC8A2_1	ANKH-SLC8A2	302	209	414	278	245	242	616	694	458	325	649	216	795	412	659	165	178	215
ANKH_2-SLC8A2_2	ANKH-SLC8A2	659	819	1037	463	547	513	859	936	778	508	610	596	1759	1310	1125	541	567	569
ANKH_2-SLC8A2_3	ANKH-SLC8A2	1091	796	1926	1346	1111	1193	2062	1966	1811	1396	1317	1862	1382	1429	1629	862	1042	964
ANKH_2-SLC8B1_1	ANKH-SLC8B1	595	483	946	661	694	652	780	1040	765	820	1226	587	1063	944	1202	640	823	699
ANKH_2-SLC8B1_2	ANKH-SLC8B1	452	374	688	655	860	720	644	729	808	1161	587	1453	1417	667	758	532	433	481
ANKH_2-SLC8B1_3	ANKH-SLC8B1	627	848	1316	1844	1998	1765	1071	1297	1153	2084	2302	2012	1681	1500	1757	1209	1459	1399
ANKH_2-SLC9A1_1	ANKH-SLC9A1	231	187	406	448	372	252	489	472	464	905	396	347	451	427	421	200	267	248
ANKH_2-SLC9A1_2	ANKH-SLC9A1	610	617	1098	605	778	784	1281	1406	1202	954	683	686	958	921	780	385	358	462
ANKH_2-SLC9A1_3	ANKH-SLC9A1	1135	889	1964	1172	1162	1017	1883	1616	1435	1643	978	1410	1675	1325	1565	666	932	945
ANKH_2-SLC9A5_1	ANKH-SLC9A5	1557	1266	2617	1897	1931	2048	2398	2686	2497	2407	2165	2349	1737	1997	1831	1140	1427	1377
ANKH_2-SLC9A5_2	ANKH-SLC9A5	818	638	1707	975	1244	1121	1149	1658	1392	1195	1264	1742	1594	1126	1560	564	723	668
ANKH_2-SLC9A5_3	ANKH-SLC9A5	353	265	634	639	679	603	512	656	533	849	1083	675	1017	813	912	651	810	782
ANKH_2-SLC9A6_1	ANKH-SLC9A6	1175	963	1716	1229	1415	1149	2199	2422	1681	1360	1798	1620	1340	1314	1441	984	1234	1210
ANKH_2-SLC9A6_2	ANKH-SLC9A6	553	482	810	1137	1081	1199	836	1043	1099	1341	1383	1606	1346	1012	1009	764	831	807
ANKH_2-SLC9A6_3	ANKH-SLC9A6	145	185	350	660	783	660	157	163	243	973	762	760	879	631	898	540	514	553
ANKH_2-SLC9A7_1	ANKH-SLC9A7	391	413	729	904	1159	983	801	1126	1014	1578	1379	1190	1016	781	996	854	1055	956
ANKH_2-SLC9A7_2	ANKH-SLC9A7	657	656	1169	1441	1381	1267	1186	1320	1062	1883	1225	1193	1436	1000	1324	624	742	733
ANKH_2-SLC9A7_3	ANKH-SLC9A7	314	278	523	547	640	581	474	606	656	541	672	600	926	778	785	359	421	408
ANKH_2-SLC9A8_1	ANKH-SLC9A8	349	306	665	698	665	591	625	829	436	1335	874	758	1105	818	1076	505	484	509
ANKH_2-SLC9A8_2	ANKH-SLC9A8	742	892	1466	1143	1252	1074	1200	1404	1290	1787	1751	1535	1197	958	1360	1565	1879	1659
ANKH_2-SLC9A8_3	ANKH-SLC9A8	1721	1269	2819	1284	1554	1272	2191	2940	1843	1768	1718	1356	1953	1771	1792	1186	1588	1441
ANKH_2-SLC9B2_1	ANKH-SLC9B2	408	272	574	350	314	370	465	478	413	467	372	244	835	452	575	473	582	518
ANKH_2-SLC9B2_2	ANKH-SLC9B2	292	342	543	312	308	308	409	682	444	316	372	394	517	463	555	351	429	341
ANKH_2-SLC9B2_3	ANKH-SLC9B2	570	819	846	777	855	730	817	1034	720	1734	1957	1653	1186	617	772	858	965	1039
ANKH_2-SLCO1B3_1	ANKH-SLCO1B3	322	353	813	836	939	901	490	586	508	1049	991	1157	965	713	779	571	845	792
ANKH_2-SLCO1B3_2	ANKH-SLCO1B3	716	550	1216	662	792	861	761	1150	846	621	1286	959	1043	766	1038	490	711	673
ANKH_2-SLCO1B3_3	ANKH-SLCO1B3	236	203	415	379	451	342	359	470	332	401	670	323	421	576	458	394	514	502
ANKH_2-SLCO3A1_1	ANKH-SLCO3A1	193	231	550	700	733	602	410	592	451	922	1012	657	895	569	734	455	392	384
ANKH_2-SLCO3A1_2	ANKH-SLCO3A1	356	320	714	1253	1184	811	701	674	642	1923	1248	963	983	774	866	904	1225	1076
ANKH_2-SLCO3A1_3	ANKH-SLCO3A1	283	271	485	559	695	678	348	560	458	437	356	660	647	747	704	475	485	555
ANKH_2-SLCO4A1_1	ANKH-SLCO4A1	660	554	1233	531	610	615	1050	1272	916	800	562	707	1797	1243	1132	412	462	438
ANKH_2-SLCO4A1_2	ANKH-SLCO4A1	874	836	1427	1237	1330	1388	1686	2160	1629	1914	1842	1348	1461	1298	1726	1035	1151	1175
ANKH_2-SLCO4A1_3	ANKH-SLCO4A1	794	748	1458	917	871	998	1218	1254	1695	885	858	2013	1370	1207	1199	403	470	471
ANKH_2-SPNS1_1	ANKH-SPNS1	824	598	1145	642	615	614	915	827	685	560	324	562	1194	1509	1065	429	484	525
ANKH_2-SPNS1_2	ANKH-SPNS1	409	1196	664	545	818	552	624	1317	532	687	1593	481	750	427	574	252	260	395
ANKH_2-SPNS1_3	ANKH-SPNS1	594	484	866	619	787	473	789	887	425	601	526	246	952	918	1044	390	474	481
ANKH_2-TMEM104_1	ANKH-TMEM104	304	427	754	1172	1193	988	630	934	647	1543	1485	1156	1005	996	1176	687	861	880
ANKH_2-TMEM104_2	ANKH-TMEM104	502	445	1022	786	771	973	645	952	745	678	1285	866	1210	709	1267	600	758	685
ANKH_2-TMEM104_3	ANKH-TMEM104	333	236	529	435	442	380	308	507	258	353	666	201	832	625	665	456	725	598
ANKH_2-TMEM144_1	ANKH-TMEM144	609	619	1264	994	873	1136	792	875	954	1097	1181	1422	1494	1412	1324	846	965	979
ANKH_2-TMEM144_2	ANKH-TMEM144	387	326	613	686	728	669	377	464	520	1097	799	911	430	397	507	946	1179	1090
ANKH_2-TMEM144_3	ANKH-TMEM144	208	180	769	444	428	571	356	482	540	510	750	1073	463	545	640	489	492	554
ANKH_2-TMEM165_1	ANKH-TMEM165	433	392	573	880	971	831	751	1098	771	1367	1445	1174	770	569	831	770	952	958
ANKH_2-TMEM165_2	ANKH-TMEM165	625	472	1069	898	775	789	1055	921	957	967	1059	1009	1155	1110	898	758	820	880
ANKH_2-TMEM165_3	ANKH-TMEM165	453	384	685	591	716	506	467	685	440	492	696	716	915	731	780	426	469	433
ANKH_2-TMEM241_1	ANKH-TMEM241	200	270	360	875	876	778	256	449	415	990	1484	1272	697	582	1062	679	631	714
ANKH_2-TMEM241_2	ANKH-TMEM241	347	461	685	615	831	512	469	752	497	628	1224	788	763	920	893	667	743	744
ANKH_2-TMEM241_3	ANKH-TMEM241	403	346	862	832	917	969	629	728	774	1418	1337	1138	1001	662	1059	630	713	668
ANKH_2-UCP2_1	ANKH-UCP2	770	699	1393	899	835	813	1847	1911	1691	1458	1140	1468	1084	1113	1600	621	670	615
ANKH_2-UCP2_2	ANKH-UCP2	400	486	834	874	815	730	611	781	667	1337	960	1033	1463	1123	1397	654	646	715
ANKH_2-UCP2_3	ANKH-UCP2	139	168	385	370	558	628	177	272	295	481	434	695	528	571	794	454	536	574
ANKH_2-UNC93B1_1	ANKH-UNC93B1	348	453	806	1147	1011	790	732	837	744	1303	1233	938	1372	1295	1099	681	779	936
ANKH_2-UNC93B1_2	ANKH-UNC93B1	640	412	979	928	1079	1052	926	912	991	1723	1051	1590	1746	1360	1613	1081	1234	1233
ANKH_2-UNC93B1_3	ANKH-UNC93B1	275	234	562	678	529	533	419	392	463	810	494	781	1626	1010	1597	1072	1331	1458
ANKH_2-XPR1_1	ANKH-XPR1	1110	878	1675	902	1152	645	1408	2074	1057	778	1590	545	1432	1575	1577	1094	1354	1254
ANKH_2-XPR1_2	ANKH-XPR1	115	132	265	558	347	565	187	103	249	864	226	733	1040	831	678	398	537	480
ANKH_2-XPR1_3	ANKH-XPR1	607	417	1329	595	609	836	685	839	950	561	514	772	1234	780	1092	711	882	731
ANKH_3-ANKH_1	ANKH-ANKH	1200	892	1610	1028	1247	1118	1833	2969	1693	1609	2008	1601	1804	1585	1506	1267	1488	1295
ANKH_3-ANKH_2	ANKH-ANKH	215	233	471	644	664	579	365	498	363	916	603	715	678	573	1015	645	822	798
ANKH_3-ANKH_3	ANKH-ANKH	255	373	512	883	985	777	634	779	535	1830	839	773	405	616	791	1183	1383	1242
ANKH_3-CLN3_1	ANKH-CLN3	492	389	826	566	622	527	861	1017	724	622	548	690	1099	920	1508	1070	1186	1017
ANKH_3-CLN3_2	ANKH-CLN3	453	499	720	574	688	673	887	1029	809	573	592	619	1173	1143	1150	683	809	857
ANKH_3-CLN3_3	ANKH-CLN3	763	544	1263	654	792	470	1029	1174	632	776	752	597	1196	711	1516	611	607	601
ANKH_3-DIRC2_1	ANKH-DIRC2	679	520	1184	1252	1002	1196	1390	1355	1436	1510	677	1284	1911	1189	1695	573	642	704
ANKH_3-DIRC2_2	ANKH-DIRC2	673	668	1333	880	840	788	1169	1137	724	1283	1018	595	793	916	856	1051	1309	1365
ANKH_3-DIRC2_3	ANKH-DIRC2	133	117	249	501	468	538	297	373	296	725	616	440	838	505	519	390	456	306
ANKH_3-FLVCR1_1	ANKH-FLVCR1	271	216	492	377	517	367	540	689	361	465	320	244	822	353	495	411	668	516
ANKH_3-FLVCR1_2	ANKH-FLVCR1	492	568	1081	1281	1496	1285	951	1183	904	1454	1597	1084	1857	1518	1732	1209	1627	1661
ANKH_3-FLVCR1_3	ANKH-FLVCR1	794	820	1551	1036	1026	1074	1203	1663	1366	839	1128	1452	2042	1808	1510	725	845	685
ANKH_3-LETM1_1	ANKH-LETM1	400	394	673	883	1018	829	679	675	720	997	503	842	1364	1005	1066	752	1040	956
ANKH_3-LETM1_2	ANKH-LETM1	1033	795	1504	1127	1232	1094	1426	1873	1328	750	789	499	1310	1047	1542	888	1126	1209
ANKH_3-LETM1_3	ANKH-LETM1	470	434	1042	1190	922	939	809	869	720	1095	711	871	1205	1208	1259	701	639	659
ANKH_3-LETM2_1	ANKH-LETM2	674	669	1072	1560	1810	1498	1162	1586	1306	1952	2009	2735	1050	923	716	462	556	603
ANKH_3-LETM2_2	ANKH-LETM2	526	561	890	1371	1720	1096	1085	1122	798	1725	1530	1254	1934	1134	1413	1763	2123	1902
ANKH_3-LETM2_3	ANKH-LETM2	105	117	194	269	330	311	186	170	229	238	203	384	440	451	390	276	395	478
ANKH_3-LETMD1_1	ANKH-LETMD1	748	594	1305	1168	1211	1332	1290	1681	1409	1478	2048	1329	1200	1295	1793	1074	1133	1397
ANKH_3-LETMD1_2	ANKH-LETMD1	364	374	779	413	615	579	511	1058	949	227	915	985	1161	649	1262	392	470	424
ANKH_3-LETMD1_3	ANKH-LETMD1	684	515	1221	1810	1901	1543	1067	1434	1080	3106	3284	1729	2269	1609	2167	1360	1497	1734
ANKH_3-MAGT1_1	ANKH-MAGT1	295	256	409	828	794	779	474	783	658	523	897	799	818	714	918	601	735	762
ANKH_3-MAGT1_2	ANKH-MAGT1	716	486	934	872	801	1049	940	899	821	790	662	735	1348	848	1257	594	729	705
ANKH_3-MAGT1_3	ANKH-MAGT1	658	470	1006	974	1161	1014	612	952	953	909	1032	991	1329	846	1312	1050	1226	1134
ANKH_3-MFSD1_1	ANKH-MFSD1	370	259	694	557	535	445	526	672	647	583	724	665	834	658	767	370	419	414
ANKH_3-MFSD1_2	ANKH-MFSD1	147	133	294	551	720	654	182	315	315	339	515	755	543	399	705	411	488	480
ANKH_3-MFSD1_3	ANKH-MFSD1	161	158	345	655	913	800	223	369	370	788	741	983	752	791	1023	668	701	692
ANKH_3-MFSD10_1	ANKH-MFSD10	629	672	1281	1394	1660	1799	1502	1939	1722	1627	1439	2272	1908	2186	2235	1272	1773	1701
ANKH_3-MFSD10_2	ANKH-MFSD10	469	378	866	1002	1019	774	982	1148	917	1295	660	966	1014	998	1121	514	590	610
ANKH_3-MFSD10_3	ANKH-MFSD10	888	890	1632	1188	1217	1176	1715	1621	1619	1422	923	1337	1999	1776	1969	898	950	1022
ANKH_3-MFSD11_1	ANKH-MFSD11	669	500	1137	1269	1210	1162	949	1198	918	1625	1400	1539	2151	1699	2379	1486	1807	1457
ANKH_3-MFSD11_2	ANKH-MFSD11	343	278	646	993	826	824	542	501	460	1736	690	705	1005	679	797	555	722	742
ANKH_3-MFSD11_3	ANKH-MFSD11	922	836	1603	1094	1403	971	1669	1846	1329	1637	1094	1085	1298	1637	1892	1101	1258	1534
ANKH_3-MFSD12_1	ANKH-MFSD12	888	497	1054	738	795	568	1246	1447	877	674	847	343	1366	815	1256	386	527	565
ANKH_3-MFSD12_2	ANKH-MFSD12	1265	1290	2045	1276	1346	1681	2727	2704	2618	1945	1463	2263	1784	1277	1550	1159	1387	1403
ANKH_3-MFSD12_3	ANKH-MFSD12	311	240	444	924	841	836	826	847	774	968	788	768	1155	714	1081	525	522	598
ANKH_3-MFSD13A_1	ANKH-MFSD13A	399	410	930	1314	1340	1489	795	889	1105	1437	862	2165	1494	1472	1915	1082	1148	1221
ANKH_3-MFSD13A_2	ANKH-MFSD13A	910	722	1522	947	1065	861	1503	1927	1292	1319	1316	1069	1589	1418	1824	796	926	934
ANKH_3-MFSD13A_3	ANKH-MFSD13A	589	500	1252	1011	1022	1039	1082	1209	1006	1599	1430	1054	1457	1416	1277	883	931	889
ANKH_3-MFSD14A_1	ANKH-MFSD14A	773	645	1616	1407	1906	1304	1553	2333	1269	1817	2780	1720	2016	1747	2237	1180	1334	1210
ANKH_3-MFSD14A_2	ANKH-MFSD14A	737	682	1271	1259	1287	1225	1180	1567	1037	1868	1681	1282	1925	1390	1674	1182	1347	1348
ANKH_3-MFSD14A_3	ANKH-MFSD14A	203	333	447	752	750	702	436	390	502	1410	878	771	845	658	911	472	595	585
ANKH_3-MFSD14B_1	ANKH-MFSD14B	166	167	363	878	753	394	343	328	187	1035	792	407	630	293	635	906	1166	1078
ANKH_3-MFSD14B_2	ANKH-MFSD14B	424	370	653	631	739	647	596	946	537	638	665	509	1116	771	615	541	560	593
ANKH_3-MFSD14B_3	ANKH-MFSD14B	286	353	588	1045	1301	1041	582	758	435	1438	1276	695	1307	893	1384	835	1060	891
ANKH_3-MFSD2A_1	ANKH-MFSD2A	576	502	887	1329	1184	1215	690	941	736	1733	1646	1064	815	809	1220	1112	1058	1333
ANKH_3-MFSD2A_2	ANKH-MFSD2A	598	475	1091	930	1040	729	990	1291	695	818	1342	668	1385	1134	1177	1176	1393	1438
ANKH_3-MFSD2A_3	ANKH-MFSD2A	350	357	583	438	459	594	601	618	627	610	857	640	899	592	761	671	1112	924
ANKH_3-MFSD2B_1	ANKH-MFSD2B	759	571	1126	743	1009	784	1396	1609	1192	830	843	781	1411	1511	1765	955	1180	1002
ANKH_3-MFSD2B_2	ANKH-MFSD2B	73	94	182	474	452	459	251	316	312	492	621	508	284	366	429	514	587	612
ANKH_3-MFSD2B_3	ANKH-MFSD2B	344	344	600	838	719	640	606	804	529	828	600	543	523	492	806	783	803	769
ANKH_3-MFSD3_1	ANKH-MFSD3	222	246	541	944	1039	946	482	557	491	1206	1238	1297	1361	925	1089	1493	1798	1655
ANKH_3-MFSD3_2	ANKH-MFSD3	397	421	903	1076	1446	1458	676	1306	1041	1308	1987	1582	1736	1126	1413	1349	1542	1377
ANKH_3-MFSD3_3	ANKH-MFSD3	196	308	522	395	514	426	669	730	614	445	534	642	544	697	755	267	346	340
ANKH_3-MFSD4B_1	ANKH-MFSD4B	296	304	578	668	578	560	473	490	433	940	513	566	816	710	1017	903	1244	1179
ANKH_3-MFSD4B_2	ANKH-MFSD4B	123	151	288	419	463	295	330	401	365	684	657	573	785	600	716	497	695	636
ANKH_3-MFSD4B_3	ANKH-MFSD4B	409	296	536	327	547	347	578	983	553	375	652	569	491	480	372	270	318	234
ANKH_3-MFSD5_1	ANKH-MFSD5	320	411	585	877	901	871	368	443	509	1054	1189	703	1217	842	1391	451	587	563
ANKH_3-MFSD5_2	ANKH-MFSD5	333	232	579	858	713	713	607	725	605	993	1042	1262	1292	749	790	688	787	778
ANKH_3-MFSD5_3	ANKH-MFSD5	278	263	629	876	1011	790	454	638	595	876	962	1076	1080	930	935	939	1180	1189
ANKH_3-MFSD6_1	ANKH-MFSD6	459	362	804	725	727	669	585	889	827	898	1107	1164	1076	923	910	694	773	936
ANKH_3-MFSD6_2	ANKH-MFSD6	1158	909	2022	1435	1961	1541	1351	1608	1411	1199	1552	1712	1848	1473	2404	1240	1564	1609
ANKH_3-MFSD6_3	ANKH-MFSD6	837	593	1224	1004	821	817	1263	1023	1038	1460	1008	905	1245	1006	1137	1111	1414	1422
ANKH_3-MFSD8_1	ANKH-MFSD8	1124	922	1580	950	1364	1106	1129	2060	1240	1120	1622	972	1660	1335	1849	1600	1811	1819
ANKH_3-MFSD8_2	ANKH-MFSD8	84	108	189	469	623	570	104	174	235	453	651	908	555	333	512	688	728	664
ANKH_3-MFSD8_3	ANKH-MFSD8	882	746	1228	867	1300	828	1218	2102	1154	1043	1895	885	1473	1296	1142	1291	1341	1409
ANKH_3-MFSD9_1	ANKH-MFSD9	747	620	1366	917	854	580	1317	1214	886	1118	905	771	1213	776	1367	644	775	761
ANKH_3-MFSD9_2	ANKH-MFSD9	1648	1218	2413	1824	1632	1504	2676	2589	2342	2031	1749	2111	2096	1811	2074	1255	1635	1622
ANKH_3-MFSD9_3	ANKH-MFSD9	482	575	1085	1883	1811	1644	1069	1299	959	2662	1543	2029	1611	1607	2085	1784	2021	1953
ANKH_3-MPC1_1	ANKH-MPC1	827	618	1750	1869	1715	1627	1282	1175	1246	2646	1226	1502	1810	1584	1753	2006	2363	2483
ANKH_3-MPC1_2	ANKH-MPC1	222	208	360	1256	1066	843	640	653	524	1904	1137	1112	1257	717	1044	566	593	679
ANKH_3-MPC1_3	ANKH-MPC1	557	444	875	1098	967	717	939	927	772	1109	1066	998	1611	1413	1681	725	683	768
ANKH_3-MPC2_1	ANKH-MPC2	326	293	578	1247	758	834	701	573	533	1774	1075	709	784	850	811	916	967	996
ANKH_3-MPC2_2	ANKH-MPC2	492	553	966	1187	1276	1275	1136	1248	1248	1591	1169	1725	1366	948	1441	965	1179	1093
ANKH_3-MPC2_3	ANKH-MPC2	152	138	402	542	498	498	398	424	413	1043	455	654	897	737	1026	462	580	464
ANKH_3-MTCH1_1	ANKH-MTCH1	445	307	638	876	663	755	682	583	632	903	500	644	1200	951	889	709	774	881
ANKH_3-MTCH1_2	ANKH-MTCH1	427	283	782	1139	1078	1283	750	834	823	1422	823	1155	935	1311	961	1122	1216	1189
ANKH_3-MTCH1_3	ANKH-MTCH1	717	623	1126	756	836	863	989	1086	1182	703	1021	1139	1115	1012	958	639	905	726
ANKH_3-MTCH2_1	ANKH-MTCH2	1339	1065	1983	1192	1360	931	938	1148	764	599	677	422	2342	2002	1988	1838	2214	2161
ANKH_3-MTCH2_2	ANKH-MTCH2	211	225	460	391	271	283	105	29	20	378	5	3	896	712	826	1026	1158	1127
ANKH_3-MTCH2_3	ANKH-MTCH2	418	413	805	323	548	424	127	186	201	26	91	315	1434	856	1550	1404	1749	1640
ANKH_3-NIPA1_1	ANKH-NIPA1	635	606	1502	1011	1193	1231	1836	2191	1622	1407	1352	1203	1406	1439	1732	859	882	924
ANKH_3-NIPA1_2	ANKH-NIPA1	462	362	681	818	743	491	743	1025	634	722	562	579	730	608	1194	706	982	786
ANKH_3-NIPA1_3	ANKH-NIPA1	737	759	1445	1008	1018	880	2177	2285	1467	1802	1442	862	1510	1481	1415	836	984	885
ANKH_3-NIPA2_1	ANKH-NIPA2	424	390	532	1202	950	1154	825	833	913	2247	849	1423	1432	1131	1420	1016	1228	1060
ANKH_3-NIPA2_2	ANKH-NIPA2	468	432	909	801	755	750	940	885	782	1429	786	796	925	797	1288	840	937	899
ANKH_3-NIPA2_3	ANKH-NIPA2	743	489	1109	870	960	921	905	1421	1055	1017	1733	861	1796	1521	1921	961	1003	1099
ANKH_3-NIPAL1_1	ANKH-NIPAL1	86	138	240	306	299	312	168	198	213	337	406	306	443	246	290	373	526	455
ANKH_3-NIPAL1_2	ANKH-NIPAL1	800	620	1142	898	885	738	1244	1162	778	1240	1119	568	1331	1139	1541	643	779	644
ANKH_3-NIPAL1_3	ANKH-NIPAL1	503	365	904	1092	1110	801	960	1169	822	1379	1406	746	1368	1419	1271	1432	1475	1486
ANKH_3-NIPAL2_1	ANKH-NIPAL2	290	199	506	485	491	547	384	432	402	410	423	656	643	778	715	401	517	577
ANKH_3-NIPAL2_2	ANKH-NIPAL2	352	324	673	693	659	662	567	666	547	788	743	1063	771	696	1069	575	633	610
ANKH_3-NIPAL2_3	ANKH-NIPAL2	453	429	874	1051	1371	963	693	1305	910	868	1477	1192	1157	1238	1423	1193	1462	1354
ANKH_3-NIPAL3_1	ANKH-NIPAL3	519	383	952	868	831	776	896	1066	1008	991	879	1136	1087	953	771	1161	1164	1153
ANKH_3-NIPAL3_2	ANKH-NIPAL3	217	201	298	525	444	431	380	390	368	1056	463	631	730	833	600	322	419	410
ANKH_3-NIPAL3_3	ANKH-NIPAL3	317	187	445	511	344	380	491	481	457	251	324	529	602	465	555	340	430	519
ANKH_3-NPC1_1	ANKH-NPC1	782	591	1133	925	698	620	774	817	750	492	490	389	1768	1299	1613	1182	1352	1283
ANKH_3-NPC1_2	ANKH-NPC1	289	342	586	820	1051	603	312	435	337	824	582	295	1723	1190	1643	1241	1416	1304
ANKH_3-NPC1_3	ANKH-NPC1	106	109	280	316	396	332	122	218	197	95	173	267	761	383	557	629	734	665
ANKH_3-OR10A5_1	ANKH-CTRL	747	768	1530	3261	3547	3001	2025	2345	1784	5150	3821	2978	3343	2240	3108	2254	2847	2860
ANKH_3-OR10H2_1	ANKH-CTRL	2240	1878	3560	3671	3473	3167	4654	4781	4035	4608	3340	3369	5630	3934	4882	2519	2550	2863
ANKH_3-OR10V1_1	ANKH-CTRL	1705	1602	2828	4799	4707	4021	3376	4371	3210	6265	6390	4157	5887	5746	6395	3875	4691	4629
ANKH_3-OR12D2_1	ANKH-CTRL	3009	2477	5617	5467	5520	4996	6245	7802	6703	7126	7444	7823	7657	5666	6369	4697	5310	5146
ANKH_3-OR13C4_1	ANKH-CTRL	2315	2366	4329	5484	5962	5486	4256	5117	4897	7102	6929	6533	6434	5335	6409	4627	5504	5151
ANKH_3-OR13H1_1	ANKH-CTRL	2503	2130	4311	4803	4694	4488	4482	5137	3758	7172	5541	4716	6078	4775	6554	4493	5242	5356
ANKH_3-OR1A1_1	ANKH-CTRL	1763	1441	2868	2961	3075	2925	2441	2581	2379	4514	3243	3203	3700	2794	2804	2486	2771	2777
ANKH_3-OR1A2_1	ANKH-CTRL	405	411	883	2069	2197	1736	691	1012	936	2081	2033	1497	2217	1520	2307	2851	3126	3232
ANKH_3-OR1B1_1	ANKH-CTRL	3451	3475	6903	5402	5718	5454	5809	7127	6169	7233	7803	7583	7263	6078	7847	5592	6043	6204
ANKH_3-OR1I1_1	ANKH-CTRL	1130	963	1907	2796	2529	1992	2170	2097	1769	4349	2487	3033	2567	2549	2400	2887	3307	2967
ANKH_3-OR2V2_1	ANKH-CTRL	2700	2316	4170	3657	3590	3210	3799	4357	3435	3741	2992	4025	4782	3487	4488	4202	4666	4746
ANKH_3-OR5K4_1	ANKH-CTRL	821	842	1488	2828	2861	2687	1143	1490	1660	3317	3086	3453	3344	2574	3568	3161	3704	3592
ANKH_3-RHBG_1	ANKH-RHBG	246	322	2834	1411	1335	1333	704	781	626	2659	1268	1561	1357	853	1511	1725	2277	1940
ANKH_3-RHBG_2	ANKH-RHBG	1090	878	1633	1134	1117	856	1765	1680	1484	1003	616	937	2194	1836	1664	699	954	905
ANKH_3-RHBG_3	ANKH-RHBG	802	687	1148	1059	1194	1155	1427	1841	1373	1335	1504	1628	1757	1457	1266	1245	1534	1335
ANKH_3-SFXN1_1	ANKH-SFXN1	703	428	1277	1283	1019	860	1304	1165	984	1219	722	878	1937	1549	1510	834	1026	1012
ANKH_3-SFXN1_2	ANKH-SFXN1	388	354	841	1129	1211	1051	847	906	612	2176	1239	1205	1330	1045	1140	969	993	1104
ANKH_3-SFXN1_3	ANKH-SFXN1	212	190	440	551	394	580	493	647	839	634	437	904	583	535	489	212	377	341
ANKH_3-SFXN2_1	ANKH-SFXN2	648	563	1020	1317	1306	901	1409	1593	1112	1587	2074	801	1416	1067	1310	1313	1549	1602
ANKH_3-SFXN2_2	ANKH-SFXN2	108	146	272	605	739	770	160	220	237	733	1070	633	982	640	663	446	601	597
ANKH_3-SFXN2_3	ANKH-SFXN2	466	468	779	632	527	684	668	858	781	534	377	505	585	748	644	403	443	433
ANKH_3-SFXN3_1	ANKH-SFXN3	656	528	1044	757	689	845	1013	1037	948	1089	575	872	1661	1071	1253	808	1009	971
ANKH_3-SFXN3_2	ANKH-SFXN3	428	294	786	421	410	405	466	742	460	429	643	475	1184	873	1100	429	536	491
ANKH_3-SFXN3_3	ANKH-SFXN3	240	219	358	526	541	457	313	551	449	652	554	596	631	606	509	746	754	862
ANKH_3-SFXN4_1	ANKH-SFXN4	439	702	771	488	607	617	513	757	582	411	539	304	1043	1130	663	406	531	462
ANKH_3-SFXN4_2	ANKH-SFXN4	469	399	752	390	683	703	712	708	582	68	370	538	892	820	769	141	25	64
ANKH_3-SFXN4_3	ANKH-SFXN4	77	112	201	554	529	557	97	162	128	777	561	531	569	431	440	617	965	837
ANKH_3-SFXN5_1	ANKH-SFXN5	360	246	642	957	907	940	681	721	939	1079	1049	1858	1277	1114	1103	615	921	852
ANKH_3-SFXN5_2	ANKH-SFXN5	287	297	553	491	665	592	630	1077	510	811	1244	603	856	765	837	458	761	755
ANKH_3-SFXN5_3	ANKH-SFXN5	116	88	210	340	430	590	204	299	366	453	364	728	503	431	464	251	367	399
ANKH_3-SLC10A3_1	ANKH-SLC10A3	160	172	320	562	501	501	413	419	409	860	452	515	568	294	468	439	563	515
ANKH_3-SLC10A3_2	ANKH-SLC10A3	203	210	557	740	740	638	572	588	567	941	837	772	1061	740	789	426	478	486
ANKH_3-SLC10A3_3	ANKH-SLC10A3	893	806	1575	853	1027	971	1232	1763	1214	946	1039	1007	1413	908	1506	742	1067	1056
ANKH_3-SLC10A4_1	ANKH-SLC10A4	223	214	502	576	561	428	510	467	441	661	340	346	731	606	807	605	855	834
ANKH_3-SLC10A4_2	ANKH-SLC10A4	1401	936	1958	1428	1597	1433	2320	3321	2242	1705	1758	1610	3086	2011	2191	1516	1442	1623
ANKH_3-SLC10A4_3	ANKH-SLC10A4	447	357	690	1059	1058	846	1088	1380	1006	1198	901	1324	1643	1213	1522	658	777	803
ANKH_3-SLC10A7_1	ANKH-SLC10A7	871	904	1562	1291	1532	1183	2090	2128	1449	2226	1138	1297	1895	1462	1953	1576	1881	1500
ANKH_3-SLC10A7_2	ANKH-SLC10A7	408	396	779	878	927	878	549	923	796	938	909	1089	1256	927	999	820	1191	1114
ANKH_3-SLC10A7_3	ANKH-SLC10A7	543	521	965	1125	1158	1060	956	999	738	1423	967	819	1419	951	1522	784	848	779
ANKH_3-SLC11A2_1	ANKH-SLC11A2	302	275	495	659	592	551	541	586	404	803	475	617	675	740	868	810	1050	1034
ANKH_3-SLC11A2_2	ANKH-SLC11A2	720	631	1286	1155	869	767	1346	1245	874	1792	638	779	1848	1514	1591	1078	1306	1540
ANKH_3-SLC11A2_3	ANKH-SLC11A2	168	159	339	454	544	503	345	569	368	469	516	319	616	705	451	564	695	837
ANKH_3-SLC12A2_1	ANKH-SLC12A2	612	451	1085	626	774	893	764	1022	1191	540	657	1337	884	574	863	1293	1416	1322
ANKH_3-SLC12A2_2	ANKH-SLC12A2	668	550	1270	941	980	1178	945	1017	1325	1153	790	1708	1254	966	1255	1038	1281	1153
ANKH_3-SLC12A2_3	ANKH-SLC12A2	198	195	511	769	669	708	485	560	558	997	615	1060	1023	500	986	653	813	810
ANKH_3-SLC12A4_1	ANKH-SLC12A4	411	200	508	545	683	646	651	614	553	748	482	684	769	593	592	686	689	671
ANKH_3-SLC12A4_2	ANKH-SLC12A4	727	670	2819	1482	1278	1277	1034	1238	1096	1673	1539	1819	1838	1315	1387	1844	2290	2343
ANKH_3-SLC12A4_3	ANKH-SLC12A4	720	627	1246	937	982	958	1245	1272	1215	1179	1055	1243	1230	965	1268	503	608	547
ANKH_3-SLC12A6_1	ANKH-SLC12A6	1178	920	1808	1243	1082	1134	1909	2079	2023	1398	1401	1952	2290	1649	2646	849	1066	962
ANKH_3-SLC12A6_2	ANKH-SLC12A6	252	195	282	538	461	391	432	400	375	934	342	600	526	253	414	619	697	775
ANKH_3-SLC12A6_3	ANKH-SLC12A6	581	431	862	461	506	467	946	900	862	735	626	1362	674	561	501	591	701	625
ANKH_3-SLC12A7_1	ANKH-SLC12A7	1147	778	1863	1224	797	1335	2215	1594	1928	1897	887	1747	1947	1490	1676	1064	1199	1170
ANKH_3-SLC12A7_2	ANKH-SLC12A7	1267	1124	3128	1538	1582	1699	2591	2888	2470	2040	1504	1735	2152	1849	2516	1661	1826	2023
ANKH_3-SLC12A7_3	ANKH-SLC12A7	1696	1027	2600	1508	1788	1729	2807	3144	2941	2638	2149	2920	2170	1705	1995	964	1234	1213
ANKH_3-SLC12A8_1	ANKH-SLC12A8	392	306	641	640	645	605	973	1024	696	1418	615	704	767	591	976	674	744	732
ANKH_3-SLC12A8_2	ANKH-SLC12A8	70	67	125	305	198	227	109	87	105	436	176	313	256	115	284	362	411	393
ANKH_3-SLC12A8_3	ANKH-SLC12A8	502	516	1058	690	586	662	1031	1015	1064	645	585	764	1123	931	1074	554	711	620
ANKH_3-SLC12A9_1	ANKH-SLC12A9	669	470	1054	914	905	702	1209	1370	1185	1055	1005	1012	1662	1073	1565	788	871	825
ANKH_3-SLC12A9_2	ANKH-SLC12A9	772	620	1230	1127	1144	1124	1337	1410	1175	1940	1338	1418	1524	1217	1275	952	1155	1259
ANKH_3-SLC12A9_3	ANKH-SLC12A9	492	418	892	971	772	753	755	859	628	1192	931	652	1473	1525	1808	719	948	845
ANKH_3-SLC15A2_1	ANKH-SLC15A2	281	272	571	649	751	665	479	722	514	584	983	671	1021	853	1272	693	847	860
ANKH_3-SLC15A2_2	ANKH-SLC15A2	28	33	56	579	631	534	14	31	15	662	511	707	395	290	380	812	1010	996
ANKH_3-SLC15A2_3	ANKH-SLC15A2	372	272	612	618	700	581	878	936	538	846	596	612	1024	979	1042	457	511	521
ANKH_3-SLC15A4_1	ANKH-SLC15A4	206	163	364	720	642	533	301	408	256	658	963	594	788	693	1095	410	519	489
ANKH_3-SLC15A4_2	ANKH-SLC15A4	1210	1170	3056	1211	1341	1071	2103	2219	1852	1642	1406	1513	1770	1268	1966	1092	1117	1061
ANKH_3-SLC15A4_3	ANKH-SLC15A4	883	767	1530	1372	1408	1268	1502	1485	1264	1833	1468	1654	1265	1070	1603	1628	1781	1900
ANKH_3-SLC16A1_1	ANKH-SLC16A1	100	73	158	250	209	183	190	142	132	523	148	249	227	210	253	215	315	266
ANKH_3-SLC16A1_2	ANKH-SLC16A1	785	684	1302	1430	1502	1311	1184	1112	1239	1845	1676	2087	1852	1494	1864	1830	2044	2070
ANKH_3-SLC16A1_3	ANKH-SLC16A1	422	381	783	1058	1306	1107	889	1006	1048	1482	1499	2047	1331	1199	1203	1420	1618	1634
ANKH_3-SLC16A10_1	ANKH-SLC16A10	247	282	465	811	1011	1007	400	679	642	1065	1705	1509	1008	793	1402	648	652	652
ANKH_3-SLC16A10_2	ANKH-SLC16A10	294	327	596	936	763	914	524	644	706	1296	1203	1468	831	771	729	816	975	925
ANKH_3-SLC16A10_3	ANKH-SLC16A10	479	366	621	754	783	673	937	1131	757	1220	1167	1006	746	704	1062	673	744	733
ANKH_3-SLC16A13_1	ANKH-SLC16A13	301	271	582	810	900	548	576	717	607	1025	644	620	870	831	787	1006	1091	1168
ANKH_3-SLC16A13_2	ANKH-SLC16A13	300	251	470	839	613	534	528	508	378	1657	968	773	663	596	778	746	736	742
ANKH_3-SLC16A13_3	ANKH-SLC16A13	581	545	962	1081	955	659	774	765	696	1343	757	667	2388	1795	2286	1068	1241	1196
ANKH_3-SLC16A14_1	ANKH-SLC16A14	871	712	1358	1135	1717	1285	1178	2219	1194	1164	2868	1118	1984	1288	2075	1265	1538	1409
ANKH_3-SLC16A14_2	ANKH-SLC16A14	403	505	641	1227	1176	1378	518	758	959	1111	845	1835	1344	1180	1154	1346	1533	1595
ANKH_3-SLC16A14_3	ANKH-SLC16A14	298	303	511	795	754	965	395	510	551	1058	850	1009	1148	775	1045	1084	1212	1146
ANKH_3-SLC16A3_1	ANKH-SLC16A3	1028	822	1452	619	886	759	988	1259	915	540	544	569	1904	1751	1819	779	836	944
ANKH_3-SLC16A3_2	ANKH-SLC16A3	813	589	1280	979	1052	863	1935	2146	1726	853	1047	1233	1571	1099	1295	617	724	730
ANKH_3-SLC16A3_3	ANKH-SLC16A3	43	84	176	292	245	265	156	160	221	209	125	293	329	178	190	384	429	275
ANKH_3-SLC16A5_1	ANKH-SLC16A5	493	417	998	939	1174	713	1027	1475	832	1055	1044	794	1533	949	1363	559	586	621
ANKH_3-SLC16A5_2	ANKH-SLC16A5	1417	1210	2721	1747	1746	1576	2899	2872	2490	2687	1610	1932	2225	2208	1940	982	1250	1183
ANKH_3-SLC16A5_3	ANKH-SLC16A5	544	468	1607	1067	1218	1166	1362	1640	1158	1813	1170	1144	1156	1069	1302	823	1076	1043
ANKH_3-SLC16A6_1	ANKH-SLC16A6	1005	937	1866	1283	1647	1401	1306	2012	1484	1554	2098	2183	2275	1051	1878	1156	1646	1282
ANKH_3-SLC16A6_2	ANKH-SLC16A6	307	292	1745	1339	1096	1376	734	871	922	2099	1361	1676	1162	889	1131	784	980	1000
ANKH_3-SLC16A6_3	ANKH-SLC16A6	347	170	520	738	581	547	621	446	490	1035	385	785	491	619	789	781	623	768
ANKH_3-SLC16A7_1	ANKH-SLC16A7	347	369	610	649	736	421	613	1042	553	779	937	529	822	727	1018	575	772	753
ANKH_3-SLC16A7_2	ANKH-SLC16A7	85	84	129	587	411	412	218	216	212	977	399	451	320	407	425	355	423	399
ANKH_3-SLC16A7_3	ANKH-SLC16A7	118	192	358	599	771	692	195	287	291	565	950	1101	674	401	602	770	883	970
ANKH_3-SLC16A9_1	ANKH-SLC16A9	604	508	913	770	1084	811	1210	1656	782	961	1220	590	1271	903	1039	676	682	864
ANKH_3-SLC16A9_2	ANKH-SLC16A9	268	200	400	747	686	554	450	495	439	967	700	521	1150	812	1221	676	895	821
ANKH_3-SLC16A9_3	ANKH-SLC16A9	214	232	499	622	783	623	425	639	574	742	793	1252	728	726	738	683	896	862
ANKH_3-SLC17A5_1	ANKH-SLC17A5	394	443	732	488	608	522	477	525	546	678	452	751	992	794	1006	770	614	833
ANKH_3-SLC17A5_2	ANKH-SLC17A5	121	160	318	225	450	279	209	341	199	344	301	240	474	388	351	390	406	396
ANKH_3-SLC17A5_3	ANKH-SLC17A5	194	224	321	339	364	294	303	526	328	479	1277	258	570	514	718	635	782	780
ANKH_3-SLC17A9_1	ANKH-SLC17A9	383	260	543	1005	1149	941	593	822	655	1254	1085	911	1291	1083	1457	1212	1542	1415
ANKH_3-SLC17A9_2	ANKH-SLC17A9	97	525	246	507	672	474	264	311	318	576	613	1045	750	795	953	424	530	516
ANKH_3-SLC17A9_3	ANKH-SLC17A9	478	379	951	975	921	645	873	857	927	1346	907	1098	1364	947	1344	948	986	1025
ANKH_3-SLC18B1_1	ANKH-SLC18B1	619	489	1034	1117	1099	996	1502	1227	1100	2218	1176	1349	1346	1203	1656	1331	1867	1721
ANKH_3-SLC18B1_2	ANKH-SLC18B1	384	395	871	1098	951	949	652	945	917	1106	1286	1524	1665	1072	1231	900	966	995
ANKH_3-SLC18B1_3	ANKH-SLC18B1	129	214	366	596	772	678	252	546	374	451	990	841	888	494	859	1224	1316	1148
ANKH_3-SLC19A1_1	ANKH-SLC19A1	214	220	340	655	709	481	458	898	348	668	1391	501	956	812	1189	532	639	777
ANKH_3-SLC19A1_2	ANKH-SLC19A1	1411	1100	2334	1500	1373	1365	2966	2153	1997	2503	1097	1305	1817	1550	1712	1601	1826	1982
ANKH_3-SLC19A1_3	ANKH-SLC19A1	110	108	317	615	609	608	411	525	389	928	828	557	1049	725	927	521	679	580
ANKH_3-SLC19A2_1	ANKH-SLC19A2	688	550	1158	864	1040	857	807	1172	995	699	1068	1021	1368	1267	1302	1004	1041	1021
ANKH_3-SLC19A2_2	ANKH-SLC19A2	255	255	452	713	610	689	513	691	592	1235	615	1032	892	581	1152	638	794	760
ANKH_3-SLC19A2_3	ANKH-SLC19A2	477	526	878	955	985	773	804	999	850	1051	1375	1001	1199	1211	1241	814	1030	1105
ANKH_3-SLC1A1_1	ANKH-SLC1A1	800	584	1202	1417	1446	1305	1339	1783	1222	1796	2153	1486	1560	1311	1606	1294	1342	1311
ANKH_3-SLC1A1_2	ANKH-SLC1A1	231	131	402	576	580	352	277	420	269	294	677	375	621	530	604	332	466	403
ANKH_3-SLC1A1_3	ANKH-SLC1A1	548	491	933	1133	1357	1042	1231	1897	1186	1587	1673	1439	1670	1187	1479	1307	1491	1567
ANKH_3-SLC1A3_1	ANKH-SLC1A3	197	160	322	403	496	313	351	470	266	470	533	172	618	462	516	705	888	886
ANKH_3-SLC1A3_2	ANKH-SLC1A3	637	294	812	813	700	678	765	906	571	1068	701	601	1099	929	1341	676	877	751
ANKH_3-SLC1A3_3	ANKH-SLC1A3	412	321	863	814	768	869	782	658	608	1255	840	799	793	689	1197	849	921	963
ANKH_3-SLC1A4_1	ANKH-SLC1A4	497	372	665	608	534	540	888	1132	907	525	398	480	983	625	635	375	368	374
ANKH_3-SLC1A4_2	ANKH-SLC1A4	79	78	132	163	173	117	123	158	141	183	172	357	251	178	224	256	290	278
ANKH_3-SLC1A4_3	ANKH-SLC1A4	200	201	267	557	516	405	410	508	423	621	705	410	424	372	494	770	900	748
ANKH_3-SLC1A5_1	ANKH-SLC1A5	770	869	1524	1635	1594	1180	2339	2331	1375	2749	1757	1279	1769	1232	2228	764	806	919
ANKH_3-SLC1A5_2	ANKH-SLC1A5	623	618	1221	1173	1170	1148	1195	1421	1236	1155	864	1044	1743	1331	1587	915	1112	1063
ANKH_3-SLC1A5_3	ANKH-SLC1A5	547	450	803	660	679	738	902	1307	1086	582	661	1005	1357	1544	1425	675	750	795
ANKH_3-SLC20A1_1	ANKH-SLC20A1	165	142	326	308	311	205	258	326	194	218	314	201	514	389	568	283	317	334
ANKH_3-SLC20A1_2	ANKH-SLC20A1	374	331	718	376	384	317	666	781	471	404	505	286	570	548	754	420	511	452
ANKH_3-SLC20A1_3	ANKH-SLC20A1	290	332	530	741	1010	866	354	710	499	662	1907	877	949	908	1036	890	1165	1110
ANKH_3-SLC20A2_1	ANKH-SLC20A2	441	483	957	1069	1299	1169	835	1147	1080	957	1131	1451	1608	1376	1462	1327	1474	1321
ANKH_3-SLC20A2_2	ANKH-SLC20A2	277	327	565	589	659	546	584	742	606	663	786	675	942	895	744	811	1044	1107
ANKH_3-SLC20A2_3	ANKH-SLC20A2	565	324	775	903	850	661	1374	1538	1116	1087	994	890	975	1248	1354	452	506	551
ANKH_3-SLC22A17_1	ANKH-SLC22A17	126	394	140	317	434	284	267	393	209	450	456	233	576	313	381	295	368	284
ANKH_3-SLC22A17_2	ANKH-SLC22A17	303	346	782	353	721	469	527	969	809	330	563	555	798	664	863	377	540	449
ANKH_3-SLC22A17_3	ANKH-SLC22A17	650	627	1212	1759	1879	1512	1126	1668	1226	1410	2592	2608	1877	1470	1368	1682	1689	1813
ANKH_3-SLC22A18_1	ANKH-SLC22A18	392	589	681	1172	1172	1025	866	1200	904	1239	1410	1174	1687	1174	1675	783	907	987
ANKH_3-SLC22A18_2	ANKH-SLC22A18	588	453	909	770	695	537	1017	1231	813	701	580	623	1315	932	1350	582	662	768
ANKH_3-SLC22A18_3	ANKH-SLC22A18	808	752	1458	2222	2422	1980	1646	2342	1704	2755	2784	2483	2729	2101	2821	1889	2306	2121
ANKH_3-SLC22A23_1	ANKH-SLC22A23	455	336	772	755	959	802	817	1074	809	946	1415	1207	1086	941	858	437	574	629
ANKH_3-SLC22A23_2	ANKH-SLC22A23	195	187	524	695	573	498	442	621	498	640	565	624	972	824	903	337	419	394
ANKH_3-SLC22A23_3	ANKH-SLC22A23	566	451	1066	908	889	793	965	1043	885	909	902	1186	1013	1017	1094	515	547	498
ANKH_3-SLC22A31_1	ANKH-SLC22A31	697	668	1150	1219	1303	1184	1006	1432	1214	1371	1512	1351	1714	1447	1720	1037	1176	1240
ANKH_3-SLC22A31_2	ANKH-SLC22A31	664	574	1310	870	913	1103	1171	1263	1263	864	704	1609	1400	1134	1731	552	769	678
ANKH_3-SLC22A31_3	ANKH-SLC22A31	432	345	669	867	712	884	1024	931	817	1400	820	987	1349	965	1377	417	447	490
ANKH_3-SLC22A5_1	ANKH-SLC22A5	213	244	303	846	714	649	409	469	481	859	541	877	981	908	1562	552	576	665
ANKH_3-SLC22A5_2	ANKH-SLC22A5	233	618	544	503	665	554	333	546	484	954	652	1193	760	628	890	877	1129	1193
ANKH_3-SLC22A5_3	ANKH-SLC22A5	399	308	637	866	861	736	986	1091	808	1122	1000	873	592	919	973	863	987	927
ANKH_3-SLC23A2_1	ANKH-SLC23A2	1036	754	1504	1399	1324	1280	1742	1883	1470	1854	1505	1572	1682	1349	1105	1191	1354	1159
ANKH_3-SLC23A2_2	ANKH-SLC23A2	758	626	1376	1313	1591	1245	1476	1625	1117	1908	1392	1080	2085	1492	1979	1143	1538	1378
ANKH_3-SLC23A2_3	ANKH-SLC23A2	136	183	327	897	960	927	285	331	379	1257	1340	1388	641	589	917	847	1023	985
ANKH_3-SLC24A1_1	ANKH-SLC24A1	1239	915	2195	1396	1342	1026	2347	2090	1613	2224	1768	1178	2279	1556	2373	1419	1699	1629
ANKH_3-SLC24A1_2	ANKH-SLC24A1	371	405	886	487	760	755	510	899	877	541	790	861	948	725	895	857	817	779
ANKH_3-SLC24A1_3	ANKH-SLC24A1	283	216	402	528	561	525	406	508	430	482	358	443	1288	832	905	442	510	570
ANKH_3-SLC25A1_1	ANKH-SLC25A1	176	187	330	441	396	333	573	571	321	641	338	235	748	654	610	206	202	252
ANKH_3-SLC25A1_2	ANKH-SLC25A1	563	451	1064	821	1027	1034	709	1297	976	414	1256	1267	1330	942	1127	1066	1272	1190
ANKH_3-SLC25A1_3	ANKH-SLC25A1	756	595	1417	719	1028	852	1165	1836	967	888	1248	628	1137	890	855	689	804	815
ANKH_3-SLC25A10_1	ANKH-SLC25A10	354	453	615	1054	1157	944	782	1115	797	958	1315	1168	1128	1187	915	847	931	1013
ANKH_3-SLC25A10_2	ANKH-SLC25A10	917	735	1402	1615	1485	1614	1728	1656	1714	1866	1077	1730	2271	1455	1838	955	1204	1274
ANKH_3-SLC25A10_3	ANKH-SLC25A10	1433	989	1818	1415	1340	1230	2154	2427	1951	1487	1280	1495	1967	1580	1693	1142	1208	1243
ANKH_3-SLC25A11_1	ANKH-SLC25A11	138	161	324	816	674	624	431	465	379	1189	339	582	985	1051	782	357	512	530
ANKH_3-SLC25A11_2	ANKH-SLC25A11	290	299	523	412	561	416	338	645	411	429	843	695	786	693	810	541	554	641
ANKH_3-SLC25A11_3	ANKH-SLC25A11	777	738	1381	1435	1747	1505	906	1401	1447	1333	1742	2316	1935	1387	1656	1809	2013	2337
ANKH_3-SLC25A12_1	ANKH-SLC25A12	661	623	1023	1072	933	967	1146	1222	1116	1641	1354	1271	1630	1188	1485	704	847	795
ANKH_3-SLC25A12_2	ANKH-SLC25A12	556	458	1075	969	1073	1098	646	818	917	963	942	1815	1273	940	874	910	941	960
ANKH_3-SLC25A12_3	ANKH-SLC25A12	789	534	1149	964	979	1171	970	863	973	1294	625	1137	1295	1121	1582	1534	1884	1418
ANKH_3-SLC25A13_1	ANKH-SLC25A13	547	444	974	993	1049	864	1094	1176	989	1642	977	1141	1092	1358	1156	624	842	697
ANKH_3-SLC25A13_2	ANKH-SLC25A13	416	438	716	1109	1027	957	602	1031	729	1833	1627	1323	1173	913	1137	1250	1331	1613
ANKH_3-SLC25A13_3	ANKH-SLC25A13	731	512	1290	825	956	715	1057	1542	1221	753	1067	1085	1166	1055	1112	980	1028	904
ANKH_3-SLC25A14_1	ANKH-SLC25A14	477	433	789	1315	1347	1456	631	839	1082	1514	1646	3937	1304	1151	1328	1470	1713	1401
ANKH_3-SLC25A14_2	ANKH-SLC25A14	364	287	526	1019	953	882	649	1109	719	1357	1316	928	951	792	1027	1270	1614	1581
ANKH_3-SLC25A14_3	ANKH-SLC25A14	216	172	321	573	539	447	538	716	459	600	925	533	511	642	591	321	340	309
ANKH_3-SLC25A15_1	ANKH-SLC25A15	344	291	652	1091	910	794	777	818	688	1109	1167	1050	1368	860	1018	566	746	775
ANKH_3-SLC25A15_2	ANKH-SLC25A15	454	438	1037	724	715	681	971	964	1188	864	703	1179	1928	1112	1588	571	594	623
ANKH_3-SLC25A15_3	ANKH-SLC25A15	693	579	1087	1081	1280	906	1315	1716	886	1320	1213	973	1455	840	1160	1357	1572	1561
ANKH_3-SLC25A16_1	ANKH-SLC25A16	982	864	1703	1960	1951	1558	1407	1460	1601	2946	2035	2291	1762	1525	2094	2075	2328	2373
ANKH_3-SLC25A16_2	ANKH-SLC25A16	686	656	1628	950	1201	1147	1065	1910	1309	1046	1739	1738	1216	987	1351	1272	1221	1330
ANKH_3-SLC25A16_3	ANKH-SLC25A16	472	423	880	695	740	672	859	1037	604	1003	1406	586	931	868	948	577	815	724
ANKH_3-SLC25A17_1	ANKH-SLC25A17	316	311	540	767	654	703	505	753	831	728	1129	1652	1033	731	797	458	582	595
ANKH_3-SLC25A17_2	ANKH-SLC25A17	136	97	256	392	519	480	227	375	352	505	520	1317	558	496	441	489	443	507
ANKH_3-SLC25A17_3	ANKH-SLC25A17	359	205	571	503	489	492	503	549	473	775	409	477	692	744	759	775	1160	850
ANKH_3-SLC25A19_1	ANKH-SLC25A19	969	567	1163	928	889	806	1280	1946	1016	952	1232	533	1564	1015	1688	515	667	622
ANKH_3-SLC25A19_2	ANKH-SLC25A19	265	293	579	415	337	462	573	314	403	309	151	274	762	462	859	484	384	462
ANKH_3-SLC25A19_3	ANKH-SLC25A19	224	269	400	676	855	692	582	720	537	565	644	474	768	696	711	644	710	771
ANKH_3-SLC25A20_1	ANKH-SLC25A20	425	391	728	789	941	749	640	961	806	803	1222	1222	1540	1082	1148	916	1002	1138
ANKH_3-SLC25A20_2	ANKH-SLC25A20	1314	1221	2238	761	894	816	1487	1790	1517	750	974	790	1852	1328	1675	665	715	633
ANKH_3-SLC25A20_3	ANKH-SLC25A20	631	643	1144	1088	943	996	1397	1522	1116	1227	1248	834	808	585	545	428	530	605
ANKH_3-SLC25A21_1	ANKH-SLC25A21	268	218	358	493	406	260	437	590	232	764	477	258	345	283	515	446	461	354
ANKH_3-SLC25A21_2	ANKH-SLC25A21	502	569	1211	1359	1447	1176	1202	1413	978	2015	1666	1177	1705	1110	1774	1515	1687	1838
ANKH_3-SLC25A21_3	ANKH-SLC25A21	593	453	974	762	737	678	1266	1441	645	1563	1012	377	1351	728	1163	744	713	744
ANKH_3-SLC25A22_1	ANKH-SLC25A22	1557	1134	2181	1115	1198	1114	1507	1886	1412	782	826	744	3380	1751	2806	1126	1319	1288
ANKH_3-SLC25A22_2	ANKH-SLC25A22	523	507	1112	988	1023	1126	1411	1355	1429	1136	1196	1409	1370	1144	1103	621	664	571
ANKH_3-SLC25A22_3	ANKH-SLC25A22	336	286	587	548	674	607	402	583	440	330	378	461	743	658	1006	693	840	795
ANKH_3-SLC25A23_1	ANKH-SLC25A23	475	404	791	1266	1484	1579	943	1448	1150	2300	1793	1789	1067	1132	1206	1220	1399	1442
ANKH_3-SLC25A23_2	ANKH-SLC25A23	229	233	450	461	621	406	522	615	566	685	498	535	675	703	1093	519	648	642
ANKH_3-SLC25A23_3	ANKH-SLC25A23	660	596	1220	1246	1316	1434	1549	1646	1513	1889	1711	1505	1893	1577	2086	1432	1618	1699
ANKH_3-SLC25A24_1	ANKH-SLC25A24	231	281	577	522	664	519	550	1115	659	395	1140	670	649	544	742	430	475	534
ANKH_3-SLC25A24_2	ANKH-SLC25A24	440	393	700	871	985	1019	598	607	760	1089	604	1208	1243	977	1316	1052	1232	1151
ANKH_3-SLC25A24_3	ANKH-SLC25A24	540	378	915	753	695	703	671	1026	757	1084	1891	1480	1727	1471	1821	713	962	935
ANKH_3-SLC25A25_1	ANKH-SLC25A25	611	441	1110	784	737	982	960	1026	1231	708	579	1691	1295	1349	1618	683	998	952
ANKH_3-SLC25A25_2	ANKH-SLC25A25	511	407	667	750	863	702	986	1420	1100	1195	1407	1115	1403	1291	1318	900	1117	1107
ANKH_3-SLC25A25_3	ANKH-SLC25A25	186	186	458	421	341	318	364	434	272	441	335	423	454	447	306	263	294	242
ANKH_3-SLC25A26_1	ANKH-SLC25A26	447	560	913	1019	1085	845	329	628	465	219	368	342	1364	1281	1519	843	1116	998
ANKH_3-SLC25A26_2	ANKH-SLC25A26	75	100	219	271	367	319	20	81	47	104	14	9	705	514	843	314	451	379
ANKH_3-SLC25A26_3	ANKH-SLC25A26	148	179	424	352	434	280	51	112	80	8	65	48	757	964	704	475	668	581
ANKH_3-SLC25A27_1	ANKH-SLC25A27	531	384	762	1104	898	960	729	821	740	891	873	1162	1324	1307	1377	892	1045	1153
ANKH_3-SLC25A27_2	ANKH-SLC25A27	939	1617	1685	1186	1383	1217	1125	1273	1069	1089	1515	1543	1774	1542	1717	1285	1329	1271
ANKH_3-SLC25A27_3	ANKH-SLC25A27	374	361	685	763	947	571	626	896	496	1047	1285	665	1305	656	1228	799	1182	991
ANKH_3-SLC25A28_1	ANKH-SLC25A28	447	517	1006	991	1112	872	543	721	501	885	862	670	1946	1071	2359	1095	1274	1194
ANKH_3-SLC25A28_2	ANKH-SLC25A28	315	329	517	1119	1037	955	319	298	399	1327	704	1025	1214	1151	1052	964	1175	1087
ANKH_3-SLC25A28_3	ANKH-SLC25A28	75	109	210	318	341	237	100	167	100	266	326	139	557	316	501	444	524	507
ANKH_3-SLC25A29_1	ANKH-SLC25A29	744	594	1391	1446	1146	1301	2245	1895	1745	2418	1122	1806	1441	1306	1303	788	978	941
ANKH_3-SLC25A29_2	ANKH-SLC25A29	781	641	1063	786	991	859	1265	1584	1214	749	1169	1743	1196	852	1370	587	779	888
ANKH_3-SLC25A29_3	ANKH-SLC25A29	736	604	1250	1115	1301	1065	1277	1730	1320	1252	1517	1290	1440	1239	1425	912	1061	1028
ANKH_3-SLC25A3_1	ANKH-SLC25A3	207	236	423	150	207	129	41	88	46	13	15	2	828	679	773	481	595	604
ANKH_3-SLC25A3_2	ANKH-SLC25A3	343	378	525	247	311	221	80	53	76	111	18	36	1434	999	1273	569	809	690
ANKH_3-SLC25A3_3	ANKH-SLC25A3	175	166	389	227	216	183	51	77	60	27	75	84	1143	824	1039	613	561	555
ANKH_3-SLC25A30_1	ANKH-SLC25A30	227	254	427	743	763	528	419	453	400	989	551	699	739	827	910	1141	1516	1423
ANKH_3-SLC25A30_2	ANKH-SLC25A30	1169	959	2336	1630	1700	1544	1389	1749	1507	1760	1680	1295	2511	1979	2206	1687	1942	1919
ANKH_3-SLC25A30_3	ANKH-SLC25A30	154	140	285	832	773	628	195	175	250	1408	715	1113	949	985	872	727	876	845
ANKH_3-SLC25A32_1	ANKH-SLC25A32	199	238	389	685	772	677	279	338	326	1131	1186	763	403	775	546	1002	1461	1268
ANKH_3-SLC25A32_2	ANKH-SLC25A32	323	342	639	583	793	690	496	668	541	556	599	462	737	609	812	382	500	377
ANKH_3-SLC25A32_3	ANKH-SLC25A32	241	274	511	486	490	450	540	540	331	723	561	356	867	695	661	644	557	784
ANKH_3-SLC25A33_1	ANKH-SLC25A33	429	469	758	523	603	513	720	787	678	1164	592	862	834	616	671	734	871	909
ANKH_3-SLC25A33_2	ANKH-SLC25A33	233	188	336	292	314	320	367	420	270	228	188	301	338	458	402	235	230	280
ANKH_3-SLC25A33_3	ANKH-SLC25A33	506	429	768	797	1076	732	607	1119	791	802	1634	763	999	806	1333	808	1076	1005
ANKH_3-SLC25A36_1	ANKH-SLC25A36	317	354	587	1054	1241	893	550	862	611	1958	1654	1329	1142	1213	1409	1917	2092	2107
ANKH_3-SLC25A36_2	ANKH-SLC25A36	102	112	360	482	393	523	338	332	277	716	537	681	513	423	559	532	656	700
ANKH_3-SLC25A36_3	ANKH-SLC25A36	415	423	785	560	632	630	813	1453	809	705	1353	477	920	894	787	492	710	772
ANKH_3-SLC25A37_1	ANKH-SLC25A37	453	341	686	1298	1088	908	969	881	820	1680	1038	833	1613	1109	2060	1198	1356	1285
ANKH_3-SLC25A37_2	ANKH-SLC25A37	464	393	717	1077	1094	982	878	1542	928	806	1192	1026	1422	1326	2015	790	1003	896
ANKH_3-SLC25A37_3	ANKH-SLC25A37	584	471	1049	685	734	755	1027	1205	959	1009	854	825	1421	937	1157	716	730	747
ANKH_3-SLC25A38_1	ANKH-SLC25A38	583	625	1074	715	908	940	925	1243	922	832	1189	905	818	759	1289	469	533	485
ANKH_3-SLC25A38_2	ANKH-SLC25A38	236	264	406	558	447	331	512	520	327	760	675	283	600	409	593	301	383	432
ANKH_3-SLC25A38_3	ANKH-SLC25A38	515	534	961	1255	1200	1323	1187	1288	1268	1863	1307	1742	1682	1214	1422	1113	1502	1400
ANKH_3-SLC25A39_1	ANKH-SLC25A39	248	213	411	447	435	364	475	495	329	651	280	419	686	538	603	289	335	295
ANKH_3-SLC25A39_2	ANKH-SLC25A39	528	599	982	1163	1309	1318	1318	1608	1223	1891	1672	1309	1461	1156	1707	832	958	1013
ANKH_3-SLC25A39_3	ANKH-SLC25A39	316	291	635	627	913	916	461	747	771	862	969	1431	1118	464	703	510	535	664
ANKH_3-SLC25A4_1	ANKH-SLC25A4	144	157	318	416	511	507	350	480	524	457	643	858	797	601	609	511	666	602
ANKH_3-SLC25A4_2	ANKH-SLC25A4	664	627	1168	1411	1422	1467	1555	1496	1382	2220	1253	1512	1623	1154	1576	1080	1378	1121
ANKH_3-SLC25A4_3	ANKH-SLC25A4	277	319	584	690	724	469	540	691	335	967	772	435	785	728	686	680	564	686
ANKH_3-SLC25A40_1	ANKH-SLC25A40	465	315	838	678	781	778	574	692	840	676	944	1337	920	888	872	654	887	750
ANKH_3-SLC25A40_2	ANKH-SLC25A40	285	235	496	556	714	652	554	718	759	1232	847	831	909	544	693	613	830	794
ANKH_3-SLC25A40_3	ANKH-SLC25A40	98	156	249	227	360	371	172	323	269	361	466	333	449	292	480	251	263	237
ANKH_3-SLC25A42_1	ANKH-SLC25A42	804	555	1144	747	629	799	1118	1278	1250	707	775	1264	1287	1511	1267	1151	1250	1191
ANKH_3-SLC25A42_2	ANKH-SLC25A42	558	720	878	947	918	900	803	1247	1157	959	1511	1532	1432	1081	1523	921	1259	1240
ANKH_3-SLC25A42_3	ANKH-SLC25A42	1330	772	1670	1549	1319	1291	1454	1718	1444	2177	2480	1335	1820	1774	1807	1054	1263	1299
ANKH_3-SLC25A43_1	ANKH-SLC25A43	461	380	778	636	476	447	684	676	665	548	432	596	605	643	703	321	457	382
ANKH_3-SLC25A43_2	ANKH-SLC25A43	873	656	1392	1159	1096	953	1035	1807	1112	1167	1475	944	1224	1205	1195	552	605	572
ANKH_3-SLC25A43_3	ANKH-SLC25A43	564	801	1002	852	840	817	865	1107	906	1100	1084	1015	983	741	990	601	726	732
ANKH_3-SLC25A44_1	ANKH-SLC25A44	638	553	1330	1163	1232	1490	823	1176	1466	988	1216	2081	1567	1669	1734	1472	1710	1784
ANKH_3-SLC25A44_2	ANKH-SLC25A44	678	652	1121	829	984	766	1008	1217	869	949	859	994	1356	1190	1048	924	1114	1136
ANKH_3-SLC25A44_3	ANKH-SLC25A44	307	288	395	654	524	491	506	505	496	649	371	589	1139	595	596	548	647	628
ANKH_3-SLC25A45_1	ANKH-SLC25A45	414	438	870	953	943	844	706	761	556	1276	914	1242	1350	1204	1518	992	1264	1225
ANKH_3-SLC25A45_2	ANKH-SLC25A45	345	266	641	1036	981	1076	536	599	550	1969	941	1498	1393	1080	1368	1068	1293	1246
ANKH_3-SLC25A45_3	ANKH-SLC25A45	76	86	186	929	925	823	133	207	214	1995	1229	924	789	590	716	559	793	745
ANKH_3-SLC25A46_1	ANKH-SLC25A46	671	614	1106	1072	978	888	1466	1465	787	1499	927	554	1647	842	1278	739	763	707
ANKH_3-SLC25A46_2	ANKH-SLC25A46	318	257	594	477	490	481	484	574	510	550	429	703	1019	710	952	952	1153	1039
ANKH_3-SLC25A46_3	ANKH-SLC25A46	499	458	728	1167	973	858	795	889	797	1131	966	1190	1279	892	958	608	688	682
ANKH_3-SLC25A48_1	ANKH-SLC25A48	698	384	975	957	721	874	1251	1193	1063	1025	702	839	1061	1162	1278	768	958	877
ANKH_3-SLC25A48_2	ANKH-SLC25A48	184	168	416	464	539	501	442	650	341	708	1085	360	562	550	532	317	366	347
ANKH_3-SLC25A48_3	ANKH-SLC25A48	504	457	923	1192	1148	844	1051	1149	810	1598	903	743	1393	1144	1309	773	1079	993
ANKH_3-SLC25A5_1	ANKH-SLC25A5	247	150	361	239	282	282	216	332	307	112	428	280	822	952	704	419	450	451
ANKH_3-SLC25A5_2	ANKH-SLC25A5	561	412	722	616	568	578	888	804	674	895	356	562	879	670	929	339	396	420
ANKH_3-SLC25A5_3	ANKH-SLC25A5	736	648	1195	1128	1116	940	1423	1541	1226	1202	1221	1130	1503	1228	1575	840	1034	1043
ANKH_3-SLC25A51_1	ANKH-SLC25A51	730	580	1187	787	672	874	352	307	490	400	252	550	2382	1766	2184	1571	1933	1988
ANKH_3-SLC25A51_2	ANKH-SLC25A51	133	303	455	512	630	807	317	483	612	595	493	1696	931	721	1097	467	736	658
ANKH_3-SLC25A51_3	ANKH-SLC25A51	136	131	257	261	375	317	128	264	120	57	258	174	222	388	319	303	400	445
ANKH_3-SLC25A53_1	ANKH-SLC25A53	499	525	1072	1071	1183	1114	1149	1898	1539	1037	1619	2088	1234	1197	1260	675	852	786
ANKH_3-SLC25A53_2	ANKH-SLC25A53	497	404	835	1045	1100	923	708	1025	648	985	1117	784	1480	1241	1503	637	1003	788
ANKH_3-SLC25A53_3	ANKH-SLC25A53	747	568	1381	1117	1029	1301	1436	1535	1772	1098	993	1456	1173	1163	1589	762	1086	906
ANKH_3-SLC25A6_1	ANKH-SLC25A6	897	527	1238	1587	1339	1359	1502	1811	1536	1614	1552	2246	1876	1577	1936	1086	1368	1127
ANKH_3-SLC25A6_2	ANKH-SLC25A6	349	272	983	733	827	741	768	953	841	933	885	643	1099	939	1279	464	661	665
ANKH_3-SLC25A6_3	ANKH-SLC25A6	449	359	841	1141	1124	925	1022	1118	1217	1402	1218	1567	992	705	984	906	1129	1091
ANKH_3-SLC26A11_1	ANKH-SLC26A11	524	444	1146	814	917	1022	1285	1411	1203	689	604	934	1558	1299	1794	907	974	1198
ANKH_3-SLC26A11_2	ANKH-SLC26A11	602	652	949	1378	1586	1243	960	1571	919	1380	2064	1770	1908	1602	1949	1006	1320	1485
ANKH_3-SLC26A11_3	ANKH-SLC26A11	281	247	436	491	545	501	612	693	670	738	486	575	572	662	790	459	678	618
ANKH_3-SLC26A2_1	ANKH-SLC26A2	280	314	661	776	614	655	780	764	462	1125	909	536	803	803	1037	939	1148	1119
ANKH_3-SLC26A2_2	ANKH-SLC26A2	438	277	649	516	527	499	644	835	488	860	652	476	932	551	809	408	367	472
ANKH_3-SLC26A2_3	ANKH-SLC26A2	392	375	564	849	884	990	676	686	824	1399	1113	1408	1235	821	1196	765	924	894
ANKH_3-SLC26A6_1	ANKH-SLC26A6	1429	1131	2269	1628	1832	1859	2042	2782	2304	1450	1941	2668	2245	1806	2483	1921	2087	2036
ANKH_3-SLC26A6_2	ANKH-SLC26A6	168	141	338	532	669	501	309	403	376	700	1068	439	895	664	1242	603	707	726
ANKH_3-SLC26A6_3	ANKH-SLC26A6	440	306	851	483	495	562	607	879	534	339	559	256	933	617	984	356	361	320
ANKH_3-SLC27A1_1	ANKH-SLC27A1	1393	1102	2094	1865	1670	1494	3097	3281	2599	2451	2182	1946	2435	1933	1832	885	946	945
ANKH_3-SLC27A1_2	ANKH-SLC27A1	1127	803	1750	1408	1479	997	2451	2553	1677	1569	1872	1127	1505	1419	1511	1061	1182	1230
ANKH_3-SLC27A1_3	ANKH-SLC27A1	874	900	1700	1315	1291	1014	1916	2539	1758	1756	1533	1323	2482	1962	2388	1433	1647	1660
ANKH_3-SLC27A2_1	ANKH-SLC27A2	953	763	1641	1063	1267	1112	1471	2303	1290	1305	1570	1330	2601	2078	2502	790	911	1025
ANKH_3-SLC27A2_2	ANKH-SLC27A2	301	260	535	951	832	930	355	283	522	1641	1092	1200	823	1040	1258	813	1142	1063
ANKH_3-SLC27A2_3	ANKH-SLC27A2	197	244	608	475	574	647	209	268	458	461	704	740	561	468	680	657	756	712
ANKH_3-SLC27A3_1	ANKH-SLC27A3	228	181	438	565	533	473	514	632	502	916	426	999	1674	1063	926	583	658	721
ANKH_3-SLC27A3_2	ANKH-SLC27A3	126	123	406	564	592	653	279	400	491	677	528	628	804	607	807	500	471	531
ANKH_3-SLC27A3_3	ANKH-SLC27A3	454	529	908	1013	962	886	1135	1135	897	1216	770	929	2115	1452	1809	850	1206	834
ANKH_3-SLC27A4_1	ANKH-SLC27A4	292	295	553	539	527	488	614	725	649	408	499	973	679	644	894	298	389	384
ANKH_3-SLC27A4_2	ANKH-SLC27A4	841	605	1028	514	636	592	1424	1726	1065	787	617	681	1503	1220	1182	468	602	634
ANKH_3-SLC27A4_3	ANKH-SLC27A4	109	111	313	481	391	349	263	375	353	507	395	622	468	369	541	617	936	716
ANKH_3-SLC27A5_1	ANKH-SLC27A5	353	279	813	1047	1151	889	916	1124	831	991	873	1045	992	968	996	742	802	727
ANKH_3-SLC27A5_2	ANKH-SLC27A5	428	245	569	746	689	538	757	897	398	1185	591	293	1405	1025	1117	526	682	549
ANKH_3-SLC27A5_3	ANKH-SLC27A5	238	224	401	540	586	447	397	539	485	518	331	479	772	453	654	517	467	430
ANKH_3-SLC27A6_1	ANKH-SLC27A6	148	139	202	432	373	287	261	364	300	794	275	443	664	516	666	360	380	354
ANKH_3-SLC27A6_2	ANKH-SLC27A6	674	517	1094	1141	1165	1405	1152	1046	1385	1530	965	1891	1523	1096	1410	1562	1748	1611
ANKH_3-SLC27A6_3	ANKH-SLC27A6	669	648	1313	1490	1685	1744	1022	1352	1348	2225	1886	1739	1526	1587	1976	1858	2252	2382
ANKH_3-SLC29A1_1	ANKH-SLC29A1	888	572	1268	1181	1364	1204	1492	2391	1587	1140	1860	1408	1108	921	1622	1176	1372	1204
ANKH_3-SLC29A1_2	ANKH-SLC29A1	331	467	848	929	958	1023	712	835	765	1949	882	1240	847	665	1125	1347	1811	1776
ANKH_3-SLC29A1_3	ANKH-SLC29A1	552	467	875	945	907	870	772	904	1028	969	1094	2200	1353	918	1218	816	945	1017
ANKH_3-SLC29A2_1	ANKH-SLC29A2	466	384	867	559	622	615	837	888	948	542	483	937	1288	926	1007	436	380	441
ANKH_3-SLC29A2_2	ANKH-SLC29A2	309	377	654	807	1002	809	437	620	624	724	991	1303	1369	797	1188	500	694	598
ANKH_3-SLC29A2_3	ANKH-SLC29A2	85	125	285	828	766	1140	206	328	479	699	688	1347	896	728	904	784	817	819
ANKH_3-SLC29A3_1	ANKH-SLC29A3	460	361	627	847	799	875	1144	941	1173	1219	973	2199	1092	790	892	531	562	566
ANKH_3-SLC29A3_2	ANKH-SLC29A3	791	522	1277	1222	1412	1075	1726	2151	1608	1823	1933	1459	1680	1079	1482	1099	1465	1339
ANKH_3-SLC29A3_3	ANKH-SLC29A3	752	605	1325	1430	1657	1561	1318	1814	1737	1505	1944	2890	2016	2045	1651	1250	1321	1461
ANKH_3-SLC29A4_1	ANKH-SLC29A4	536	422	808	580	778	542	926	1086	808	824	767	755	744	523	755	601	912	705
ANKH_3-SLC29A4_2	ANKH-SLC29A4	659	749	1423	1540	1977	1507	1374	2153	1378	1820	3201	1777	1807	1210	1581	1134	1386	1490
ANKH_3-SLC29A4_3	ANKH-SLC29A4	646	432	1128	1257	1048	1348	1674	1527	1412	2253	1642	1379	1359	1446	1564	1048	1186	1246
ANKH_3-SLC2A1_1	ANKH-SLC2A1	672	691	1452	1304	1377	1372	1395	1606	1563	1630	1213	2009	1226	1466	1732	1162	1382	1315
ANKH_3-SLC2A1_2	ANKH-SLC2A1	475	466	691	796	1072	947	586	1189	969	515	945	840	954	873	1115	1040	1215	1116
ANKH_3-SLC2A1_3	ANKH-SLC2A1	883	569	1149	1137	1012	1075	1307	1279	1332	1091	512	1132	1375	1283	1187	1132	1173	1169
ANKH_3-SLC2A11_1	ANKH-SLC2A11	41	50	95	438	320	405	175	201	224	724	430	923	466	328	377	177	246	294
ANKH_3-SLC2A11_2	ANKH-SLC2A11	582	490	951	1455	1330	1383	1141	1419	1203	1453	1243	1290	1344	1207	1357	1283	1358	1342
ANKH_3-SLC2A11_3	ANKH-SLC2A11	506	471	905	1132	1024	989	733	839	701	1609	1254	1038	1398	1180	1102	1245	1327	1351
ANKH_3-SLC2A13_1	ANKH-SLC2A13	277	226	385	482	603	449	540	757	571	632	635	621	965	890	999	564	658	615
ANKH_3-SLC2A13_2	ANKH-SLC2A13	490	330	754	535	523	698	678	745	884	650	497	1053	1047	835	853	779	892	868
ANKH_3-SLC2A13_3	ANKH-SLC2A13	681	606	1056	1504	2005	1198	937	1507	873	1905	2726	1377	1636	1390	1341	1344	1344	1410
ANKH_3-SLC2A3_1	ANKH-SLC2A3	322	389	717	1134	1128	1118	641	789	717	1422	1064	1355	1347	856	1086	961	1227	1225
ANKH_3-SLC2A3_2	ANKH-SLC2A3	447	451	871	779	736	832	713	739	694	1029	799	845	1349	962	974	577	693	641
ANKH_3-SLC2A3_3	ANKH-SLC2A3	33	53	65	239	171	161	85	76	70	262	127	171	194	93	385	155	250	138
ANKH_3-SLC2A6_1	ANKH-SLC2A6	983	837	1978	934	1086	1053	1697	2116	1511	1132	1076	907	1709	1442	1312	719	721	661
ANKH_3-SLC2A6_2	ANKH-SLC2A6	685	473	1082	1242	1129	1087	1692	1388	1208	1280	721	789	1433	1116	1830	671	746	825
ANKH_3-SLC2A6_3	ANKH-SLC2A6	854	787	1585	1122	1272	1139	1712	1708	1418	2541	1039	1404	1872	1679	1787	703	911	681
ANKH_3-SLC2A8_1	ANKH-SLC2A8	170	106	439	683	430	642	357	352	372	1325	382	563	925	835	534	439	466	469
ANKH_3-SLC2A8_2	ANKH-SLC2A8	622	379	1183	742	785	945	849	1302	1231	838	961	982	1071	1354	1140	782	999	991
ANKH_3-SLC2A8_3	ANKH-SLC2A8	464	412	753	1980	1515	1305	1271	1268	968	2745	1443	1606	1278	1358	1807	1412	2028	1570
ANKH_3-SLC30A1_1	ANKH-SLC30A1	396	267	699	352	475	321	667	804	591	548	436	600	794	371	584	647	624	718
ANKH_3-SLC30A1_2	ANKH-SLC30A1	99	161	285	386	397	275	300	501	252	371	733	289	321	405	288	411	387	373
ANKH_3-SLC30A1_3	ANKH-SLC30A1	142	144	357	642	720	540	371	592	328	759	1880	404	945	779	548	362	489	433
ANKH_3-SLC30A3_1	ANKH-SLC30A3	330	374	593	1747	1491	1285	787	836	741	2794	1826	1205	1739	853	1260	1038	1385	1291
[truncated: 158,897 more rows]

## Sheet: sgRNA counts (sublib2)
gRNA pair	gene pair	week1_1	week1_2	week1_3	week2_1	week2_2	week2_3	week3_1	week3_2	week3_3	week5_1	week5_2	week5_3	input_1	input_2	input_3
BCL2L1_1-MCL1_1	BCL2L1-MCL1	893	723	774	358	476	231	193	532	144	153	672	99	983	1448	1424
BCL2L1_1-MCL1_2	BCL2L1-MCL1	1075	930	978	542	441	235	389	441	176	488	419	78	802	1108	1096
BCL2L1_1-MCL1_3	BCL2L1-MCL1	624	638	641	263	432	229	150	438	269	110	221	220	877	1307	1399
BCL2L1_1-OR11A1_1	BCL2L1-CTRL	1330	1092	1018	645	559	312	587	490	202	933	384	106	1083	1391	1544
BCL2L1_1-OR11A1_2	BCL2L1-CTRL	611	687	606	317	485	229	415	435	180	778	507	159	923	1268	1274
BCL2L1_1-OR2V2_1	BCL2L1-CTRL	627	564	616	245	311	171	185	177	107	127	82	208	1147	1511	1708
BCL2L1_1-OR2V2_2	BCL2L1-CTRL	1060	823	844	572	458	350	233	244	284	172	93	454	889	1242	1337
BCL2L1_1-OR5K4_1	BCL2L1-CTRL	781	727	963	513	328	410	545	364	321	1076	159	232	1018	1464	1484
BCL2L1_1-OR5K4_2	BCL2L1-CTRL	804	657	556	280	454	135	89	490	109	62	440	80	890	1266	1389
BCL2L1_2-MCL1_1	BCL2L1-MCL1	728	651	781	483	485	407	326	439	727	209	1019	1272	1464	2053	2203
BCL2L1_2-MCL1_2	BCL2L1-MCL1	1072	839	861	617	464	332	346	735	328	411	681	404	1806	2555	2447
BCL2L1_2-MCL1_3	BCL2L1-MCL1	1375	1002	1117	739	521	476	517	360	412	417	163	491	1478	1990	2114
BCL2L1_2-OR11A1_1	BCL2L1-CTRL	1184	984	1085	814	870	629	713	756	764	703	878	1263	1663	2235	2304
BCL2L1_2-OR11A1_2	BCL2L1-CTRL	1221	866	1089	775	689	564	717	826	472	502	751	349	1786	2344	2496
BCL2L1_2-OR2V2_1	BCL2L1-CTRL	948	760	903	548	622	551	375	683	527	277	322	567	1575	2098	2122
BCL2L1_2-OR2V2_2	BCL2L1-CTRL	1295	1081	1199	871	919	657	719	1034	591	408	803	506	1554	2046	2231
BCL2L1_2-OR5K4_1	BCL2L1-CTRL	421	374	428	226	248	206	224	280	221	153	186	131	1033	1435	1528
BCL2L1_2-OR5K4_2	BCL2L1-CTRL	772	707	779	494	557	445	429	626	451	583	413	419	1181	1564	1649
BCL2L1_3-MCL1_1	BCL2L1-MCL1	1235	807	856	664	417	288	910	413	379	1122	313	569	1254	1740	1828
BCL2L1_3-MCL1_2	BCL2L1-MCL1	877	641	701	360	327	294	359	397	344	348	292	147	937	1274	1286
BCL2L1_3-MCL1_3	BCL2L1-MCL1	646	509	554	298	264	201	264	163	305	220	65	220	931	1156	1189
BCL2L1_3-OR11A1_1	BCL2L1-CTRL	1225	973	1060	652	535	563	823	778	524	812	605	285	1327	1773	1805
BCL2L1_3-OR11A1_2	BCL2L1-CTRL	1232	1071	1172	711	757	508	770	1113	732	514	912	821	1370	1852	1841
BCL2L1_3-OR2V2_1	BCL2L1-CTRL	1128	805	1023	488	531	419	539	630	531	504	552	406	1206	1640	1669
BCL2L1_3-OR2V2_2	BCL2L1-CTRL	789	813	873	409	485	431	493	623	503	605	598	443	1082	1489	1481
BCL2L1_3-OR5K4_1	BCL2L1-CTRL	683	509	621	363	300	256	282	374	416	170	303	718	1012	1440	1397
BCL2L1_3-OR5K4_2	BCL2L1-CTRL	766	703	671	621	577	428	688	597	481	676	424	812	978	1345	1417
CDC27_1-OR11A1_1	CDC27-CTRL	1266	1133	1231	576	799	736	501	1009	963	526	631	1438	1152	1523	1600
CDC27_2-OR11A1_1	CDC27-CTRL	1816	1629	2068	888	1028	930	845	1257	898	799	1290	853	2001	2730	2784
CDC27_3-OR11A1_1	CDC27-CTRL	573	630	766	176	60	145	156	55	210	279	11	214	1199	1571	1808
HDAC1_1-HDAC2_1	HDAC1-HDAC2	1413	1407	1465	262	203	234	195	104	179	227	62	464	1370	1869	1798
HDAC1_1-HDAC2_2	HDAC1-HDAC2	1045	875	1131	83	130	133	50	214	77	45	114	38	1297	1702	1792
HDAC1_1-HDAC2_3	HDAC1-HDAC2	2468	1975	2260	292	316	257	207	253	122	200	186	155	1748	2405	2629
HDAC1_1-OR11A1_1	HDAC1-CTRL	5218	4055	5181	4206	4269	3553	4215	4893	3999	4053	3732	4740	1650	2348	2282
HDAC1_1-OR11A1_2	HDAC1-CTRL	2219	1915	2252	1911	1903	1606	2601	2480	2360	2499	2122	2783	1447	1950	2085
HDAC1_1-OR2V2_1	HDAC1-CTRL	3509	2958	3725	2752	2955	2468	2555	3956	2841	2368	3989	3131	1583	2131	2334
HDAC1_1-OR2V2_2	HDAC1-CTRL	3025	2309	2767	2543	2387	1880	2431	2599	1965	2534	2820	2245	1349	1932	1919
HDAC1_1-OR5K4_1	HDAC1-CTRL	2705	2095	2758	2055	2071	1551	2474	2587	2088	2835	2151	3683	1129	1597	1607
HDAC1_1-OR5K4_2	HDAC1-CTRL	1992	1508	1727	1493	1308	1212	1864	1456	1568	2113	1232	1564	1424	1906	2029
HDAC1_2-HDAC2_1	HDAC1-HDAC2	1216	1028	1199	316	224	225	290	162	136	193	105	41	1179	1569	1598
HDAC1_2-HDAC2_2	HDAC1-HDAC2	1177	1140	1480	302	141	269	326	79	228	633	75	188	1335	1824	1912
HDAC1_2-HDAC2_3	HDAC1-HDAC2	1149	1079	1215	322	306	228	302	465	64	423	562	81	1203	1607	1677
HDAC1_2-OR11A1_1	HDAC1-CTRL	2353	1690	2053	1756	1632	1368	2443	2093	1579	3061	1713	1663	1133	1569	1626
HDAC1_2-OR11A1_2	HDAC1-CTRL	1593	1480	1749	1040	1320	1064	1472	1927	1186	1824	1642	954	1168	1609	1729
HDAC1_2-OR2V2_1	HDAC1-CTRL	1903	1493	1803	1417	1604	1315	1645	1781	1739	1625	1720	1918	1104	1478	1482
HDAC1_2-OR2V2_2	HDAC1-CTRL	1343	1212	1504	889	1117	998	975	1009	1332	776	833	1600	1094	1354	1430
HDAC1_2-OR5K4_1	HDAC1-CTRL	1283	1101	1173	885	855	803	934	1042	951	1246	533	1000	789	1048	1135
HDAC1_2-OR5K4_2	HDAC1-CTRL	1210	982	1208	936	1076	932	997	1365	1258	957	797	1401	1009	1380	1625
HDAC1_3-HDAC2_1	HDAC1-HDAC2	2886	2687	2683	1398	1292	1002	1100	1059	1150	698	607	1262	2503	3274	3476
HDAC1_3-HDAC2_2	HDAC1-HDAC2	2098	1652	2132	507	709	552	453	783	545	301	636	810	2077	2958	2942
HDAC1_3-HDAC2_3	HDAC1-HDAC2	2214	1860	2283	518	499	564	341	500	553	193	685	877	2314	3062	3286
HDAC1_3-OR11A1_1	HDAC1-CTRL	2750	2424	2938	1406	2032	1552	2190	3273	2559	2406	2704	2594	2461	3347	3426
HDAC1_3-OR11A1_2	HDAC1-CTRL	2728	2487	2756	1456	1712	1340	2902	3161	2778	2736	2737	3721	1957	2614	2747
HDAC1_3-OR2V2_1	HDAC1-CTRL	3356	2672	3524	2262	2517	2036	3479	3678	3008	4197	3136	3434	2910	4018	4253
HDAC1_3-OR2V2_2	HDAC1-CTRL	3840	3196	3543	2688	2867	2164	3618	4032	2889	3684	2913	3111	2342	3321	3589
HDAC1_3-OR5K4_1	HDAC1-CTRL	1878	1858	1956	1147	1469	1004	1507	2217	1431	1730	1484	1855	2074	2693	2960
HDAC1_3-OR5K4_2	HDAC1-CTRL	2221	1824	2133	1485	1668	1096	1941	2652	1757	1897	2205	1952	1785	2378	2492
HDAC2_1-HDAC1_1	HDAC1-HDAC2	690	581	806	165	106	92	151	68	170	98	36	178	844	1217	1325
HDAC2_1-HDAC1_2	HDAC1-HDAC2	841	672	897	189	165	175	242	77	175	266	39	241	997	1279	1333
HDAC2_1-HDAC1_3	HDAC1-HDAC2	1475	1271	1424	592	763	623	434	541	470	169	219	366	1271	1690	1893
HDAC2_1-OR11A1_1	HDAC2-CTRL	1546	1396	1521	971	1070	1076	1315	1618	1805	1224	1266	2965	1121	1702	1534
HDAC2_1-OR11A1_2	HDAC2-CTRL	1871	1238	1648	1320	1251	970	2084	1924	1349	2842	2481	1594	1260	1630	1754
HDAC2_1-OR2V2_1	HDAC2-CTRL	1551	1421	1460	1122	1308	923	1684	1391	1205	2266	1492	1502	1332	1815	1860
HDAC2_1-OR2V2_2	HDAC2-CTRL	1608	1270	1433	1010	1143	894	1137	1212	1177	944	1038	1947	1156	1603	1542
HDAC2_1-OR5K4_1	HDAC2-CTRL	701	873	796	476	922	497	557	1498	791	555	2383	1118	997	1352	1356
HDAC2_1-OR5K4_2	HDAC2-CTRL	1498	1244	1285	1100	1154	845	1546	1527	1020	2371	1060	1045	1283	1648	1755
HDAC2_2-HDAC1_1	HDAC1-HDAC2	1675	1306	1475	215	120	115	185	126	205	86	81	255	1881	2687	2737
HDAC2_2-HDAC1_2	HDAC1-HDAC2	1899	1479	1786	302	249	317	292	200	301	339	345	321	2221	2953	2993
HDAC2_2-HDAC1_3	HDAC1-HDAC2	2039	1693	1944	369	424	369	535	228	471	682	33	673	2224	3207	3262
HDAC2_2-OR11A1_1	HDAC2-CTRL	2747	2283	2632	1692	1936	1592	2429	3043	2491	2929	3454	3241	1922	2617	2687
HDAC2_2-OR11A1_2	HDAC2-CTRL	2484	2579	2629	1414	1810	1319	2478	3262	3299	2752	3236	4831	2154	2717	2921
HDAC2_2-OR2V2_1	HDAC2-CTRL	2654	2385	2765	1802	1759	1542	3101	3432	3321	3653	2593	4552	2447	3448	3565
HDAC2_2-OR2V2_2	HDAC2-CTRL	2961	2352	2404	1780	1818	1289	2782	2970	2342	3245	2403	2883	2223	3229	3278
HDAC2_2-OR5K4_1	HDAC2-CTRL	1327	1024	1297	790	786	792	1234	1615	1429	1582	2426	2493	1568	2362	2347
HDAC2_2-OR5K4_2	HDAC2-CTRL	1329	1186	1508	897	1032	897	1126	1611	1494	1374	1699	1820	1356	1876	2000
HDAC2_3-HDAC1_1	HDAC1-HDAC2	1377	997	1064	116	200	130	124	199	158	25	259	313	1513	2044	2060
HDAC2_3-HDAC1_2	HDAC1-HDAC2	851	762	932	102	183	181	193	209	68	122	168	65	1102	1423	1581
HDAC2_3-HDAC1_3	HDAC1-HDAC2	1579	1447	1462	315	518	298	129	250	140	109	198	133	1503	2148	2131
HDAC2_3-OR11A1_1	HDAC2-CTRL	1821	1560	1648	1393	1594	1447	1560	2217	1999	2050	2228	3191	1251	1734	1960
HDAC2_3-OR11A1_2	HDAC2-CTRL	1607	1219	1432	1242	1289	1032	1617	1586	1629	2178	1453	3217	1011	1347	1428
HDAC2_3-OR2V2_1	HDAC2-CTRL	1694	1617	1798	1370	1475	1436	1476	2672	1578	1988	3245	2510	1576	2249	2242
HDAC2_3-OR2V2_2	HDAC2-CTRL	1782	1388	1670	1110	1255	1060	1306	1154	1278	1829	958	1658	1408	1949	2087
HDAC2_3-OR5K4_1	HDAC2-CTRL	991	983	903	673	924	767	868	1800	1331	1104	4175	2647	1026	1382	1437
HDAC2_3-OR5K4_2	HDAC2-CTRL	1121	1000	1257	866	951	781	1309	1179	1289	2297	982	1891	1211	1645	1676
MAP2K1_1-MAP2K2_1	MAP2K1-MAP2K2	2306	1867	1687	1110	1004	553	849	856	402	916	482	435	1716	2175	2230
MAP2K1_1-MAP2K2_2	MAP2K1-MAP2K2	1959	1470	1720	962	969	823	665	719	852	445	419	963	1677	2021	2114
MAP2K1_1-MAP2K2_3	MAP2K1-MAP2K2	3566	3005	3577	3139	3153	2474	3468	3289	2994	3431	2099	3109	2214	2853	3053
MAP2K1_1-OR11A1_1	MAP2K1-CTRL	3238	2716	3007	2252	2491	1902	2234	2512	2030	1889	1613	1646	1546	2012	2156
MAP2K1_1-OR11A1_2	MAP2K1-CTRL	2822	2366	2630	1994	2112	1654	2051	2646	2002	1659	2044	1469	1500	2178	2299
MAP2K1_1-OR2V2_1	MAP2K1-CTRL	3919	3118	3487	2937	2964	2126	3036	3081	2054	3133	2010	1760	2173	2901	2955
MAP2K1_1-OR2V2_2	MAP2K1-CTRL	2060	1896	1973	1330	1707	1149	1560	2046	1298	1968	1347	1152	1514	1883	2047
MAP2K1_1-OR5K4_1	MAP2K1-CTRL	1619	1494	1686	1069	1440	1049	887	1930	991	586	1778	875	1135	1665	1711
MAP2K1_1-OR5K4_2	MAP2K1-CTRL	1399	1386	1473	915	1231	1079	1050	1217	1317	1692	1983	1267	1231	1751	1804
MAP2K1_2-MAP2K2_1	MAP2K1-MAP2K2	974	1120	1170	503	923	611	255	691	470	174	379	236	1052	1386	1486
MAP2K1_2-MAP2K2_2	MAP2K1-MAP2K2	941	1089	1219	732	996	607	689	1132	699	721	1055	475	1132	1558	1597
MAP2K1_2-MAP2K2_3	MAP2K1-MAP2K2	1218	1175	1376	1196	1475	1068	1100	1970	1064	982	1339	1336	1232	1660	1702
MAP2K1_2-OR11A1_1	MAP2K1-CTRL	1837	1511	1971	1665	1842	1334	1503	1954	1472	1342	1539	1536	1278	1854	1803
MAP2K1_2-OR11A1_2	MAP2K1-CTRL	1720	1326	1760	1381	1499	1073	1587	1494	1162	1278	928	1229	1231	1617	1631
MAP2K1_2-OR2V2_1	MAP2K1-CTRL	1663	1463	1390	1487	1659	1227	1509	1744	1164	1525	1818	987	1294	1802	1920
MAP2K1_2-OR2V2_2	MAP2K1-CTRL	1519	1290	1604	1362	1262	1313	1284	1038	1262	1681	740	1203	1084	1461	1408
MAP2K1_2-OR5K4_1	MAP2K1-CTRL	1034	940	890	876	948	739	891	925	972	1039	767	1479	1033	1462	1397
MAP2K1_2-OR5K4_2	MAP2K1-CTRL	1096	951	1279	821	1155	939	922	1287	977	822	775	793	1077	1471	1494
MAP2K1_3-MAP2K2_1	MAP2K1-MAP2K2	2205	1653	1910	1369	1342	956	979	1417	878	707	956	821	2050	2697	2881
MAP2K1_3-MAP2K2_2	MAP2K1-MAP2K2	1918	1487	1662	1003	1232	896	1055	1297	682	859	1069	631	1922	2497	2624
MAP2K1_3-MAP2K2_3	MAP2K1-MAP2K2	2734	2623	2558	2201	2635	1878	2680	3190	2204	4122	2682	2304	2449	3370	3504
MAP2K1_3-OR11A1_1	MAP2K1-CTRL	2605	2624	2974	1755	2061	1702	1954	2600	2207	2083	2766	2287	2142	2969	3084
MAP2K1_3-OR11A1_2	MAP2K1-CTRL	2376	2203	2230	1627	1787	1236	1568	2164	1713	1246	1404	1534	1912	2724	2780
MAP2K1_3-OR2V2_1	MAP2K1-CTRL	2577	1889	2466	1693	1666	1667	1957	2048	1948	2029	1551	2302	2446	3305	3469
MAP2K1_3-OR2V2_2	MAP2K1-CTRL	2534	2349	2405	1765	2278	1678	2031	2511	2039	1518	2226	1780	2034	2709	2810
MAP2K1_3-OR5K4_1	MAP2K1-CTRL	1367	1093	1194	1096	1082	746	1273	1286	855	1217	1118	795	1654	2224	2379
MAP2K1_3-OR5K4_2	MAP2K1-CTRL	2456	1795	1976	1625	1711	1318	2119	2074	1694	3630	1310	1438	2113	2844	2932
MAP2K2_1-MAP2K1_1	MAP2K1-MAP2K2	1223	1252	1308	522	943	552	468	592	520	396	304	805	1551	2051	2065
MAP2K2_1-MAP2K1_2	MAP2K1-MAP2K2	2345	2047	2576	2089	2328	1809	2212	3198	2330	1706	2329	2209	1583	2375	2413
MAP2K2_1-MAP2K1_3	MAP2K1-MAP2K2	1235	1082	1358	816	1189	825	423	1285	679	273	1330	528	1687	2142	2233
MAP2K2_1-OR11A1_1	MAP2K2-CTRL	2368	2271	2767	1874	2424	2083	2747	3318	2938	3055	3059	3923	2110	3040	3040
MAP2K2_1-OR11A1_2	MAP2K2-CTRL	3062	2899	2978	2917	3643	2446	3959	5161	3770	3948	4750	5533	2080	2708	2949
MAP2K2_1-OR2V2_1	MAP2K2-CTRL	2592	2039	2572	2045	2108	1938	2434	3035	2999	2211	4621	3269	2353	3158	3317
MAP2K2_1-OR2V2_2	MAP2K2-CTRL	2212	1796	2081	1724	1803	1506	2203	2444	1760	2491	2422	2033	1725	2269	2330
MAP2K2_1-OR5K4_1	MAP2K2-CTRL	1372	1150	1454	1137	1218	989	1528	1214	1463	2011	868	1995	1866	2454	2514
MAP2K2_1-OR5K4_2	MAP2K2-CTRL	1188	1089	1388	1022	1017	987	1408	1324	1395	1514	1241	1621	1298	1908	1953
MAP2K2_2-MAP2K1_1	MAP2K1-MAP2K2	1239	1192	1326	675	569	491	488	585	360	880	376	515	971	1255	1538
MAP2K2_2-MAP2K1_2	MAP2K1-MAP2K2	1413	1648	1598	1238	1804	1144	1001	1918	1218	1008	1643	1029	1182	1706	1700
MAP2K2_2-MAP2K1_3	MAP2K1-MAP2K2	1615	1549	1633	967	1117	1011	691	1087	864	623	777	1320	955	1314	1472
MAP2K2_2-OR11A1_1	MAP2K2-CTRL	2529	2254	2462	1872	2281	2162	2065	2803	3327	2611	3165	5577	1169	1703	1717
MAP2K2_2-OR11A1_2	MAP2K2-CTRL	2434	1955	2204	2209	1990	1689	2473	2765	1980	2396	2305	2562	1195	1722	1789
MAP2K2_2-OR2V2_1	MAP2K2-CTRL	3418	2547	2904	2604	2775	2064	3087	3920	2801	3384	4050	3784	1527	2096	2121
MAP2K2_2-OR2V2_2	MAP2K2-CTRL	2248	1817	2053	1622	2025	1727	1574	1961	2105	1498	2176	3045	1060	1478	1530
MAP2K2_2-OR5K4_1	MAP2K2-CTRL	1296	941	1231	1233	1047	893	1172	1347	1204	1152	1416	1260	881	1113	1333
MAP2K2_2-OR5K4_2	MAP2K2-CTRL	1930	1642	1934	1406	1615	1381	1941	1946	1467	2921	1767	1611	1202	1630	1655
MAP2K2_3-MAP2K1_1	MAP2K1-MAP2K2	1645	1562	1651	1159	1446	1062	981	1746	1277	967	1215	1057	1174	1581	1754
MAP2K2_3-MAP2K1_2	MAP2K1-MAP2K2	1867	1559	1580	1672	1833	1360	1834	2379	1874	1160	1927	2585	1271	1784	1888
MAP2K2_3-MAP2K1_3	MAP2K1-MAP2K2	1335	1109	1239	1321	1420	1107	1701	1649	1449	2080	1445	1940	1398	1866	2019
MAP2K2_3-OR11A1_1	MAP2K2-CTRL	1960	1634	1997	1679	1991	1684	2086	3249	2080	2376	3724	2891	1266	1793	1915
MAP2K2_3-OR11A1_2	MAP2K2-CTRL	1774	1572	2019	1625	2200	1600	2389	3285	2766	2559	3166	3387	1322	1781	1789
MAP2K2_3-OR2V2_1	MAP2K2-CTRL	1638	1487	1380	1551	1774	1199	2063	2410	1632	2054	2444	1887	1444	1863	1896
MAP2K2_3-OR2V2_2	MAP2K2-CTRL	1972	1669	1620	1851	1679	1177	2122	1962	1687	2595	1737	1989	1365	1921	2074
MAP2K2_3-OR5K4_1	MAP2K2-CTRL	1229	1005	1364	1211	1366	1002	1830	2327	1963	3250	2634	2848	1302	1862	1845
MAP2K2_3-OR5K4_2	MAP2K2-CTRL	1496	1283	1474	1263	1384	1280	1696	2007	2095	1971	1681	3000	1122	1520	1587
MAPK1_1-MAPK3_1	MAPK1-MAPK3	907	944	777	152	180	140	205	205	127	375	330	20	2195	2970	3030
MAPK1_1-MAPK3_2	MAPK1-MAPK3	1474	1310	1191	380	274	323	307	312	290	432	677	628	1905	2526	2717
MAPK1_1-MAPK3_3	MAPK1-MAPK3	2261	2078	2075	789	982	670	347	510	497	283	154	524	1857	2639	2756
MAPK1_1-OR11A1_1	MAPK1-CTRL	3768	2759	2700	1364	1202	845	718	805	572	471	335	472	2561	3319	3628
MAPK1_1-OR11A1_2	MAPK1-CTRL	1997	1616	1617	758	749	622	419	362	359	228	147	360	1747	2405	2574
MAPK1_1-OR2V2_1	MAPK1-CTRL	2016	1769	1725	822	788	532	416	452	303	164	155	182	1884	2637	2625
MAPK1_1-OR2V2_2	MAPK1-CTRL	2262	1777	1815	927	973	607	607	668	388	450	298	442	1907	2520	2507
MAPK1_1-OR5K4_1	MAPK1-CTRL	1283	1320	1272	493	801	368	229	725	188	124	923	425	1463	2104	2192
MAPK1_1-OR5K4_2	MAPK1-CTRL	1781	1425	1623	685	843	567	372	606	434	206	534	275	1690	2374	2372
MAPK1_2-MAPK3_1	MAPK1-MAPK3	974	729	645	123	75	79	138	32	74	362	8	102	1902	2584	2566
MAPK1_2-MAPK3_2	MAPK1-MAPK3	1106	917	1009	181	358	247	45	306	150	10	231	203	1644	2188	2322
MAPK1_2-MAPK3_3	MAPK1-MAPK3	1332	1141	1029	433	543	374	133	299	121	161	211	42	1667	2264	2355
MAPK1_2-OR11A1_1	MAPK1-CTRL	2228	1586	1673	1028	1003	635	698	521	338	567	475	167	1820	2519	2667
MAPK1_2-OR11A1_2	MAPK1-CTRL	1835	1418	1559	749	659	558	448	419	337	142	198	155	1771	2343	2450
MAPK1_2-OR2V2_1	MAPK1-CTRL	1884	1517	1659	755	898	640	347	475	820	269	151	3208	2182	2979	3132
MAPK1_2-OR2V2_2	MAPK1-CTRL	1725	1375	1646	917	838	564	462	686	330	149	499	159	1810	2563	2652
MAPK1_2-OR5K4_1	MAPK1-CTRL	950	913	1080	346	533	479	249	302	334	102	165	145	1294	1731	1863
MAPK1_2-OR5K4_2	MAPK1-CTRL	1064	849	1007	496	549	308	209	362	222	69	179	210	1402	1924	1979
MAPK1_3-MAPK3_1	MAPK1-MAPK3	1093	770	836	296	298	203	229	287	199	329	149	142	1170	1633	1710
MAPK1_3-MAPK3_2	MAPK1-MAPK3	694	628	703	288	238	230	229	101	130	183	48	51	947	1192	1367
MAPK1_3-MAPK3_3	MAPK1-MAPK3	1228	969	1074	427	537	359	496	525	268	810	359	158	1077	1600	1790
MAPK1_3-OR11A1_1	MAPK1-CTRL	1380	1201	1109	710	842	410	518	784	252	279	952	84	1047	1351	1465
MAPK1_3-OR11A1_2	MAPK1-CTRL	1390	1281	1308	698	798	482	461	890	607	431	677	697	1287	1765	1841
MAPK1_3-OR2V2_1	MAPK1-CTRL	1322	1252	1151	758	735	567	481	775	623	355	602	1310	1361	1834	1944
MAPK1_3-OR2V2_2	MAPK1-CTRL	1405	1045	1187	662	672	571	482	456	477	409	264	456	1119	1546	1532
MAPK1_3-OR5K4_1	MAPK1-CTRL	885	510	666	492	333	330	354	184	432	265	96	426	1063	1468	1498
MAPK1_3-OR5K4_2	MAPK1-CTRL	962	861	964	417	591	417	312	448	697	119	337	1668	1194	1548	1534
MAPK3_1-MAPK1_1	MAPK1-MAPK3	731	678	531	125	152	117	17	107	171	8	45	202	1675	2400	2302
MAPK3_1-MAPK1_2	MAPK1-MAPK3	685	647	576	140	143	72	29	60	45	24	59	47	1644	2290	2368
MAPK3_1-MAPK1_3	MAPK1-MAPK3	696	523	468	135	132	127	85	78	92	43	33	17	1225	1590	1618
MAPK3_1-OR11A1_1	MAPK3-CTRL	2356	2078	2307	1842	1777	1421	2559	2725	2099	3765	3294	2784	1760	2546	2565
MAPK3_1-OR11A1_2	MAPK3-CTRL	1624	1342	1394	1362	1456	926	2114	1478	1099	2562	1145	949	1506	2028	2202
MAPK3_1-OR2V2_1	MAPK3-CTRL	1804	1724	1556	1449	1684	1195	1663	2222	1499	1644	2001	2331	1860	2370	2522
MAPK3_1-OR2V2_2	MAPK3-CTRL	1777	1609	1662	1250	1560	990	1603	1859	1104	2010	2415	1104	1566	2065	2203
MAPK3_1-OR5K4_1	MAPK3-CTRL	1235	1152	1247	763	1124	782	1126	1262	1457	1901	1247	2641	1499	1925	2148
MAPK3_1-OR5K4_2	MAPK3-CTRL	1338	723	1034	1116	805	600	1261	1053	1018	1126	973	2791	1322	1881	1942
MAPK3_2-MAPK1_1	MAPK1-MAPK3	1053	838	972	261	368	255	179	185	246	179	247	257	1090	1648	1655
MAPK3_2-MAPK1_2	MAPK1-MAPK3	759	621	690	175	222	144	79	148	86	27	74	68	1186	1588	1653
MAPK3_2-MAPK1_3	MAPK1-MAPK3	816	711	686	369	337	279	152	201	168	46	118	110	882	1222	1266
MAPK3_2-OR11A1_1	MAPK3-CTRL	1672	1089	1446	1330	1170	1140	1519	1331	1257	1533	1356	1417	982	1387	1407
MAPK3_2-OR11A1_2	MAPK3-CTRL	1650	1561	1504	1283	1683	1044	1355	1789	1520	1237	1627	1459	1183	1598	1533
MAPK3_2-OR2V2_1	MAPK3-CTRL	1542	1443	1688	1285	1713	999	1143	1851	972	1091	2303	922	1431	1986	2181
MAPK3_2-OR2V2_2	MAPK3-CTRL	1519	1272	1594	1174	1438	1188	874	1559	1429	760	1363	1604	1106	1459	1504
MAPK3_2-OR5K4_1	MAPK3-CTRL	843	654	788	595	771	678	458	744	832	333	594	997	820	1064	1121
MAPK3_2-OR5K4_2	MAPK3-CTRL	943	1084	1157	725	1315	1030	633	1440	1137	430	1059	1216	781	1141	1129
MAPK3_3-MAPK1_1	MAPK1-MAPK3	1511	1133	1217	762	816	410	587	585	150	587	382	90	1126	1459	1494
MAPK3_3-MAPK1_2	MAPK1-MAPK3	1373	957	880	649	484	308	238	253	124	118	171	56	1219	1674	1911
MAPK3_3-MAPK1_3	MAPK1-MAPK3	1126	906	931	432	629	321	241	526	273	109	479	352	1033	1433	1489
MAPK3_3-OR11A1_1	MAPK3-CTRL	2254	1809	2368	1701	2199	1903	2522	2774	2312	3820	2490	3404	1209	1788	1737
MAPK3_3-OR11A1_2	MAPK3-CTRL	1585	1144	1404	1504	1510	1383	1520	2143	1519	1225	2324	2645	973	1236	1373
MAPK3_3-OR2V2_1	MAPK3-CTRL	1430	1532	1482	1457	1808	1311	1583	2432	1529	1651	2161	2040	1263	1627	1715
MAPK3_3-OR2V2_2	MAPK3-CTRL	1584	1364	1401	1479	1561	957	1517	1661	1069	1905	1518	1469	1068	1433	1500
MAPK3_3-OR5K4_1	MAPK3-CTRL	838	855	1002	628	992	904	663	970	1166	1056	645	1255	960	1325	1364
MAPK3_3-OR5K4_2	MAPK3-CTRL	834	809	714	799	988	544	1082	1048	805	1184	880	801	836	1067	1193
MCL1_1-BCL2L1_1	BCL2L1-MCL1	1113	834	937	394	445	290	264	329	91	219	205	84	1834	2523	2674
MCL1_1-BCL2L1_2	BCL2L1-MCL1	1363	1002	1077	669	796	405	624	661	348	468	278	187	2252	3037	3103
MCL1_1-BCL2L1_3	BCL2L1-MCL1	1268	804	934	790	590	408	518	531	332	529	312	312	1849	2331	2527
MCL1_1-OR11A1_1	MCL1-CTRL	3158	2437	3161	2553	2571	2324	2478	3332	2539	2850	3285	2996	2076	2751	2890
MCL1_1-OR11A1_2	MCL1-CTRL	2882	2362	3036	2528	2481	2343	2552	2797	2699	1654	2946	2514	2342	3194	3179
MCL1_1-OR2V2_1	MCL1-CTRL	3071	2541	3200	2681	2229	2224	3232	2389	2576	3230	1636	2451	2542	3565	3616
MCL1_1-OR2V2_2	MCL1-CTRL	3280	2682	2708	2491	2485	1916	2763	2956	2019	3209	2587	2294	2274	3088	3123
MCL1_1-OR5K4_1	MCL1-CTRL	1862	1356	2090	1812	1485	1438	2052	1703	2020	2762	1568	2197	1961	2719	2882
MCL1_1-OR5K4_2	MCL1-CTRL	1887	1546	2007	1364	1741	1495	1538	2018	1738	1698	1821	2783	1842	2613	2676
MCL1_2-BCL2L1_1	BCL2L1-MCL1	1188	925	1254	534	422	285	293	229	272	196	127	156	1492	2061	2293
MCL1_2-BCL2L1_2	BCL2L1-MCL1	1420	1195	1416	1037	944	586	611	889	651	357	750	2121	2082	2676	2843
MCL1_2-BCL2L1_3	BCL2L1-MCL1	1051	894	986	522	614	406	551	525	376	687	357	340	1355	1855	2036
MCL1_2-OR11A1_1	MCL1-CTRL	3789	3280	3623	3299	2955	2509	2625	2885	2934	2141	1526	3430	1981	2837	2983
MCL1_2-OR11A1_2	MCL1-CTRL	2657	2622	2630	2271	2468	1759	2852	3171	1858	2671	2699	1484	1634	2438	2485
MCL1_2-OR2V2_1	MCL1-CTRL	2543	2329	2815	2170	2286	2116	2289	2533	2257	2203	1718	2082	1884	2655	2758
MCL1_2-OR2V2_2	MCL1-CTRL	2509	2141	2744	2034	2098	1605	2005	2374	1677	1996	2217	1788	1600	2226	2301
MCL1_2-OR5K4_1	MCL1-CTRL	2867	2437	2379	2365	2471	1863	3079	3168	1966	4283	2354	2236	1778	2363	2519
MCL1_2-OR5K4_2	MCL1-CTRL	2262	1630	1990	1750	1724	1345	1840	1982	1439	1684	1385	1553	1543	2151	2329
MCL1_3-BCL2L1_1	BCL2L1-MCL1	400	256	386	255	166	225	176	61	96	472	36	151	779	1136	1275
MCL1_3-BCL2L1_2	BCL2L1-MCL1	401	343	399	241	197	157	241	129	109	235	40	108	802	1170	1137
MCL1_3-BCL2L1_3	BCL2L1-MCL1	510	416	404	252	224	183	214	224	111	203	136	165	722	1027	1013
MCL1_3-OR11A1_1	MCL1-CTRL	1430	1305	1452	1089	1402	974	1389	1334	1036	1409	968	961	951	1330	1237
MCL1_3-OR11A1_2	MCL1-CTRL	1194	938	1035	951	1005	889	810	1276	1003	827	1298	1138	895	1204	1283
MCL1_3-OR2V2_1	MCL1-CTRL	1257	1085	1540	977	1301	1056	836	1243	1034	540	926	1070	1077	1394	1549
MCL1_3-OR2V2_2	MCL1-CTRL	1068	1063	1092	896	784	901	784	926	878	883	943	1206	886	1207	1161
MCL1_3-OR5K4_1	MCL1-CTRL	955	853	965	785	868	747	797	916	807	913	632	945	915	1120	1250
MCL1_3-OR5K4_2	MCL1-CTRL	769	729	906	586	697	811	555	1255	1172	472	1123	2200	690	973	998
OR10A5_1-ANKH_1	ANKH-CTRL	1356	1187	1137	1133	1532	975	1164	1772	1386	1093	1555	1959	1033	1444	1437
OR10A5_1-ANKH_2	ANKH-CTRL	959	765	755	1063	1166	789	1106	1611	1191	1476	2201	1583	664	931	883
OR10A5_1-ANKH_3	ANKH-CTRL	1098	905	991	899	1028	784	1053	1039	1187	951	735	1381	706	935	957
OR10A5_1-CLN3_1	CLN3-CTRL	362	291	448	298	225	375	477	226	411	488	179	505	291	480	483
OR10A5_1-CLN3_2	CLN3-CTRL	1061	910	1058	813	1061	819	890	1303	969	1152	1581	1153	926	1209	1265
OR10A5_1-CLN3_3	CLN3-CTRL	904	790	796	755	1114	734	927	1782	827	1176	2320	1209	827	1103	1194
OR10A5_1-DIRC2_1	DIRC2-CTRL	1121	903	1063	1118	954	904	1315	1330	1032	1430	966	1066	797	1142	1072
OR10A5_1-DIRC2_2	DIRC2-CTRL	723	611	711	615	561	600	518	601	558	434	417	537	646	822	885
OR10A5_1-DIRC2_3	DIRC2-CTRL	851	494	688	847	724	447	1315	771	662	1645	544	578	510	811	759
OR10A5_1-FLVCR1_1	FLVCR1-CTRL	585	406	668	468	363	544	526	381	519	403	248	423	436	629	606
OR10A5_1-FLVCR1_2	FLVCR1-CTRL	2060	1680	1992	1815	2024	1661	1951	2572	1722	2187	2597	2157	1464	2098	2132
OR10A5_1-FLVCR1_3	FLVCR1-CTRL	1081	941	1047	1045	1215	763	1068	1564	895	1353	1804	905	770	1106	1125
OR10A5_1-LETM1_1	LETM1-CTRL	1484	1044	1506	515	454	440	314	193	280	260	124	269	1068	1539	1674
OR10A5_1-LETM1_2	LETM1-CTRL	856	821	753	931	1149	809	1040	1507	1003	857	1208	1340	564	825	794
OR10A5_1-LETM1_3	LETM1-CTRL	1189	1088	1047	1067	1269	801	1162	1553	733	1204	987	462	829	1130	1197
OR10A5_1-LETM2_1	LETM2-CTRL	2079	1715	2195	2003	2203	1876	2408	3092	2441	2084	3168	2339	723	1093	1081
OR10A5_1-LETM2_2	LETM2-CTRL	2190	1580	2083	2244	2098	1783	2402	2868	2033	2770	3209	2466	1449	2024	1935
OR10A5_1-LETM2_3	LETM2-CTRL	438	408	500	449	317	428	679	323	482	644	236	345	365	523	486
OR10A5_1-LETMD1_1	LETMD1-CTRL	1168	1116	1474	1343	1298	979	1439	1421	1337	1368	1507	1273	942	1219	1371
OR10A5_1-LETMD1_2	LETMD1-CTRL	811	991	1016	718	1303	775	501	1592	969	508	1338	1055	866	1279	1232
OR10A5_1-LETMD1_3	LETMD1-CTRL	1222	874	1256	1074	1169	970	1015	1621	1137	854	2097	1367	734	1167	1172
OR10A5_1-MAGT1_1	MAGT1-CTRL	1072	787	993	1099	1175	776	950	1608	1082	904	1543	988	787	1116	1124
OR10A5_1-MAGT1_2	MAGT1-CTRL	762	744	998	723	907	770	650	1062	1137	688	794	1309	592	771	835
OR10A5_1-MAGT1_3	MAGT1-CTRL	1122	993	1065	1072	1396	1028	1014	1421	1336	722	913	1742	769	1158	1196
OR10A5_1-MFSD1_1	MFSD1-CTRL	1068	1012	1339	948	1344	1057	1536	1853	1284	2459	2004	1201	945	1208	1307
OR10A5_1-MFSD1_2	MFSD1-CTRL	1040	631	783	1076	930	678	1692	1567	912	2836	2070	1162	612	859	877
OR10A5_1-MFSD1_3	MFSD1-CTRL	1521	1143	1547	1528	1905	1394	2007	2298	2196	2371	2624	3431	1327	1630	1801
OR10A5_1-MFSD10_1	MFSD10-CTRL	1104	890	1020	1406	1218	852	2350	1367	967	3469	1012	1103	773	1046	1204
OR10A5_1-MFSD10_2	MFSD10-CTRL	1493	1033	1261	1551	1384	1068	1489	1528	1227	1380	1438	1057	854	1084	1170
OR10A5_1-MFSD10_3	MFSD10-CTRL	1620	1237	1513	1492	1171	1136	1972	1229	1399	2279	826	1592	990	1250	1278
OR10A5_1-MFSD11_1	MFSD11-CTRL	1161	1041	1186	992	1321	769	825	1306	737	563	1152	900	1123	1527	1695
OR10A5_1-MFSD11_2	MFSD11-CTRL	979	736	849	1008	1010	789	1064	1352	1206	1106	1033	2106	576	870	928
OR10A5_1-MFSD11_3	MFSD11-CTRL	1569	1413	1667	1501	1497	1425	1549	1618	1802	1540	1335	2206	1147	1500	1711
OR10A5_1-MFSD12_1	MFSD12-CTRL	1608	1199	1464	1405	1359	1035	1612	1429	1431	1726	879	1529	1082	1491	1486
OR10A5_1-MFSD12_2	MFSD12-CTRL	1328	1246	1363	1404	1709	1095	1552	2028	1829	1309	1500	2654	964	1359	1268
OR10A5_1-MFSD12_3	MFSD12-CTRL	1287	1135	1409	1383	1478	978	2074	1871	1351	3352	1479	1841	927	1254	1336
OR10A5_1-MFSD13A_1	MFSD13A-CTRL	1035	710	1150	980	953	1126	1319	1885	1439	1307	2455	1768	753	995	1128
OR10A5_1-MFSD13A_2	MFSD13A-CTRL	1476	1386	1587	1417	1780	1182	1862	2121	1428	2374	1768	1846	1039	1540	1600
OR10A5_1-MFSD13A_3	MFSD13A-CTRL	1224	1129	1397	958	1358	978	1026	2222	1460	1032	2544	1711	841	1220	1289
OR10A5_1-MFSD14A_1	MFSD14A-CTRL	1598	1487	1587	1510	1771	1589	1473	2382	1690	1392	2055	2014	1076	1529	1537
OR10A5_1-MFSD14A_2	MFSD14A-CTRL	2376	1991	2212	2213	2376	1829	2749	3662	2228	3201	3358	3248	1399	1944	2155
OR10A5_1-MFSD14A_3	MFSD14A-CTRL	1237	897	1323	1178	1395	1234	1863	1787	1586	2258	1591	1380	986	1274	1357
OR10A5_1-MFSD14B_1	MFSD14B-CTRL	243	213	249	277	288	166	356	297	220	300	207	294	158	242	211
OR10A5_1-MFSD14B_2	MFSD14B-CTRL	1000	866	988	959	1218	911	1323	1520	1245	1138	1820	1506	826	1060	1074
OR10A5_1-MFSD14B_3	MFSD14B-CTRL	921	833	913	1176	1106	777	1594	1496	1147	1865	941	1301	639	953	1028
OR10A5_1-MFSD2A_1	MFSD2A-CTRL	2100	1894	1828	2156	2079	1521	3002	2788	2049	3638	2633	2542	1337	1973	1970
OR10A5_1-MFSD2A_2	MFSD2A-CTRL	726	624	874	568	685	579	795	878	681	1475	696	521	687	976	951
OR10A5_1-MFSD2A_3	MFSD2A-CTRL	1277	801	1244	1057	1108	1054	1167	1375	1333	1573	1018	1780	1077	1416	1527
OR10A5_1-MFSD2B_1	MFSD2B-CTRL	850	725	1067	747	805	924	692	1076	1039	518	935	1301	886	1097	1224
OR10A5_1-MFSD2B_2	MFSD2B-CTRL	990	865	820	1046	1213	744	1225	1476	1138	2363	1192	1134	656	851	902
OR10A5_1-MFSD2B_3	MFSD2B-CTRL	767	576	599	726	846	583	1281	1177	916	2045	1136	1090	427	620	622
OR10A5_1-MFSD3_1	MFSD3-CTRL	1482	1387	1473	1163	1223	1324	1107	1474	1276	1114	1225	1793	1278	1538	1628
OR10A5_1-MFSD3_2	MFSD3-CTRL	940	806	1196	943	1235	1021	963	1464	1286	1206	1324	2349	727	998	1027
OR10A5_1-MFSD3_3	MFSD3-CTRL	1396	1095	1408	1488	1083	1094	1880	1133	1244	2497	883	1358	1123	1381	1510
OR10A5_1-MFSD4B_1	MFSD4B-CTRL	1006	787	1010	590	1049	784	788	1168	776	774	831	970	834	1034	1125
OR10A5_1-MFSD4B_2	MFSD4B-CTRL	1062	925	1018	1132	1212	903	1297	1779	1074	1361	1668	1595	795	1035	1169
OR10A5_1-MFSD4B_3	MFSD4B-CTRL	846	744	713	737	799	535	766	903	664	742	533	626	552	906	915
OR10A5_1-MFSD5_1	MFSD5-CTRL	1602	1156	1386	1452	1631	1137	1962	1921	1455	1904	1261	2599	950	1325	1320
OR10A5_1-MFSD5_2	MFSD5-CTRL	1905	1575	2027	1973	2355	1780	2173	3250	2208	2276	3138	2026	1238	1905	1902
OR10A5_1-MFSD5_3	MFSD5-CTRL	1292	994	1328	1239	1010	1030	1384	1312	1151	1663	1011	1000	811	1151	1208
OR10A5_1-MFSD6_1	MFSD6-CTRL	900	709	802	795	685	680	1389	945	888	2070	1217	1584	707	960	963
OR10A5_1-MFSD6_2	MFSD6-CTRL	1410	1270	1376	1323	1406	1338	1365	1774	1848	1776	1458	2430	836	1164	1303
OR10A5_1-MFSD6_3	MFSD6-CTRL	626	502	574	503	651	436	421	627	384	485	353	273	426	673	666
OR10A5_1-MFSD8_1	MFSD8-CTRL	1435	1148	1469	1338	1277	1086	1674	1682	1123	1392	1642	906	1144	1470	1578
OR10A5_1-MFSD8_2	MFSD8-CTRL	430	299	390	469	364	419	506	515	496	396	496	447	314	377	458
OR10A5_1-MFSD8_3	MFSD8-CTRL	1256	1098	1145	988	1113	779	1375	1876	867	1502	1978	637	846	1213	1229
OR10A5_1-MFSD9_1	MFSD9-CTRL	1068	1026	1121	822	1185	940	1142	2051	1270	1498	2085	1233	968	1244	1443
OR10A5_1-MFSD9_2	MFSD9-CTRL	1451	1181	1360	1557	1450	1249	2234	2002	1761	2936	1998	2263	961	1352	1455
OR10A5_1-MFSD9_3	MFSD9-CTRL	1476	1089	1603	1760	1410	1291	2308	1535	1784	4152	1268	2092	1103	1548	1602
OR10A5_1-MPC1_1	MPC1-CTRL	1098	980	1133	1071	1185	1093	1283	1646	1230	1537	1905	1628	755	1042	1193
OR10A5_1-MPC1_2	MPC1-CTRL	1155	941	1301	1060	1216	1420	1799	1366	1652	2525	1150	2348	899	1268	1230
OR10A5_1-MPC1_3	MPC1-CTRL	1460	1126	1617	1522	1594	1320	2394	2011	1317	3590	1871	1449	958	1336	1460
OR10A5_1-MPC2_1	MPC2-CTRL	881	573	637	972	877	744	1690	1437	1201	2320	1499	1479	525	787	813
OR10A5_1-MPC2_2	MPC2-CTRL	1500	1223	1411	1368	1686	1462	1920	1940	2485	3025	2176	4306	828	1214	1139
OR10A5_1-MPC2_3	MPC2-CTRL	880	644	922	634	781	996	695	1090	1645	832	1015	2811	764	1167	1172
OR10A5_1-MTCH1_1	MTCH1-CTRL	1769	1204	1705	1627	1382	1272	1767	1450	1619	1981	1076	1843	1279	1774	1908
OR10A5_1-MTCH1_2	MTCH1-CTRL	902	751	676	884	869	642	1137	1283	792	1480	1682	1064	583	893	845
OR10A5_1-MTCH1_3	MTCH1-CTRL	1478	1185	1488	1262	1622	1184	1643	2143	1327	1685	1804	1456	957	1352	1334
OR10A5_1-MTCH2_1	MTCH2-CTRL	1155	953	1206	575	558	502	414	249	358	334	153	239	933	1356	1378
OR10A5_1-MTCH2_2	MTCH2-CTRL	715	663	609	246	200	188	19	52	15	8	54	5	587	796	819
OR10A5_1-MTCH2_3	MTCH2-CTRL	836	760	925	417	375	389	196	185	97	86	74	108	854	1318	1233
OR10A5_1-NIPA1_1	NIPA1-CTRL	1071	1172	1173	1052	1562	1047	1259	2180	1400	1417	2157	1786	693	1156	1093
OR10A5_1-NIPA1_2	NIPA1-CTRL	1021	914	1035	702	1184	862	731	1742	1228	538	1710	1315	825	1093	1179
OR10A5_1-NIPA1_3	NIPA1-CTRL	1274	1095	1309	1117	1308	1040	1602	2176	1332	2163	2047	2117	913	1272	1310
OR10A5_1-NIPA2_1	NIPA2-CTRL	1208	1419	1519	1130	1857	1179	1267	2156	1288	1644	1670	1640	1039	1428	1504
OR10A5_1-NIPA2_2	NIPA2-CTRL	1081	803	1030	950	997	890	1109	1695	1224	1184	1591	1953	821	1062	1128
OR10A5_1-NIPA2_3	NIPA2-CTRL	1436	1131	1233	1216	1540	1058	1878	2156	1420	1881	1905	2119	1291	1639	1671
OR10A5_1-NIPAL1_1	NIPAL1-CTRL	630	551	658	558	773	516	605	1247	645	524	1421	1161	461	559	589
OR10A5_1-NIPAL1_2	NIPAL1-CTRL	1234	1191	1169	1004	1521	938	1067	2360	776	877	3612	769	920	1166	1257
OR10A5_1-NIPAL1_3	NIPAL1-CTRL	563	575	748	497	637	487	514	859	639	275	934	844	576	815	796
OR10A5_1-NIPAL2_1	NIPAL2-CTRL	985	703	746	854	813	766	588	1058	1006	482	967	2126	804	1003	1066
OR10A5_1-NIPAL2_2	NIPAL2-CTRL	1613	1410	1428	1610	2005	1090	1691	2749	1387	1822	2225	1807	1042	1542	1591
OR10A5_1-NIPAL2_3	NIPAL2-CTRL	1520	1264	1613	1785	1854	1536	2204	2156	1978	2720	1864	2201	1054	1457	1474
OR10A5_1-NIPAL3_1	NIPAL3-CTRL	1314	1144	1376	1106	1356	1052	911	1602	1234	569	1086	1341	1117	1626	1508
OR10A5_1-NIPAL3_2	NIPAL3-CTRL	769	458	611	534	437	490	757	498	652	1036	255	1278	614	796	757
OR10A5_1-NIPAL3_3	NIPAL3-CTRL	782	589	717	739	785	556	1008	727	639	1116	812	697	626	887	861
OR10A5_1-NPC1_1	NPC1-CTRL	1202	1023	945	929	935	719	711	706	702	493	391	499	958	1451	1464
OR10A5_1-NPC1_2	NPC1-CTRL	1013	815	1045	839	981	453	805	1097	552	965	867	354	927	1115	1164
OR10A5_1-NPC1_3	NPC1-CTRL	525	364	581	398	386	307	234	612	258	159	494	183	541	697	704
OR10A5_1-OR10A5_1	CTRL-CTRL	1632	1265	1425	1568	2158	1429	1826	3058	1917	1751	2850	2391	1009	1466	1487
OR10A5_1-OR10H2_1	CTRL-CTRL	4412	3576	3902	4845	4292	3684	6406	5833	5048	8089	5603	6201	3177	4326	4410
OR10A5_1-OR10V1_1	CTRL-CTRL	4430	3929	4079	3859	5116	3457	4680	6291	4195	4984	5370	4370	3455	5022	5068
OR10A5_1-OR12D2_1	CTRL-CTRL	5655	4485	5220	5978	5844	4867	7731	7724	6737	8151	7158	8503	3733	5357	5476
OR10A5_1-OR13C4_1	CTRL-CTRL	4714	3733	5223	4484	5214	4469	5451	6649	5995	5805	6406	7173	3075	4273	4480
OR10A5_1-OR13H1_1	CTRL-CTRL	5684	5754	6114	5726	7041	5292	6715	9156	6815	8215	7592	8922	4564	6510	6671
OR10A5_1-OR1A1_1	CTRL-CTRL	3736	2918	3712	3541	3844	3000	4333	4219	3654	5063	3087	3571	2566	3429	3520
OR10A5_1-OR1A2_1	CTRL-CTRL	1627	1482	1930	1485	1806	1520	1815	2335	1750	2293	2070	1936	1384	2032	2191
OR10A5_1-OR1B1_1	CTRL-CTRL	4586	4118	4771	4342	4970	3968	4878	7056	5079	5350	7540	6867	3581	4941	5042
OR10A5_1-OR1I1_1	CTRL-CTRL	3236	2467	3184	2817	2775	2507	2623	3710	2916	2913	4048	3248	2415	3387	3359
OR10A5_1-OR2V2_1	CTRL-CTRL	4371	4169	4640	3813	4782	4080	3763	5775	4529	3674	6184	5571	3090	4258	4410
OR10A5_1-OR5K4_1	CTRL-CTRL	2087	1845	2126	2019	2240	1593	2435	2774	2154	3292	2284	2817	1829	2539	2530
OR10A5_1-RHBG_1	RHBG-CTRL	1047	732	689	887	725	480	1075	864	501	1871	605	533	637	919	984
OR10A5_1-RHBG_2	RHBG-CTRL	1066	838	938	1204	1039	711	1395	1328	742	1401	1233	877	802	1167	1225
OR10A5_1-RHBG_3	RHBG-CTRL	1003	960	1251	970	1128	1024	1126	1368	1388	1313	1520	1861	930	1380	1309
OR10A5_1-SFXN1_1	SFXN1-CTRL	1748	1183	1364	1378	1508	1009	1518	1334	975	1479	1005	948	1079	1376	1424
OR10A5_1-SFXN1_2	SFXN1-CTRL	1262	1160	1340	1549	1580	998	1609	2141	945	1636	2443	760	797	1185	1190
OR10A5_1-SFXN1_3	SFXN1-CTRL	859	647	954	945	891	769	1414	1227	1011	2262	1054	1221	596	883	877
OR10A5_1-SFXN2_1	SFXN2-CTRL	1058	758	1201	882	911	1190	1032	1049	1658	1224	877	2995	728	1028	1113
OR10A5_1-SFXN2_2	SFXN2-CTRL	1178	891	1066	869	896	886	750	1002	1227	611	822	1613	855	1135	1201
OR10A5_1-SFXN2_3	SFXN2-CTRL	1237	1123	1471	1197	1262	1231	1196	1801	1587	907	1971	1655	843	1120	1246
OR10A5_1-SFXN3_1	SFXN3-CTRL	885	812	854	731	958	515	1137	2016	822	1540	4748	849	734	1048	1066
OR10A5_1-SFXN3_2	SFXN3-CTRL	1462	1325	1357	1024	1125	830	1071	1613	956	999	1991	1185	1298	1833	1934
OR10A5_1-SFXN3_3	SFXN3-CTRL	668	636	646	512	729	532	458	999	813	451	1130	1167	544	767	719
OR10A5_1-SFXN4_1	SFXN4-CTRL	1994	1519	1897	1266	1438	1145	1255	1924	1396	1137	1889	1583	1258	1778	1841
OR10A5_1-SFXN4_2	SFXN4-CTRL	712	669	836	622	585	90	733	611	482	403	381	912	385	320	374
OR10A5_1-SFXN4_3	SFXN4-CTRL	1387	1092	1256	1049	1538	825	893	1778	826	890	1672	1110	950	1332	1371
OR10A5_1-SFXN5_1	SFXN5-CTRL	1213	861	1123	1106	1056	881	1036	1230	1359	1407	1065	1663	840	1151	1130
OR10A5_1-SFXN5_2	SFXN5-CTRL	585	399	454	638	686	418	616	909	415	496	761	517	418	629	629
OR10A5_1-SFXN5_3	SFXN5-CTRL	671	640	777	704	897	721	992	1409	801	1359	1369	1047	516	715	777
OR10A5_1-SLC10A3_1	SLC10A3-CTRL	518	379	498	565	616	423	665	1195	779	556	1185	752	343	482	526
OR10A5_1-SLC10A3_2	SLC10A3-CTRL	1403	1109	1367	1450	1502	1297	1960	1996	1971	2773	1720	2817	939	1280	1175
OR10A5_1-SLC10A3_3	SLC10A3-CTRL	1097	810	1204	1017	1068	940	1207	1575	1232	1411	1287	1085	792	1063	1059
OR10A5_1-SLC10A4_1	SLC10A4-CTRL	972	818	883	780	747	588	926	1056	868	832	1054	1079	665	895	995
OR10A5_1-SLC10A4_2	SLC10A4-CTRL	1195	986	1428	1191	1339	1209	1370	1384	1216	1660	1317	1767	1028	1341	1328
OR10A5_1-SLC10A4_3	SLC10A4-CTRL	1340	1143	1201	1379	1534	1040	1295	2093	1515	916	1687	1568	1040	1404	1450
OR10A5_1-SLC10A7_1	SLC10A7-CTRL	1348	1011	1311	1266	1041	969	1933	1566	1053	2780	1357	1290	940	1304	1289
OR10A5_1-SLC10A7_2	SLC10A7-CTRL	2190	1421	1623	1776	1712	1190	1870	1711	1657	2142	1330	1767	1382	1960	2121
OR10A5_1-SLC10A7_3	SLC10A7-CTRL	1753	1544	1628	1611	1916	1365	1773	2642	2027	1835	2008	3285	977	1438	1592
OR10A5_1-SLC11A2_1	SLC11A2-CTRL	676	486	641	355	667	564	378	825	590	172	822	575	579	734	728
OR10A5_1-SLC11A2_2	SLC11A2-CTRL	1050	952	1101	1092	810	652	1040	787	754	829	415	881	939	1401	1416
OR10A5_1-SLC11A2_3	SLC11A2-CTRL	590	397	805	558	512	561	717	569	694	808	352	778	560	777	824
OR10A5_1-SLC12A2_1	SLC12A2-CTRL	535	464	612	411	615	446	266	888	385	195	637	286	378	558	597
OR10A5_1-SLC12A2_2	SLC12A2-CTRL	930	832	953	934	1086	701	1037	1472	1198	1095	1362	2451	682	1101	1093
OR10A5_1-SLC12A2_3	SLC12A2-CTRL	1163	1056	1099	1175	1080	940	1303	1489	1238	1409	1381	1441	852	1281	1335
OR10A5_1-SLC12A4_1	SLC12A4-CTRL	834	662	655	812	601	503	957	600	616	750	569	651	533	685	735
OR10A5_1-SLC12A4_2	SLC12A4-CTRL	801	635	691	785	808	475	896	808	603	1486	541	559	520	622	790
OR10A5_1-SLC12A4_3	SLC12A4-CTRL	1199	1070	1106	1453	1356	944	1490	1409	1313	1738	1052	1772	822	1092	1101
OR10A5_1-SLC12A6_1	SLC12A6-CTRL	968	796	709	912	981	809	1267	1617	905	851	1521	1185	727	1024	1056
OR10A5_1-SLC12A6_2	SLC12A6-CTRL	477	355	409	374	459	304	489	480	416	401	341	417	341	499	525
OR10A5_1-SLC12A6_3	SLC12A6-CTRL	897	622	741	777	685	630	1279	745	710	1527	593	815	486	711	816
OR10A5_1-SLC12A7_1	SLC12A7-CTRL	1523	1181	1287	1150	1450	1146	1390	1956	1626	1028	2218	1866	1079	1509	1650
OR10A5_1-SLC12A7_2	SLC12A7-CTRL	1322	1097	1423	989	1212	1350	1041	1415	1889	1246	1119	2857	936	1306	1289
OR10A5_1-SLC12A7_3	SLC12A7-CTRL	2297	2085	1700	2285	2679	1614	2839	3725	2222	3774	3324	2131	1419	1773	1977
OR10A5_1-SLC12A8_1	SLC12A8-CTRL	960	911	925	918	970	618	1054	1386	947	1233	1093	1464	711	1055	1100
OR10A5_1-SLC12A8_2	SLC12A8-CTRL	189	144	242	213	217	290	308	295	387	452	103	322	215	254	299
OR10A5_1-SLC12A8_3	SLC12A8-CTRL	1814	1382	1465	2033	1965	1098	2479	3130	1581	2998	3411	1902	1304	1894	1884
OR10A5_1-SLC12A9_1	SLC12A9-CTRL	1083	877	1174	949	1020	944	1157	1860	1212	1038	2771	1481	818	1107	1123
OR10A5_1-SLC12A9_2	SLC12A9-CTRL	1605	1195	1453	1632	1226	1148	2268	2118	1597	3107	2363	2640	1000	1399	1433
OR10A5_1-SLC12A9_3	SLC12A9-CTRL	1153	1138	1344	945	1113	934	981	1499	1353	1246	1064	1519	1110	1400	1547
OR10A5_1-SLC15A2_1	SLC15A2-CTRL	1358	1083	1298	1261	1367	1121	1528	2123	1555	1820	1804	1767	1122	1551	1670
OR10A5_1-SLC15A2_2	SLC15A2-CTRL	304	275	377	248	492	206	266	845	249	323	978	234	279	399	404
OR10A5_1-SLC15A2_3	SLC15A2-CTRL	1904	1520	1486	1647	1836	1058	2166	2233	1475	2455	1633	1581	1362	1944	1930
OR10A5_1-SLC15A4_1	SLC15A4-CTRL	971	900	1224	1050	1442	743	1090	2162	1124	1174	2346	1818	825	1172	1178
OR10A5_1-SLC15A4_2	SLC15A4-CTRL	952	1041	993	769	1116	832	701	1433	1171	481	1496	1367	766	1052	1075
OR10A5_1-SLC15A4_3	SLC15A4-CTRL	1523	1334	1649	1163	1841	1458	1292	2324	1885	1327	2060	2008	1071	1540	1614
OR10A5_1-SLC16A1_1	SLC16A1-CTRL	309	268	295	310	586	261	274	1014	297	187	977	353	258	402	405
OR10A5_1-SLC16A1_2	SLC16A1-CTRL	1179	691	937	1251	739	720	1474	876	906	1576	681	1120	841	1065	1118
OR10A5_1-SLC16A1_3	SLC16A1-CTRL	577	611	732	459	887	540	640	1151	521	966	857	560	517	706	795
OR10A5_1-SLC16A10_1	SLC16A10-CTRL	1516	1087	1487	1353	1359	1128	1888	1987	1905	2714	1729	2642	989	1385	1442
OR10A5_1-SLC16A10_2	SLC16A10-CTRL	1455	1274	1599	1655	1568	1487	2565	1943	1984	3882	1684	2862	981	1390	1360
OR10A5_1-SLC16A10_3	SLC16A10-CTRL	939	986	1169	992	1195	932	1182	1533	1216	1236	1364	1370	694	988	1037
OR10A5_1-SLC16A13_1	SLC16A13-CTRL	1003	803	804	790	776	708	1162	1199	932	1438	808	1300	637	919	983
OR10A5_1-SLC16A13_2	SLC16A13-CTRL	504	593	694	383	571	574	505	755	1053	607	614	1239	470	631	675
OR10A5_1-SLC16A13_3	SLC16A13-CTRL	1121	987	1330	796	1109	863	895	1216	1205	1218	1000	1007	1046	1579	1541
OR10A5_1-SLC16A14_1	SLC16A14-CTRL	1091	988	1213	986	936	895	1227	1087	1318	1294	726	2281	763	1044	1096
OR10A5_1-SLC16A14_2	SLC16A14-CTRL	1611	1077	1320	1454	1450	1218	1694	1882	1657	2098	2276	2195	1032	1467	1532
OR10A5_1-SLC16A14_3	SLC16A14-CTRL	1052	763	581	1030	820	637	1746	1346	848	4249	1323	912	585	795	894
OR10A5_1-SLC16A3_1	SLC16A3-CTRL	1011	885	1103	656	945	643	591	910	493	578	683	462	889	1244	1375
OR10A5_1-SLC16A3_2	SLC16A3-CTRL	1706	1255	1507	1420	1608	1513	1407	1973	1614	934	1285	2067	840	1239	1279
OR10A5_1-SLC16A3_3	SLC16A3-CTRL	527	367	505	514	540	349	310	560	365	208	373	275	318	451	474
OR10A5_1-SLC16A5_1	SLC16A5-CTRL	953	825	1052	943	1077	691	1215	1479	978	2001	1270	1459	708	968	974
OR10A5_1-SLC16A5_2	SLC16A5-CTRL	1821	1395	1743	1655	1660	1515	1476	2266	2527	1582	1646	3546	1164	1545	1614
OR10A5_1-SLC16A5_3	SLC16A5-CTRL	1621	1379	1610	1530	1910	1274	1996	2349	1371	1725	2031	1280	1286	1687	1733
OR10A5_1-SLC16A6_1	SLC16A6-CTRL	1626	1203	1490	1540	1511	1301	1894	1970	1616	2019	1550	1671	1242	1693	1695
OR10A5_1-SLC16A6_2	SLC16A6-CTRL	1650	1254	1431	1490	1811	1094	1601	2349	1450	1568	2081	1589	1062	1392	1416
OR10A5_1-SLC16A6_3	SLC16A6-CTRL	601	519	641	621	592	440	752	1125	826	612	2338	856	449	584	518
OR10A5_1-SLC16A7_1	SLC16A7-CTRL	781	611	735	605	610	589	632	755	622	554	665	418	562	841	856
OR10A5_1-SLC16A7_2	SLC16A7-CTRL	1275	819	1144	1245	1058	733	1145	1591	1083	1147	1532	1102	879	1243	1296
OR10A5_1-SLC16A7_3	SLC16A7-CTRL	968	613	754	965	750	681	1015	926	902	879	793	1183	579	822	793
OR10A5_1-SLC16A9_1	SLC16A9-CTRL	1549	1375	1654	1510	1637	1571	2285	2161	2085	3347	2069	2159	1216	1643	1741
OR10A5_1-SLC16A9_2	SLC16A9-CTRL	1271	1182	1350	1324	1509	1099	1438	1971	1521	1466	1730	1580	1192	1667	1546
OR10A5_1-SLC16A9_3	SLC16A9-CTRL	898	834	992	994	1057	914	1230	1953	1191	2003	2534	1371	615	826	941
OR10A5_1-SLC17A5_1	SLC17A5-CTRL	885	889	882	630	923	756	589	1031	922	443	798	1305	777	1110	1164
OR10A5_1-SLC17A5_2	SLC17A5-CTRL	801	541	732	790	560	582	1209	592	770	1589	688	747	483	650	710
OR10A5_1-SLC17A5_3	SLC17A5-CTRL	641	445	580	493	332	263	877	388	252	1524	288	168	517	735	716
OR10A5_1-SLC17A9_1	SLC17A9-CTRL	1377	863	1167	1122	1132	944	1290	1300	1072	1674	1168	1216	879	1311	1302
OR10A5_1-SLC17A9_2	SLC17A9-CTRL	1706	1502	1568	1844	2001	1355	1715	2355	1590	2230	1894	1491	1566	2067	2120
OR10A5_1-SLC17A9_3	SLC17A9-CTRL	1126	803	1015	1187	874	603	1231	1176	621	1368	1330	750	619	928	971
OR10A5_1-SLC18B1_1	SLC18B1-CTRL	1123	882	865	1220	1084	796	1485	1510	1161	1756	1508	1628	934	1312	1307
OR10A5_1-SLC18B1_2	SLC18B1-CTRL	1101	856	975	937	1017	708	1029	1151	826	1031	880	703	875	1228	1252
OR10A5_1-SLC18B1_3	SLC18B1-CTRL	1306	1011	1305	1035	1264	1046	1211	1746	1301	1497	2249	1051	899	1206	1300
OR10A5_1-SLC19A1_1	SLC19A1-CTRL	749	487	634	690	668	395	621	824	637	525	574	978	475	672	712
OR10A5_1-SLC19A1_2	SLC19A1-CTRL	1038	1259	1359	731	1557	996	546	2323	1438	447	2237	2055	917	1303	1268
OR10A5_1-SLC19A1_3	SLC19A1-CTRL	633	489	713	426	831	554	487	1326	773	529	2020	648	459	637	732
OR10A5_1-SLC19A2_1	SLC19A2-CTRL	1506	1237	1503	1511	1677	1106	1574	2260	1345	1616	2022	1283	1081	1673	1699
OR10A5_1-SLC19A2_2	SLC19A2-CTRL	894	769	761	895	860	765	1009	1139	1022	1019	1726	938	643	928	1014
OR10A5_1-SLC19A2_3	SLC19A2-CTRL	779	925	929	1103	1089	790	1557	1239	1174	2377	857	1312	773	1084	1151
OR10A5_1-SLC1A1_1	SLC1A1-CTRL	1225	1196	1235	1208	1429	1045	1397	1851	1159	1474	1761	757	956	1314	1350
OR10A5_1-SLC1A1_2	SLC1A1-CTRL	602	504	622	607	696	411	792	950	555	821	900	1000	508	766	751
OR10A5_1-SLC1A1_3	SLC1A1-CTRL	1773	1442	2131	1699	1769	1971	2021	2003	2504	2384	2281	3036	1185	1581	1662
OR10A5_1-SLC1A3_1	SLC1A3-CTRL	401	260	556	348	278	482	262	212	803	181	75	1023	343	464	523
OR10A5_1-SLC1A3_2	SLC1A3-CTRL	1290	1219	1207	1100	1552	828	1322	1891	1020	1078	1661	1167	915	1304	1310
OR10A5_1-SLC1A3_3	SLC1A3-CTRL	1442	1143	1472	1369	1203	1113	1463	1480	1259	1462	1040	1391	980	1274	1389
OR10A5_1-SLC1A4_1	SLC1A4-CTRL	1205	853	938	1486	892	829	1817	1417	1012	1788	1299	1305	639	948	1019
OR10A5_1-SLC1A4_2	SLC1A4-CTRL	318	205	302	187	225	308	179	360	357	140	624	670	229	304	361
OR10A5_1-SLC1A4_3	SLC1A4-CTRL	669	639	693	741	741	552	822	688	927	767	545	1133	697	911	884
OR10A5_1-SLC1A5_1	SLC1A5-CTRL	1975	1665	1800	1670	1886	1495	1626	1961	1819	1525	1048	2077	1061	1517	1577
OR10A5_1-SLC1A5_2	SLC1A5-CTRL	1468	1325	1681	1439	1553	1476	1615	2014	1841	1472	1836	2206	990	1508	1411
OR10A5_1-SLC1A5_3	SLC1A5-CTRL	1055	796	848	803	967	669	838	1067	836	892	828	767	856	1211	1187
OR10A5_1-SLC20A1_1	SLC20A1-CTRL	477	363	597	495	499	410	570	442	606	320	455	570	504	575	588
OR10A5_1-SLC20A1_2	SLC20A1-CTRL	548	510	502	345	571	337	337	590	301	271	356	194	461	682	767
OR10A5_1-SLC20A1_3	SLC20A1-CTRL	1220	1032	1068	1277	1140	1151	1254	1432	1571	1166	1131	1922	860	1270	1191
OR10A5_1-SLC20A2_1	SLC20A2-CTRL	1256	1073	1399	1220	1402	981	1461	1605	1328	1545	1225	1957	1088	1436	1472
OR10A5_1-SLC20A2_2	SLC20A2-CTRL	784	913	1021	629	1425	902	446	1763	1395	578	1495	1584	1085	1491	1520
OR10A5_1-SLC20A2_3	SLC20A2-CTRL	1741	1214	1260	1794	1497	1208	1939	1750	1925	1747	1367	3222	1075	1526	1509
OR10A5_1-SLC22A17_1	SLC22A17-CTRL	469	419	600	421	530	384	325	600	437	588	429	401	385	492	532
OR10A5_1-SLC22A17_2	SLC22A17-CTRL	1417	967	1193	1378	1257	837	1447	1654	1060	1446	2179	1134	780	1061	1078
OR10A5_1-SLC22A17_3	SLC22A17-CTRL	1691	1354	1702	1499	1638	1614	1845	1812	2069	2576	1147	1888	1174	1500	1645
OR10A5_1-SLC22A18_1	SLC22A18-CTRL	1181	1253	1384	1097	1472	1295	1091	1755	1724	1025	1282	2204	903	1158	1278
OR10A5_1-SLC22A18_2	SLC22A18-CTRL	1048	1003	1062	1141	1527	909	1178	2202	1271	1033	2062	1400	697	1026	1016
OR10A5_1-SLC22A18_3	SLC22A18-CTRL	1284	895	1282	1296	1301	1112	1526	1511	1788	2157	1581	3172	775	1065	1173
OR10A5_1-SLC22A23_1	SLC22A23-CTRL	999	699	964	987	856	778	1021	1131	967	1143	827	1398	701	1047	1059
OR10A5_1-SLC22A23_2	SLC22A23-CTRL	1681	1216	1623	1805	1785	1422	1980	2295	2216	1992	1812	2963	1033	1565	1446
OR10A5_1-SLC22A23_3	SLC22A23-CTRL	893	1171	1343	927	1587	1152	1222	2387	1972	1450	1794	2852	745	1121	1088
OR10A5_1-SLC22A31_1	SLC22A31-CTRL	1328	1069	1144	1164	1095	987	1367	1443	1126	2398	1736	1395	866	1242	1188
OR10A5_1-SLC22A31_2	SLC22A31-CTRL	1046	908	1075	792	754	842	983	1012	1202	1211	995	1408	650	919	896
OR10A5_1-SLC22A31_3	SLC22A31-CTRL	1649	1371	1792	1551	1883	1436	1920	2462	2411	1880	2498	4121	1168	1615	1667
OR10A5_1-SLC22A5_1	SLC22A5-CTRL	897	626	788	813	821	618	1273	1035	880	1945	926	1611	726	875	1001
OR10A5_1-SLC22A5_2	SLC22A5-CTRL	775	757	959	656	956	660	670	1174	1014	525	874	1182	787	1017	1050
OR10A5_1-SLC22A5_3	SLC22A5-CTRL	1330	985	1123	1291	1355	1030	1510	1552	1633	1391	1575	2936	804	1233	1292
OR10A5_1-SLC23A2_1	SLC23A2-CTRL	1515	1307	1623	1407	1441	1226	1497	1902	1547	1179	1961	1795	870	1308	1423
OR10A5_1-SLC23A2_2	SLC23A2-CTRL	1815	1489	1649	1531	1704	1295	1923	2765	1630	2034	2878	2086	1184	1668	1652
OR10A5_1-SLC23A2_3	SLC23A2-CTRL	998	799	973	1003	880	837	1165	803	1122	1195	540	1123	668	981	1018
OR10A5_1-SLC24A1_1	SLC24A1-CTRL	1402	1201	1337	1384	1384	1027	1618	1897	1332	2361	1431	1697	1287	1729	1762
OR10A5_1-SLC24A1_2	SLC24A1-CTRL	1660	1247	1659	1629	1625	1181	1822	2404	1606	2386	3455	2060	1198	1747	1812
OR10A5_1-SLC24A1_3	SLC24A1-CTRL	1125	1047	1003	924	994	692	718	1081	829	550	850	1362	847	1186	1193
OR10A5_1-SLC25A1_1	SLC25A1-CTRL	697	533	665	578	796	590	755	1293	911	645	1637	1552	603	916	950
OR10A5_1-SLC25A1_2	SLC25A1-CTRL	875	909	1050	887	1042	797	947	1640	1039	1170	2108	1461	759	1050	1064
OR10A5_1-SLC25A1_3	SLC25A1-CTRL	1222	970	1140	1158	1691	1070	1119	2462	1384	1150	3703	2065	1003	1387	1424
OR10A5_1-SLC25A10_1	SLC25A10-CTRL	1104	916	1142	1122	1197	966	1374	1523	1444	1720	1621	1623	802	993	1145
OR10A5_1-SLC25A10_2	SLC25A10-CTRL	1375	1340	1638	1275	1540	1394	1401	1479	2052	1390	1554	2688	827	1253	1377
OR10A5_1-SLC25A10_3	SLC25A10-CTRL	1158	1086	1055	1062	1677	1029	1443	2414	1294	2325	2055	1360	881	1088	1221
OR10A5_1-SLC25A11_1	SLC25A11-CTRL	1119	731	1045	1131	1105	973	1107	1543	1116	1192	1255	1018	778	1126	1245
OR10A5_1-SLC25A11_2	SLC25A11-CTRL	551	494	591	424	465	439	391	570	465	455	366	427	446	560	630
OR10A5_1-SLC25A11_3	SLC25A11-CTRL	1012	789	939	812	982	790	793	1174	967	624	754	1145	641	1011	1029
OR10A5_1-SLC25A12_1	SLC25A12-CTRL	1535	1428	1586	1565	1767	1470	1849	2820	2018	2353	3157	2730	1025	1495	1508
OR10A5_1-SLC25A12_2	SLC25A12-CTRL	1617	1657	2085	1656	2032	1627	1986	2667	1993	2481	2442	3092	1363	1957	1993
OR10A5_1-SLC25A12_3	SLC25A12-CTRL	1487	1067	1320	1244	1080	1221	1343	1187	1389	1541	903	1690	1168	1488	1462
OR10A5_1-SLC25A13_1	SLC25A13-CTRL	1853	1534	1830	1500	1717	1454	1465	2464	2218	1077	2162	3405	1331	1856	1893
OR10A5_1-SLC25A13_2	SLC25A13-CTRL	1157	1004	1252	1085	1144	1087	1509	1842	1372	1438	1928	1497	884	1235	1242
OR10A5_1-SLC25A13_3	SLC25A13-CTRL	1185	985	923	1148	1300	707	1462	1501	779	1552	1306	687	846	1214	1323
OR10A5_1-SLC25A14_1	SLC25A14-CTRL	868	864	856	771	1283	652	944	1627	837	1331	1435	1152	745	1064	1056
OR10A5_1-SLC25A14_2	SLC25A14-CTRL	1024	911	1071	1001	1391	1041	1083	2419	1270	1426	3913	1098	933	1221	1305
OR10A5_1-SLC25A14_3	SLC25A14-CTRL	1177	1128	1261	1163	1673	1065	1481	2097	1192	1798	2209	1429	970	1331	1295
OR10A5_1-SLC25A15_1	SLC25A15-CTRL	1346	1103	1215	1144	1314	875	1479	1847	1236	1683	1645	1411	963	1290	1312
OR10A5_1-SLC25A15_2	SLC25A15-CTRL	1326	800	1186	1066	916	942	1347	1206	1151	1300	1023	1402	822	1101	1184
OR10A5_1-SLC25A15_3	SLC25A15-CTRL	1008	703	889	930	804	762	1207	708	1011	1721	406	879	664	901	994
OR10A5_1-SLC25A16_1	SLC25A16-CTRL	1095	1064	974	1008	1207	787	1149	1491	1286	853	975	1920	982	1449	1410
OR10A5_1-SLC25A16_2	SLC25A16-CTRL	788	560	712	639	521	535	964	531	696	1275	484	655	517	762	887
OR10A5_1-SLC25A16_3	SLC25A16-CTRL	839	839	821	878	1029	680	965	1404	1010	942	1238	1182	588	848	854
OR10A5_1-SLC25A17_1	SLC25A17-CTRL	513	412	470	432	464	387	320	878	541	183	939	741	418	524	553
OR10A5_1-SLC25A17_2	SLC25A17-CTRL	858	587	810	592	803	755	901	696	842	1172	580	1106	555	762	827
OR10A5_1-SLC25A17_3	SLC25A17-CTRL	812	580	645	671	689	530	858	746	686	794	732	465	583	799	842
OR10A5_1-SLC25A19_1	SLC25A19-CTRL	1539	1275	1345	1348	1676	1128	1167	2364	1389	804	2214	1633	917	1259	1343
OR10A5_1-SLC25A19_2	SLC25A19-CTRL	968	872	950	679	920	589	715	1089	686	617	694	716	711	1016	1020
OR10A5_1-SLC25A19_3	SLC25A19-CTRL	1104	788	990	1083	1097	704	1250	1232	820	1812	1022	1019	648	878	1058
OR10A5_1-SLC25A20_1	SLC25A20-CTRL	1019	684	750	920	807	634	1133	1169	923	1175	1217	1589	782	1135	1176
OR10A5_1-SLC25A20_2	SLC25A20-CTRL	1251	1034	1032	1088	965	815	1319	1344	1119	1165	1536	1303	986	1466	1441
OR10A5_1-SLC25A20_3	SLC25A20-CTRL	1834	1482	1883	1842	1614	1591	2446	1773	2041	2883	1239	2176	917	1119	1223
OR10A5_1-SLC25A21_1	SLC25A21-CTRL	1028	780	923	923	1081	765	1291	1563	965	2203	1498	1626	772	1080	1026
OR10A5_1-SLC25A21_2	SLC25A21-CTRL	1180	876	1115	1283	1242	1038	2025	1349	1446	2496	890	2252	877	1211	1275
OR10A5_1-SLC25A21_3	SLC25A21-CTRL	1046	770	895	1083	897	914	1467	1060	1357	2172	920	2883	732	956	941
OR10A5_1-SLC25A22_1	SLC25A22-CTRL	1077	1006	1035	833	1188	991	1204	1089	990	2392	1023	883	838	1213	1267
OR10A5_1-SLC25A22_2	SLC25A22-CTRL	1841	1433	1583	1747	2029	1226	1918	2689	1564	2423	2319	1509	1066	1521	1583
OR10A5_1-SLC25A22_3	SLC25A22-CTRL	1269	1079	1430	1135	1460	1072	1152	1720	1257	1204	1193	1029	879	1211	1170
OR10A5_1-SLC25A23_1	SLC25A23-CTRL	784	851	901	819	1057	902	796	1327	1405	809	1471	1801	699	865	912
OR10A5_1-SLC25A23_2	SLC25A23-CTRL	958	782	918	777	781	719	886	1270	909	839	1646	1154	694	1054	1032
OR10A5_1-SLC25A23_3	SLC25A23-CTRL	1406	1060	1088	1248	1180	1035	1247	1499	1500	1352	1518	1667	914	1265	1248
OR10A5_1-SLC25A24_1	SLC25A24-CTRL	1214	1130	1243	1065	1090	931	1000	1125	1264	951	1019	1162	840	1185	1100
OR10A5_1-SLC25A24_2	SLC25A24-CTRL	1890	1239	1718	1508	1608	1520	2099	1944	2056	1764	1526	2678	1192	1596	1721
OR10A5_1-SLC25A24_3	SLC25A24-CTRL	988	741	821	679	841	647	479	1098	804	657	836	802	792	1102	1194
OR10A5_1-SLC25A25_1	SLC25A25-CTRL	1542	1270	1464	1422	1280	1071	1741	1237	987	1802	1437	841	1119	1549	1687
OR10A5_1-SLC25A25_2	SLC25A25-CTRL	1115	797	1091	833	967	803	804	1355	975	817	1357	858	731	1158	1061
OR10A5_1-SLC25A25_3	SLC25A25-CTRL	705	770	789	509	729	566	487	1011	794	577	1099	698	588	795	801
OR10A5_1-SLC25A26_1	SLC25A26-CTRL	1855	1533	1812	1501	2031	1541	1449	1683	1787	958	959	1647	1352	1813	1768
OR10A5_1-SLC25A26_2	SLC25A26-CTRL	532	422	494	393	382	331	62	61	82	4	33	21	527	776	782
OR10A5_1-SLC25A26_3	SLC25A26-CTRL	1118	821	1113	834	683	745	245	343	266	58	75	102	803	1066	1141
OR10A5_1-SLC25A27_1	SLC25A27-CTRL	1821	1678	1637	1512	1890	1275	1953	2551	2037	2107	2389	2564	1344	1945	1849
OR10A5_1-SLC25A27_2	SLC25A27-CTRL	1019	904	982	851	1021	664	1277	1263	1014	1683	867	2448	686	990	1022
OR10A5_1-SLC25A27_3	SLC25A27-CTRL	1225	902	1090	1046	977	889	1618	1362	1347	1945	1689	1754	991	1362	1401
OR10A5_1-SLC25A28_1	SLC25A28-CTRL	1310	1253	1381	1185	1289	1033	1141	1656	887	1235	1901	1024	1165	1611	1544
OR10A5_1-SLC25A28_2	SLC25A28-CTRL	1568	906	1321	1449	1097	916	1468	1556	1215	1511	1479	1287	947	1276	1295
OR10A5_1-SLC25A28_3	SLC25A28-CTRL	835	548	870	757	797	796	868	848	933	1053	641	669	535	746	771
OR10A5_1-SLC25A29_1	SLC25A29-CTRL	1534	1177	1360	1826	1852	1196	1576	2592	1651	1553	3272	2216	936	1373	1486
OR10A5_1-SLC25A29_2	SLC25A29-CTRL	1712	1416	1330	1702	1614	1357	1944	1879	1591	1700	1186	2041	959	1388	1519
OR10A5_1-SLC25A29_3	SLC25A29-CTRL	1238	1361	1601	1338	1825	1500	1641	2941	1969	1435	2753	2339	961	1400	1375
OR10A5_1-SLC25A3_1	SLC25A3-CTRL	665	557	573	209	215	233	25	117	89	18	34	32	607	914	908
OR10A5_1-SLC25A3_2	SLC25A3-CTRL	958	736	885	257	327	197	29	169	70	26	130	95	863	1212	1247
OR10A5_1-SLC25A3_3	SLC25A3-CTRL	719	585	686	266	219	206	150	94	169	83	48	37	767	1103	1130
OR10A5_1-SLC25A30_1	SLC25A30-CTRL	1002	867	1035	814	761	892	1171	1027	1231	1385	980	1185	1027	1358	1439
OR10A5_1-SLC25A30_2	SLC25A30-CTRL	1350	1068	1153	1439	1051	1103	1718	1556	1453	1770	1439	1291	931	1350	1389
OR10A5_1-SLC25A30_3	SLC25A30-CTRL	1588	1304	1618	1503	1245	1280	1476	1360	1683	1702	1474	2131	1585	2065	2094
OR10A5_1-SLC25A32_1	SLC25A32-CTRL	331	399	482	237	578	341	449	408	400	439	292	516	322	445	440
OR10A5_1-SLC25A32_2	SLC25A32-CTRL	1499	974	1234	1679	1074	1090	1799	1361	1172	1809	962	1464	858	1209	1209
OR10A5_1-SLC25A32_3	SLC25A32-CTRL	1227	898	1124	1014	1152	800	1207	1471	1390	1362	1321	1946	894	1094	1256
OR10A5_1-SLC25A33_1	SLC25A33-CTRL	1117	768	815	831	846	609	1003	985	941	964	838	1223	721	861	961
OR10A5_1-SLC25A33_2	SLC25A33-CTRL	555	301	384	309	426	491	371	450	499	422	349	684	324	439	466
OR10A5_1-SLC25A33_3	SLC25A33-CTRL	1072	862	984	1176	896	811	978	1315	973	787	893	1277	666	1006	952
OR10A5_1-SLC25A36_1	SLC25A36-CTRL	970	810	966	929	1115	865	1179	1562	1126	1413	1206	898	845	1240	1238
OR10A5_1-SLC25A36_2	SLC25A36-CTRL	577	507	590	735	708	660	980	988	936	1030	778	972	467	636	673
OR10A5_1-SLC25A36_3	SLC25A36-CTRL	685	483	509	740	681	475	757	1077	541	602	1254	684	483	728	683
OR10A5_1-SLC25A37_1	SLC25A37-CTRL	959	527	680	775	501	482	863	685	706	902	490	522	588	791	790
OR10A5_1-SLC25A37_2	SLC25A37-CTRL	953	887	919	774	1387	755	744	1975	953	636	2168	930	662	887	994
OR10A5_1-SLC25A37_3	SLC25A37-CTRL	1390	1129	1300	1545	1448	1157	1451	1933	1310	1732	1519	1299	1032	1443	1369
OR10A5_1-SLC25A38_1	SLC25A38-CTRL	1474	1018	1100	1524	1453	890	1528	1707	1012	1384	1294	1004	817	1032	1089
OR10A5_1-SLC25A38_2	SLC25A38-CTRL	1316	1239	1373	1136	1452	1234	1483	1734	1454	2316	1115	1659	1080	1458	1504
OR10A5_1-SLC25A38_3	SLC25A38-CTRL	2245	1614	1994	2090	1951	1815	2318	2480	2207	2814	2176	2646	1365	1822	1855
OR10A5_1-SLC25A39_1	SLC25A39-CTRL	1051	745	963	921	812	889	1139	944	1506	1105	761	2552	609	850	977
OR10A5_1-SLC25A39_2	SLC25A39-CTRL	1230	778	1375	1016	919	1068	1164	1220	1491	1305	850	1408	835	1083	1005
OR10A5_1-SLC25A39_3	SLC25A39-CTRL	950	782	980	950	1026	1066	1060	1097	1533	1519	965	1554	626	967	1008
OR10A5_1-SLC25A4_1	SLC25A4-CTRL	1040	704	907	896	701	804	992	1197	1060	1005	1015	1280	711	1091	1051
OR10A5_1-SLC25A4_2	SLC25A4-CTRL	1681	1129	1807	1863	1770	1615	2077	2100	2006	2353	1606	2275	1080	1482	1655
OR10A5_1-SLC25A4_3	SLC25A4-CTRL	664	488	712	540	779	476	558	836	579	447	954	700	458	657	664
OR10A5_1-SLC25A40_1	SLC25A40-CTRL	869	669	685	661	965	585	908	1131	864	974	875	1256	595	900	813
OR10A5_1-SLC25A40_2	SLC25A40-CTRL	869	725	711	916	756	596	1324	802	709	1408	498	767	518	782	763
OR10A5_1-SLC25A40_3	SLC25A40-CTRL	706	519	769	758	734	691	720	1099	1019	735	971	1361	567	706	673
OR10A5_1-SLC25A42_1	SLC25A42-CTRL	860	648	837	769	637	571	841	530	973	1054	272	1371	746	1020	1108
OR10A5_1-SLC25A42_2	SLC25A42-CTRL	1065	1097	1160	924	1195	827	966	1314	899	1035	798	933	1049	1491	1698
OR10A5_1-SLC25A42_3	SLC25A42-CTRL	1271	1165	1475	1078	1227	1329	1043	1539	1597	1016	1199	1936	845	1277	1281
OR10A5_1-SLC25A43_1	SLC25A43-CTRL	1271	1181	1266	1298	1433	1154	1645	1706	1595	1771	1204	1973	1034	1352	1468
OR10A5_1-SLC25A43_2	SLC25A43-CTRL	965	779	867	1043	1065	686	901	1621	934	1033	1454	2108	556	972	897
OR10A5_1-SLC25A43_3	SLC25A43-CTRL	1591	1488	1464	1785	1746	1140	2451	2254	1413	3243	2015	1389	986	1305	1459
OR10A5_1-SLC25A44_1	SLC25A44-CTRL	1802	1331	1356	1723	1523	1054	2526	1833	1526	4496	1241	2087	1313	1734	1777
OR10A5_1-SLC25A44_2	SLC25A44-CTRL	1286	819	1205	1280	921	928	1179	947	1034	1063	619	922	804	1186	1270
OR10A5_1-SLC25A44_3	SLC25A44-CTRL	731	610	646	651	700	390	712	991	491	1063	1104	288	674	861	928
OR10A5_1-SLC25A45_1	SLC25A45-CTRL	968	962	1006	820	1117	777	1028	1662	1007	1090	1338	1285	863	1184	1178
OR10A5_1-SLC25A45_2	SLC25A45-CTRL	1629	1356	1304	1313	1805	1034	1710	2855	1570	1953	3469	1430	1157	1621	1725
OR10A5_1-SLC25A45_3	SLC25A45-CTRL	878	658	831	1252	1099	813	1217	1265	801	999	925	681	627	814	877
OR10A5_1-SLC25A46_1	SLC25A46-CTRL	1254	905	1180	1301	1103	951	1460	1232	1183	1426	776	1301	901	1196	1221
OR10A5_1-SLC25A46_2	SLC25A46-CTRL	470	444	533	337	504	350	214	787	382	75	541	380	444	670	704
OR10A5_1-SLC25A46_3	SLC25A46-CTRL	1338	1342	1344	1406	1892	1154	1345	2821	1496	1512	2496	1929	1057	1324	1504
OR10A5_1-SLC25A48_1	SLC25A48-CTRL	1105	1013	1127	1120	1389	1066	1265	1723	1093	1201	1540	1181	761	1117	1155
OR10A5_1-SLC25A48_2	SLC25A48-CTRL	973	891	1085	1007	1511	995	1190	2051	1412	1491	1942	1803	848	1128	1179
OR10A5_1-SLC25A48_3	SLC25A48-CTRL	1543	1053	1296	1413	1155	1122	1407	1341	1528	1718	1004	1953	872	1290	1304
OR10A5_1-SLC25A5_1	SLC25A5-CTRL	918	802	804	550	828	653	518	964	558	398	569	363	975	1328	1297
OR10A5_1-SLC25A5_2	SLC25A5-CTRL	1394	1213	1250	1472	1388	1199	1459	1920	1744	1290	1310	1919	984	1348	1420
OR10A5_1-SLC25A5_3	SLC25A5-CTRL	1927	1718	2012	1476	1715	1547	1247	1698	1666	1018	1105	1142	1521	1838	1914
OR10A5_1-SLC25A51_1	SLC25A51-CTRL	1562	1549	1351	810	1090	590	657	937	409	693	879	390	1590	2160	2335
OR10A5_1-SLC25A51_2	SLC25A51-CTRL	1040	621	875	1087	964	874	1070	1232	1540	1358	1269	2601	579	758	867
OR10A5_1-SLC25A51_3	SLC25A51-CTRL	451	463	471	429	437	313	202	183	149	82	103	141	434	546	523
OR10A5_1-SLC25A53_1	SLC25A53-CTRL	1758	1546	1691	1757	1588	1612	1555	1903	1878	1367	1901	2039	1076	1535	1475
OR10A5_1-SLC25A53_2	SLC25A53-CTRL	1352	851	1350	1368	1133	987	1507	1375	1017	1972	1134	1086	956	1462	1540
OR10A5_1-SLC25A53_3	SLC25A53-CTRL	2153	1791	1729	2263	1953	1728	2833	2844	2393	2863	3541	3092	1299	1846	1829
OR10A5_1-SLC25A6_1	SLC25A6-CTRL	2300	1826	2273	2060	2490	1988	2347	3310	2334	2469	4130	2229	1588	2200	2154
OR10A5_1-SLC25A6_2	SLC25A6-CTRL	1032	1036	996	1009	1112	849	941	1575	1066	1191	2208	1287	753	973	936
OR10A5_1-SLC25A6_3	SLC25A6-CTRL	810	505	764	835	776	656	1096	1212	659	1528	1133	932	481	728	679
OR10A5_1-SLC26A11_1	SLC26A11-CTRL	884	755	1003	617	840	557	825	1307	720	1189	1043	1166	695	997	1070
OR10A5_1-SLC26A11_2	SLC26A11-CTRL	1470	1307	1608	1320	1806	1352	1095	1988	1792	1029	1384	2570	1145	1591	1612
OR10A5_1-SLC26A11_3	SLC26A11-CTRL	921	767	1027	875	955	854	948	895	1216	969	812	1453	587	754	821
OR10A5_1-SLC26A2_1	SLC26A2-CTRL	395	496	661	301	670	354	230	934	340	196	681	444	446	668	608
OR10A5_1-SLC26A2_2	SLC26A2-CTRL	611	517	522	546	843	320	517	1418	436	499	1847	504	476	665	712
OR10A5_1-SLC26A2_3	SLC26A2-CTRL	930	619	830	760	812	725	869	1141	1036	875	1090	1228	604	855	905
OR10A5_1-SLC26A6_1	SLC26A6-CTRL	1113	1091	1270	1163	1138	930	1439	1423	1266	1686	1302	1277	900	1305	1267
OR10A5_1-SLC26A6_2	SLC26A6-CTRL	848	566	816	767	795	566	842	779	897	769	691	1081	645	953	1092
OR10A5_1-SLC26A6_3	SLC26A6-CTRL	1143	959	1071	940	1194	817	902	1908	847	808	2467	1020	753	992	1046
OR10A5_1-SLC27A1_1	SLC27A1-CTRL	1650	1314	1599	1652	1631	1708	1860	2023	2378	1804	1573	2661	947	1279	1346
OR10A5_1-SLC27A1_2	SLC27A1-CTRL	1969	1669	1800	2043	1933	1784	2583	2526	2723	3068	2177	3877	1065	1559	1565
OR10A5_1-SLC27A1_3	SLC27A1-CTRL	1047	927	1103	960	866	895	1188	829	1002	1490	508	1105	889	1289	1186
OR10A5_1-SLC27A2_1	SLC27A2-CTRL	1950	1289	1512	1899	1627	916	2385	2645	1273	3074	2380	1190	1505	2064	2269
OR10A5_1-SLC27A2_2	SLC27A2-CTRL	858	599	851	824	815	666	1030	1053	829	1657	748	1353	536	766	881
OR10A5_1-SLC27A2_3	SLC27A2-CTRL	977	658	1113	1060	703	839	1165	1025	976	1429	1371	930	694	996	1007
OR10A5_1-SLC27A3_1	SLC27A3-CTRL	834	798	967	776	798	695	828	760	1383	777	759	2328	976	1274	1346
OR10A5_1-SLC27A3_2	SLC27A3-CTRL	1104	713	836	1032	936	613	1006	1281	780	1371	1130	724	863	1371	1425
OR10A5_1-SLC27A3_3	SLC27A3-CTRL	840	714	852	837	815	762	887	962	853	892	791	1023	737	1030	1096
OR10A5_1-SLC27A4_1	SLC27A4-CTRL	1213	881	871	1189	1114	670	936	1577	733	630	1839	823	762	952	1118
OR10A5_1-SLC27A4_2	SLC27A4-CTRL	1173	929	1175	1160	1013	939	1595	1332	1590	1699	1004	2306	914	1198	1249
OR10A5_1-SLC27A4_3	SLC27A4-CTRL	462	371	366	496	374	295	441	653	455	492	714	762	296	390	415
OR10A5_1-SLC27A5_1	SLC27A5-CTRL	760	746	882	827	918	811	719	1439	1112	782	1486	1253	541	822	816
OR10A5_1-SLC27A5_2	SLC27A5-CTRL	748	648	753	706	712	512	849	1241	478	999	1369	312	591	809	825
OR10A5_1-SLC27A5_3	SLC27A5-CTRL	1207	878	1243	1066	1296	1093	916	1589	1021	1029	1156	827	635	938	989
OR10A5_1-SLC27A6_1	SLC27A6-CTRL	549	441	599	476	598	510	500	834	578	757	790	848	430	528	566
OR10A5_1-SLC27A6_2	SLC27A6-CTRL	1625	1343	1540	1649	1792	1381	2166	2133	1743	2570	1823	2307	1369	1803	2000
OR10A5_1-SLC27A6_3	SLC27A6-CTRL	1203	870	1615	1158	1122	1129	1378	1472	1511	1919	1331	2256	891	1239	1282
OR10A5_1-SLC29A1_1	SLC29A1-CTRL	2296	1835	2177	2141	2394	1942	2953	2629	2511	4190	2262	3126	1502	2060	2096
OR10A5_1-SLC29A1_2	SLC29A1-CTRL	1602	1209	1403	1528	1311	1019	2167	2217	1411	2540	1809	1588	1094	1592	1592
OR10A5_1-SLC29A1_3	SLC29A1-CTRL	1749	1713	1422	1373	1962	1211	1877	2905	1637	1918	3420	1742	1465	2087	1998
OR10A5_1-SLC29A2_1	SLC29A2-CTRL	1129	882	1074	885	1044	958	1066	1668	1172	1394	1391	1551	744	1150	1095
OR10A5_1-SLC29A2_2	SLC29A2-CTRL	1194	823	1248	1438	961	942	1442	1093	1199	1412	806	1265	849	1040	1107
OR10A5_1-SLC29A2_3	SLC29A2-CTRL	1053	954	907	1286	1649	973	1695	2556	1263	2306	2856	1549	869	1212	1171
OR10A5_1-SLC29A3_1	SLC29A3-CTRL	904	789	1200	1006	1157	981	1042	1808	1433	1207	2371	1999	696	948	1076
OR10A5_1-SLC29A3_2	SLC29A3-CTRL	1064	1028	1127	776	1135	1081	890	1296	1532	668	1060	1755	711	892	1013
OR10A5_1-SLC29A3_3	SLC29A3-CTRL	1988	1821	1712	1668	1884	1473	2090	2346	1886	2246	2051	2485	1396	1966	1987
OR10A5_1-SLC29A4_1	SLC29A4-CTRL	920	776	952	967	977	889	794	1352	1312	778	1676	1982	658	877	1000
OR10A5_1-SLC29A4_2	SLC29A4-CTRL	1531	1155	1584	1436	1431	1289	1572	1939	1707	1791	1922	1811	964	1354	1480
OR10A5_1-SLC29A4_3	SLC29A4-CTRL	1543	1399	1788	1525	1793	1600	1908	2676	1643	2679	2432	1740	985	1421	1382
OR10A5_1-SLC2A1_1	SLC2A1-CTRL	1800	1539	1632	1523	2285	1399	2143	3508	1593	2565	3559	1521	1038	1367	1497
OR10A5_1-SLC2A1_2	SLC2A1-CTRL	760	775	921	631	800	630	469	1095	736	421	1395	867	558	676	687
OR10A5_1-SLC2A1_3	SLC2A1-CTRL	1418	1360	1575	1150	1497	1256	1288	2265	1305	1515	1916	1567	1013	1520	1622
OR10A5_1-SLC2A11_1	SLC2A11-CTRL	1197	813	1327	1339	1320	1137	1616	1799	1623	1986	1605	1862	951	1307	1388
OR10A5_1-SLC2A11_2	SLC2A11-CTRL	1540	1231	1563	1353	1431	1250	1370	1891	1758	1375	1660	2530	1072	1293	1449
OR10A5_1-SLC2A11_3	SLC2A11-CTRL	1314	1073	1163	1094	1213	829	1254	1599	1251	1665	1993	1492	966	1244	1308
OR10A5_1-SLC2A13_1	SLC2A13-CTRL	974	837	1176	732	1078	1020	871	1179	1063	677	1065	1349	821	1237	1242
OR10A5_1-SLC2A13_2	SLC2A13-CTRL	1571	1572	1477	1617	1884	1307	1694	2409	1816	1766	1823	2160	1337	1829	1859
OR10A5_1-SLC2A13_3	SLC2A13-CTRL	1127	1461	1665	1259	1898	1270	2006	2622	1461	3214	2576	1978	940	1202	1174
OR10A5_1-SLC2A3_1	SLC2A3-CTRL	1480	1382	1449	1372	1621	1197	1837	2069	1469	2027	1742	1533	1145	1588	1676
OR10A5_1-SLC2A3_2	SLC2A3-CTRL	1168	871	1003	1034	1191	1034	1209	1550	1148	1461	1186	1226	860	1225	1236
OR10A5_1-SLC2A3_3	SLC2A3-CTRL	158	116	156	134	150	134	86	211	177	103	126	246	93	121	129
OR10A5_1-SLC2A6_1	SLC2A6-CTRL	1272	972	1188	1513	1216	955	1917	1734	1201	2577	1551	1432	900	1218	1227
OR10A5_1-SLC2A6_2	SLC2A6-CTRL	1466	1083	1253	1467	1308	1053	1684	1794	1080	1677	1222	1650	839	1148	1312
OR10A5_1-SLC2A6_3	SLC2A6-CTRL	2121	1592	1827	1938	2018	1522	2208	2444	2021	2718	1748	2317	1220	1656	1691
OR10A5_1-SLC2A8_1	SLC2A8-CTRL	774	600	797	911	726	622	804	955	766	1002	720	879	638	922	889
OR10A5_1-SLC2A8_2	SLC2A8-CTRL	995	811	854	1011	1044	826	918	1153	972	1012	855	1032	833	1167	1182
OR10A5_1-SLC2A8_3	SLC2A8-CTRL	1269	954	1139	1264	1396	1042	1566	1684	774	1700	1522	669	832	1094	1133
OR10A5_1-SLC30A1_1	SLC30A1-CTRL	673	602	761	615	725	584	1001	1075	870	1334	889	1235	488	695	706
OR10A5_1-SLC30A1_2	SLC30A1-CTRL	1201	905	1341	1150	1126	1003	1377	1825	1391	1899	1740	1800	818	1107	1160
OR10A5_1-SLC30A1_3	SLC30A1-CTRL	869	852	1044	879	972	877	1019	1589	1385	1107	1499	1745	642	899	870
OR10A5_1-SLC30A3_1	SLC30A3-CTRL	1865	1373	1714	2217	2546	1658	2715	3478	2754	3489	3469	4260	1228	1767	1702
OR10A5_1-SLC30A3_2	SLC30A3-CTRL	428	343	362	372	551	390	276	741	612	306	591	533	329	501	564
OR10A5_1-SLC30A3_3	SLC30A3-CTRL	1068	942	1053	1019	1149	1009	1134	2087	1202	1415	2060	1677	662	865	921
OR10A5_1-SLC30A4_1	SLC30A4-CTRL	449	370	431	384	597	420	896	893	695	2061	1073	569	471	662	716
OR10A5_1-SLC30A4_2	SLC30A4-CTRL	703	592	809	786	804	550	1179	975	877	1280	827	1201	617	777	855
OR10A5_1-SLC30A4_3	SLC30A4-CTRL	1528	1078	1361	1380	1269	1083	1996	1930	1564	2028	1964	2437	1133	1503	1583
OR10A5_1-SLC30A5_1	SLC30A5-CTRL	578	444	476	508	399	458	638	615	469	605	660	625	444	681	709
OR10A5_1-SLC30A5_2	SLC30A5-CTRL	1381	941	1259	1530	1108	1078	1779	1486	1145	2195	1563	1633	1148	1515	1524
OR10A5_1-SLC30A5_3	SLC30A5-CTRL	542	541	571	655	799	559	888	1338	931	1608	1341	1886	495	669	612
OR10A5_1-SLC30A6_1	SLC30A6-CTRL	1346	929	1341	1075	1281	937	1306	1780	1173	1557	1561	1571	1358	1674	1848
OR10A5_1-SLC30A6_2	SLC30A6-CTRL	1231	1002	1081	1106	1179	778	1215	1538	923	1394	1644	1205	926	1233	1292
OR10A5_1-SLC30A6_3	SLC30A6-CTRL	1140	960	1105	1129	1098	745	928	1015	674	1018	698	672	846	1148	1350
OR10A5_1-SLC30A7_1	SLC30A7-CTRL	981	514	652	855	645	541	1014	998	899	1024	988	1437	527	846	829
OR10A5_1-SLC30A7_2	SLC30A7-CTRL	1762	1518	1605	1578	1919	1178	2063	1877	1379	2168	1128	1200	1366	1928	2015
OR10A5_1-SLC30A7_3	SLC30A7-CTRL	1533	1553	1479	1364	1654	1042	1616	2880	1365	1400	5683	1533	1295	1791	1967
OR10A5_1-SLC30A9_1	SLC30A9-CTRL	821	819	942	483	740	481	167	573	133	43	526	96	771	951	1071
OR10A5_1-SLC30A9_2	SLC30A9-CTRL	1197	1105	1470	1329	1406	1348	1287	1738	1490	764	912	1434	846	1225	1359
OR10A5_1-SLC30A9_3	SLC30A9-CTRL	1220	1024	1270	482	495	512	139	173	131	65	50	31	979	1462	1456
OR10A5_1-SLC31A1_1	SLC31A1-CTRL	895	690	748	894	687	555	780	765	485	580	498	442	595	797	873
OR10A5_1-SLC31A1_2	SLC31A1-CTRL	778	905	890	755	969	660	764	1001	722	692	736	413	785	1132	1102
OR10A5_1-SLC31A1_3	SLC31A1-CTRL	962	940	1154	858	819	920	730	765	1228	744	481	1250	885	1352	1267
OR10A5_1-SLC31A2_1	SLC31A2-CTRL	2160	1800	1982	1864	1906	1701	2148	2457	2033	2284	2218	2553	1251	1714	1835
OR10A5_1-SLC31A2_2	SLC31A2-CTRL	1295	834	1049	1264	1054	864	1050	1337	1086	922	1136	1336	656	951	988
OR10A5_1-SLC31A2_3	SLC31A2-CTRL	1354	1255	1548	1127	1877	1305	1419	2373	1652	1668	2560	2259	1107	1536	1560
OR10A5_1-SLC33A1_1	SLC33A1-CTRL	1172	1120	1477	760	1173	1267	591	1036	1297	343	632	1428	923	1309	1401
OR10A5_1-SLC33A1_2	SLC33A1-CTRL	764	604	723	774	689	508	747	567	559	772	478	397	647	813	897
OR10A5_1-SLC33A1_3	SLC33A1-CTRL	1084	1009	1076	803	901	763	369	828	746	212	662	617	1238	1665	1711
OR10A5_1-SLC35A1_1	SLC35A1-CTRL	1353	1074	1126	1460	1380	968	2011	1935	1191	2299	1759	1483	882	1199	1243
OR10A5_1-SLC35A1_2	SLC35A1-CTRL	1873	1649	2032	1850	2283	1960	2499	3064	2928	3210	2805	3304	1359	1867	2003
OR10A5_1-SLC35A1_3	SLC35A1-CTRL	1045	747	680	809	797	643	1193	1024	1035	1132	916	1508	590	784	844
OR10A5_1-SLC35A2_1	SLC35A2-CTRL	966	874	1170	889	1269	1016	1145	2063	1406	1279	2311	1479	851	1294	1307
OR10A5_1-SLC35A2_2	SLC35A2-CTRL	941	729	882	819	979	817	989	1114	1123	1139	933	1006	733	1032	1033
OR10A5_1-SLC35A2_3	SLC35A2-CTRL	842	808	779	678	876	647	451	673	552	174	487	254	653	885	1002
OR10A5_1-SLC35A3_1	SLC35A3-CTRL	1435	1047	1261	1538	1608	949	1842	2237	1114	1770	1712	1377	988	1369	1464
OR10A5_1-SLC35A3_2	SLC35A3-CTRL	883	646	968	926	742	659	1302	930	1019	1761	743	1610	704	935	994
OR10A5_1-SLC35A3_3	SLC35A3-CTRL	346	454	388	379	432	321	582	502	290	748	392	269	319	559	511
OR10A5_1-SLC35A4_1	SLC35A4-CTRL	1128	838	1147	1185	1311	1003	1329	1504	1169	1521	924	999	776	1133	1136
OR10A5_1-SLC35A4_2	SLC35A4-CTRL	1391	1078	1205	981	1250	909	754	1345	1213	583	932	1513	882	1208	1235
OR10A5_1-SLC35A4_3	SLC35A4-CTRL	1827	1584	1811	2025	1709	1653	2137	2729	2504	2279	2538	3416	1167	1546	1687
OR10A5_1-SLC35A5_1	SLC35A5-CTRL	1334	1118	1359	1135	1057	1166	1482	1091	1501	1319	794	1680	1297	1768	1871
OR10A5_1-SLC35A5_2	SLC35A5-CTRL	1570	1240	1425	1405	1507	1177	1610	2223	1515	2008	2493	1972	1147	1521	1633
OR10A5_1-SLC35A5_3	SLC35A5-CTRL	1371	979	1321	1245	1222	953	1432	1850	1143	1566	1575	1637	889	1278	1204
OR10A5_1-SLC35B1_1	SLC35B1-CTRL	718	550	667	42	57	33	4	3	3	10	9	4	799	1185	1225
OR10A5_1-SLC35B1_2	SLC35B1-CTRL	631	523	736	241	116	156	128	60	142	101	60	377	711	954	1013
OR10A5_1-SLC35B1_3	SLC35B1-CTRL	634	433	512	53	43	17	18	27	5	7	4	5	503	650	610
OR10A5_1-SLC35B2_1	SLC35B2-CTRL	896	707	1019	877	827	824	701	947	911	616	746	881	689	1052	983
OR10A5_1-SLC35B2_2	SLC35B2-CTRL	911	788	1173	851	897	738	1014	809	952	993	527	945	830	1182	1183
OR10A5_1-SLC35B2_3	SLC35B2-CTRL	1523	1047	1447	1454	1684	1166	1817	2086	1183	2240	1847	1086	908	1253	1403
OR10A5_1-SLC35B3_1	SLC35B3-CTRL	1084	1039	1214	896	1226	892	772	1474	1154	676	924	1477	995	1298	1445
OR10A5_1-SLC35B3_2	SLC35B3-CTRL	420	439	490	509	515	421	588	560	523	467	474	1017	403	513	564
OR10A5_1-SLC35B3_3	SLC35B3-CTRL	813	656	942	930	895	722	939	1360	1008	948	1249	1073	663	1034	1109
OR10A5_1-SLC35B4_1	SLC35B4-CTRL	575	717	565	496	616	498	410	565	476	332	349	399	541	766	704
OR10A5_1-SLC35B4_2	SLC35B4-CTRL	349	324	519	336	473	262	475	569	379	562	343	363	310	430	437
OR10A5_1-SLC35B4_3	SLC35B4-CTRL	2173	1773	2183	2153	2056	1722	2172	2219	1865	2101	1706	1587	1318	1783	1835
OR10A5_1-SLC35C1_1	SLC35C1-CTRL	645	699	796	541	939	608	654	1076	665	880	611	652	502	834	827
OR10A5_1-SLC35C1_2	SLC35C1-CTRL	1462	1033	1339	1603	1413	921	1503	1888	1204	1591	1975	1049	916	1316	1525
OR10A5_1-SLC35C1_3	SLC35C1-CTRL	877	662	831	824	794	713	881	1028	1046	955	792	1942	590	882	893
OR10A5_1-SLC35C2_1	SLC35C2-CTRL	1839	1093	1474	1965	1598	1423	2734	2300	2086	3793	1944	2311	940	1425	1523
OR10A5_1-SLC35C2_2	SLC35C2-CTRL	1358	1222	1383	1333	1445	1088	1500	1853	1371	1188	1298	1389	1001	1204	1299
OR10A5_1-SLC35C2_3	SLC35C2-CTRL	1638	1462	1629	1691	1870	1397	2113	2270	1536	2154	1785	1766	1157	1590	1608
OR10A5_1-SLC35D1_1	SLC35D1-CTRL	707	646	654	620	608	600	912	803	887	1088	439	1043	517	709	782
OR10A5_1-SLC35D1_2	SLC35D1-CTRL	517	394	571	486	669	409	414	962	595	283	1054	637	412	581	663
OR10A5_1-SLC35D1_3	SLC35D1-CTRL	643	659	850	604	823	722	601	1240	1051	627	1241	1608	601	901	858
OR10A5_1-SLC35D2_1	SLC35D2-CTRL	1622	1131	1572	1531	1492	1516	1947	2263	2004	2947	2292	2931	979	1355	1415
OR10A5_1-SLC35D2_2	SLC35D2-CTRL	987	806	1007	1039	1284	870	1402	2063	1115	1624	2404	1048	807	1055	1089
OR10A5_1-SLC35D2_3	SLC35D2-CTRL	928	872	928	993	1134	675	1247	1581	1001	1476	1704	968	679	1022	1043
OR10A5_1-SLC35E1_1	SLC35E1-CTRL	438	426	475	324	500	378	304	683	536	325	517	709	413	577	640
OR10A5_1-SLC35E1_2	SLC35E1-CTRL	1244	1169	1331	1121	1388	970	1307	1325	1061	1081	846	1048	858	1161	1407
OR10A5_1-SLC35E1_3	SLC35E1-CTRL	1385	867	1349	1392	1140	1193	2073	1565	1564	2023	1487	2331	916	1295	1403
OR10A5_1-SLC35E2A_1	SLC35E2A-CTRL	2291	1789	2103	1939	2121	1676	2051	2555	2195	1841	2058	3395	1311	1995	2037
OR10A5_1-SLC35E2A_2	SLC35E2A-CTRL	1808	1166	1691	1661	1803	1536	1934	2647	2204	2066	2296	3101	1091	1582	1484
OR10A5_1-SLC35E2A_3	SLC35E2A-CTRL	2633	1643	2223	2352	2088	1658	3112	3138	2069	3230	3089	2464	1506	2086	2068
OR10A5_1-SLC35E2B_1	SLC35E2B-CTRL	1324	974	1055	1036	1040	909	1091	1465	1042	1280	1455	1028	1022	1396	1493
OR10A5_1-SLC35E2B_2	SLC35E2B-CTRL	1084	1290	1241	1225	1831	1065	1175	2299	1218	798	2106	1305	1060	1410	1424
OR10A5_1-SLC35E2B_3	SLC35E2B-CTRL	1295	1000	1576	1226	1102	1218	1106	1294	1528	1100	1266	1724	877	1091	1232
OR10A5_1-SLC35E3_1	SLC35E3-CTRL	848	669	866	752	616	741	1131	671	892	1208	524	602	581	874	822
OR10A5_1-SLC35E3_2	SLC35E3-CTRL	897	868	1014	844	1065	619	872	1637	767	933	1750	859	722	1004	976
OR10A5_1-SLC35E3_3	SLC35E3-CTRL	1139	1043	1309	898	1690	1083	1155	1994	1391	1221	1804	1519	939	1331	1367
OR10A5_1-SLC35E4_1	SLC35E4-CTRL	1223	918	1002	1068	1051	664	1239	1599	730	1391	1523	621	869	1205	1212
OR10A5_1-SLC35E4_2	SLC35E4-CTRL	943	829	1057	891	1152	781	933	1626	1000	928	2137	1344	600	896	954
OR10A5_1-SLC35E4_3	SLC35E4-CTRL	1596	1231	1306	1557	1588	1155	1909	2383	1349	1969	2696	1307	906	1242	1298
OR10A5_1-SLC35F2_1	SLC35F2-CTRL	1513	1318	1607	1433	1152	1055	1574	1418	1537	1906	1296	2551	1059	1386	1386
OR10A5_1-SLC35F2_2	SLC35F2-CTRL	1498	1195	1595	1247	1558	1164	1262	1769	1392	899	1384	1241	926	1357	1334
OR10A5_1-SLC35F2_3	SLC35F2-CTRL	1507	1047	1628	1356	1263	1188	1615	1349	1597	1636	1275	2364	902	1372	1424
OR10A5_1-SLC35F3_1	SLC35F3-CTRL	1090	967	1153	1051	1075	1078	1284	1226	1592	1874	1083	1882	779	1096	1184
OR10A5_1-SLC35F3_2	SLC35F3-CTRL	1858	1298	1767	1730	1391	1657	1938	1646	2195	1923	1441	3421	1146	1563	1591
OR10A5_1-SLC35F3_3	SLC35F3-CTRL	763	609	766	730	807	596	784	971	717	682	738	1337	577	838	756
OR10A5_1-SLC35F5_1	SLC35F5-CTRL	843	708	789	883	831	823	1303	1037	1042	2080	1050	1273	864	1159	1156
OR10A5_1-SLC35F5_2	SLC35F5-CTRL	2888	2394	2612	2968	3100	2080	4029	4535	3002	4799	4775	3356	1858	2434	2691
OR10A5_1-SLC35F5_3	SLC35F5-CTRL	1272	995	1107	1106	1137	852	1391	1873	1273	1126	1578	1329	934	1263	1351
OR10A5_1-SLC35F6_1	SLC35F6-CTRL	1200	1161	1363	1065	1839	884	1373	2202	1085	2042	2252	940	850	1245	1210
OR10A5_1-SLC35F6_2	SLC35F6-CTRL	1208	1295	1237	1021	1785	1157	1238	2277	1223	1467	2253	1687	816	1176	1108
OR10A5_1-SLC35F6_3	SLC35F6-CTRL	1309	682	967	1294	1029	779	1242	1635	1047	1181	2042	1152	690	909	930
OR10A5_1-SLC35G1_1	SLC35G1-CTRL	851	863	1031	846	803	714	896	1165	1033	1025	846	1488	738	1061	1089
OR10A5_1-SLC35G1_2	SLC35G1-CTRL	733	637	687	686	602	538	894	568	561	763	308	544	549	785	783
OR10A5_1-SLC35G1_3	SLC35G1-CTRL	450	402	413	417	576	417	504	789	473	352	691	309	350	533	582
OR10A5_1-SLC35G2_1	SLC35G2-CTRL	1491	1141	1355	1648	1718	1118	1669	2757	1411	1647	3132	1186	853	1288	1380
OR10A5_1-SLC35G2_2	SLC35G2-CTRL	976	909	871	942	1331	849	1025	1873	1055	933	1908	1073	514	712	768
OR10A5_1-SLC35G2_3	SLC35G2-CTRL	669	385	468	685	599	352	674	763	323	539	580	362	472	584	646
OR10A5_1-SLC36A1_1	SLC36A1-CTRL	1882	1563	1787	1634	1882	1457	1817	2212	1747	1725	2397	2117	1276	1766	1821
OR10A5_1-SLC36A1_2	SLC36A1-CTRL	1713	1423	1579	1847	1895	1390	2657	2605	1329	3311	2255	1142	1090	1455	1697
OR10A5_1-SLC36A1_3	SLC36A1-CTRL	1315	826	1151	883	1106	809	1011	1205	858	1124	1035	700	998	1371	1437
OR10A5_1-SLC36A4_1	SLC36A4-CTRL	1172	1121	1266	686	1353	1024	740	1603	1466	660	1275	1441	836	1169	1204
OR10A5_1-SLC36A4_2	SLC36A4-CTRL	1651	1175	1184	1564	1676	1066	2334	1913	1296	3835	1897	1665	1021	1425	1437
OR10A5_1-SLC36A4_3	SLC36A4-CTRL	1562	1065	1343	1833	1453	1058	2174	1599	1682	2376	1500	2519	979	1483	1463
OR10A5_1-SLC37A1_1	SLC37A1-CTRL	765	846	923	744	1255	805	730	1602	1039	618	1484	1237	713	970	1105
OR10A5_1-SLC37A1_2	SLC37A1-CTRL	2105	1692	1993	1732	1877	1644	1760	2168	2003	1891	2119	2219	1411	1984	2077
OR10A5_1-SLC37A1_3	SLC37A1-CTRL	1234	1007	1583	1316	1518	1375	1807	2382	1449	2313	1882	1750	1039	1383	1484
OR10A5_1-SLC37A2_1	SLC37A2-CTRL	885	622	833	1110	859	696	1193	1329	846	1235	1109	1499	612	768	846
OR10A5_1-SLC37A2_2	SLC37A2-CTRL	785	748	1019	775	962	835	783	1164	1022	680	805	1179	592	881	897
OR10A5_1-SLC37A2_3	SLC37A2-CTRL	1066	793	1214	1268	1153	1142	1514	1436	1191	2197	1495	1478	726	1060	1035
OR10A5_1-SLC37A3_1	SLC37A3-CTRL	797	637	890	842	827	712	914	843	1035	720	600	802	554	782	819
OR10A5_1-SLC37A3_2	SLC37A3-CTRL	1467	1133	1485	1228	1426	1158	1456	2019	1173	1627	1679	1241	1081	1548	1630
OR10A5_1-SLC37A3_3	SLC37A3-CTRL	1476	1310	1518	1148	1326	1146	992	1455	1542	928	956	2213	1197	1603	1690
OR10A5_1-SLC37A4_1	SLC37A4-CTRL	1113	965	1057	1112	950	899	1294	1373	1063	897	1542	1094	668	1038	1085
OR10A5_1-SLC37A4_2	SLC37A4-CTRL	1353	923	1337	1136	1131	1101	1378	1457	1592	1546	1204	2309	804	998	1092
OR10A5_1-SLC37A4_3	SLC37A4-CTRL	1264	1236	1491	1396	1704	1250	1453	2753	1679	1315	3045	2096	786	1172	1192
OR10A5_1-SLC38A1_1	SLC38A1-CTRL	1583	1162	1353	1409	1329	1221	1388	1846	1436	1500	1838	1356	1223	1660	1739
OR10A5_1-SLC38A1_2	SLC38A1-CTRL	271	159	251	278	234	292	481	288	366	606	320	395	256	298	382
OR10A5_1-SLC38A1_3	SLC38A1-CTRL	1116	926	914	911	862	726	1262	1025	1038	3215	657	1431	1068	1481	1443
OR10A5_1-SLC38A10_1	SLC38A10-CTRL	1328	1100	1484	1282	1161	1217	1546	1282	1574	1208	1047	1729	1110	1492	1620
OR10A5_1-SLC38A10_2	SLC38A10-CTRL	1035	871	799	826	1063	588	949	1657	763	1122	1827	816	747	1073	1151
OR10A5_1-SLC38A10_3	SLC38A10-CTRL	1927	1323	1327	1929	1519	1185	2293	2035	1347	2543	1401	1383	1237	1641	1718
OR10A5_1-SLC38A2_1	SLC38A2-CTRL	435	357	359	399	406	220	385	539	213	284	339	196	524	677	799
OR10A5_1-SLC38A2_2	SLC38A2-CTRL	358	299	236	245	442	143	191	293	139	124	297	87	430	634	652
OR10A5_1-SLC38A2_3	SLC38A2-CTRL	1224	1345	1008	1024	1091	806	949	1119	950	921	925	775	1096	1549	1583
OR10A5_1-SLC38A3_1	SLC38A3-CTRL	2076	1916	1941	1936	2419	1648	2127	3116	2421	2096	3116	2706	1403	1855	2049
OR10A5_1-SLC38A3_2	SLC38A3-CTRL	1448	1358	1443	1323	1820	1143	1264	2554	1240	1257	2402	950	1038	1359	1470
OR10A5_1-SLC38A3_3	SLC38A3-CTRL	2076	1470	1619	2021	1792	1622	2372	2456	2211	3138	3004	3053	1125	1554	1615
OR10A5_1-SLC38A5_1	SLC38A5-CTRL	626	558	523	724	601	454	1123	734	495	1109	752	451	509	654	643
OR10A5_1-SLC38A5_2	SLC38A5-CTRL	1139	1300	1405	1105	1137	845	1428	1468	1282	1449	1667	1585	918	1272	1327
OR10A5_1-SLC38A5_3	SLC38A5-CTRL	352	297	449	341	455	363	364	494	414	431	290	280	394	594	580
OR10A5_1-SLC38A6_1	SLC38A6-CTRL	547	353	596	439	498	494	525	285	712	467	400	1204	459	650	689
OR10A5_1-SLC38A6_2	SLC38A6-CTRL	1063	860	1189	1292	1054	1010	1323	1264	1457	1410	988	2517	742	1166	1134
OR10A5_1-SLC38A6_3	SLC38A6-CTRL	1519	1265	1505	1471	1445	1338	1807	2038	1996	2231	1697	1982	1100	1492	1524
OR10A5_1-SLC38A7_1	SLC38A7-CTRL	609	526	567	532	948	510	686	1445	848	1016	1842	1741	378	636	573
OR10A5_1-SLC38A7_2	SLC38A7-CTRL	1092	938	989	1137	1284	818	1006	1636	1274	800	1018	2139	788	1062	1035
OR10A5_1-SLC38A7_3	SLC38A7-CTRL	1569	1148	1528	1455	1357	1169	1341	1586	1200	1104	1766	1048	960	1234	1301
OR10A5_1-SLC38A9_1	SLC38A9-CTRL	846	773	758	915	829	641	1093	1408	658	1195	1280	465	763	1048	1154
OR10A5_1-SLC38A9_2	SLC38A9-CTRL	1205	954	1117	1030	1103	980	1088	1992	1285	1598	2590	1382	959	1377	1382
OR10A5_1-SLC38A9_3	SLC38A9-CTRL	712	545	788	692	646	581	798	826	719	866	641	880	730	943	1023
OR10A5_1-SLC39A1_1	SLC39A1-CTRL	1080	981	1074	1039	1486	1188	1653	3133	2580	2733	5704	5116	769	1068	1083
OR10A5_1-SLC39A1_2	SLC39A1-CTRL	1012	681	741	932	912	582	1205	1216	1081	2290	1160	2657	682	894	974
OR10A5_1-SLC39A1_3	SLC39A1-CTRL	978	787	980	1177	1554	1068	2164	2939	1657	4320	4588	2628	743	1051	1086
OR10A5_1-SLC39A10_1	SLC39A10-CTRL	1054	710	891	853	928	623	933	1155	1038	1072	1081	2010	699	967	1093
OR10A5_1-SLC39A10_2	SLC39A10-CTRL	257	155	180	155	164	136	128	155	93	143	183	106	325	474	482
OR10A5_1-SLC39A10_3	SLC39A10-CTRL	527	359	366	257	339	174	291	514	160	250	759	115	474	666	657
OR10A5_1-SLC39A11_1	SLC39A11-CTRL	1243	1110	1200	1491	1134	1063	1555	1536	1166	1470	1329	1198	1192	1570	1656
OR10A5_1-SLC39A11_2	SLC39A11-CTRL	966	712	990	895	1197	1081	741	1840	1623	840	1935	2404	624	785	871
OR10A5_1-SLC39A11_3	SLC39A11-CTRL	863	739	924	805	907	783	1176	1056	1064	1505	916	1321	619	926	1077
OR10A5_1-SLC39A13_1	SLC39A13-CTRL	1249	1116	1250	1295	1399	1031	1551	1893	1062	1795	1197	1192	759	1135	1190
OR10A5_1-SLC39A13_2	SLC39A13-CTRL	965	770	866	1090	985	853	1303	1566	1105	1170	1262	1583	620	791	877
OR10A5_1-SLC39A13_3	SLC39A13-CTRL	1029	1013	909	1010	1225	768	1126	1532	937	1630	1602	1094	893	1062	1126
OR10A5_1-SLC39A14_1	SLC39A14-CTRL	1692	1253	1524	1460	1466	1317	1404	1759	1499	1488	1293	1305	982	1376	1544
OR10A5_1-SLC39A14_2	SLC39A14-CTRL	1461	1309	1629	1427	1794	1249	1562	2013	1973	1959	2106	3620	1269	1732	1754
OR10A5_1-SLC39A14_3	SLC39A14-CTRL	2007	1629	1713	1972	2179	1410	2265	2971	1458	2260	2462	1539	1309	1684	1914
OR10A5_1-SLC39A3_1	SLC39A3-CTRL	1424	1297	1339	1334	1813	1135	1999	2323	1389	2216	1695	1352	1098	1427	1504
OR10A5_1-SLC39A3_2	SLC39A3-CTRL	699	698	679	624	904	567	507	1207	580	537	1110	691	625	846	921
OR10A5_1-SLC39A3_3	SLC39A3-CTRL	1139	1081	1167	1077	1408	926	814	1999	1621	624	2073	3987	780	1160	1234
OR10A5_1-SLC39A4_1	SLC39A4-CTRL	817	758	613	695	694	420	580	618	390	751	339	333	869	964	1079
OR10A5_1-SLC39A4_2	SLC39A4-CTRL	1255	1069	1167	1022	1509	1024	995	2305	1269	1006	2861	1349	764	1070	1110
OR10A5_1-SLC39A4_3	SLC39A4-CTRL	1288	1378	1280	1271	1711	1175	1134	2287	1574	796	2249	2151	919	1106	1235
OR10A5_1-SLC39A6_1	SLC39A6-CTRL	1574	1427	1599	1310	1570	1246	1686	1969	1300	1878	1605	1252	1143	1603	1554
OR10A5_1-SLC39A6_2	SLC39A6-CTRL	1156	722	932	906	913	944	1272	1299	1263	1706	1204	1157	691	1049	1125
OR10A5_1-SLC39A6_3	SLC39A6-CTRL	1486	1261	1397	1683	1442	1387	2107	1466	1482	2930	1701	1370	1046	1486	1494
OR10A5_1-SLC39A7_1	SLC39A7-CTRL	481	580	598	230	586	411	181	809	465	180	579	434	457	646	676
OR10A5_1-SLC39A7_2	SLC39A7-CTRL	896	742	920	310	352	177	279	365	218	257	342	265	879	1065	1209
OR10A5_1-SLC39A7_3	SLC39A7-CTRL	975	807	1085	602	922	750	452	995	811	591	931	1004	823	1172	1165
OR10A5_1-SLC39A8_1	SLC39A8-CTRL	833	721	917	1022	922	695	1287	1283	813	1656	1409	781	675	947	1068
OR10A5_1-SLC39A8_2	SLC39A8-CTRL	807	792	930	753	901	753	740	1205	879	538	1171	1174	664	931	824
OR10A5_1-SLC39A8_3	SLC39A8-CTRL	931	820	788	915	1430	575	1130	2535	640	1317	3562	682	675	892	938
OR10A5_1-SLC39A9_1	SLC39A9-CTRL	1540	1178	1559	1450	1189	1409	1588	997	1752	1914	482	1735	886	1268	1254
OR10A5_1-SLC39A9_2	SLC39A9-CTRL	1253	754	1123	978	882	885	823	920	1106	750	567	1340	855	1069	1126
OR10A5_1-SLC39A9_3	SLC39A9-CTRL	898	575	779	918	789	596	989	1003	634	844	694	520	543	754	781
OR10A5_1-SLC3A2_1	SLC3A2-CTRL	1018	878	1213	760	987	848	907	1165	1098	974	1443	1079	882	1281	1342
[truncated: 160,010 more rows]

## Sheet: gRNA counts (sublib3)
gRNA pair	gene pair	week1_1	week1_2	week1_3	week2_1	week2_2	week2_3	week3_1	week3_2	week3_3	week5_1	week5_2	week5_3	input_1	input_2	input_3
[truncated: 163,254 more rows]

[truncated: 2 more sheets: gRNA counts (sublib4), scoring of genetic interactions]
