# Supplementary material for: The genetic interaction map of the human solute carrier superfamily
Source: Mol Syst Biol. 2025 May 12;21(6):531–59. doi: 10.1038/s44320-025-00105-5 (PMC12130552; doi:10.1038/s44320-025-00105-5)
Supplement: Supplementary file 6 — Dataset EV3 [file 44320_2025_105_MOESM6_ESM.xlsx]

## Sheet: legend
Dataset EV3. Cas9-SLCxSLC screen overview containing sgRNA sequences, sgRNA combinations in library, raw read counts, and statistical scoring of all possible gene x gene interactions.

## Sheet: Cas9 sgRNA sequences
sgRNA	sgRNA sequence
ANKH_1	GTGGGGAGCAAGACGAGAA
ANKH_2	GTATGGCATGTGACCCACA
ANKH_3	GATGCTGGCCAGCTACGGGC
ANKH_4	GGCCACACAGAGAATCAGT
ANKH_5	GATTGAGGCACATCCCACC
ANKH_6	GGCCGACTGATTCTCTGTG
CLN3_1	GAGGAAGGTGACCTCCCCA
CLN3_2	GCAGCCCCTCATAAGAACCG
CLN3_3	GCAAAGTAAACTACGACCAA
CLN3_4	GTCCCACTGACGAGAACCCGG
CLN3_5	GGGCCTCGGTTCTTATGAG
CLN3_6	GTGGCTAAGGATGTCGTGGG
DIRC2_1	GCATATTAAAGATCGCATAG
DIRC2_2	GTTCCCAAAACCATAAGGA
DIRC2_3	GTGTTGCTGCAGCTAGCCAG
DIRC2_4	GCCACATGAACGCGAAGCA
DIRC2_5	GATAGAGGCTGTGTTATATGC
DIRC2_6	GCCAGCAAATACACCAAG
FLVCR1_1	GTTTGGGCCCAAACCACACTG
FLVCR1_2	GGGAAGATGAGGGGCACGT
FLVCR1_3	GTTAAAATAAATAAAAGTG
FLVCR1_4	GTACCTGATTGCCCAGCACGG
FLVCR1_5	GTAGGCCAGCATGTACACCA
FLVCR1_6	GTGTGGTTTGGGCCCAAAG
MFSD4B_1	GAACAAGATAAAGACCAACGG
MFSD4B_2	GTTGGAGCTGAGGTAACATA
MFSD4B_3	GAATGTTGCTCAACACAATCA
MFSD4B_4	GAAAAAGGAGACAAAGAA
MFSD4B_5	GTGTAAGGCCTGCATATGTG
MFSD4B_6	GCAGTACACGACCATCCAT
LETM1_1	GGATCGACACCAAGATCG
LETM1_2	GCGCTTCCAGCTTACCATG
LETM1_3	GGGGAGAGGCCCAGCAATG
LETM1_4	GGTGTCGATCCATAGCAGG
LETM1_5	GACCCTGGACAACCTGACA
LETM1_6	GTCTTGGTGTCGATCCATAGC
LETM2_1	GTAGGATGAGAGCTGTGTAG
LETM2_2	GCAAAGGGCAACCAGCTGA
LETM2_3	GAACACCATAAATGGAACC
LETM2_4	GCAATTCCAGCAGTTTGCAA
LETM2_5	GGAGGAACAGAGCCAAGAT
LETM2_6	GCTACACACATCCACTTGC
LETMD1_1	GAAGAATAAAGACAAATATG
LETMD1_2	GTGTACAGGACATAGAAGCG
LETMD1_3	GTTTCATCAACTTCCATACC
LETMD1_4	GCTTTCATGAAGATTGTGTAC
LETMD1_5	GCAGGATTGCAGATGTTAT
LETMD1_6	GTACACAATCTTCATGAA
MAGT1_1	GGGGACCAGCATAATTTGG
MAGT1_2	GCTGAGCAGATTGCCCGG
MAGT1_3	GATAACGGAGTAATTTCTCGG
MAGT1_4	GCATGGCAAAAAATATCCTGT
MAGT1_5	GGGGACCAGCATAATTTG
MAGT1_6	GAATGCACTGGAGTATCGCC
MFSD1_1	GAATACATATGCTGTGAGC
MFSD1_2	GATGATAAATATAAGCCACA
MFSD1_3	GCTGGTCACACAACCCTC
MFSD1_4	GTAAAGGCAAAGAATTAAACC
MFSD1_5	GAATCATAAGTGTGATCCCGA
MFSD1_6	GTGGAACACTGTCAAGACGG
MFSD10_1	GAAGGCCGCAAAGCTCCGAG
MFSD10_2	GCGAAGAGCAGGGCAAACCA
MFSD10_3	GCCTGCCAGGAGCCATAGAGG
MFSD10_4	GAGGAAGTAGACTAGGCCC
MFSD10_5	GTACAACAGTGTCCTGTTCGG
MFSD10_6	GCTCTATGGCTCCTGGCAGGG
MFSD11_1	GCAATTCCAATGAAAACAG
MFSD11_2	GAGAGTTGAGGTCCTACAA
MFSD11_3	GGCTGTGTAGAAGGACCAC
MFSD11_4	GGCAAACATAGAGAGTTG
MFSD11_5	GGGAAAGGCTGGATGAAAA
MFSD11_6	GTTCACGGCAGTGGATATACC
MFSD12_1	GAACGGGCCGTAGTAGAGGA
MFSD12_2	GGCTGTGCACACCGCTCGT
MFSD12_3	GCCAGGTATGCGTTCACCG
MFSD12_4	GCACGCACCTGGTAGAAAGC
MFSD12_5	GAGGAGGGCAGCCCACTC
MFSD12_6	GAGCGGTGTGCACAGCCCGT
MFSD13A_1	GATGGGGAGCGACATAGGAG
MFSD13A_2	GTCGGCCAGCAAGGCATGG
MFSD13A_3	GAACCACAGGAAGTTCCGA
MFSD13A_4	GAGGGAGCAGTAGAAGTTG
MFSD13A_5	GTGGAAAGGGAGATATGGT
MFSD13A_6	GTTGAGATGGGGAGCGACAT
MFSD14A_1	GAAAGAGCACCAATAAGCG
MFSD14A_2	GACTCTGGCACAGCAACA
MFSD14A_3	GATTGACAGCACCCACCTTGG
MFSD14A_4	GTGTTTCTCTCCTACCTAC
MFSD14A_5	GATTACTTACCACCAAGGT
MFSD14A_6	GGATTTCAAATATTACAGT
MFSD14B_1	GGAAGGTATGAAAGAAACA
MFSD14B_2	GACAAGACTAGCCGCAAAGG
MFSD14B_3	GCGAAGTACAGCTTATGGA
MFSD14B_4	GCGAAGTACAGCTTATGGAT
MFSD14B_5	GCAGCATTCATAGCTATGGT
MFSD14B_6	GCTGACAAGACTAGCCGCAA
MFSD2A_1	GCGATCCAGGGACAAATCGT
MFSD2A_2	GGGCGTGCGGGAGCAGAG
MFSD2A_3	GTGCTGGGCACGGCGATCCA
MFSD2A_4	GGCCCCGGAAGTAGGCGAT
MFSD2A_5	GAGAGCCGAGTAGGGAACA
MFSD2A_6	GGAGACTCACGATAGGCGG
MFSD2B_1	GTAGGCCAGGGCGATGAAGG
MFSD2B_2	GATGGGGGCCACTGTCCAC
MFSD2B_3	GTTTGGGGGAAAAGTGTCTG
MFSD2B_4	GGGCAGGGAGTCAGCAGCA
MFSD2B_5	GCCCATCTCTACTGCATTG
MFSD2B_6	GTGTACCAGAGGCCTCGC
MFSD3_1	GGGCCGGGCAATACCGTGC
MFSD3_2	GCCAGGAGCAGAAAGAGTTG
MFSD3_3	GCCCTGCGCGTCCACCAGCG
MFSD3_4	GCAGCACCGACCTCAACAG
MFSD3_5	GGACGTGCTAGCCGTGCCG
MFSD3_6	GCCTCTCGCTGACGCGCGTG
MFSD5_1	GTAGAGTTTATAGAGGTAGG
MFSD5_2	GAGAAGATAATGCCCAGAG
MFSD5_3	GCGACCCAGCCAATCCACAA
MFSD5_4	GTCCAGTTGAAACCGAAGGA
MFSD5_5	GCCAGCACATGGTTCCAGA
MFSD5_6	GCACGCGGCGGTCCGACAGG
MFSD6_1	GAACAGTCCAGGCATTCTCC
MFSD6_2	GTAGCGGAACCGGAACTGAG
MFSD6_3	GCCAGAGTGGACTACTAGT
MFSD6_4	GAGGGTTGTAGTTCCATTG
MFSD6_5	GAAAACACAGAGATCGCTAT
MFSD6_6	GTGACACACGCGGCCATCT
SLC49A3_1	GCACACAGCCAGGATGACAT
SLC49A3_2	GATGGCCGCCACGCCAAATG
SLC49A3_3	GAACAGGCACAGGCCAATCT
SLC49A3_4	GACTCCGTCGGGCTCCGTG
SLC49A3_5	GCTTGGTCCGGTCCACATAG
SLC49A3_6	GGAGTGGCCGCTTGCACAG
MFSD8_1	GATGTGGAGATATGCATAG
MFSD8_2	GTCATAATAAATACTACATGC
MFSD8_3	GTTAGACCATAAACCAAATAT
MFSD8_4	GTTGTTAGATCATATACTGC
MFSD8_5	GGAGAAAAAGGTGTGACAT
MFSD8_6	GAACATCGTGTGGATGACTC
MFSD9_1	GACAAACAGAAACACATTGG
MFSD9_2	GCCCAAGATGAAGCCCACAC
MFSD9_3	GTCCTGGCTAGAGTCCCGGC
MFSD9_4	GAGATAGCCACCGACCACG
MFSD9_5	GTACTACAGTAACTTTGTCC
MFSD9_6	GGACAAACAGAAACACAT
MPC1_1	GCAAACAGAAGCCAGTTCCG
MPC1_2	GATTCATGAGATTTGCCTACA
MPC1_3	GATCCGCCCACTGATAATCTC
MPC1_4	GTTCCGAGGCTGTACCTTGT
MPC1_5	GTCAAAGAATAGCAACAGA
MPC1_6	GCCTACAAGGTACAGCCT
MPC2_1	GCATCAGCTCCACTTTATCG
MPC2_2	GGGCTCCAATTATGAAAT
MPC2_3	GTGTAGGGGTTGGTGTGTGC
MPC2_4	GCTCCACTTTATCGAGGAGC
MPC2_5	GACTTACCCATTTCATAAT
MPC2_6	GTACAACGGCCTCAATTTCTC
MTCH1_1	GGGACGGGAGGCCAAGTAC
MTCH1_2	GAAAACCACATCGCCCAGG
MTCH1_3	GCAGTGTGTGTCCCGCATGT
MTCH1_4	GACCTTCCTCCCCAGCACAT
MTCH1_5	GACTCGGGGTAGCATGAAGA
MTCH1_6	GTACCCCGAGTCACAGTAGAG
MTCH2_1	GATCTATGGTACAGTTCAT
MTCH2_2	GAAAGGATGTCACCTAGA
MTCH2_3	GATTCCATAATAACCATCTAT
MTCH2_4	GAATACCTATGCACTGGACAG
MTCH2_5	GAATGCCCTCTTCCCGATAGA
MTCH2_6	GACATTGCCAGTATCGATGGG
NIPA1_1	GAGTGGATAATCAGCACGA
NIPA1_2	GTACTCCAAGGGCGCCCAG
NIPA1_3	GCATGAGCAGCACGATGCAC
NIPA1_4	GTTGTTATGCAAGATGTCTT
NIPA1_5	GAAACTTCCTGGCTTACACGG
NIPA1_6	GTCTGAGAGTGTGACAACTC
NIPA2_1	GAATGCCCAGGCCCTTCACAC
NIPA2_2	GCAAGGCCACAATGACCACAA
NIPA2_3	GCACGCTGAGAGCTCCTAG
NIPA2_4	GCAGCAGAATCCAAGCCAG
NIPA2_5	GCTCCTTGATAGCAATGCCC
NIPA2_6	GGAAAGGCTCTATGAGAGC
NIPAL1_1	GCCAGCAAAACAAAGACCAG
NIPAL1_2	GCTGCATATTAAGTATATTG
NIPAL1_3	GAGGGGTGACCAAGGTGGC
NIPAL1_4	GCCTGAAGGAATGGCTCTGGT
NIPAL1_5	GAACACTCAAAGCACCCAGAG
NIPAL1_6	GTTCAGGTCCGTGTAGAGCAC
NIPAL2_1	GTAACAGACACACAGCCTAA
NIPAL2_2	GGCAGTTCCTGATCTATG
NIPAL2_3	GCATACTTCAAGAGTGTGCTG
NIPAL2_4	GAATTCTTACCACATAGATC
NIPAL2_5	GAAAAGGAATGAAGCATA
NIPAL2_6	GTTACTTACCGAGTAAGTCTG
NIPAL3_1	GATGAGTGACAGCGGCGCGA
NIPAL3_2	GTGATGTTCGTGTGCATGG
NIPAL3_3	GTCGTGGGTACCTACCTGC
NIPAL3_4	GAGGAGTCGTACATCTGTG
NIPAL3_5	GATTTCAAGACCAAGACATGG
NIPAL3_6	GAACTCACGCAGCCTGATAGA
NPC1_1	GACAGGGAAGGTAATCACAA
NPC1_2	GAAAGAGTTACAATACTACGT
NPC1_3	GTGGACAACATCTTCATTC
NPC1_4	GCCTCCCAACACAAGCCAC
NPC1_5	GAAATATATAGAAACATGA
NPC1_6	GAACATGTATTCAATCCAGT
RHBG_1	GAAAGGACGAGCCCGAAGT
RHBG_2	GAAGAACTTGTACCCCAGCG
RHBG_3	GAAGAGGTCTGAATGGTAGA
RHBG_4	GAAGATGGGAGGCTTGACA
RHBG_5	GAGAAAGCCCTGGACCAGTG
RHBG_6	GTGCTCCTTCATCTCCTGG
SFXN1_1	GAGAATGGGAACCGCTTGG
SFXN1_2	GATAGGAAGAATGTCAGCCC
SFXN1_3	GAACAAAACGTCCTATCAG
SFXN1_4	GAAAAATAGTACATGATTAC
SFXN1_5	GTTCGCCGACTCCCCCAAG
SFXN1_6	GGACTCAATGCATTGACCA
SFXN2_1	GCGGCAAAGGGCACCCAG
SFXN2_2	GTGGCTGTGAAGTAGGAAA
SFXN2_3	GCACCCAGCGGCCCACCAA
SFXN2_4	GCATAAAGGGAATCTGCGTGA
SFXN2_5	GCTGGACTGGGCCAAGGTGA
SFXN2_6	GGGGAAGCCGCATTCCTGT
SFXN3_1	GATGGGAGTGTCACCACTG
SFXN3_2	GGGCACCTGGGCTGACATG
SFXN3_3	GATGAGGCAGGTCAGAGGCT
SFXN3_4	GCGGAGTCATACACATACT
SFXN3_5	GATTGGCCGCATGTCAGCCC
SFXN3_6	GGACTCAAATCCCTCACCA
SFXN4_1	GCTGTTGAACGCTGCCATGT
SFXN4_2	GCTCACCGAGGAAGATCAC
SFXN4_3	GAAGTCTTGAATCCATTAAG
SFXN4_4	GGAAAGTATAGAAAACTCG
SFXN4_5	GATACAAGAAGCTTGGAAG
SFXN4_6	GACAAGGAAGGCAATGTCCT
SFXN5_1	GTGACAAAGAGTGTGCGA
SFXN5_2	GCTGGAGGACTATAAGCAT
SFXN5_3	GTGGTCCTGATGCGGTACG
SFXN5_4	GTATCCAAGAAGTGCCTGAAG
SFXN5_5	GCGGTTTGCATAGTTGACAC
SFXN5_6	GCCAGGCTATTCTACATC
SLC10A3_1	GCCATGAGGAAAGCGTACAA
SLC10A3_2	GGTGACGTCCCCTCCAAGA
SLC10A3_3	GGGTGCAAAGTGGAACTCG
SLC10A3_4	GGGGCCGCTACTTGAGCAT
SLC10A3_5	GTGTTCGTTTGGGTGCAAAG
SLC10A3_6	GAGAGGAAAGTCATGGAGA
SLC10A4_1	GCACAGGGGCATCAAGACGA
SLC10A4_2	GTGGCTGACTACATTGTGA
SLC10A4_3	GCATGGTGATGCACAGGG
SLC10A4_4	GCAGCACTCTCATACCTATC
SLC10A4_5	GGTAGTAACTGCACGATAG
SLC10A4_6	GTGGACGTGAACCACTTCG
SLC10A7_1	GTTCATGGTCGGAATAGTGC
SLC10A7_2	GTAGGATACAGTTATTTC
SLC10A7_3	GCTAAACTGGAGCCGTCCATA
SLC10A7_4	GACAGTTATTTCTGGCTTCAG
SLC10A7_5	GCCGTCCATAGGGGTGAAT
SLC10A7_6	GTTGTGTAGATGATCATG
SLC11A2_1	GACCTAGAATTCCTCTGTG
SLC11A2_2	GCCTTGACTAAGGCAGAATGC
SLC11A2_3	GCCTGCTGCACTCTACATTT
SLC11A2_4	GCCTCATATCCAAATGTGA
SLC11A2_5	GTTGCTCTGGATCCTTCTGT
SLC11A2_6	GATCAGCCACAGGATGACTCG
SLC12A2_1	GTTGCAGCAGGAAAAAAGA
SLC12A2_2	GGATTTGCAGAAACCGTGG
SLC12A2_3	GTTAAGATGTAGCCACGAAG
SLC12A2_4	GTAAGTCAGGGCTTGTGTAG
SLC12A2_5	GCCTGTCATAACAAGACACTG
SLC12A2_6	GTTGTGGCCGAAGGTGCGC
SLC12A4_1	GAGGATGGAGATGATCACAC
SLC12A4_2	GTGAATGGTGAACCCACAT
SLC12A4_3	GGGAAAGGATACACACGA
SLC12A4_4	GATGTATTTGTAGATCATGC
SLC12A4_5	GGGCAGGTACACCCCCATG
SLC12A4_6	GCAGCAGATAAGCACGATG
SLC12A6_1	GTGAAAGATGGCAGCTCGG
SLC12A6_2	GACACAGGCCAGGAAAAGTG
SLC12A6_3	GCTGTGAGGCAAAGGTGAGG
SLC12A6_4	GCCAATAACAATCACCCATG
SLC12A6_5	GGGGCCACAAGATCCAGGG
SLC12A6_6	GAAATGGACACCAGACCGA
SLC12A7_1	GCAGCCAGCGATGAGCATGG
SLC12A7_2	GAAGAGGCCCCAGAGCGCGG
SLC12A7_3	GCCCCAAACAGCACAATGC
SLC12A7_4	GGATGGACAGCACGACGC
SLC12A7_5	GAGATGGACAGTAACCCCA
SLC12A7_6	GATGCCGTAGGCCTTGACGC
SLC12A8_1	GCTGCCCGATTACAGCCCGG
SLC12A8_2	GAAACACATAGAGCAGCCCGA
SLC12A8_3	GCAGGTGCCATGTATATCAC
SLC12A8_4	GTCCTGGGTGGGCAGACGGG
SLC12A8_5	GCACAGCCCAGATATTCCCG
SLC12A8_6	GCCAGACAGCACCGTGACGA
SLC12A9_1	GATTCCGATCAACACCAGTG
SLC12A9_2	GTCCCGAGGGGGAAACCCCT
SLC12A9_3	GTACCCTGAAGGACAACTT
SLC12A9_4	GCCAGGGCATGGAGGATGC
SLC12A9_5	GACGCTGGCAAAATTCATCA
SLC12A9_6	GGTGAAGTGGCCAAACCG
SLC15A2_1	GATGGGAGTAAAATAACAG
SLC15A2_2	GATATAAAGGAATAGTACCC
SLC15A2_3	GTTTGCCCTAGGGTTCACGA
SLC15A2_4	GGAGGCATCAAACCCTGTG
SLC15A2_5	GATGAAGATAAGAACCAGAA
SLC15A2_6	GACAGCACTGGCTAGACTGGG
SLC15A4_1	GATGAGCACAGCATCAAACA
SLC15A4_2	GGAAATACACTGTCCAGTA
SLC15A4_3	GCTGACGTTCTGCTGAATAT
SLC15A4_4	GCTTGGTGATGAAAACGCTC
SLC15A4_5	GCTCACCGGCCACCTTCGCG
SLC15A4_6	GTGGAAGATGTGAAAGCTC
SLC16A1_1	GTATAGCAAAAAGCCTCTGT
SLC16A1_2	GCATGACAGCCAACATTATGG
SLC16A1_3	GGCCCGATTGGTCGCATGA
SLC16A1_4	GTCGTATAGTCATGATTGT
SLC16A1_5	GTAACTACTAAGAAACACCAA
SLC16A1_6	GACAGACGTATAGTTGCTGTA
SLC16A10_1	GGTACTGGTAGCAAGAGGT
SLC16A10_2	GTCCCAAAATGACCAATGA
SLC16A10_3	GGGTTCTGATTGACAGCGT
SLC16A10_4	GGCATCCAGAACGCTTGCG
SLC16A10_5	GTCGGAAAACAGCTGTCGT
SLC16A10_6	GTCGGAAAACAGCTGTCG
SLC16A13_1	GCCCGGTGGCCAGGGATCGT
SLC16A13_2	GAGGGCAACAGTGTAACGG
SLC16A13_3	GAGCACCACAGGCCACTAGG
SLC16A13_4	GACAGCAACCCAATACTC
SLC16A13_5	GATCGCCTCCATAGGAATCG
SLC16A13_6	GTTTGACCTTCGCTCCGACCC
SLC16A14_1	GAGCGCCCCACAAACACAC
SLC16A14_2	GAAGAATTCCACCAGAGCCG
SLC16A14_3	GATTTCTGGGAGGTGAATGA
SLC16A14_4	GTTTAGGGAAACGGCACCT
SLC16A14_5	GCCAGACTGCGATCATTGGA
SLC16A14_6	GTGTTTGTGGGGCGCTCATG
SLC16A3_1	GTTCACGCACACACTGCAGAG
SLC16A3_2	GGCGTAAAGCACAAAGCCG
SLC16A3_3	GTCTACGGCGGGCGACTACGG
SLC16A3_4	GTTCGTGGTGAGCTACGCCA
SLC16A3_5	GGCGACTACGGCGGCCTCG
SLC16A3_6	GTGTGTGCGTGAACCGCTT
SLC16A5_1	GAGGATGGAGGGGAACCAAG
SLC16A5_2	GTTGTGCCGCAGGATGTCGA
SLC16A5_3	GAGTGACCGTGATGCTGGG
SLC16A5_4	GAAGGTAGCGGGAGAGCAG
SLC16A5_5	GCCCACCAGGATGCTGCACAG
SLC16A5_6	GCTTCTACTTTGTCCGCCGG
SLC16A6_1	GAAACGATTGCTCAGGACTG
SLC16A6_2	GTCGCCATCGGCATCATCTC
SLC16A6_3	GCCCAGAGGAATGATGTACA
SLC16A6_4	GTGTCCGAAACGATTGCTC
SLC16A6_5	GTGATAGGATGGTTACAGT
SLC16A6_6	GAAATGTCTTGATGATGCCGT
SLC16A7_1	GGAGCCAAGAATATAATGG
SLC16A7_2	GTACATAACAGCCAGCATAA
SLC16A7_3	GAATAAATACGGCAGCCGGC
SLC16A7_4	GCTGGCTGTTATGTACGC
SLC16A7_5	GTAAATACGGCAGCCGGCCGG
SLC16A7_6	GCCTCCTTTAGTAGCAGCG
SLC16A9_1	GGAAAAGGAAAAACAGCCT
SLC16A9_2	GACAATCAGAAGATTGGAG
SLC16A9_3	GACAGTAGTGAGGAAAAATGC
SLC16A9_4	GAAAGGAAAAACAGCCTGGGT
SLC16A9_5	GTCAAAATACTGGCACGTAA
SLC16A9_6	GCTTTAAATATATTAGCCTG
SLC17A5_1	GCAACTACGATAGCCCAAAG
SLC17A5_2	GGATGCAGAAACTCAAGGA
SLC17A5_3	GTTCTAGGAGCACAGCTT
SLC17A5_4	GTGCTCTGAGTACAATGAG
SLC17A5_5	GAAGTTTGCTTCTTTCAAGA
SLC17A5_6	GCACTAGAAGGACTAGGAG
SLC17A9_1	GCAGGGCTGGATCTTCAACG
SLC17A9_2	GGGCAGTTACCGATCCCCG
SLC17A9_3	GACTTACCCAAACTGGGAGC
SLC17A9_4	GCAGTTACCGATCCCCGAGG
SLC17A9_5	GGTCTCCTCGAAGAAGGT
SLC17A9_6	GCCTGACACAGGTTGTGGG
SLC18B1_1	GAGAGACAGAGTAGGATCG
SLC18B1_2	GATACAAAAAGCCACCTAC
SLC18B1_3	GCTGAGTGAGTTGATGACGA
SLC18B1_4	GTCACTTAGGAGACCAAATAG
SLC18B1_5	GAAGGCTATAAGGCCAACTT
SLC18B1_6	GGACCGTTTTTCCCCAAAG
SLC19A1_1	GTCACGAACGAGATCACGC
SLC19A1_2	GACTACCTGCGCTACACGC
SLC19A1_3	GAGGAATAGGCGATGCGCG
SLC19A1_4	GTGCTGTCGTACTCCTACC
SLC19A1_5	GCACGAGAGAGAAGATGT
SLC19A1_6	GACCCACCAGAGGGACCAC
SLC19A2_1	GAACAACAGGTTTATAACGG
SLC19A2_2	GAACTACACACAGGGCCTGT
SLC19A2_3	GGTAAGAGTAAGTCCATAC
SLC19A2_4	GAGTAATAGGCAATTTCAG
SLC19A2_5	GTAGAACAACAGGTTTATAA
SLC19A2_6	GTATCTACAGTGTGGTGGACC
SLC1A1_1	GACATACCCAGTCAGGACTG
SLC1A1_2	GGCCTGGACAAGATTCTCA
SLC1A1_3	GACTATGAAATATATCAG
SLC1A1_4	GATCAGGAACAAAATACCTAG
SLC1A1_5	GAATAACAGCAATGAGAG
SLC1A1_6	GTCAGATGGCATAAACGTCCT
SLC1A3_1	GAAAGTGCAGAACATTACAA
SLC1A3_2	GGAAGAGAATACCCACGG
SLC1A3_3	GAATGTTCTGCACTTTCTTCT
SLC1A3_4	GACTGGTAGCAGTAATAATG
SLC1A3_5	GACAGTCACCGCTGTCATTGT
SLC1A3_6	GCGCTAGATAGTAAGGCATC
SLC1A4_1	GTTCACGGTGGCCCCGATG
SLC1A4_2	GGAATTGAAGAAACGGATG
SLC1A4_3	GGTTTATTCTCCCCATCG
SLC1A4_4	GAGTGGCCTTAAAGAAACT
SLC1A4_5	GAACAATGGTGTGGACAAG
SLC1A4_6	GCATGCGGAGCAGCATCTCGC
SLC1A5_1	GATCCAGGAGACCAGAACCA
SLC1A5_2	GGAACATGATGCCCACAG
SLC1A5_3	GATGCCCCACAGGAAGCGGT
SLC1A5_4	GCCGCTGATGATGAAGTGCG
SLC1A5_5	GTACCAGGAGCCCATGGA
SLC1A5_6	GAGGTGCTCGATTCGTTCC
SLC20A1_1	GAGGATGGTACCCCACAG
SLC20A1_2	GGCACGGAATGAATCCAG
SLC20A1_3	GAGAAAGGTTACCTTATGG
SLC20A1_4	GTGAGCGAAACCATCCGGA
SLC20A1_5	GGCCGGAATCCTTATGCA
SLC20A1_6	GAACTATTGGTTTCTCCCTCG
SLC20A2_1	GAATACTGGGAGTGCCCGG
SLC20A2_2	GCTACACCGCAGCCATTTGT
SLC20A2_3	GGATGCGGAGGAAAATAAC
SLC20A2_4	GAGTCCGCAGCTCGAAAGG
SLC20A2_5	GTAGGAGAAACCATTCGCAA
SLC20A2_6	GAGGGCTATGGCCCACATG
SLC22A17_1	GTTCCTGGAGTCCGCACGG
SLC22A17_2	GATGTTGCGGTAGTTGAGGA
SLC22A17_3	GGCTGGTAGCAGTGGCGAA
SLC22A17_4	GTAATACTGACCCATAAAAC
SLC22A17_5	GCAATGGTTGAAGTCCGGCG
SLC22A17_6	GGCGAAGCCGCTGCACGAG
SLC22A18_1	GAAGAGGCAGGTAAGTTCTG
SLC22A18_2	GTGGTTTGCAGGTAGCCGA
SLC22A18_3	GAGAACTGCATGAAGAGGC
SLC22A18_4	GCACCCCGAAGGTGGTTTGC
SLC22A18_5	GCCTTCAGGTCGAACACAC
SLC22A18_6	GTGTTACTCACTGGCACGA
SLC22A23_1	GACTCACGAGTTCACACAC
SLC22A23_2	GCAGTTTGAGTCTGCAAAG
SLC22A23_3	GTGTGTGATAATGCCTGGA
SLC22A23_4	GCTGGGTGGCCATTAGCCAC
SLC22A23_5	GCTTTCCCGGAGGCCCAAGA
SLC22A23_6	GATCATGAACCGTTTTCCAGG
SLC22A31_1	GCAGCCAGCAGGGAGACTCG
SLC22A31_2	GGAGAAACGGGCTTATCTT
SLC22A31_3	GTAGGGCAGGTAGAAGGT
SLC22A31_4	GGAACAGCACAGTCCAGCC
SLC22A31_5	GCAGGGAGACTCGGGGAACA
SLC22A31_6	GCCCAGTGGGGAGTGGTACCG
SLC22A5_1	GAACAAGGAGATTGTGAGT
SLC22A5_2	GATGCCGGGGGTGCTATGCG
SLC22A5_3	GAACAAGGAGATTGTGAGTG
SLC22A5_4	GAGAGATGAGCCATCGGG
SLC22A5_5	GTATGTGGCAGCATTTGTCCT
SLC22A5_6	GCCTGAGAGATGAGCCATCGG
SLC23A2_1	GTAGCCCCAGAAATATACAC
SLC23A2_2	GAAACCAGAGAGGCCAATTA
SLC23A2_3	GTACCTGTGTATATTTCTG
SLC23A2_4	GTACCCCACACACATGGCAT
SLC23A2_5	GAATATACACAGGTACCAGGG
SLC23A2_6	GAAATCATGTCTGATCGCTGG
SLC24A1_1	GATCAGAAGGAGAATCCAGG
SLC24A1_2	GAGGAGAGCTTGAATCAAG
SLC24A1_3	GAAGGTGAAACTGAAACACA
SLC24A1_4	GCAGAAGATGGTGAAATGAA
SLC24A1_5	GCTGGTGTGACCGTGACCGC
SLC24A1_6	GGTGTGACCGTGACCGCA
SLC25A1_1	GTACAGAGGATTCTTCCACG
SLC25A1_2	GACGGCTGGACAGCACGCGT
SLC25A1_3	GCACAATCTCCCTAACCCCG
SLC25A1_4	GCACGCGTGGGCTGCTGTG
SLC25A1_5	GTACAGAGGATTCTTCCAC
SLC25A1_6	GGTACCAGTTGCGCAGGG
SLC25A10_1	GTAGATGGCGAACCGAGTCA
SLC25A10_2	GCATCCTGGCACTCTACAG
SLC25A10_3	GCGAACCGAGTCAGGGAGT
SLC25A10_4	GCACCTGTCTGCACAGCG
SLC25A10_5	GAGACTGTGCGGGACCGTG
SLC25A10_6	GTAGATGGCGAACCGAGTC
SLC25A11_1	GCTGTTTGAGCGCCTGACTG
SLC25A11_2	GGGTGTCCTCACACTGTGG
SLC25A11_3	GCACGGTATAGATGCCAAGG
SLC25A11_4	GCATGCGGATAAGAGCCACTT
SLC25A11_5	GGGCAGCATTGACGACGA
SLC25A11_6	GTCGGCTGGCCTGCTGCGTC
SLC25A12_1	GCTTCTTTGGACTCTACAG
SLC25A12_2	GGAGGAAGTATCTCACACC
SLC25A12_3	GTTATGCCCAAAATGCAGT
SLC25A12_4	GAGCAACCCCTATAAGTTG
SLC25A12_5	GAATCTTCACTATCTCCAAT
SLC25A12_6	GGGGCCTTACCTTACAACC
SLC25A13_1	GGATTTGTGAAAATCACCT
SLC25A13_2	GCAAAAGGAGTCAAGACATGG
SLC25A13_3	GTTGCAGAGTCGGCCTAC
SLC25A13_4	GGGCAACTCCCAATAACTG
SLC25A13_5	GGTGGATCAGACCAAAGAT
SLC25A13_6	GTCAAGACATGGGGGCGGA
SLC25A14_1	GGCGGCCTTGCCTCTATCG
SLC25A14_2	GCTGTTTCGCATCTGTAAAG
SLC25A14_3	GATGCTTGTCTTAGCAACGC
SLC25A14_4	GCAAGGCCGCCATATACAAA
SLC25A14_5	GCTCTACTCCTACAACGA
SLC25A14_6	GTACAGATGCGAAACAGCGCA
SLC25A15_1	GAAGAAGAAGAAATAGCC
SLC25A15_2	GTTGGCGATTAGTGCTGGAC
SLC25A15_3	GTATGAGATGGAGACATCA
SLC25A15_4	GAGGCCCCGGTACAGGTCA
SLC25A15_5	GCACTGGTGCTCTGCCCCA
SLC25A15_6	GCGATGTTGGCGATTAGTGC
SLC25A16_1	GACCCTAACCATGTCAAGA
SLC25A16_2	GAGCCATTCCTAAAATAGT
SLC25A16_3	GGTCATGTGCACAGATTAA
SLC25A16_4	GAAGGTCTGCCAAGAAGGGT
SLC25A16_5	GGACCCTAACCATGTCAAG
SLC25A16_6	GCAACCCGCAGAGACTTCTAC
SLC25A17_1	GTTGCTAACAACTCCACTC
SLC25A17_2	GAATCTCGGCTTTATGGAA
SLC25A17_3	GATTGTACCAACAAACTACAA
SLC25A17_4	GACCAATGATGAACACATCCA
SLC25A17_5	GAAAGCCTGGTCCACGCCG
SLC25A17_6	GTCGAAGTCTAGCTGTATCC
SLC25A19_1	GCTCACCCTGAGCTGCAAAG
SLC25A19_2	GCCTTTGTAGAAAACCTGG
SLC25A19_3	GACCCCAGCGCAAAGTACCA
SLC25A19_4	GGAAGATGGCGATCAAGGT
SLC25A19_5	GAATCTGCCTAGAGGCCTGG
SLC25A19_6	GATGCCATGGTACTTTGCGC
SLC25A20_1	GAAGCACACGGCAAACAT
SLC25A20_2	GCTGAAAAATATCTTCACTC
SLC25A20_3	GTCAGGAGAAAGCAAGTACAC
SLC25A20_4	GGAGTGACCCCGATGATAG
SLC25A20_5	GTATTTCATGACATATGAA
SLC25A20_6	GATTCCTTGCAGGGCATCACG
SLC25A21_1	GGGTTTCAGCCAAGATAGG
SLC25A21_2	GTCTTGCATAACCCACAG
SLC25A21_3	GAGCAGTACAAGAAATTGC
SLC25A21_4	GCAAGACAAATCATTAAGA
SLC25A21_5	GCCTGATGCACCCCCTAGATG
SLC25A21_6	GACTGCAACTTTGGGACGACA
SLC25A22_1	GCTTGATGGCCTTCTCGG
SLC25A22_2	GAGATGCTGGCGGGCTGTG
SLC25A22_3	GATGTCGGAAGAAGTCGT
SLC25A22_4	GGGCGTGGTCACGATCACC
SLC25A22_5	GACATCAGCTCTCTAAGGAC
SLC25A22_6	GACGGTCTTGATGAGGCAGT
SLC25A23_1	GAACTTGATAGCTGACTCGG
SLC25A23_2	GACGCGGCTGACCTTGCGC
SLC25A23_3	GAGAAGCTGACGGGCATG
SLC25A23_4	GAACCATCATTTACCCTATGG
SLC25A23_5	GCATTCGCTGGAAAATGTGG
SLC25A23_6	GTGCACGAGTTGCGCCAG
SLC25A24_1	GTTGATGGGACAATGACAG
SLC25A24_2	GAAAAAAAATCCGGACAATGG
SLC25A24_3	GTATCCGCTCGCTTTGGAG
SLC25A24_4	GAAAAAAAATCCGGACAA
SLC25A24_5	GAGGGTCTCGTAGCGCGT
SLC25A24_6	GATTTTCAGACGGTCCAAAG
SLC25A25_1	GATGTGGTGGAGACACCTGG
SLC25A25_2	GAGCAGCATCTACCCAATGG
SLC25A25_3	GGGATGTGGTGGAGACACC
SLC25A25_4	GGAGGGGCCAGGTCACTC
SLC25A25_5	GGCAGAAAAAATTCTCAAG
SLC25A25_6	GCAGGACGCATTGACGCGC
SLC25A26_1	GTATCCAAGGGTTGTATCG
SLC25A26_2	GATGGAACTCGAATCAGGC
SLC25A26_3	GACACCTATGAAACATATGT
SLC25A26_4	GCTTCAGATGGAACTCGAATC
SLC25A26_5	GTCCTGGAGGCAGGATCATG
SLC25A26_6	GCAGCCAACATATGTTTCAT
SLC25A27_1	GAATGGTGCGCACAGCTCTA
SLC25A27_2	GCAATTAGGAAATCAGTCAT
SLC25A27_3	GAGAATCTGCCCCCTATAG
SLC25A27_4	GAACTGGAAGGAAAACCATTG
SLC25A27_5	GCTCTAGGGATCATTGAAG
SLC25A27_6	GCGCACCATTCCCCTATAG
SLC25A28_1	GTACACAGTCTGTCACCCGG
SLC25A28_2	GTTCTTATAATCCTCCAGA
SLC25A28_3	GTACCCCATCGACTGCGTCA
SLC25A28_4	GTAAGAACGGAGGGCCTATGG
SLC25A28_5	GTGATGTAATCCACCCTGG
SLC25A28_6	GACTGTGTACGGGCAGTG
SLC25A29_1	GCAACGTGGACACCATGCCC
SLC25A29_2	GCTCACCTTCATCAACGCGC
SLC25A29_3	GCAGCAGATGACGCACTGGA
SLC25A29_4	GTCTGCGTGGCGTCAACCG
SLC25A29_5	GAACACCAGCGCGTTGATGA
SLC25A29_6	GAAGCAGTGCAACGTCCCG
SLC25A3_1	GGAGTAGCCAAGGAAAGT
SLC25A3_2	GTATCTGTCTCATCCAGAG
SLC25A3_3	GTGTTGGCATAACCTGGCT
SLC25A3_4	GATTTCCTAGATTCTACAAGG
SLC25A3_5	GCTGCATCCCTCAAAGTGT
SLC25A3_6	GCTTAAAGAGGATGGTGTTCG
SLC25A30_1	GAGGGGACAAGAGGACTG
SLC25A30_2	GAGAGAATAAGATGCTTCT
SLC25A30_3	GAACATTTACCAGCAAGA
SLC25A30_4	GTTACGCCAGGCATCCTA
SLC25A30_5	GCTACCGATAAATGTGATATG
SLC25A30_6	GAATGTTGCACGCATTAGTG
SLC25A32_1	GAGTAACCCCAAATATATG
SLC25A32_2	GGCGAAGCGGATCTTCACG
SLC25A32_3	GAACTGAGACCGAAATATAA
SLC25A32_4	GATAATGGGTTTGTAATGCAG
SLC25A32_5	GCGGGCTCTTACCGGCGAAG
SLC25A32_6	GGAAACTTGATGGACTACG
SLC25A33_1	GTAAACGTAACGAGCACAC
SLC25A33_2	GACTATCCTCAGGTTCATCTG
SLC25A33_3	GCTTCTGTTCTAGCTGCATTC
SLC25A33_4	GCCACGAATGCCTTCGGTC
SLC25A33_5	GGTCGATCTTGGAGAAAGA
SLC25A33_6	GGTCCCCAGATGAACCTG
SLC25A36_1	GAAGTTCAGCTGAACACCA
SLC25A36_2	GAGTCTTTATAAGCCAAATG
SLC25A36_3	GTCCTCTAAACAAGGAACG
SLC25A36_4	GTAAAGTGTATCAGACAGA
SLC25A36_5	GGGCCTAGTCCTCTAAACA
SLC25A36_6	GAGGTCCGGGAGACACTACT
SLC25A37_1	GTAGAAGGCCCCCAACCCCT
SLC25A37_2	GCCCGCCTGAGATGATGT
SLC25A37_3	GGATTCATTACCGCATCG
SLC25A37_4	GGAGCAGGTCAACCCCCAC
SLC25A37_5	GGACGGTGTGGAGGACCG
SLC25A37_6	GCATTACCGCATCGTGGAGCA
SLC25A38_1	GAGTATCTACGCTGCCCTG
SLC25A38_2	GTAATCAAGACGCGCTATG
SLC25A38_3	GTATCACAGTGAGGGGCACCG
SLC25A38_4	GGGCCTACCCATGATCTGA
SLC25A38_5	GAGCATCTATCACAGTGAG
SLC25A38_6	GACTCTTGAAGGTGGTTCGCA
SLC25A39_1	GAGAAGGGCACATCTCGAA
SLC25A39_2	GACACCATTGCAATACAGG
SLC25A39_3	GGTCAGGGCTCGACCACAC
SLC25A39_4	GTGCCTCACGATCTTCACGA
SLC25A39_5	GACCTCTACGCACCCATGG
SLC25A39_6	GCCTTCGTGAAGATCGTG
SLC25A4_1	GGGAAGTAACGGATCACGT
SLC25A4_2	GGGTAGACAAAGCAAAGGG
SLC25A4_3	GCCTGAGGGGGCTCTACCA
SLC25A4_4	GTAGACAAAGCAAAGGGAGG
SLC25A4_5	GAAGGCGAAGTTGAGAGCTT
SLC25A4_6	GGTCCTAGCAAAGTCCAG
SLC25A40_1	GCAGGTAAAATAAATAACTG
SLC25A40_2	GTAAAGTTGATCATAAATGT
SLC25A40_3	GCACTTAATTGATCATAGC
SLC25A40_4	GAGGGAGGCAACAAACTA
SLC25A40_5	GCATTAAATCTCTATGGAG
SLC25A40_6	GTTGGATTTCCCTTTGGAG
SLC25A42_1	GCTCAAGAGCTTGCACAG
SLC25A42_2	GGCACCACGCGCACCATGG
SLC25A42_3	GGTGCCCTTGCCAAAACAG
SLC25A42_4	GAAGCTCAGGCCAGCGTA
SLC25A42_5	GTCGTTCCAGCCAGTGCGC
SLC25A42_6	GAGAAATCCCTCGTTGAGGT
SLC25A43_1	GAAATAGTAGAAAAAGCATGG
SLC25A43_2	GACCGTGAAGAGAAAGATGC
SLC25A43_3	GGAGGAGCCCCCTGTACGA
SLC25A43_4	GTGCTGTTCACAGATGACCT
SLC25A43_5	GGGAGAGAGAACTGATCTC
SLC25A43_6	GATACTGGAACCATCGTACAG
SLC25A44_1	GATGCTCTGGGCCACAAGGG
SLC25A44_2	GCACTCCTTAGGACACAGGT
SLC25A44_3	GACCAGGAACCCTCGGTAG
SLC25A44_4	GACTTCGCGGCTTCTATCG
SLC25A44_5	GAAGGCATCGAAGGTCCCA
SLC25A44_6	GCTTCCGGGTGAGCTCATAAG
SLC25A45_1	GAAGTAGATCCCCACCGTGG
SLC25A45_2	GTCAAAAGGAGCCAGACAGT
SLC25A45_3	GACGCTGAGGGACACCCCCA
SLC25A45_4	GTCGCCAGTACACACCAGA
SLC25A45_5	GAAGTAGATCCCCACCGT
SLC25A45_6	GTTCCTAGCGGGCTGCACCGG
SLC25A46_1	GTACAGTTTCAACAAAACTC
SLC25A46_2	GGCGGCGTAGAACAATGCA
SLC25A46_3	GTCTGATTGAAACAGTGC
SLC25A46_4	GTTTAGGGACCTAGAGCCCTG
SLC25A46_5	GTTCTACGCCGCCAATGTC
SLC25A46_6	GCTTCAGCACCGGGTCGGACC
SLC25A48_1	GGGTGGCCAACGATGACAC
SLC25A48_2	GAGTTGTAGACGGCAATGC
SLC25A48_3	GCATCCGCGTGGTGTACAGG
SLC25A48_4	GCATTGCCGTCTACAACTCCG
SLC25A48_5	GTCATCGTTGGCCACCCTC
SLC25A48_6	GAAACACCACGGAGTTGTAGA
SLC25A5_1	GCAAGAGGGTACACAAAACAC
SLC25A5_2	GTGTCATAGATACCGAAGT
SLC25A5_3	GCAAAGTAGAGCCAAAACT
SLC25A5_4	GTCATAGATACCGAAGTAGG
SLC25A5_5	GAGCTGAAAGGGAATTCCG
SLC25A5_6	GAGTTCTGTCCTTCTGGCG
SLC25A51_1	GAGTTTGCAACCAGTGGCG
SLC25A51_2	GCTCCAGAGTTTGCAACCAG
SLC25A51_3	GATTTCAGTGCCTTGAAAGCC
SLC25A51_4	GTTTGCAACCAGTGGCGTGG
SLC25A51_5	GAAAGAGGACCTTCTGAA
SLC25A51_6	GCACTGCCGCCACGCCAC
SLC25A53_1	GAGGCTGTGAGACAGCTT
SLC25A53_2	GAGCAAGGCCTGCCCCACT
SLC25A53_3	GAAAAGTAGACATAAAGT
SLC25A53_4	GTCACTGGGCTACTATCG
SLC25A53_5	GGAACACAACCTTATAGAT
SLC25A53_6	GCACCACGCCAGACATGAGCC
SLC25A6_1	GCCGCCGACAAGCAGTACAA
SLC25A6_2	GGGAAGTAGCGAATGACGT
SLC25A6_3	GGGTTCTGGCGAAATCCAG
SLC25A6_4	GAAGTTGAGGGCTTGAGTG
SLC25A6_5	GTATCGTACACGCCGAAGT
SLC25A6_6	GTAGCGAATGACGTTGGCA
SLC26A11_1	GACCAGGAGGGACATAATGG
SLC26A11_2	GACGAGGGAGCCCAACATGT
SLC26A11_3	GGCCTCCTGGAGAGCATTG
SLC26A11_4	GTAACAGGGGAGACAGCTGAG
SLC26A11_5	GCCCAGAGTCACATCCCGGG
SLC26A11_6	GCATCGGCTTTGGACAGATCA
SLC26A2_1	GATGTGTACAGACCATAGAC
SLC26A2_2	GTAGAATGGATACAGTTATC
SLC26A2_3	GTTGAGCCCAAGAAGATACT
SLC26A2_4	GAATGCCCACAGAGATGTGAC
SLC26A2_5	GAACAAAGGAGCTATTACT
SLC26A2_6	GAGCCCACACCATTAGTCCG
SLC26A6_1	GCCTCAGTAACCTTATCGG
SLC26A6_2	GCTGCATGATGGCCACACTC
SLC26A6_3	GTGCCGGGAAGTGCCAAAC
SLC26A6_4	GTAACCAGACCAAAACCGGG
SLC26A6_5	GAGACATAGAGCAACTCAC
SLC26A6_6	GTCACGCACAGGATACCG
SLC27A1_1	GTAGGCGTCCAGCTGCGCAA
SLC27A1_2	GGCCGTAGTACCTGCCGAG
SLC27A1_3	GCCGGATGGGGTACACGTG
SLC27A1_4	GGGCCGGCCGGAGTTCGTG
SLC27A1_5	GCCAGGTGGTTCAGTACATCG
SLC27A1_6	GGTTCACGTTGAGCAGCG
SLC27A2_1	GCACTGGAAGCAGTGCAGCA
SLC27A2_2	GCAGTCATCCCAAAACTGGC
SLC27A2_3	GTAACGAGCCGGCCTACGTG
SLC27A2_4	GAAGTATAAATGTATAAGGC
SLC27A2_5	GGCTTACGAGGAGATGTG
SLC27A2_6	GTAGGTGAGAGTCTCGTCG
SLC27A3_1	GGGCACAAAGGCAGTGCGC
SLC27A3_2	GGACTGACAGAGGGCAACG
SLC27A3_3	GACTGATCCGAGCAGCCTTG
SLC27A3_4	GGGCTGGTTGACAAGGTAT
SLC27A3_5	GTCCCAGCCTAGCGCACGT
SLC27A3_6	GCGGCCCTAGGTTTTCGGAA
SLC27A4_1	GACACCATGGAGCTGATCCG
SLC27A4_2	GCGGAATCCATAGTACACCA
SLC27A4_3	GCTGGCATGGACCTCACAGA
SLC27A4_4	GCTTGAGTACTCATCCAGC
SLC27A4_5	GTTGACACGTACCAACCGGA
SLC27A4_6	GAGAACCGCAATGAGTTCGT
SLC27A5_1	GCAGGAAGTAGAGAACTTGG
SLC27A5_2	GCACTCTGTGCTGAGCTCTG
SLC27A5_3	GAAGTCTACGGCTCCACAGA
SLC27A5_4	GTCCCATCACGTGGTACAG
SLC27A5_5	GCCCTCTTCATCTATACCTCG
SLC27A5_6	GGATCAACCCGCATGGCCG
SLC27A6_1	GAGGAGTGAGACAACATGG
SLC27A6_2	GAACCCATGAGAAATGAGCA
SLC27A6_3	GTCATGCCAAAAGACAACCT
SLC27A6_4	GAACTATGATACAGAGGAA
SLC27A6_5	GCGCGGATGCAATTCAGGA
SLC27A6_6	GCCGGACTTCGTTCACGTG
SLC29A1_1	GCCCTGGCCACTCATGATGG
SLC29A1_2	GCCGTCATGAAAAAATTCCA
SLC29A1_3	GGTAGGTGAATAACAGCAG
SLC29A1_4	GTCAAAATGATAACAGCAC
SLC29A1_5	GCTCAAGCTTGAAGGACCCG
SLC29A1_6	GCCCAGGATCCGTACGGAC
SLC29A2_1	GGCGTGATAAAGTACCCCA
SLC29A2_2	GACTGGAGGAGCTCAGCTT
SLC29A2_3	GGCAGCAAAGATCCCAGCC
SLC29A2_4	GGGCGTGATAAAGTACCCC
SLC29A2_5	GCATGGACAGGAGCATGGCAA
SLC29A2_6	GATTTATTGGCCAGGTAGTAG
SLC29A3_1	GTCTGCATGGTGATCCTCAG
SLC29A3_2	GCACGGTGGAGGCAACGGCA
SLC29A3_3	GCCAGGATGACCGTCAGTG
SLC29A3_4	GGCCCGAGGACCGCTTCTG
SLC29A3_5	GCCCTCAGGGTCCTCCCCGG
SLC29A3_6	GATGACCGTCAGTGAGGCC
SLC29A4_1	GAAGGCCACGGTGCCCACAG
SLC29A4_2	GCTGCCCAAGCGGTACACGC
SLC29A4_3	GGTATAGAAGAGCACGAAG
SLC29A4_4	GCCCAAGCGGTACACGCAGG
SLC29A4_5	GCCAGTGCCACCAAGATGT
SLC29A4_6	GTCCTCCTGAACAACGTCC
SLC2A1_1	GACATGGGTCCACCGCTATG
SLC2A1_2	GACGATACCGGAGCCAATGG
SLC2A1_3	GCCCAGGATCAGCATCTCAA
SLC2A1_4	GTGGTGGAGCGAGCAGGC
SLC2A1_5	GGCTCCGGTATCGTCAACA
SLC2A1_6	GCACCGATGATGAAGCGGCCC
SLC2A11_1	GATGCTGGAACAGCTCCCAT
SLC2A11_2	GGATACAGAGACACGATGA
SLC2A11_3	GTCAATGAGGAGGTAGCGC
SLC2A11_4	GATCCCCAGAGCCGTAAAGA
SLC2A11_5	GTATCATCAATGCCCCGACCT
SLC2A11_6	GTCCCGATGATCGCGTAC
SLC2A13_1	GTATGTTGGATCCAGACTG
SLC2A13_2	GTGCCAGTGTACATTGCGG
SLC2A13_3	GATGATAGACTTGCAATA
SLC2A13_4	GATCTCCAGAAGGATGGATGG
SLC2A13_5	GAATAATGAGTGCTACGG
SLC2A13_6	GAACAAGGAGACACTGCTCGC
SLC2A3_1	GACTGTGTAAAGTAGCTAAGT
SLC2A3_2	GGTAAAACCCAGTAGCAG
SLC2A3_3	GTGCCAAAGGCACCCCGCA
SLC2A3_4	GCCACCAGTGACAGCCAAC
SLC2A3_5	GCCTGGTCCAATTTCAAAGA
SLC2A3_6	GAGTGCCAAAGGCACCCCGC
SLC2A6_1	GACAGGGGATGTGTAGACCA
SLC2A6_2	GAGCCCCACGAACGCCTGG
SLC2A6_3	GTGTGCCGGCCCATCACCG
SLC2A6_4	GATGGTCCTTACCCCAAACC
SLC2A6_5	GACGACGCAGCCATCGTTG
SLC2A6_6	GATTGCCGAGCACTGCGGCGA
SLC2A8_1	GCTTCCTGCTGACTCAGCAC
SLC2A8_2	GTGCAGCTAATGGTCGTCGT
SLC2A8_3	GAGAAGCAGCATGAGGGA
SLC2A8_4	GGCATCCTCCTGGCCTACC
SLC2A8_5	GCCTGCTCAGCCCCGATGGGG
SLC2A8_6	GCACATGAGAAGCAGCATGA
SLC30A1_1	GATCCGAGCCGAGGTAATGG
SLC30A1_2	GCCACGGCCACTCGCACGG
SLC30A1_3	GCCAGGAGGAGACCAACACCC
SLC30A1_4	GCCAGCAGGATGGCGAAACAG
SLC30A1_5	GCTGGACAACTTAACATGCG
SLC30A1_6	GTGGTCCTTGGGGTCGGCG
SLC30A3_1	GCCCACATCCGCCAGCAAGT
SLC30A3_2	GCACAGCGACTACCACATCG
SLC30A3_3	GGGAACACCAGCGTCCGGG
SLC30A3_4	GTTGGCACAGACTGCGATGC
SLC30A3_5	GAGAGGCTGCATGCACGG
SLC30A3_6	GCCGGGCCTTACCCCTGAG
SLC30A4_1	GATAGCCACAAAGCAAGCA
SLC30A4_2	GAGATTTGGTACAGAGTGT
SLC30A4_3	GATAGCCACAAAGCAAGC
SLC30A4_4	GGAGTGGGAATGGGAGTGA
SLC30A4_5	GCAAGCAGGGTGAGTATGA
SLC30A4_6	GTCCAGTAAGGAATCATCGT
SLC30A5_1	GAAATACGGCGGGGACGTGC
SLC30A5_2	GCCATAGAATAATTCCACAA
SLC30A5_3	GGGACGTGCTGGCCGGCCC
SLC30A5_4	GAAAGAACAATGACCCAT
SLC30A5_5	GCCCATAGGAGAAAATCCGAG
SLC30A5_6	GTAAAGGCACAGATACCAATA
SLC30A6_1	GACATGTTTAATAAGTTACT
SLC30A6_2	GAACTGCACCACATAAGC
SLC30A6_3	GAAAAATGGTCAGGTAAGTAT
SLC30A6_4	GTTTAGGGGAAGATTATTAGT
SLC30A6_5	GTAAGTTACTGGGTAACATTG
SLC30A6_6	GTTGCAGATCTTAGTCGA
SLC30A7_1	GTTCCACAAAAGCGAAAGAG
SLC30A7_2	GAAAAACATGTGAAAAGAGT
SLC30A7_3	GAAACAAGAAGCAGTCTCTCA
SLC30A7_4	GCAGTGAAGATCAAAAAT
SLC30A7_5	GCTATAAGAATTGAACAGAT
SLC30A7_6	GCTATGGCAATGATCGACA
SLC30A9_1	GAAGCAATCCCATGACTCCA
SLC30A9_2	GATCATTAGTATCTGAAGG
SLC30A9_3	GAAAAGAGGATTACCCATAGA
SLC30A9_4	GTATACTTGAGATCAGATG
SLC30A9_5	GCAGGATCATTAGTATCTGA
SLC30A9_6	GATTTCTTGGGAAATACCA
SLC31A1_1	GTTTGGTGATCAATACAGC
SLC31A1_2	GGAGACACACAAAACTGTT
SLC31A1_3	GCTGTATTGATCACCAAAC
SLC31A1_4	GTGCAGCACTGTTTGCAGG
SLC31A1_5	GGTGATCAATACAGCTGG
SLC31A1_6	GACTTGTGACTTACGCAGC
SLC31A2_1	GTTGGCAGAACCCACCAC
SLC31A2_2	GGAGCACCAACACCGAAA
SLC31A2_3	GGTGGTATTTGTGTCACTT
SLC31A2_4	GCAGGAGCACCAACACCGAA
SLC31A2_5	GACCATCGCAGAGACAGAC
SLC31A2_6	GTGGTGGGTTCTGCCAAC
SLC33A1_1	GTAGACCGCATCAACCAACG
SLC33A1_2	GTTAACGCCCAACCATCGA
SLC33A1_3	GTAAAAGAAGAAACACAA
SLC33A1_4	GAAAGAGTAACGATTCCTCT
SLC33A1_5	GTTATCCAGGGAAAATGT
SLC33A1_6	GTAGTAAAAGAAGAAACACA
SLC35A1_1	GACACTCAGCAAATTACAGT
SLC35A1_2	GAACAGCATACACTAACGA
SLC35A1_3	GACACTCAGCAAATTACAG
SLC35A1_4	GCCCAAGCTACAAAAGTGG
SLC35A1_5	GTATAACTTCTGTGATACACA
SLC35A1_6	GTTAACTTCAACAGTTCCTTG
SLC35A2_1	GTTAGAGATGGCAACATAC
SLC35A2_2	GAGATGGCAACATACTGG
SLC35A2_3	GACTGCACCAGGACAGCCTCA
SLC35A2_4	GAAGCCGGAGGAGAGACAGG
SLC35A2_5	GAGCACGGAGAACAGCGCTG
SLC35A2_6	GAGAGACAGGAGGCCACGA
SLC35A3_1	GCTGTAGAAGATAGATAACG
SLC35A3_2	GAAGAGTATAGATCCCTGA
SLC35A3_3	GAAAAATTGGGTGTATACCAG
SLC35A3_4	GCATTGTTAGAACCAAAC
SLC35A3_5	GCAAGTTTAAGTGTTTCCAT
SLC35A3_6	GTCTTTCAGACTACCAGTT
SLC35A4_1	GGCACAGTGCCAGCAATG
SLC35A4_2	GAAGCACACCAAAAGTGTAG
SLC35A4_3	GAAGGCGCATAACAGTAGCT
SLC35A4_4	GAGATTACTCAGCACCTGGT
SLC35A4_5	GCCTAGCGGAGTGATATGCA
SLC35A4_6	GCCTAGCGGAGTGATATGCAG
SLC35A5_1	GACAAAAATAAAGTCAGGA
SLC35A5_2	GCCATTGAAGAAATAAAACAC
SLC35A5_3	GACAAAAATAAAGTCAGG
SLC35A5_4	GAAATAAAGAAAGGCAGGAA
SLC35A5_5	GTTACTGGTTGAAGATAGGAC
SLC35A5_6	GCGTCTAAACTGGATCCAGT
SLC35B1_1	GGATAGAAGAACACACAGT
SLC35B1_2	GTTTCCCAGGACCACATGC
SLC35B1_3	GTTTGTCAACTACCCAACTC
SLC35B1_4	GCCACAATTAACAGCACACAC
SLC35B1_5	GGCAGCATAGAGCCAGCTC
SLC35B1_6	GATGTTCAGCATCATGTGGT
SLC35B2_1	GTGATGACCCGCAGCTATG
SLC35B2_2	GAACTTAAGAGCTTCGTAT
SLC35B2_3	GCCACCCTCATCTCCATTG
SLC35B2_4	GCTTGCAGAGAACACAGGAG
SLC35B2_5	GTTCGTCAGCTTCCCCACCC
SLC35B2_6	GGCAGAGACCACCCCGATG
SLC35B3_1	GTAAAAGGCAAACTGCACTA
SLC35B3_2	GCATCTGCACATAGTGCCA
SLC35B3_3	GAAAAGCTATTATCATGT
SLC35B3_4	GCTGCCATATGTATGAGCCT
SLC35B3_5	GGGTAATTCAGGTAGCCCA
SLC35B3_6	GCAAGTCAGTTGACGACGTTG
SLC35B4_1	GATTCCAGGCATTTGTGTGG
SLC35B4_2	GATAATTCCTAGAATCATGT
SLC35B4_3	GATCTAAATATCATATGCAG
SLC35B4_4	GTTCCCAAATCAGCTTCAAAG
SLC35B4_5	GCAGGGTCACTCCGATGAC
SLC35B4_6	GGATCTAAATATCATATGC
SLC35C1_1	GTACTTATTAAGGAACACCA
SLC35C1_2	GATGATACCGCAGGTGAGCA
SLC35C1_3	GGCGTTGAGCGAGACACAG
SLC35C1_4	GATGGAGGTGACCCAGTAG
SLC35C1_5	GACGGTGCCCAGCCACGACA
SLC35C1_6	GTGTGGCCTTCTACAATGT
SLC35C2_1	GGGGGCCTCGTTCATCGG
SLC35C2_2	GGTGGAACATGGTGTCGAT
SLC35C2_3	GTGCTGGGGGCCTCGTTCAT
SLC35C2_4	GGTGTCGATGGGATTCTGG
SLC35C2_5	GCAGGAGCAGCCCTGTGTCC
SLC35C2_6	GCCGACTACCTCAGAAGAG
SLC35D1_1	GCCAAGTCCAACACATAGTG
SLC35D1_2	GAGCGTGCTCACCAATTAC
SLC35D1_3	GTCCAACACATAGTGAGG
SLC35D1_4	GGTTCCCAAAATATAGTAG
SLC35D1_5	GTTCATGATTCTGCCCACCC
SLC35D1_6	GACAGTGGCAGTTCTCTGGGT
SLC35D2_1	GAGCACGGTGAACATCGGT
SLC35D2_2	GCCCCGCCTCACCCGTAGG
SLC35D2_3	GGTTTCCAACGTAGAGGAG
SLC35D2_4	GTTCCTGAGCACGGTGAACAT
SLC35D2_5	GCACATATAGTATCATTATGG
SLC35D2_6	GTTTCCAGAAGTAAGGTAAG
SLC35E1_1	GAAGGAGAAGCAGAGCACCA
SLC35E1_2	GAGAGGTCCACCAGAACCC
SLC35E1_3	GACAGGAGGACCACCCAGAT
SLC35E1_4	GCGCGGGTAGAAGCGCGG
SLC35E1_5	GTCAAAAGACAACTCGGTGA
SLC35E1_6	GAGCGGTAGCACGTAGCGC
SLC35E2A_1	GATATAAACAGCAAGGAACG
SLC35E2A_2	GATATAAACAGCAAGGAACGA
SLC35E2A_3	GATTCTGGGGGAGTACAC
SLC35E2A_4	GTGCTGATATAAACAGCA
SLC35E2A_5	GTTTATATCAGCACAAGGCC
SLC35E2A_6	GCTGTTTATATCAGCACA
SLC35E2B_1	GACGAGCATGGCCACCGCAG
SLC35E2B_2	GACTCACCAGTCCATGATGT
SLC35E2B_3	GCTCAGCGGGGACAAATAC
SLC35E2B_4	GCGCCAGCCCGCCCATGAC
SLC35E2B_5	GCCATGCTCGTCCCGGCCC
SLC35E2B_6	GCATCCCAGTCATGGGCGGGC
SLC35E3_1	GATGGCTATGATCACCGGCG
SLC35E3_2	GCCAGGAGGAGGAGCCTGGA
SLC35E3_3	GAGCAGCAAACACCATTCCA
SLC35E3_4	GGAGGAATATTTGGTCCC
SLC35E3_5	GATTACCAACCACTTGATAAA
SLC35E3_6	GAAATGGATTTATGTGTACCA
SLC35E4_1	GAACCGACTTGAGTCCGCGG
SLC35E4_2	GACAGGGCCAGGGTGAACAG
SLC35E4_3	GAGGCAGGTGGCTGCGAGC
SLC35E4_4	GCCAGGGTGAACAGAGGTG
SLC35E4_5	GCAGGAAGCCACAGCCGGT
SLC35E4_6	GCGGCAACGTGGGCCTAA
SLC35F2_1	GCATAGAGGGAAGCCCCAAGA
SLC35F2_2	GGGTGTAGGAACCATGGT
SLC35F2_3	GCAGGGAGTGATGTATTGAT
SLC35F2_4	GTTAGAGTTGTGTACTGGT
SLC35F2_5	GCTGTCCCACATATACACA
SLC35F2_6	GTGATCCACTTCATCGCCG
SLC35F3_1	GTTGGTGGCAAACCACGTGA
SLC35F3_2	GCAAGATGGACAAAAATAAGG
SLC35F3_3	GAATAAAAAGTTCCAGTTGG
SLC35F3_4	GTTCTCAGGGACAGATTCAT
SLC35F3_5	GGCGCGTCGAACTTCCTGA
SLC35F3_6	GTCTGAAATGGTCGCGCTCCG
SLC35F5_1	GACATACCGAAGTAAGTTCAG
SLC35F5_2	GAATCCATACTGAAAACTG
SLC35F5_3	GCCTGCTGGAAGAGACACAGT
SLC35F5_4	GAATTTCACAGGCACATACAG
SLC35F5_5	GTGAGGTTCAGTAATATCA
SLC35F5_6	GAAGAATGGTTTGTTGTACT
SLC35F6_1	GGCGGGGATGTAGTACAT
SLC35F6_2	GGGACCAGCCTCATGTATG
SLC35F6_3	GATCATCGTTGCCATCCAGA
SLC35F6_4	GATTCACTGGCCTGTTCTCGG
SLC35F6_5	GCATTGGACGCCTTCTGCC
SLC35F6_6	GCATCCTAGCCACCATCGCG
SLC35G1_1	GATAGTATATAAGCATCATGG
SLC35G1_2	GCATAGTATATAAGCATCA
SLC35G1_3	GACTTTCTGTATATTAAGCAA
SLC35G1_4	GCTCGGTGCGGGAGCAACA
SLC35G1_5	GTGCGGGAGCAACACGGCG
SLC35G1_6	GTTGCTCCCGCACCGAGCC
SLC35G2_1	GATGTGTAGCTCTTATCACT
SLC35G2_2	GTATCCACTGGGTCCAAAGG
SLC35G2_3	GATAGTGGTCCCATTGCTGGG
SLC35G2_4	GCCTGGAAAGAAGCCTTT
SLC35G2_5	GTCGTAATCTGTATCCACT
SLC35G2_6	GAGTCGTAATCTGTATCCAC
SLC36A1_1	GTATCACCATAATCCACAA
SLC36A1_2	GTGGTGAGCACATTTCACC
SLC36A1_3	GCTCCGGAACCACGCACAC
SLC36A1_4	GATCGTGGCCGTGCACTGCAT
SLC36A1_5	GCTCCGGAACCACGCACACTG
SLC36A1_6	GCTTTGACCAAAGCGCTGGT
SLC36A4_1	GAGAAGAAGTGTTGACCTA
SLC36A4_2	GTTTCCATGATGAAATCAA
SLC36A4_3	GACAGCAGTACCAAAAAAGAG
SLC36A4_4	GCGTTGAATATTGGCATG
SLC36A4_5	GCAAAGCATATATATCCTT
SLC36A4_6	GTTTCTGGTGATAACACAGCT
SLC37A1_1	GATGGCTCCAGGCACGACGA
SLC37A1_2	GATTCCGCCCACGTCAAACA
SLC37A1_3	GCACAGGAAGGAGTAGTCCA
SLC37A1_4	GAAATACCCTAAGCCGAACA
SLC37A1_5	GTCCTTACCGTCACCAGGG
SLC37A1_6	GATACCCTAAGCCGAACAGGG
SLC37A2_1	GCTGAGAGGTAGTAACGGAG
SLC37A2_2	GCCAACACAGGTCACCACAG
SLC37A2_3	GAACTATAAGGAGTTACTAGG
SLC37A2_4	GATGTTGCCCACAGATGTG
SLC37A2_5	GGCCCACTCACGTTCGATG
SLC37A2_6	GAATGGACTCGTCCAGACCAC
SLC37A3_1	GCAGGCCGTTCACAATCCAC
SLC37A3_2	GTAATTCACTAACTTCAAGC
SLC37A3_3	GTCCACTGGTTGGCCCTGTG
SLC37A3_4	GAAGCTTATCGCCTTGACTT
SLC37A3_5	GATCGGTTGAATTTGCGAT
SLC37A3_6	GCACTAACTTCAAGCAGGCGT
SLC37A4_1	GGCCATTAAGGAACCAGA
SLC37A4_2	GAACCAGTGGAGAGCACCCAC
SLC37A4_3	GCTACAGCTGGCGCAGCACGC
SLC37A4_4	GTTCATGCTGGTTGACAGGA
SLC37A4_5	GATATGTTGACCAGGCCAACC
SLC37A4_6	GCTATCAGCAAGTTTGTCAGT
SLC38A1_1	GTTCTTCAAGAGACACAGA
SLC38A1_2	GCTGGGGGAACAAGTCTT
SLC38A1_3	GAAATTGGCAGGACTGACGGG
SLC38A1_4	GAAAGATTACGAACTTCCCTG
SLC38A1_5	GTTAAAAACAGACATGCCTA
SLC38A1_6	GCCTTTCAGAGCCTGGTACG
SLC38A10_1	GGGAAGGCAGGCAAGATGC
SLC38A10_2	GTGCTTTAAACCGGAGAGG
SLC38A10_3	GTCGCCGATCACGACGTAGA
SLC38A10_4	GGTTCCAAACACCACAGAG
SLC38A10_5	GAAGCAGATGAGGCTTCCCA
SLC38A10_6	GAAGAGGCCGTGCTTGAGAG
SLC38A2_1	GGAGATGAACAGAATACA
SLC38A2_2	GTTAATGCCTGGATCACCAA
SLC38A2_3	GAAAGGAGATGAACAGAATAC
SLC38A2_4	GATATTTGGGATATACCAG
SLC38A2_5	GTATCTGAACGGGAACTATT
SLC38A2_6	GAGTTGAAAATAAAATAGTG
SLC38A3_1	GTACATGAACGGGAACTACC
SLC38A3_2	GAAAAGGATAATGCCCGTAT
SLC38A3_3	GACAGAGACAAGGATTACC
SLC38A3_4	GGAAGGTCTGTATGACAAG
SLC38A3_5	GATCACGCTCCAGAACATCGG
SLC38A3_6	GATAATGCCCGTATTGGCCA
SLC38A5_1	GAAGAAGATGACCCCCGTGT
SLC38A5_2	GAACAAGGAAAAACAGCATGC
SLC38A5_3	GTAGAAGGTGAGGTATCCAA
SLC38A5_4	GAAGGTGCCGATAACCAGG
SLC38A5_5	GCAGGTCAGAGAGAGACCAC
SLC38A5_6	GCTATGCCATGGCCCACACGG
SLC38A6_1	GAAATGAAAAAGCCATGGT
SLC38A6_2	GTACTTACCATAAAAAGTG
SLC38A6_3	GAATTTAATGTCAGAGGACAA
SLC38A6_4	GCCAAAACATAAGCTAAGCCA
SLC38A6_5	GTAATGTCAGAGGACAAGGGA
SLC38A6_6	GGCTAATACCGGTGTCTT
SLC38A7_1	GATGATTAGGAAGGCAATGC
SLC38A7_2	GATGAAGATGGCCCCAAGTG
SLC38A7_3	GTCGCCAATGATGATTAGGA
SLC38A7_4	GTCTGGAAACCAATCTCCCTG
SLC38A7_5	GCCCTCGCTGTCTACATG
SLC38A7_6	GAATCATCATTGGCGACCAGC
SLC38A9_1	GAGCCCTACAAGATAAAAG
SLC38A9_2	GATGTCTGCAGACATTATTT
SLC38A9_3	GATTATGAATAAAAAAAGCAA
SLC38A9_4	GTATGATTTGGAATACCATGA
SLC38A9_5	GCAGCAATAAAGTGTTAAA
SLC38A9_6	GAGACTTGAAATTGAGCAG
SLC39A1_1	GCTCTGAAGCTACCGCCTCG
SLC39A1_2	GCCGGCGCAGCACACAGAT
SLC39A1_3	GCTCCTGGTGTGGCGCCCCG
SLC39A1_4	GCTTCATGGTTAGCTCCTGGC
SLC39A1_5	GCCAGGATGAACTCTTGCAGT
SLC39A1_6	GTACCGCCAGCCCCTCGAACA
SLC39A10_1	GACAGTCACCAACATGCACAT
SLC39A10_2	GAAATGATACCACAAATCC
SLC39A10_3	GAAGATGAGGCAAATATAG
SLC39A10_4	GAAAAGTAATGAAAATTCTG
SLC39A10_5	GAACGATGGTGATGACGTAGG
SLC39A10_6	GCCATTACTCCCAGTGAGCGT
SLC39A11_1	GTAGACAAAAGCCGCTCCAA
SLC39A11_2	GAGGCATATCAGAGAAAGA
SLC39A11_3	GACCCTGGCACTGAACTT
SLC39A11_4	GGAACGTTGTGTATAGTGA
SLC39A11_5	GAATTTGGCCATTGGAATC
SLC39A11_6	GCCCAGCTCTACCTATCCGGA
SLC39A13_1	GATCGGGCTCCTGACAACCA
SLC39A13_2	GCTGCCGCCGCGCTCAATGG
SLC39A13_3	GCCATCGATAACTTCACCCAC
SLC39A13_4	GGCTCTGCTGAGCGGAGAG
SLC39A13_5	GCCCGTGGGTGAAGTTATCGA
SLC39A13_6	GCTCCGGACCACGGCACCG
SLC39A14_1	GACATAATAATCTTCCAGA
SLC39A14_2	GTGTCCGCTACTCTGATAT
SLC39A14_3	GTGCTGGGTGACATTACCC
SLC39A14_4	GAAGCGACTCAGAGGCATAA
SLC39A14_5	GAGTGCCGATATCAGAGTAG
SLC39A14_6	GCTTGGAGGGAAGCGACTCAG
SLC39A3_1	GATGATCTTCACGGGGAGCA
SLC39A3_2	GCAGAGCGTTGAAGCACG
SLC39A3_3	GCTCTGCTGCCCGCTGTGA
SLC39A3_4	GCCAAAATCCTGTGCATGG
SLC39A3_5	GCTGCCCGCTGTGAGGGAAA
SLC39A3_6	GTGTTCTTCTTCATGCTGCT
SLC39A4_1	GTCGCAGAGTGCTACGTAG
SLC39A4_2	GTGGCAGAACACGGCCAGCG
SLC39A4_3	GAGTGCTACGTAGAGGAAC
SLC39A4_4	GGCAACTCGTGGCAGAACA
SLC39A4_5	GCTACGTAGCACTCTGCGACA
SLC39A4_6	GCCCTATATGATCACTCT
SLC39A6_1	GGGTCTAACAGCTCTAGG
SLC39A6_2	GGCTGCTGAGAATCAAAGT
SLC39A6_3	GAAAGTTGAGATTCATACT
SLC39A6_4	GTAATGAATAGGTCTTTGGA
SLC39A6_5	GTAGATGATATTGCCGTG
SLC39A6_6	GCTACTGACATCTCATGGCAT
SLC39A7_1	GAAGAAAAGGAAACAAGAG
SLC39A7_2	GACATGGACACTCCCACAG
SLC39A7_3	GGGAGAGTTCGACTCCACG
SLC39A7_4	GAAGAAAAGGAAACAAGA
SLC39A7_5	GTGTCGGGGTACCTGAATC
SLC39A7_6	GTACCAAGAGCATGAGGAATG
SLC39A8_1	GCTTGGGCCGATCCTCACAT
SLC39A8_2	GTGGAGTCAAAATCAATCCG
SLC39A8_3	GCATTTGAAAAGCCATGAA
SLC39A8_4	GTCAGTGACGATTATTAATC
SLC39A8_5	GCATTTGAAAAGCCATGA
SLC39A8_6	GCTTGGGCCGATCCTCACA
SLC39A9_1	GCACATGGGAGTTACCAATC
SLC39A9_2	GATAGCTGATGGTGTTGCTTT
SLC39A9_3	GCACCGTCAGTAGAATGCACA
SLC39A9_4	GACAACCAGACCCAGCGTGG
SLC39A9_5	GAAAACGAAGCCCAGAACG
SLC39A9_6	GGCAGTCATCGTGCCTGA
SLC3A2_1	GAACCACGAGTTCTCACCC
SLC3A2_2	GCGCAGAAGTGGTGGCACAC
SLC3A2_3	GGCTGGGTACGCACCCGCT
SLC3A2_4	GGCCCGTGAACTTAGCCG
SLC3A2_5	GCCGCGTTGTCGCGAGCTAC
SLC3A2_6	GTTTTGGCTGCAAGCTGGCG
SLC41A1_1	GCACAGAGCAGGAAGGCGTG
SLC41A1_2	GGCGATACATCTACCCAC
SLC41A1_3	GGGATCCAGCCAAAGACGA
SLC41A1_4	GGTCCCAAAGCCTGCCAGG
SLC41A1_5	GACCTCACCATTAATCAC
SLC41A1_6	GACGACGTCAGCACAGACCG
SLC41A2_1	GCTGTGGCAGCAATTATATT
SLC41A2_2	GGGAACTTGGAAATGACAT
SLC41A2_3	GAACCTAATAATTGGCAACT
SLC41A2_4	GCAGAAGAGATGCAATGA
SLC41A2_5	GATAATGGTTGGGGTTATCGT
SLC41A2_6	GGCATAGTCATCATACTTT
SLC41A3_1	GCAAAGCTGAGGCAGACCAG
SLC41A3_2	GTGCAGGTAGGTTGAGATT
SLC41A3_3	GCCAAGAGCCCCACGACAG
SLC41A3_4	GTTTCTAAACAGCAGTACAA
SLC41A3_5	GGTGCAGGCCACTGTCGTG
SLC41A3_6	GCACTCCACATGTGCAGGT
SLC43A1_1	GCAGTTCAGAAAGATAAGGC
SLC43A1_2	GCGTAAGAGCCAATCATGA
SLC43A1_3	GGTCCATGAGGATCCCCAG
SLC43A1_4	GGCGTAAGAGCCAATCATG
SLC43A1_5	GCTTTGGCCCCCGACCCGTG
SLC43A1_6	GTTCTTCAGAATGATCAAC
SLC43A2_1	GCAGTTGAGGAAAACCAGCC
SLC43A2_2	GGCAATAAACGTGGACCGA
SLC43A2_3	GCGGCTCATCTTCTACATGG
SLC43A2_4	GGGAAGCAGTTCTACAAGC
SLC43A2_5	GCCCCGGGAAGGGCTCAAG
SLC43A2_6	GACTTGTCCATGACGATACCC
SLC43A3_1	GACCGGTTCAAGACCACCG
SLC43A3_2	GTTGAGAGTGCCAATGAAG
SLC43A3_3	GAAAGTGCGTGCTACATGCC
SLC43A3_4	GTGAAGGCTATGATGAGTG
SLC43A3_5	GAAGGCAAAGGCATTTGTGT
SLC43A3_6	GATGATGGTCGAACGGTGT
SLC44A1_1	GTACATGTGGTGGTACCATG
SLC44A1_2	GAGCAAAGAAAGTCCAGAA
SLC44A1_3	GAGGCACAGGTGTACTATGG
SLC44A1_4	GCTACGTGGAACAAGGCGA
SLC44A1_5	GTGGCATGGACCACACCCAG
SLC44A1_6	GCCAAACTACCAGTTCCAGCG
SLC44A2_1	GGGGTAGATCACCTTTCGA
SLC44A2_2	GCAAGAAGAAGGTGACCAG
SLC44A2_3	GTAGAAGGCGAACTGGCAAC
SLC44A2_4	GATAGCGGGGAAGCATCTCC
SLC44A2_5	GCGAAAACCTGCAACCCAG
SLC44A2_6	GATAATCCAGTACCAAGAGA
SLC44A3_1	GCAAATAGGGAGTAGCACTC
SLC44A3_2	GGCAAGAAGAACTCCCCCG
SLC44A3_3	GGTGTTTGAGGGACACAT
SLC44A3_4	GAATTCACTAGTCCAGATG
SLC44A3_5	GTAAAAATGACCCTTTCACAA
SLC44A3_6	GGTACGCAGCTCAACCGCA
SLC44A5_1	GCAAAATGAAAGTTAAAGC
SLC44A5_2	GATAGTTAATACAGAACTT
SLC44A5_3	GTAGGTTTAGCAACACGG
SLC44A5_4	GACAAAGTCATAGCTCCAGGG
SLC44A5_5	GTAGGTTTAGCAACACGGA
SLC44A5_6	GACTCGGATTCGATTCCTG
SLC45A1_1	GCCCCGCAGACCAGGACCG
SLC45A1_2	GCTGACCAGGGTCAGGACGG
SLC45A1_3	GTGACCGGGAACCACAAGTG
SLC45A1_4	GCTCCCGGAAGGACCTCTGG
SLC45A1_5	GACTTTAGCGCCGACTCGG
SLC45A1_6	GTGACCGGGAACCACAAG
SLC45A3_1	GCCCGGCATGGACAGCAGTG
SLC45A3_2	GTGGGCGAGGGGCTGTACCA
SLC45A3_3	GGACAGTGCCCAGATGAA
SLC45A3_4	GCCTTCATGATCAGTCTTGG
SLC45A3_5	GCCATAGCGTCCACGCCAG
SLC45A3_6	GGCACATAGGTGATGCCTG
SLC45A4_1	GACAGAGAACCAGGTGAGG
SLC45A4_2	GTCCACCACGTCCAGCAGAT
SLC45A4_3	GATGACCTGGCCCATGAAGT
SLC45A4_4	GAGCCACAGCAGGCGCACCG
SLC45A4_5	GTCCCCAACCGGCAGCCCAT
SLC45A4_6	GCCAGGCGGTCGAGTTCGAGG
SLC46A1_1	GTTTGGAGTCCCAGCAGAG
SLC46A1_2	GAGCTGGACAATGGATCGG
SLC46A1_3	GCCTGCTGGAAGCCAGCATCG
SLC46A1_4	GTTCATGTAGAGGGTCCAGT
SLC46A1_5	GTCGCCGAGGAGGGCACAA
SLC46A1_6	GTTCATGTAGAGGGTCCAG
SLC48A1_1	GTACCTGCGAGCCCTCCCA
SLC48A1_2	GCCGCGCAGCCCCTTGAGCC
SLC48A1_3	GACGGTGGTCTACCGACAGC
SLC48A1_4	GTACATCACGTGCGTCACC
SLC48A1_5	GGTGGTCTACCGACAGCC
SLC48A1_6	GATGTACATGCAAGATTAT
SLC4A11_1	GCGAAGTAGAGGAACAGGG
SLC4A11_2	GATGCCGGGGCACCCATGCG
SLC4A11_3	GATGACGAACCGAACCTCAC
SLC4A11_4	GTGGTCAGCAGAATCACCAA
SLC4A11_5	GTTCTGTGGGCGAACCAGG
SLC4A11_6	GCATGCTCTTCACCGATGCCG
SLC4A2_1	GTGGCGGGAGACAGCTCGC
SLC4A2_2	GTGTGGATCGGCTTCTGGC
SLC4A2_3	GCCTCCCGGAGCCGCACAA
SLC4A2_4	GGAGAGGGAGGCCACGTG
SLC4A2_5	GCTTTGGCAGCAATTCCACG
SLC4A2_6	GATGACAGTGCTGACCGGA
SLC4A3_1	GAAGAGGACGCCGAGCACAG
SLC4A3_2	GCCTCATTCAGACGCACGA
SLC4A3_3	GGAGAGCGAGGCAACATG
SLC4A3_4	GCTTCAGTAGCAGGGTACGT
SLC4A3_5	GGACCTGGAGTACCTCAC
SLC4A3_6	GCTAAGTGTCGCCGCACACCA
SLC4A7_1	GACAGTATAGGAAAAGAATCG
SLC4A7_2	GATGAATATGATGCAAATAA
SLC4A7_3	GAGACATACAGGCACAGTAT
SLC4A7_4	GGAGATGGAACTCCTACA
SLC4A7_5	GAAAAGTCTACTTCGCCCACC
SLC4A7_6	GTCGGCGTCATAGGCATCG
SLC50A1_1	GAAGTCAAGTGAGGGGCCGA
SLC50A1_2	GATATGCCAAGATATACA
SLC50A1_3	GCCGCACTCTCACAGGCCGG
SLC50A1_4	GCTTCAGACCCTGTATATCT
SLC50A1_5	GCCAAAAGTAGCCATAACCC
SLC50A1_6	GCCGGCGGAGAACATGCCA
SLC52A2_1	GTAAGCAGGAAAAGCTCTGCA
SLC52A2_2	GAATGACCGTAAGAAGCGAGG
SLC52A2_3	GCTCAAGGAAGTCGAGCGGG
SLC52A2_4	GTGGTAGGCCAGACGCCCGT
SLC52A2_5	GACCTGCTCGTCCTTTCCTG
SLC52A2_6	GCCATTGGTCAGCGCGTTGG
SLC52A3_1	GAAGAAGGTGAGGACCAAGA
SLC52A3_2	GAGGACAAAGAACGCCACG
SLC52A3_3	GTTGGTGAGCGCGTTGACGA
SLC52A3_4	GATGATGGGCACTTCGGAA
SLC52A3_5	GACCAAGAAGGCGATGCTG
SLC52A3_6	GCCAGCTGGATGACCACCGTG
SLC5A3_1	GTTAAGAGAAGGTACATGT
SLC5A3_2	GTATCCTGGAAATCATTCCT
SLC5A3_3	GATGTACCTTTACATTCAGG
SLC5A3_4	GAATATAGAGAATCAGAGACA
SLC5A3_5	GTGGTGATCAGCATAGCAT
SLC5A3_6	GTCTGCCCAAGAATGAATCC
SLC5A6_1	GATGCAGGCGGTAGAAAACG
SLC5A6_2	GAACACATCTGTCCAGATGA
SLC5A6_3	GACGGTACAGACAATGCCCA
SLC5A6_4	GCAGGGACAGTGCCACCGGA
SLC5A6_5	GACGGTACAGACAATGCCC
SLC5A6_6	GGGCTGCTGCTACTTTCTG
SLC6A16_1	GAAGGCCTCAGACAGAATCG
SLC6A16_2	GCAAAGCGCCAGAGACAAGA
SLC6A16_3	GTTTATCACAGACACGAGAA
SLC6A16_4	GATTCAGGTAATCTATGTCT
SLC6A16_5	GCTGGTCAGAGCATGCGTCA
SLC6A16_6	GCCACATTGAAGTACAGGCCG
SLC6A17_1	GCACAGCAAACACCACGA
SLC6A17_2	GCCCACAGAGAAGCCAATCT
SLC6A17_3	GAATGCTGAGAAAATCCTA
SLC6A17_4	GGGCCTCGGCAACATCTGG
SLC6A17_5	GATGCTCCAGGCCACGAGG
SLC6A17_6	GTACCTACTTCTGGTACCGAG
SLC6A20_1	GAAGAAAGAGACCACCACGC
SLC6A20_2	GAGGCCATTAAAAACATGG
SLC6A20_3	GATGGAGAAGGTGACAATGC
SLC6A20_4	GCATTCATCGTCTACACAG
SLC6A20_5	GCCAGTTCCAGGTACAAGAG
SLC6A20_6	GTAACCACACGGGCTACGATG
SLC6A6_1	GAGGGACACAATTACAACGG
SLC6A6_2	GAAGGGGGCATCACCTGCT
SLC6A6_3	GATCGACTTTGTGCTCTCTG
SLC6A6_4	GCCAGTACACCTCTGAAGG
SLC6A6_5	GAGGGAAAACCTCCGCAG
SLC6A6_6	GACGATGTAGTAGACATTC
SLC6A8_1	GGAAACGGAAGTAGTAGG
SLC6A8_2	GCTGCTCACCTTTGAACAG
SLC6A8_3	GCGGTCAGCAAGCTGGTCAC
SLC6A8_4	GGCCTGGGCTACGCCTCCA
SLC6A8_5	GCCCGCGGGTAGGCGATGA
SLC6A8_6	GAAGTAGTAGGAGGCCGGG
SLC6A9_1	GAGATGGGAAGTAGTGTGA
SLC6A9_2	GATGAAGTAGGGGAACATGA
SLC6A9_3	GACGAAGCCAGCATAGACGC
SLC6A9_4	GTTGGAGGCGTCCAGTACAC
SLC6A9_5	GCATGACTGCGCCGGTGTAC
SLC6A9_6	GATACCTCTGCTATCGCAACG
SLC7A1_1	GATACCGTAAGACCAACACAC
SLC7A1_2	GCCATGGCATAGATAACCCG
SLC7A1_3	GATCAGGAAGGAGATGACAA
SLC7A1_4	GCAGCCGACACCCCAAAGT
SLC7A1_5	GTCCGTGAGAACTCCCCGAT
SLC7A1_6	GTTTTGATCTGGTGGCCCTCG
SLC7A11_1	GTTAAGAAAATCTGGATCC
SLC7A11_2	GAATGTATGCATATGCTGGC
SLC7A11_3	GACCATCTGGACGGTGTGTG
SLC7A11_4	GCATTTGGACGCTACATTC
SLC7A11_5	GACCCCACACACCGTCCAGA
SLC7A11_6	GACTCGTACAAAAGCTGGTAA
SLC7A2_1	GAATGCAGTCAAATCCCACAA
SLC7A2_2	GGCGTTGGAAGCACCCTTG
SLC7A2_3	GTCACCTGAGGATGAGAACAC
SLC7A2_4	GCTCTCCGACAGTCACGT
SLC7A2_5	GAACGTTCCCGTAAAGCCATA
SLC7A2_6	GCCGCTGCTTATCCACCA
SLC7A5_1	GACTTCGGGAACTATCACCT
SLC7A5_2	GATGTGGGGAACATTGTGC
SLC7A5_3	GTGAACTGCTACAGCGTGA
SLC7A5_4	GGAACATCACGCTGCTCAA
SLC7A5_5	GATCCAGGACATGACGCCC
SLC7A5_6	GTGGGGACCATTATCGGCT
SLC7A6_1	GGACAGGGCAACAGCAATG
SLC7A6_2	GAATCAGTGACATCCCATAGG
SLC7A6_3	GAGACCCACAGGCGGATGA
SLC7A6_4	GGTGTAAAACGCTCAATG
SLC7A6_5	GGGATGTCACTGATTGTGT
SLC7A6_6	GGGCAACATGATCGGCTCA
SLC7A8_1	GGCAGCACTCACCGAGAGG
SLC7A8_2	GGATTGTACAGATATGCAA
SLC7A8_3	GTGGATCATGGCCAACACAC
SLC7A8_4	GATGAAGATGGCTCTGGGA
SLC7A8_5	GTGGACAGGGCAACAGAAAT
SLC7A8_6	GGGGTGCAGCGCTTCACG
SLC8A2_1	GATGAGATAAAGCCAGACAT
SLC8A2_2	GAACGTGCTGCGCAGACACG
SLC8A2_3	GCTCACCTGGACCACACCGG
SLC8A2_4	GTAGAAGAGCAGCCGCTTGT
SLC8A2_5	GCATCGCCGACCGTTTCATGG
SLC8A2_6	GTCTTGCGGCTCTCGCCGGCT
SLC8B1_1	GATGGTGTCTATGAGATAGG
SLC8B1_2	GTAGAGAGTGACAGCCAGA
SLC8B1_3	GCCAGGGTGACCCTGCCA
SLC8B1_4	GACCAGATGCAGACAGTTGAG
SLC8B1_5	GGGTCGTGGTGGTGATCGC
SLC8B1_6	GGTGTGAACCAGACCCCCG
SLC9A1_1	GCAGGCCAGAAGGATCCAGA
SLC9A1_2	GGCCCTCACCCAGCACGC
SLC9A1_3	GACAGCCAGAACCGCCACG
SLC9A1_4	GCGATGAGGCAGAAGAGCA
SLC9A1_5	GCACTATCTCAAGCATCGTCC
SLC9A1_6	GCCAGAGGGAGATCTCGAAGG
SLC9A5_1	GTAGTCAGTGGCCTGCACAT
SLC9A5_2	GGCTGTAAGAAGTACGTGG
SLC9A5_3	GCTGTTTGGGAGCCTCATCT
SLC9A5_4	GCAAGTGGTGATGTCCTATGG
SLC9A5_5	GAGTGTGCCTACCACGGCAT
SLC9A5_6	GCCGTGGTAGGCACACTC
SLC9A6_1	GATACAATGGCACCAAACAGT
SLC9A6_2	GGTAACGGGACAACTTGC
SLC9A6_3	GTCAAGTCCAACTACCTTAC
SLC9A6_4	GAATTAAGTAAGAGGGACAAG
SLC9A6_5	GAATGCCATACCGAAGCACA
SLC9A6_6	GTTCTATGCTGAGACTCCG
SLC9A7_1	GAAACAGCAGTCCCCAAGA
SLC9A7_2	GAGAGCGGGTAGATGTGCG
SLC9A7_3	GTGCAGAAAGCGCACCCGG
SLC9A7_4	GCAGAATGATATGCTACGGA
SLC9A7_5	GCAGGGGTACCATACCTC
SLC9A7_6	GGGTGCTCACCATAGATCA
SLC9A8_1	GAAACAACAGCAACACTCTC
SLC9A8_2	GAAAAACAGCAAACAGGGTGA
SLC9A8_3	GAAAATATGTCAGATGTCAGT
SLC9A8_4	GCAGAACTCACCACATAAGA
SLC9A8_5	GTCTGGATATTCATTACACA
SLC9A8_6	GAGGAAAACTAAAAATGGAC
SLC9B2_1	GCAATGGGGATTTATACTG
SLC9B2_2	GTCCAGTAAACCATGTGGA
SLC9B2_3	GAACCAGAATGATAGACA
SLC9B2_4	GCACAGACAACCCCAACACA
SLC9B2_5	GTCCATGGGTCCCTGTATTG
SLC9B2_6	GATGCAAATGAACCAACAGA
SLCO1B3_1	GGAATCATAACCATTCCTA
SLCO1B3_2	GATTTGCTTTCGCAGATTAG
SLCO1B3_3	GAAATACTTCCAGTTCCCATA
SLCO1B3_4	GAACATTCCAGTTGCAACCGT
SLCO1B3_5	GATTTGCTTTCGCAGATTAGA
SLCO1B3_6	GTCAGTGGGAACCAGTCTGT
SLCO3A1_1	GACGCCCAGGGGCTGCACAG
SLCO3A1_2	GATACCCAGACAAGCACAC
SLCO3A1_3	GAGCCCAGGATAAACCCGC
SLCO3A1_4	GGAAACCCAAACATCAAGA
SLCO3A1_5	GAGCTACTTCGGGGCACGC
SLCO3A1_6	GTTGGTAGCCGTCCGGTTG
SLCO4A1_1	GTAACCAAGGATGGGAACGG
SLCO4A1_2	GATGCCCAGCAGGCTGACAA
SLCO4A1_3	GGCAGAGCAGGATGAACGT
SLCO4A1_4	GCTGCCGGCTACCTGATTGG
SLCO4A1_5	GACCACCGAGAGCCCACTG
SLCO4A1_6	GCAGGAATGCGGCCGCACAC
SPNS1_1	GACCAGGGGATCAGCCCGG
SPNS1_2	GGAAGTATCTCATGTGCGG
SPNS1_3	GTGTTCATCTCCAGTTACA
SPNS1_4	GTCATCCTTCATCCCCGGAG
SPNS1_5	GGTCGGCCACAAAGAGGT
SPNS1_6	GATCGGAAGTATCTCATGTGC
TMEM104_1	GAAGGAGAGGAGGCCGTAGA
TMEM104_2	GATGGCGAGGTCTCCATAC
TMEM104_3	GATGCGGTAGGCGTCCACT
TMEM104_4	GAAGGTGAACGGTCCGAGG
TMEM104_5	GGGCCAGCACAATCATGA
TMEM104_6	GTCACAGCGCGCGAAGTTGA
TMEM165_1	GCATTAGAATGCTTCGGGA
TMEM165_2	GACTAATGACATGCTTGTC
TMEM165_3	GCATAGTATGTATAGACCCTG
TMEM165_4	GATACAATAATAACTGATA
TMEM165_5	GTTCCTCTTGACCCTCATCA
TMEM165_6	GATATGGCAGCGACAAATGCA
TMEM241_1	GGTGGCAGACGCTCATTGG
TMEM241_2	GTCCAGAGCATTGTCCAGAC
TMEM241_3	GTAGCTGAAGTTATCATCTG
TMEM241_4	GGGATGAGATGCAAATGCC
TMEM241_5	GCTGAAGTTATCATCTGT
TMEM241_6	GCCTACCCTACATTATTCCAA
UCP2_1	GAATGGTGCCCATCACACCG
UCP2_2	GGACTTTAGCAGTATCCAG
UCP2_3	GATACAGGCCGATGCGGACAG
UCP2_4	GCCCGAGAGGAAGGGTTCCG
UCP2_5	GCCCATTGTAGAGGCTTCGG
UCP2_6	GCTACAAGACCATTGCCCGAG
UNC93B1_1	GCGGAGCGGAAACCTCATTG
UNC93B1_2	GGTTCAGGAAATAAATCAT
UNC93B1_3	GAAGCCCAAAGAGGCACGA
UNC93B1_4	GATAAAGAAAGGCACGAGG
UNC93B1_5	GCACAGGTGTGTAGAGCAGGG
UNC93B1_6	GTAGATAAAGAAAGGCACG
XPR1_1	GATGCACAGAAAGAAAGCAC
XPR1_2	GAAAAAGCATGACAAGATCC
XPR1_3	GGGCATCAACACGTATGGT
XPR1_4	GATCCTGGAAACATCTCG
XPR1_5	GTCTGCAGCAGGATTAGACTG
XPR1_6	GCGAGTGGCTCACGTAGAGG
SLC66A4_1	GCCGATGTTGAATACACTGT
SLC66A4_2	GTGACTGCGAGCTTGATGT
SLC66A4_3	GATTGGCTGGATCTACTTTG
SLC66A4_4	GCCACCATTAAATGCAACCC
SLC66A4_5	GGCAGGCCAGGACACGCGC
SLC66A4_6	GCAGTGGGAGTGACCACG
SLC66A5_1	GGGAGCCAAGAGTGCTGAA
SLC66A5_2	GACTGTGATGGCTGAGAGC
SLC66A5_3	GTCCCACTGAACGAAAAGT
SLC66A5_4	GTTCAGTGGGACTTGCTTCA
SLC66A5_5	GCTGAGGAGAATCTTGAGGC
SLC66A5_6	GGAGCTAGTGGCATTGACT
SLC66A2_1	GATGCTGAAGCTGTGCACCG
SLC66A2_2	GAAGAGTATCCGCAAAATGT
SLC66A2_3	GCAGCACCAGGCACACGT
SLC66A2_4	GCACCAGGCACACGTAGG
SLC66A2_5	GCATGGTCAGGATCATGA
SLC66A2_6	GCTGTGCACCGAGGTCCGTG
SLC66A1_1	GAAAGCAGGTACAACACGC
SLC66A1_2	GAGTAGGAGATCCCCTGGG
SLC66A1_3	GCACCAGCGCGAACAGAGAGT
SLC66A1_4	GTTCCTCCGGAAGTCCACCC
SLC66A1_5	GCTGGGGAACACGCTGTAT
SLC66A1_6	GCAGCACTCAGCAGCGGTG
SLC66A3_1	GCTGCGCGCCGCTAGCACAG
SLC66A3_2	GCTAGCACAGCGGAGATCTG
SLC66A3_3	GGTACTCCAGGTAGGTCAG
SLC66A3_4	GTATCCGCCGCTGACCTACC
SLC66A3_5	GTAAAATGAAAGATACAGAGC
SLC66A3_6	GACTGGTACCGCAGAAACACC
TMEM144_1	GGCAGCACAAAGAACCCAC
TMEM144_2	GAAAACAGGAGATGTAACCAA
TMEM144_3	GCCTTGGAATCTTAATCTG
TMEM144_4	GATTCCTGTCAGGAGTACTT
TMEM144_5	GAATGCTTGGGGGCTGCATTT
TMEM144_6	GATTCCAAGGCCTAAACCAA
OR10A5_1	GTAGGGAAGAGAAGCTCATG
OR10H2_1	GTGCACAATGACCACAATA
OR10V1_1	GATGGAGATCAATGAGAGG
OR12D2_1	GATGGCATTTGACCTCTCTG
OR13C4_1	GCCGAGTTCGTTCGCAAGA
OR13H1_1	GATTGCTGATAGCAACCACA
OR1A1_1	GATGAAAGGATTTAACATTG
OR1A2_1	GTGGAAAAGACCTGAACAT
OR1B1_1	GACATAAGAGAGTACAATGA
OR1I1_1	GAACACCCCACACATTAGGG
OR2V2_1	GTTACAGCTTGAGGAACAGGG
OR5K4_1	GTACAGGAGAGTCTATACAG
HDAC1_1	GCACCGGGCAACGTTACGAA
HDAC1_2	GCACCATGCAAAGAAGTCCG
HDAC1_3	GTCAATGTACAGCACCCTC
HDAC1_4	GATGTTCCAGCCTAGTGCGG
HDAC1_5	GATCCTAGGTATCACCAGA
HDAC1_6	GATTGATGACGAGTCCTATG
BCL2L1_1	GGCGACGAGTTTGAACTG
BCL2L1_2	GCTCTGATATGCTGTCCCTG
BCL2L1_3	GTCAGGTCACTGAATGCCCGC
BCL2L1_4	GTAAAGCAAGCGCTGAGGG
BCL2L1_5	GTTTGAACTGCGGTACCGGC
BCL2L1_6	GTTTCCCAGAAAGGATACAGC
MAP2K1_1	GGCACAAGGTCCTACATGT
MAP2K1_2	GCAGCAGCGAAAGCGCCTTG
MAP2K1_3	GTAGGACCTTGTGCCCACGA
MAP2K1_4	GGTAGAGATGGCGGTTGGG
MAP2K1_5	GAATCCGGAACCAGATCATAA
MAP2K1_6	GGCCTGGTCATGGCCAGAA
MAPK1_1	GCTGACCTTGAGATCACAGG
MAPK1_2	GATCCAGACCATGATCACAC
MAPK1_3	GAATATGTGGCCACACGT
MAPK1_4	GGGTTCCTGACAGAATATG
MAPK1_5	GTGGCCACACGTTGGTACA
MAPK1_6	GTGCAGAACGTTAGCTGAA
STAG1_1	GATGTGCCGAGTACACCAAG
STAG1_2	GAAGAGAGCCAATGAAAGGT
STAG1_3	GCCTAAAAGCTCTGACCT
STAG1_4	GTATTGAAGAAATTGGAGTA
STAG1_5	GTGATCCATCACAAAACTG
STAG1_6	GTATCTGGATTGAACACCAA
ARF4_1	GGAAGTAATGCTTCCAGAG
ARF4_2	GGTGGTCAAGATAGAATT
ARF4_3	GTCTGTATAAACTGAAGTTAG
ARF4_4	GCATTACTTCCAGAATACCC
ARF4_5	GATAGAATTAGGCCTCTC
ARF4_6	GCAACGATCGTGAAAGAATTC
ASF1A_1	GATCACCTTCGAGTGCATCG
ASF1A_2	GAATGGAAAATTATCTATG
ASF1A_3	GCATCGAGGACCTGTCTGA
ASF1A_4	GGGTCCTGTTCCCGCAGGA
ASF1A_5	GTTAGTGGGTCCTGTTCCCGC
ASF1A_6	GCTAATTACTTGTACCTATCG
CDK1_1	GGGTAGACACAAAACTAC
CDK1_2	GGTTCCTAGTACTGCAATT
CDK1_3	GTTCCTAGTACTGCAATTC
CDK1_4	GACCTATGGAGTTGTGTATAA
CDK1_5	GTTCGTCATCCAAATATAGTC
CDK1_6	GTGCTTATGCAGGATTCC
NXT1_1	GATTGCCATTCCAGACCAGGG
NXT1_2	GACAGATGACAACAAGGACCG
NXT1_3	GGCTTCATCATGAACAGGC
NXT1_4	GACACCACCATGGATAAGCGG
NXT1_5	GCTGTCCCGCCTGTACAT
NXT1_6	GGTCCTTGTTGTCATCTG
TRA2A_1	GATGGTAGAAGAATTCGGG
TRA2A_2	GAGAATAGATGACTCAAAGG
TRA2A_3	GTCAGTTTGTACACAACAGAG
TRA2A_4	GACCACATTGACACCACTCAA
TRA2A_5	GAGAGAATAGATGACTCAA
TRA2A_6	GTTTGTACACAACAGAGA
ARF5_1	GCACTACTTCCAGAACACTC
ARF5_2	GCAGATGCGGATTCTCAT
ARF5_3	GAAGCAGATGCGGATTCTCA
ARF5_4	GTTTCACAGTCTGGGACGT
ARF5_5	GTGGTGGACAGTAATGACC
ARF5_6	GGCTTCAATGTAGAAACAG
ASF1B_1	GACAGGAGTTCATCCGAGT
ASF1B_2	GAGTGGAAGATCATTTATGT
ASF1B_3	GTCAGATCCTAGACTCGGTGC
ASF1B_4	GTTGACGTAGTAGCCCACT
ASF1B_5	GATGCCGTGGGTGTGACTG
ASF1B_6	GCCCACCAGCACCGAGTCT
CDK2_1	GTGCAGAAATTCAAAAACC
CDK2_2	GTTCGTACTTACACCCATG
CDK2_3	GTGGAGGACCCGATGAGAA
CDK2_4	GAAAGCCAGAAACAAGTTGAC
CDK2_5	GAATCTGCTTATTAACACAG
CDK2_6	GCATGGGTGTAAGTACGAACA
NXT2_1	GATCTTACCATGAACTGGT
NXT2_2	GATTTCCATTCCATATTAAGG
NXT2_3	GCCTTGTCCAGATACAGCC
NXT2_4	GACAATGGATAAAAGAAGA
NXT2_5	GACCTGGAACTCACTAGA
NXT2_6	GGACAAGGCCACCTTAATA
TRA2B_1	GACGCCTGCGAGTAGACAT
TRA2B_2	GAATGGAGCTTGATGGGCGT
TRA2B_3	GAATACTCCAAGACAACAGTT
TRA2B_4	GATTCTCCCATGTCTACTCGC
TRA2B_5	GCAGTCTAGGCGTTCAAG
TRA2B_6	GGCTAAAGAACGTGCCAA
MT1X_1	GTGTCCCTTACCAGGCGAGC
MT1X_2	GTTGGCTCCTGTGCCTGTGC
MT1X_3	GCAGGAGCCGGCACAGGCAC
MT1X_4	GCATTTGCAGGAGCCGGCAC
MT1X_5	GCACACTTGGCACAGCCCACA
MT1X_6	GCCCAACTGCTCCTGCTCGCC
MT2A_1	GCCTCTTACCGGCGGCGC
MT2A_2	GTGACTCCTGCACCTGCGC
MT2A_3	GCACACTTGGCACAGCCCACA
MT2A_4	GTTTGCACTCTTTGCATTTGC
MT2A_5	GCTCTTTGCATTTGCAGGAGC
MT2A_6	GCACACTTGGCACAGCCCAC
ATP7A_1	GGGATCCTATACTGCTCCG
ATP7A_2	GATGTGGAACTTGTACAACG
ATP7A_3	GGCTGGCAAGGCAGAAGTA
ATP7A_4	GAATTACAATCCATACCAAGA
ATP7A_5	GCTTGCATTATACTTCACAA
ATP7A_6	GTGCTAGTACATGAATGGC
ATP7B_1	GCTGGTGGCAAGGGCAACGG
ATP7B_2	GTCCTGGAAGGCAATACCA
ATP7B_3	GCAGCGGGGCGATATCGTCA
ATP7B_4	GCAGTCATGGAGGACTACGC
ATP7B_5	GTCCTCACCAAGGGTCACAA
ATP7B_6	GCTCATTAAAGCTACCCACG
HDAC2_1	GATGTATCAACCTAGTGCTG
HDAC2_2	GTATCATTCCATAAATATG
HDAC2_3	GTCAAAGAGTCCATCAAACAC
HDAC2_4	GTATAGATGATGAGTCATAT
HDAC2_5	GTTCCTGGCACAGGAGACTTG
HDAC2_6	GTGTGTAGATTATCTCAA
MCL1_1	GCCAAAAGTCGCCCTCCC
MCL1_2	GTAGCCAAAAGTCGCCCTCC
MCL1_3	GCAAAAGTCGCCCTCCCGGGC
MCL1_4	GCGGCGGCGCCACCCGCCC
MCL1_5	GCGGCGCCACCCGCCCGGGA
MCL1_6	GTGGGGGGGCCGGCTTGG
MAP2K2_1	GCTCCCCTGCAGGTTCTCCG
MAP2K2_2	GCCTGGGGAAAGTCAGCATCG
MAP2K2_3	GGGATGGGGTACCTTCCGA
MAP2K2_4	GTACATCGTGGGCTTCTACG
MAP2K2_5	GACCACGGGCCGGCCAAAGA
MAP2K2_6	GGCGAGTTGCATTCGTGC
MAPK3_1	GATCCTGAGCATGACCACAC
MAPK3_2	GGCATCCGAGACATTCTGC
MAPK3_3	GTAGGTCTGATGTTCGAAG
MAPK3_4	GGACGCCCGCAGAATGTCT
MAPK3_5	GGAGGGCTTTAGATCTCGG
MAPK3_6	GAAGGATACACATCTCTCA
STAG2_1	GCTGAATGTCATCCTCCCGT
STAG2_2	GGAAAACGAGCCAATGAG
STAG2_3	GCAGAACGGAATAAAATGAT
STAG2_4	GAGCATGCAGCATACCTTG
STAG2_5	GAATCAGGGGTATACACTAA
STAG2_6	GATACCTTGTGGATAGCATGT

## Sheet: Cas9-SLCxSLC library
sgRNA pair	gene pair	library
ANKH_1-ANKH_1	ANKH-ANKH	Cas9_SLC-SLC
ANKH_1-CLN3_1	ANKH-CLN3	Cas9_SLC-SLC
ANKH_1-DIRC2_1	ANKH-DIRC2	Cas9_SLC-SLC
ANKH_1-FLVCR1_1	ANKH-FLVCR1	Cas9_SLC-SLC
ANKH_1-LETM1_1	ANKH-LETM1	Cas9_SLC-SLC
ANKH_1-LETM2_1	ANKH-LETM2	Cas9_SLC-SLC
ANKH_1-LETMD1_1	ANKH-LETMD1	Cas9_SLC-SLC
ANKH_1-MAGT1_1	ANKH-MAGT1	Cas9_SLC-SLC
ANKH_1-MFSD1_1	ANKH-MFSD1	Cas9_SLC-SLC
ANKH_1-MFSD10_1	ANKH-MFSD10	Cas9_SLC-SLC
ANKH_1-MFSD11_1	ANKH-MFSD11	Cas9_SLC-SLC
ANKH_1-MFSD12_1	ANKH-MFSD12	Cas9_SLC-SLC
ANKH_1-MFSD13A_1	ANKH-MFSD13A	Cas9_SLC-SLC
ANKH_1-MFSD14A_1	ANKH-MFSD14A	Cas9_SLC-SLC
ANKH_1-MFSD14B_1	ANKH-MFSD14B	Cas9_SLC-SLC
ANKH_1-MFSD2A_1	ANKH-MFSD2A	Cas9_SLC-SLC
ANKH_1-MFSD2B_1	ANKH-MFSD2B	Cas9_SLC-SLC
ANKH_1-MFSD3_1	ANKH-MFSD3	Cas9_SLC-SLC
ANKH_1-MFSD4B_1	ANKH-MFSD4B	Cas9_SLC-SLC
ANKH_1-MFSD5_1	ANKH-MFSD5	Cas9_SLC-SLC
ANKH_1-MFSD6_1	ANKH-MFSD6	Cas9_SLC-SLC
ANKH_1-MFSD8_1	ANKH-MFSD8	Cas9_SLC-SLC
ANKH_1-MFSD9_1	ANKH-MFSD9	Cas9_SLC-SLC
ANKH_1-MPC1_1	ANKH-MPC1	Cas9_SLC-SLC
ANKH_1-MPC2_1	ANKH-MPC2	Cas9_SLC-SLC
ANKH_1-MTCH1_1	ANKH-MTCH1	Cas9_SLC-SLC
ANKH_1-MTCH2_1	ANKH-MTCH2	Cas9_SLC-SLC
ANKH_1-NIPA1_1	ANKH-NIPA1	Cas9_SLC-SLC
ANKH_1-NIPA2_1	ANKH-NIPA2	Cas9_SLC-SLC
ANKH_1-NIPAL1_1	ANKH-NIPAL1	Cas9_SLC-SLC
ANKH_1-NIPAL2_1	ANKH-NIPAL2	Cas9_SLC-SLC
ANKH_1-NIPAL3_1	ANKH-NIPAL3	Cas9_SLC-SLC
ANKH_1-NPC1_1	ANKH-NPC1	Cas9_SLC-SLC
ANKH_1-OR10A5_1	ANKH-OR10A5	Cas9_SLC-SLC
ANKH_1-OR10H2_1	ANKH-OR10H2	Cas9_SLC-SLC
ANKH_1-OR10V1_1	ANKH-OR10V1	Cas9_SLC-SLC
ANKH_1-OR12D2_1	ANKH-OR12D2	Cas9_SLC-SLC
ANKH_1-OR13C4_1	ANKH-OR13C4	Cas9_SLC-SLC
ANKH_1-OR13H1_1	ANKH-OR13H1	Cas9_SLC-SLC
ANKH_1-OR1A1_1	ANKH-OR1A1	Cas9_SLC-SLC
ANKH_1-OR1A2_1	ANKH-OR1A2	Cas9_SLC-SLC
ANKH_1-OR1B1_1	ANKH-OR1B1	Cas9_SLC-SLC
ANKH_1-OR1I1_1	ANKH-OR1I1	Cas9_SLC-SLC
ANKH_1-OR2V2_1	ANKH-OR2V2	Cas9_SLC-SLC
ANKH_1-OR5K4_1	ANKH-OR5K4	Cas9_SLC-SLC
ANKH_1-RHBG_1	ANKH-RHBG	Cas9_SLC-SLC
ANKH_1-SFXN1_1	ANKH-SFXN1	Cas9_SLC-SLC
ANKH_1-SFXN2_1	ANKH-SFXN2	Cas9_SLC-SLC
ANKH_1-SFXN3_1	ANKH-SFXN3	Cas9_SLC-SLC
ANKH_1-SFXN4_1	ANKH-SFXN4	Cas9_SLC-SLC
ANKH_1-SFXN5_1	ANKH-SFXN5	Cas9_SLC-SLC
ANKH_1-SLC10A3_1	ANKH-SLC10A3	Cas9_SLC-SLC
ANKH_1-SLC10A4_1	ANKH-SLC10A4	Cas9_SLC-SLC
ANKH_1-SLC10A7_1	ANKH-SLC10A7	Cas9_SLC-SLC
ANKH_1-SLC11A2_1	ANKH-SLC11A2	Cas9_SLC-SLC
ANKH_1-SLC12A2_1	ANKH-SLC12A2	Cas9_SLC-SLC
ANKH_1-SLC12A4_1	ANKH-SLC12A4	Cas9_SLC-SLC
ANKH_1-SLC12A6_1	ANKH-SLC12A6	Cas9_SLC-SLC
ANKH_1-SLC12A7_1	ANKH-SLC12A7	Cas9_SLC-SLC
ANKH_1-SLC12A8_1	ANKH-SLC12A8	Cas9_SLC-SLC
ANKH_1-SLC12A9_1	ANKH-SLC12A9	Cas9_SLC-SLC
ANKH_1-SLC15A2_1	ANKH-SLC15A2	Cas9_SLC-SLC
ANKH_1-SLC15A4_1	ANKH-SLC15A4	Cas9_SLC-SLC
ANKH_1-SLC16A1_1	ANKH-SLC16A1	Cas9_SLC-SLC
ANKH_1-SLC16A10_1	ANKH-SLC16A10	Cas9_SLC-SLC
ANKH_1-SLC16A13_1	ANKH-SLC16A13	Cas9_SLC-SLC
ANKH_1-SLC16A14_1	ANKH-SLC16A14	Cas9_SLC-SLC
ANKH_1-SLC16A3_1	ANKH-SLC16A3	Cas9_SLC-SLC
ANKH_1-SLC16A5_1	ANKH-SLC16A5	Cas9_SLC-SLC
ANKH_1-SLC16A6_1	ANKH-SLC16A6	Cas9_SLC-SLC
ANKH_1-SLC16A7_1	ANKH-SLC16A7	Cas9_SLC-SLC
ANKH_1-SLC16A9_1	ANKH-SLC16A9	Cas9_SLC-SLC
ANKH_1-SLC17A5_1	ANKH-SLC17A5	Cas9_SLC-SLC
ANKH_1-SLC17A9_1	ANKH-SLC17A9	Cas9_SLC-SLC
ANKH_1-SLC18B1_1	ANKH-SLC18B1	Cas9_SLC-SLC
ANKH_1-SLC19A1_1	ANKH-SLC19A1	Cas9_SLC-SLC
ANKH_1-SLC19A2_1	ANKH-SLC19A2	Cas9_SLC-SLC
ANKH_1-SLC1A1_1	ANKH-SLC1A1	Cas9_SLC-SLC
ANKH_1-SLC1A3_1	ANKH-SLC1A3	Cas9_SLC-SLC
ANKH_1-SLC1A4_1	ANKH-SLC1A4	Cas9_SLC-SLC
ANKH_1-SLC1A5_1	ANKH-SLC1A5	Cas9_SLC-SLC
ANKH_1-SLC20A1_1	ANKH-SLC20A1	Cas9_SLC-SLC
ANKH_1-SLC20A2_1	ANKH-SLC20A2	Cas9_SLC-SLC
ANKH_1-SLC22A17_1	ANKH-SLC22A17	Cas9_SLC-SLC
ANKH_1-SLC22A18_1	ANKH-SLC22A18	Cas9_SLC-SLC
ANKH_1-SLC22A23_1	ANKH-SLC22A23	Cas9_SLC-SLC
ANKH_1-SLC22A31_1	ANKH-SLC22A31	Cas9_SLC-SLC
ANKH_1-SLC22A5_1	ANKH-SLC22A5	Cas9_SLC-SLC
ANKH_1-SLC23A2_1	ANKH-SLC23A2	Cas9_SLC-SLC
ANKH_1-SLC24A1_1	ANKH-SLC24A1	Cas9_SLC-SLC
ANKH_1-SLC25A1_1	ANKH-SLC25A1	Cas9_SLC-SLC
ANKH_1-SLC25A10_1	ANKH-SLC25A10	Cas9_SLC-SLC
ANKH_1-SLC25A11_1	ANKH-SLC25A11	Cas9_SLC-SLC
ANKH_1-SLC25A12_1	ANKH-SLC25A12	Cas9_SLC-SLC
ANKH_1-SLC25A13_1	ANKH-SLC25A13	Cas9_SLC-SLC
ANKH_1-SLC25A14_1	ANKH-SLC25A14	Cas9_SLC-SLC
ANKH_1-SLC25A15_1	ANKH-SLC25A15	Cas9_SLC-SLC
ANKH_1-SLC25A16_1	ANKH-SLC25A16	Cas9_SLC-SLC
ANKH_1-SLC25A17_1	ANKH-SLC25A17	Cas9_SLC-SLC
ANKH_1-SLC25A19_1	ANKH-SLC25A19	Cas9_SLC-SLC
ANKH_1-SLC25A20_1	ANKH-SLC25A20	Cas9_SLC-SLC
ANKH_1-SLC25A21_1	ANKH-SLC25A21	Cas9_SLC-SLC
ANKH_1-SLC25A22_1	ANKH-SLC25A22	Cas9_SLC-SLC
ANKH_1-SLC25A23_1	ANKH-SLC25A23	Cas9_SLC-SLC
ANKH_1-SLC25A24_1	ANKH-SLC25A24	Cas9_SLC-SLC
ANKH_1-SLC25A25_1	ANKH-SLC25A25	Cas9_SLC-SLC
ANKH_1-SLC25A26_1	ANKH-SLC25A26	Cas9_SLC-SLC
ANKH_1-SLC25A27_1	ANKH-SLC25A27	Cas9_SLC-SLC
ANKH_1-SLC25A28_1	ANKH-SLC25A28	Cas9_SLC-SLC
ANKH_1-SLC25A29_1	ANKH-SLC25A29	Cas9_SLC-SLC
ANKH_1-SLC25A3_1	ANKH-SLC25A3	Cas9_SLC-SLC
ANKH_1-SLC25A30_1	ANKH-SLC25A30	Cas9_SLC-SLC
ANKH_1-SLC25A32_1	ANKH-SLC25A32	Cas9_SLC-SLC
ANKH_1-SLC25A33_1	ANKH-SLC25A33	Cas9_SLC-SLC
ANKH_1-SLC25A36_1	ANKH-SLC25A36	Cas9_SLC-SLC
ANKH_1-SLC25A37_1	ANKH-SLC25A37	Cas9_SLC-SLC
ANKH_1-SLC25A38_1	ANKH-SLC25A38	Cas9_SLC-SLC
ANKH_1-SLC25A39_1	ANKH-SLC25A39	Cas9_SLC-SLC
ANKH_1-SLC25A4_1	ANKH-SLC25A4	Cas9_SLC-SLC
ANKH_1-SLC25A40_1	ANKH-SLC25A40	Cas9_SLC-SLC
ANKH_1-SLC25A42_1	ANKH-SLC25A42	Cas9_SLC-SLC
ANKH_1-SLC25A43_1	ANKH-SLC25A43	Cas9_SLC-SLC
ANKH_1-SLC25A44_1	ANKH-SLC25A44	Cas9_SLC-SLC
ANKH_1-SLC25A45_1	ANKH-SLC25A45	Cas9_SLC-SLC
ANKH_1-SLC25A46_1	ANKH-SLC25A46	Cas9_SLC-SLC
ANKH_1-SLC25A48_1	ANKH-SLC25A48	Cas9_SLC-SLC
ANKH_1-SLC25A5_1	ANKH-SLC25A5	Cas9_SLC-SLC
ANKH_1-SLC25A51_1	ANKH-SLC25A51	Cas9_SLC-SLC
ANKH_1-SLC25A53_1	ANKH-SLC25A53	Cas9_SLC-SLC
ANKH_1-SLC25A6_1	ANKH-SLC25A6	Cas9_SLC-SLC
ANKH_1-SLC26A11_1	ANKH-SLC26A11	Cas9_SLC-SLC
ANKH_1-SLC26A2_1	ANKH-SLC26A2	Cas9_SLC-SLC
ANKH_1-SLC26A6_1	ANKH-SLC26A6	Cas9_SLC-SLC
ANKH_1-SLC27A1_1	ANKH-SLC27A1	Cas9_SLC-SLC
ANKH_1-SLC27A2_1	ANKH-SLC27A2	Cas9_SLC-SLC
ANKH_1-SLC27A3_1	ANKH-SLC27A3	Cas9_SLC-SLC
ANKH_1-SLC27A4_1	ANKH-SLC27A4	Cas9_SLC-SLC
ANKH_1-SLC27A5_1	ANKH-SLC27A5	Cas9_SLC-SLC
ANKH_1-SLC27A6_1	ANKH-SLC27A6	Cas9_SLC-SLC
ANKH_1-SLC29A1_1	ANKH-SLC29A1	Cas9_SLC-SLC
ANKH_1-SLC29A2_1	ANKH-SLC29A2	Cas9_SLC-SLC
ANKH_1-SLC29A3_1	ANKH-SLC29A3	Cas9_SLC-SLC
ANKH_1-SLC29A4_1	ANKH-SLC29A4	Cas9_SLC-SLC
ANKH_1-SLC2A1_1	ANKH-SLC2A1	Cas9_SLC-SLC
ANKH_1-SLC2A11_1	ANKH-SLC2A11	Cas9_SLC-SLC
ANKH_1-SLC2A13_1	ANKH-SLC2A13	Cas9_SLC-SLC
ANKH_1-SLC2A3_1	ANKH-SLC2A3	Cas9_SLC-SLC
ANKH_1-SLC2A6_1	ANKH-SLC2A6	Cas9_SLC-SLC
ANKH_1-SLC2A8_1	ANKH-SLC2A8	Cas9_SLC-SLC
ANKH_1-SLC30A1_1	ANKH-SLC30A1	Cas9_SLC-SLC
ANKH_1-SLC30A3_1	ANKH-SLC30A3	Cas9_SLC-SLC
ANKH_1-SLC30A4_1	ANKH-SLC30A4	Cas9_SLC-SLC
ANKH_1-SLC30A5_1	ANKH-SLC30A5	Cas9_SLC-SLC
ANKH_1-SLC30A6_1	ANKH-SLC30A6	Cas9_SLC-SLC
ANKH_1-SLC30A7_1	ANKH-SLC30A7	Cas9_SLC-SLC
ANKH_1-SLC30A9_1	ANKH-SLC30A9	Cas9_SLC-SLC
ANKH_1-SLC31A1_1	ANKH-SLC31A1	Cas9_SLC-SLC
ANKH_1-SLC31A2_1	ANKH-SLC31A2	Cas9_SLC-SLC
ANKH_1-SLC33A1_1	ANKH-SLC33A1	Cas9_SLC-SLC
ANKH_1-SLC35A1_1	ANKH-SLC35A1	Cas9_SLC-SLC
ANKH_1-SLC35A2_1	ANKH-SLC35A2	Cas9_SLC-SLC
ANKH_1-SLC35A3_1	ANKH-SLC35A3	Cas9_SLC-SLC
ANKH_1-SLC35A4_1	ANKH-SLC35A4	Cas9_SLC-SLC
ANKH_1-SLC35A5_1	ANKH-SLC35A5	Cas9_SLC-SLC
ANKH_1-SLC35B1_1	ANKH-SLC35B1	Cas9_SLC-SLC
ANKH_1-SLC35B2_1	ANKH-SLC35B2	Cas9_SLC-SLC
ANKH_1-SLC35B3_1	ANKH-SLC35B3	Cas9_SLC-SLC
ANKH_1-SLC35B4_1	ANKH-SLC35B4	Cas9_SLC-SLC
ANKH_1-SLC35C1_1	ANKH-SLC35C1	Cas9_SLC-SLC
ANKH_1-SLC35C2_1	ANKH-SLC35C2	Cas9_SLC-SLC
ANKH_1-SLC35D1_1	ANKH-SLC35D1	Cas9_SLC-SLC
ANKH_1-SLC35D2_1	ANKH-SLC35D2	Cas9_SLC-SLC
ANKH_1-SLC35E1_1	ANKH-SLC35E1	Cas9_SLC-SLC
ANKH_1-SLC35E2A_1	ANKH-SLC35E2A	Cas9_SLC-SLC
ANKH_1-SLC35E2B_1	ANKH-SLC35E2B	Cas9_SLC-SLC
ANKH_1-SLC35E3_1	ANKH-SLC35E3	Cas9_SLC-SLC
ANKH_1-SLC35E4_1	ANKH-SLC35E4	Cas9_SLC-SLC
ANKH_1-SLC35F2_1	ANKH-SLC35F2	Cas9_SLC-SLC
ANKH_1-SLC35F3_1	ANKH-SLC35F3	Cas9_SLC-SLC
ANKH_1-SLC35F5_1	ANKH-SLC35F5	Cas9_SLC-SLC
ANKH_1-SLC35F6_1	ANKH-SLC35F6	Cas9_SLC-SLC
ANKH_1-SLC35G1_1	ANKH-SLC35G1	Cas9_SLC-SLC
ANKH_1-SLC35G2_1	ANKH-SLC35G2	Cas9_SLC-SLC
ANKH_1-SLC36A1_1	ANKH-SLC36A1	Cas9_SLC-SLC
ANKH_1-SLC36A4_1	ANKH-SLC36A4	Cas9_SLC-SLC
ANKH_1-SLC37A1_1	ANKH-SLC37A1	Cas9_SLC-SLC
ANKH_1-SLC37A2_1	ANKH-SLC37A2	Cas9_SLC-SLC
ANKH_1-SLC37A3_1	ANKH-SLC37A3	Cas9_SLC-SLC
ANKH_1-SLC37A4_1	ANKH-SLC37A4	Cas9_SLC-SLC
ANKH_1-SLC38A1_1	ANKH-SLC38A1	Cas9_SLC-SLC
ANKH_1-SLC38A10_1	ANKH-SLC38A10	Cas9_SLC-SLC
ANKH_1-SLC38A2_1	ANKH-SLC38A2	Cas9_SLC-SLC
ANKH_1-SLC38A3_1	ANKH-SLC38A3	Cas9_SLC-SLC
ANKH_1-SLC38A5_1	ANKH-SLC38A5	Cas9_SLC-SLC
ANKH_1-SLC38A6_1	ANKH-SLC38A6	Cas9_SLC-SLC
ANKH_1-SLC38A7_1	ANKH-SLC38A7	Cas9_SLC-SLC
ANKH_1-SLC38A9_1	ANKH-SLC38A9	Cas9_SLC-SLC
ANKH_1-SLC39A1_1	ANKH-SLC39A1	Cas9_SLC-SLC
ANKH_1-SLC39A10_1	ANKH-SLC39A10	Cas9_SLC-SLC
ANKH_1-SLC39A11_1	ANKH-SLC39A11	Cas9_SLC-SLC
ANKH_1-SLC39A13_1	ANKH-SLC39A13	Cas9_SLC-SLC
ANKH_1-SLC39A14_1	ANKH-SLC39A14	Cas9_SLC-SLC
ANKH_1-SLC39A3_1	ANKH-SLC39A3	Cas9_SLC-SLC
ANKH_1-SLC39A4_1	ANKH-SLC39A4	Cas9_SLC-SLC
ANKH_1-SLC39A6_1	ANKH-SLC39A6	Cas9_SLC-SLC
ANKH_1-SLC39A7_1	ANKH-SLC39A7	Cas9_SLC-SLC
ANKH_1-SLC39A8_1	ANKH-SLC39A8	Cas9_SLC-SLC
ANKH_1-SLC39A9_1	ANKH-SLC39A9	Cas9_SLC-SLC
ANKH_1-SLC3A2_1	ANKH-SLC3A2	Cas9_SLC-SLC
ANKH_1-SLC41A1_1	ANKH-SLC41A1	Cas9_SLC-SLC
ANKH_1-SLC41A2_1	ANKH-SLC41A2	Cas9_SLC-SLC
ANKH_1-SLC41A3_1	ANKH-SLC41A3	Cas9_SLC-SLC
ANKH_1-SLC43A1_1	ANKH-SLC43A1	Cas9_SLC-SLC
ANKH_1-SLC43A2_1	ANKH-SLC43A2	Cas9_SLC-SLC
ANKH_1-SLC43A3_1	ANKH-SLC43A3	Cas9_SLC-SLC
ANKH_1-SLC44A1_1	ANKH-SLC44A1	Cas9_SLC-SLC
ANKH_1-SLC44A2_1	ANKH-SLC44A2	Cas9_SLC-SLC
ANKH_1-SLC44A3_1	ANKH-SLC44A3	Cas9_SLC-SLC
ANKH_1-SLC44A5_1	ANKH-SLC44A5	Cas9_SLC-SLC
ANKH_1-SLC45A1_1	ANKH-SLC45A1	Cas9_SLC-SLC
ANKH_1-SLC45A3_1	ANKH-SLC45A3	Cas9_SLC-SLC
ANKH_1-SLC45A4_1	ANKH-SLC45A4	Cas9_SLC-SLC
ANKH_1-SLC46A1_1	ANKH-SLC46A1	Cas9_SLC-SLC
ANKH_1-SLC48A1_1	ANKH-SLC48A1	Cas9_SLC-SLC
ANKH_1-SLC49A3_1	ANKH-SLC49A3	Cas9_SLC-SLC
ANKH_1-SLC4A11_1	ANKH-SLC4A11	Cas9_SLC-SLC
ANKH_1-SLC4A2_1	ANKH-SLC4A2	Cas9_SLC-SLC
ANKH_1-SLC4A3_1	ANKH-SLC4A3	Cas9_SLC-SLC
ANKH_1-SLC4A7_1	ANKH-SLC4A7	Cas9_SLC-SLC
ANKH_1-SLC50A1_1	ANKH-SLC50A1	Cas9_SLC-SLC
ANKH_1-SLC52A2_1	ANKH-SLC52A2	Cas9_SLC-SLC
ANKH_1-SLC52A3_1	ANKH-SLC52A3	Cas9_SLC-SLC
ANKH_1-SLC5A3_1	ANKH-SLC5A3	Cas9_SLC-SLC
ANKH_1-SLC5A6_1	ANKH-SLC5A6	Cas9_SLC-SLC
ANKH_1-SLC66A1_1	ANKH-SLC66A1	Cas9_SLC-SLC
ANKH_1-SLC66A2_1	ANKH-SLC66A2	Cas9_SLC-SLC
ANKH_1-SLC66A3_1	ANKH-SLC66A3	Cas9_SLC-SLC
ANKH_1-SLC66A4_1	ANKH-SLC66A4	Cas9_SLC-SLC
ANKH_1-SLC66A5_1	ANKH-SLC66A5	Cas9_SLC-SLC
ANKH_1-SLC6A16_1	ANKH-SLC6A16	Cas9_SLC-SLC
ANKH_1-SLC6A17_1	ANKH-SLC6A17	Cas9_SLC-SLC
ANKH_1-SLC6A20_1	ANKH-SLC6A20	Cas9_SLC-SLC
ANKH_1-SLC6A6_1	ANKH-SLC6A6	Cas9_SLC-SLC
ANKH_1-SLC6A8_1	ANKH-SLC6A8	Cas9_SLC-SLC
ANKH_1-SLC6A9_1	ANKH-SLC6A9	Cas9_SLC-SLC
ANKH_1-SLC7A1_1	ANKH-SLC7A1	Cas9_SLC-SLC
ANKH_1-SLC7A11_1	ANKH-SLC7A11	Cas9_SLC-SLC
ANKH_1-SLC7A2_1	ANKH-SLC7A2	Cas9_SLC-SLC
ANKH_1-SLC7A5_1	ANKH-SLC7A5	Cas9_SLC-SLC
ANKH_1-SLC7A6_1	ANKH-SLC7A6	Cas9_SLC-SLC
ANKH_1-SLC7A8_1	ANKH-SLC7A8	Cas9_SLC-SLC
ANKH_1-SLC8A2_1	ANKH-SLC8A2	Cas9_SLC-SLC
ANKH_1-SLC8B1_1	ANKH-SLC8B1	Cas9_SLC-SLC
ANKH_1-SLC9A1_1	ANKH-SLC9A1	Cas9_SLC-SLC
ANKH_1-SLC9A5_1	ANKH-SLC9A5	Cas9_SLC-SLC
ANKH_1-SLC9A6_1	ANKH-SLC9A6	Cas9_SLC-SLC
ANKH_1-SLC9A7_1	ANKH-SLC9A7	Cas9_SLC-SLC
ANKH_1-SLC9A8_1	ANKH-SLC9A8	Cas9_SLC-SLC
ANKH_1-SLC9B2_1	ANKH-SLC9B2	Cas9_SLC-SLC
ANKH_1-SLCO1B3_1	ANKH-SLCO1B3	Cas9_SLC-SLC
ANKH_1-SLCO3A1_1	ANKH-SLCO3A1	Cas9_SLC-SLC
ANKH_1-SLCO4A1_1	ANKH-SLCO4A1	Cas9_SLC-SLC
ANKH_1-SPNS1_1	ANKH-SPNS1	Cas9_SLC-SLC
ANKH_1-TMEM104_1	ANKH-TMEM104	Cas9_SLC-SLC
ANKH_1-TMEM144_1	ANKH-TMEM144	Cas9_SLC-SLC
ANKH_1-TMEM165_1	ANKH-TMEM165	Cas9_SLC-SLC
ANKH_1-TMEM241_1	ANKH-TMEM241	Cas9_SLC-SLC
ANKH_1-UCP2_1	ANKH-UCP2	Cas9_SLC-SLC
ANKH_1-UNC93B1_1	ANKH-UNC93B1	Cas9_SLC-SLC
ANKH_1-XPR1_1	ANKH-XPR1	Cas9_SLC-SLC
ANKH_2-ANKH_2	ANKH-ANKH	Cas9_SLC-SLC
ANKH_2-CLN3_2	ANKH-CLN3	Cas9_SLC-SLC
ANKH_2-DIRC2_2	ANKH-DIRC2	Cas9_SLC-SLC
ANKH_2-FLVCR1_2	ANKH-FLVCR1	Cas9_SLC-SLC
ANKH_2-LETM1_2	ANKH-LETM1	Cas9_SLC-SLC
ANKH_2-LETM2_2	ANKH-LETM2	Cas9_SLC-SLC
ANKH_2-LETMD1_2	ANKH-LETMD1	Cas9_SLC-SLC
ANKH_2-MAGT1_2	ANKH-MAGT1	Cas9_SLC-SLC
ANKH_2-MFSD1_2	ANKH-MFSD1	Cas9_SLC-SLC
ANKH_2-MFSD10_2	ANKH-MFSD10	Cas9_SLC-SLC
ANKH_2-MFSD11_2	ANKH-MFSD11	Cas9_SLC-SLC
ANKH_2-MFSD12_2	ANKH-MFSD12	Cas9_SLC-SLC
ANKH_2-MFSD13A_2	ANKH-MFSD13A	Cas9_SLC-SLC
ANKH_2-MFSD14A_2	ANKH-MFSD14A	Cas9_SLC-SLC
ANKH_2-MFSD14B_2	ANKH-MFSD14B	Cas9_SLC-SLC
ANKH_2-MFSD2A_2	ANKH-MFSD2A	Cas9_SLC-SLC
ANKH_2-MFSD2B_2	ANKH-MFSD2B	Cas9_SLC-SLC
ANKH_2-MFSD3_2	ANKH-MFSD3	Cas9_SLC-SLC
ANKH_2-MFSD4B_2	ANKH-MFSD4B	Cas9_SLC-SLC
ANKH_2-MFSD5_2	ANKH-MFSD5	Cas9_SLC-SLC
ANKH_2-MFSD6_2	ANKH-MFSD6	Cas9_SLC-SLC
ANKH_2-MFSD8_2	ANKH-MFSD8	Cas9_SLC-SLC
ANKH_2-MFSD9_2	ANKH-MFSD9	Cas9_SLC-SLC
ANKH_2-MPC1_2	ANKH-MPC1	Cas9_SLC-SLC
ANKH_2-MPC2_2	ANKH-MPC2	Cas9_SLC-SLC
ANKH_2-MTCH1_2	ANKH-MTCH1	Cas9_SLC-SLC
ANKH_2-MTCH2_2	ANKH-MTCH2	Cas9_SLC-SLC
ANKH_2-NIPA1_2	ANKH-NIPA1	Cas9_SLC-SLC
ANKH_2-NIPA2_2	ANKH-NIPA2	Cas9_SLC-SLC
ANKH_2-NIPAL1_2	ANKH-NIPAL1	Cas9_SLC-SLC
ANKH_2-NIPAL2_2	ANKH-NIPAL2	Cas9_SLC-SLC
ANKH_2-NIPAL3_2	ANKH-NIPAL3	Cas9_SLC-SLC
ANKH_2-NPC1_2	ANKH-NPC1	Cas9_SLC-SLC
ANKH_2-OR10A5_1	ANKH-OR10A5	Cas9_SLC-SLC
ANKH_2-OR10H2_1	ANKH-OR10H2	Cas9_SLC-SLC
ANKH_2-OR10V1_1	ANKH-OR10V1	Cas9_SLC-SLC
ANKH_2-OR12D2_1	ANKH-OR12D2	Cas9_SLC-SLC
ANKH_2-OR13C4_1	ANKH-OR13C4	Cas9_SLC-SLC
ANKH_2-OR13H1_1	ANKH-OR13H1	Cas9_SLC-SLC
ANKH_2-OR1A1_1	ANKH-OR1A1	Cas9_SLC-SLC
ANKH_2-OR1A2_1	ANKH-OR1A2	Cas9_SLC-SLC
ANKH_2-OR1B1_1	ANKH-OR1B1	Cas9_SLC-SLC
ANKH_2-OR1I1_1	ANKH-OR1I1	Cas9_SLC-SLC
ANKH_2-OR2V2_1	ANKH-OR2V2	Cas9_SLC-SLC
ANKH_2-OR5K4_1	ANKH-OR5K4	Cas9_SLC-SLC
ANKH_2-RHBG_2	ANKH-RHBG	Cas9_SLC-SLC
ANKH_2-SFXN1_2	ANKH-SFXN1	Cas9_SLC-SLC
ANKH_2-SFXN2_2	ANKH-SFXN2	Cas9_SLC-SLC
ANKH_2-SFXN3_2	ANKH-SFXN3	Cas9_SLC-SLC
ANKH_2-SFXN4_2	ANKH-SFXN4	Cas9_SLC-SLC
ANKH_2-SFXN5_2	ANKH-SFXN5	Cas9_SLC-SLC
ANKH_2-SLC10A3_2	ANKH-SLC10A3	Cas9_SLC-SLC
ANKH_2-SLC10A4_2	ANKH-SLC10A4	Cas9_SLC-SLC
ANKH_2-SLC10A7_2	ANKH-SLC10A7	Cas9_SLC-SLC
ANKH_2-SLC11A2_2	ANKH-SLC11A2	Cas9_SLC-SLC
ANKH_2-SLC12A2_2	ANKH-SLC12A2	Cas9_SLC-SLC
ANKH_2-SLC12A4_2	ANKH-SLC12A4	Cas9_SLC-SLC
ANKH_2-SLC12A6_2	ANKH-SLC12A6	Cas9_SLC-SLC
ANKH_2-SLC12A7_2	ANKH-SLC12A7	Cas9_SLC-SLC
ANKH_2-SLC12A8_2	ANKH-SLC12A8	Cas9_SLC-SLC
ANKH_2-SLC12A9_2	ANKH-SLC12A9	Cas9_SLC-SLC
ANKH_2-SLC15A2_2	ANKH-SLC15A2	Cas9_SLC-SLC
ANKH_2-SLC15A4_2	ANKH-SLC15A4	Cas9_SLC-SLC
ANKH_2-SLC16A1_2	ANKH-SLC16A1	Cas9_SLC-SLC
ANKH_2-SLC16A10_2	ANKH-SLC16A10	Cas9_SLC-SLC
ANKH_2-SLC16A13_2	ANKH-SLC16A13	Cas9_SLC-SLC
ANKH_2-SLC16A14_2	ANKH-SLC16A14	Cas9_SLC-SLC
ANKH_2-SLC16A3_2	ANKH-SLC16A3	Cas9_SLC-SLC
ANKH_2-SLC16A5_2	ANKH-SLC16A5	Cas9_SLC-SLC
ANKH_2-SLC16A6_2	ANKH-SLC16A6	Cas9_SLC-SLC
ANKH_2-SLC16A7_2	ANKH-SLC16A7	Cas9_SLC-SLC
ANKH_2-SLC16A9_2	ANKH-SLC16A9	Cas9_SLC-SLC
ANKH_2-SLC17A5_2	ANKH-SLC17A5	Cas9_SLC-SLC
ANKH_2-SLC17A9_2	ANKH-SLC17A9	Cas9_SLC-SLC
ANKH_2-SLC18B1_2	ANKH-SLC18B1	Cas9_SLC-SLC
ANKH_2-SLC19A1_2	ANKH-SLC19A1	Cas9_SLC-SLC
ANKH_2-SLC19A2_2	ANKH-SLC19A2	Cas9_SLC-SLC
ANKH_2-SLC1A1_2	ANKH-SLC1A1	Cas9_SLC-SLC
ANKH_2-SLC1A3_2	ANKH-SLC1A3	Cas9_SLC-SLC
ANKH_2-SLC1A4_2	ANKH-SLC1A4	Cas9_SLC-SLC
ANKH_2-SLC1A5_2	ANKH-SLC1A5	Cas9_SLC-SLC
ANKH_2-SLC20A1_2	ANKH-SLC20A1	Cas9_SLC-SLC
ANKH_2-SLC20A2_2	ANKH-SLC20A2	Cas9_SLC-SLC
ANKH_2-SLC22A17_2	ANKH-SLC22A17	Cas9_SLC-SLC
ANKH_2-SLC22A18_2	ANKH-SLC22A18	Cas9_SLC-SLC
ANKH_2-SLC22A23_2	ANKH-SLC22A23	Cas9_SLC-SLC
ANKH_2-SLC22A31_2	ANKH-SLC22A31	Cas9_SLC-SLC
ANKH_2-SLC22A5_2	ANKH-SLC22A5	Cas9_SLC-SLC
ANKH_2-SLC23A2_2	ANKH-SLC23A2	Cas9_SLC-SLC
ANKH_2-SLC24A1_2	ANKH-SLC24A1	Cas9_SLC-SLC
ANKH_2-SLC25A1_2	ANKH-SLC25A1	Cas9_SLC-SLC
ANKH_2-SLC25A10_2	ANKH-SLC25A10	Cas9_SLC-SLC
ANKH_2-SLC25A11_2	ANKH-SLC25A11	Cas9_SLC-SLC
ANKH_2-SLC25A12_2	ANKH-SLC25A12	Cas9_SLC-SLC
ANKH_2-SLC25A13_2	ANKH-SLC25A13	Cas9_SLC-SLC
ANKH_2-SLC25A14_2	ANKH-SLC25A14	Cas9_SLC-SLC
ANKH_2-SLC25A15_2	ANKH-SLC25A15	Cas9_SLC-SLC
ANKH_2-SLC25A16_2	ANKH-SLC25A16	Cas9_SLC-SLC
ANKH_2-SLC25A17_2	ANKH-SLC25A17	Cas9_SLC-SLC
ANKH_2-SLC25A19_2	ANKH-SLC25A19	Cas9_SLC-SLC
ANKH_2-SLC25A20_2	ANKH-SLC25A20	Cas9_SLC-SLC
ANKH_2-SLC25A21_2	ANKH-SLC25A21	Cas9_SLC-SLC
ANKH_2-SLC25A22_2	ANKH-SLC25A22	Cas9_SLC-SLC
ANKH_2-SLC25A23_2	ANKH-SLC25A23	Cas9_SLC-SLC
ANKH_2-SLC25A24_2	ANKH-SLC25A24	Cas9_SLC-SLC
ANKH_2-SLC25A25_2	ANKH-SLC25A25	Cas9_SLC-SLC
ANKH_2-SLC25A26_2	ANKH-SLC25A26	Cas9_SLC-SLC
ANKH_2-SLC25A27_2	ANKH-SLC25A27	Cas9_SLC-SLC
ANKH_2-SLC25A28_2	ANKH-SLC25A28	Cas9_SLC-SLC
ANKH_2-SLC25A29_2	ANKH-SLC25A29	Cas9_SLC-SLC
ANKH_2-SLC25A3_2	ANKH-SLC25A3	Cas9_SLC-SLC
ANKH_2-SLC25A30_2	ANKH-SLC25A30	Cas9_SLC-SLC
ANKH_2-SLC25A32_2	ANKH-SLC25A32	Cas9_SLC-SLC
ANKH_2-SLC25A33_2	ANKH-SLC25A33	Cas9_SLC-SLC
ANKH_2-SLC25A36_2	ANKH-SLC25A36	Cas9_SLC-SLC
ANKH_2-SLC25A37_2	ANKH-SLC25A37	Cas9_SLC-SLC
ANKH_2-SLC25A38_2	ANKH-SLC25A38	Cas9_SLC-SLC
ANKH_2-SLC25A39_2	ANKH-SLC25A39	Cas9_SLC-SLC
ANKH_2-SLC25A4_2	ANKH-SLC25A4	Cas9_SLC-SLC
ANKH_2-SLC25A40_2	ANKH-SLC25A40	Cas9_SLC-SLC
ANKH_2-SLC25A42_2	ANKH-SLC25A42	Cas9_SLC-SLC
ANKH_2-SLC25A43_2	ANKH-SLC25A43	Cas9_SLC-SLC
ANKH_2-SLC25A44_2	ANKH-SLC25A44	Cas9_SLC-SLC
ANKH_2-SLC25A45_2	ANKH-SLC25A45	Cas9_SLC-SLC
ANKH_2-SLC25A46_2	ANKH-SLC25A46	Cas9_SLC-SLC
ANKH_2-SLC25A48_2	ANKH-SLC25A48	Cas9_SLC-SLC
ANKH_2-SLC25A5_2	ANKH-SLC25A5	Cas9_SLC-SLC
ANKH_2-SLC25A51_2	ANKH-SLC25A51	Cas9_SLC-SLC
ANKH_2-SLC25A53_2	ANKH-SLC25A53	Cas9_SLC-SLC
ANKH_2-SLC25A6_2	ANKH-SLC25A6	Cas9_SLC-SLC
ANKH_2-SLC26A11_2	ANKH-SLC26A11	Cas9_SLC-SLC
ANKH_2-SLC26A2_2	ANKH-SLC26A2	Cas9_SLC-SLC
ANKH_2-SLC26A6_2	ANKH-SLC26A6	Cas9_SLC-SLC
ANKH_2-SLC27A1_2	ANKH-SLC27A1	Cas9_SLC-SLC
ANKH_2-SLC27A2_2	ANKH-SLC27A2	Cas9_SLC-SLC
ANKH_2-SLC27A3_2	ANKH-SLC27A3	Cas9_SLC-SLC
ANKH_2-SLC27A4_2	ANKH-SLC27A4	Cas9_SLC-SLC
ANKH_2-SLC27A5_2	ANKH-SLC27A5	Cas9_SLC-SLC
ANKH_2-SLC27A6_2	ANKH-SLC27A6	Cas9_SLC-SLC
ANKH_2-SLC29A1_2	ANKH-SLC29A1	Cas9_SLC-SLC
ANKH_2-SLC29A2_2	ANKH-SLC29A2	Cas9_SLC-SLC
ANKH_2-SLC29A3_2	ANKH-SLC29A3	Cas9_SLC-SLC
ANKH_2-SLC29A4_2	ANKH-SLC29A4	Cas9_SLC-SLC
ANKH_2-SLC2A1_2	ANKH-SLC2A1	Cas9_SLC-SLC
ANKH_2-SLC2A11_2	ANKH-SLC2A11	Cas9_SLC-SLC
ANKH_2-SLC2A13_2	ANKH-SLC2A13	Cas9_SLC-SLC
ANKH_2-SLC2A3_2	ANKH-SLC2A3	Cas9_SLC-SLC
ANKH_2-SLC2A6_2	ANKH-SLC2A6	Cas9_SLC-SLC
ANKH_2-SLC2A8_2	ANKH-SLC2A8	Cas9_SLC-SLC
ANKH_2-SLC30A1_2	ANKH-SLC30A1	Cas9_SLC-SLC
ANKH_2-SLC30A3_2	ANKH-SLC30A3	Cas9_SLC-SLC
ANKH_2-SLC30A4_2	ANKH-SLC30A4	Cas9_SLC-SLC
ANKH_2-SLC30A5_2	ANKH-SLC30A5	Cas9_SLC-SLC
ANKH_2-SLC30A6_2	ANKH-SLC30A6	Cas9_SLC-SLC
ANKH_2-SLC30A7_2	ANKH-SLC30A7	Cas9_SLC-SLC
ANKH_2-SLC30A9_2	ANKH-SLC30A9	Cas9_SLC-SLC
ANKH_2-SLC31A1_2	ANKH-SLC31A1	Cas9_SLC-SLC
ANKH_2-SLC31A2_2	ANKH-SLC31A2	Cas9_SLC-SLC
ANKH_2-SLC33A1_2	ANKH-SLC33A1	Cas9_SLC-SLC
ANKH_2-SLC35A1_2	ANKH-SLC35A1	Cas9_SLC-SLC
ANKH_2-SLC35A2_2	ANKH-SLC35A2	Cas9_SLC-SLC
ANKH_2-SLC35A3_2	ANKH-SLC35A3	Cas9_SLC-SLC
ANKH_2-SLC35A4_2	ANKH-SLC35A4	Cas9_SLC-SLC
ANKH_2-SLC35A5_2	ANKH-SLC35A5	Cas9_SLC-SLC
ANKH_2-SLC35B1_2	ANKH-SLC35B1	Cas9_SLC-SLC
ANKH_2-SLC35B2_2	ANKH-SLC35B2	Cas9_SLC-SLC
ANKH_2-SLC35B3_2	ANKH-SLC35B3	Cas9_SLC-SLC
ANKH_2-SLC35B4_2	ANKH-SLC35B4	Cas9_SLC-SLC
ANKH_2-SLC35C1_2	ANKH-SLC35C1	Cas9_SLC-SLC
ANKH_2-SLC35C2_2	ANKH-SLC35C2	Cas9_SLC-SLC
ANKH_2-SLC35D1_2	ANKH-SLC35D1	Cas9_SLC-SLC
ANKH_2-SLC35D2_2	ANKH-SLC35D2	Cas9_SLC-SLC
ANKH_2-SLC35E1_2	ANKH-SLC35E1	Cas9_SLC-SLC
ANKH_2-SLC35E2A_2	ANKH-SLC35E2A	Cas9_SLC-SLC
ANKH_2-SLC35E2B_2	ANKH-SLC35E2B	Cas9_SLC-SLC
ANKH_2-SLC35E3_2	ANKH-SLC35E3	Cas9_SLC-SLC
ANKH_2-SLC35E4_2	ANKH-SLC35E4	Cas9_SLC-SLC
ANKH_2-SLC35F2_2	ANKH-SLC35F2	Cas9_SLC-SLC
ANKH_2-SLC35F3_2	ANKH-SLC35F3	Cas9_SLC-SLC
ANKH_2-SLC35F5_2	ANKH-SLC35F5	Cas9_SLC-SLC
ANKH_2-SLC35F6_2	ANKH-SLC35F6	Cas9_SLC-SLC
ANKH_2-SLC35G1_2	ANKH-SLC35G1	Cas9_SLC-SLC
ANKH_2-SLC35G2_2	ANKH-SLC35G2	Cas9_SLC-SLC
ANKH_2-SLC36A1_2	ANKH-SLC36A1	Cas9_SLC-SLC
ANKH_2-SLC36A4_2	ANKH-SLC36A4	Cas9_SLC-SLC
ANKH_2-SLC37A1_2	ANKH-SLC37A1	Cas9_SLC-SLC
ANKH_2-SLC37A2_2	ANKH-SLC37A2	Cas9_SLC-SLC
ANKH_2-SLC37A3_2	ANKH-SLC37A3	Cas9_SLC-SLC
ANKH_2-SLC37A4_2	ANKH-SLC37A4	Cas9_SLC-SLC
ANKH_2-SLC38A1_2	ANKH-SLC38A1	Cas9_SLC-SLC
ANKH_2-SLC38A10_2	ANKH-SLC38A10	Cas9_SLC-SLC
ANKH_2-SLC38A2_2	ANKH-SLC38A2	Cas9_SLC-SLC
ANKH_2-SLC38A3_2	ANKH-SLC38A3	Cas9_SLC-SLC
ANKH_2-SLC38A5_2	ANKH-SLC38A5	Cas9_SLC-SLC
ANKH_2-SLC38A6_2	ANKH-SLC38A6	Cas9_SLC-SLC
ANKH_2-SLC38A7_2	ANKH-SLC38A7	Cas9_SLC-SLC
ANKH_2-SLC38A9_2	ANKH-SLC38A9	Cas9_SLC-SLC
ANKH_2-SLC39A1_2	ANKH-SLC39A1	Cas9_SLC-SLC
ANKH_2-SLC39A10_2	ANKH-SLC39A10	Cas9_SLC-SLC
ANKH_2-SLC39A11_2	ANKH-SLC39A11	Cas9_SLC-SLC
ANKH_2-SLC39A13_2	ANKH-SLC39A13	Cas9_SLC-SLC
ANKH_2-SLC39A14_2	ANKH-SLC39A14	Cas9_SLC-SLC
ANKH_2-SLC39A3_2	ANKH-SLC39A3	Cas9_SLC-SLC
ANKH_2-SLC39A4_2	ANKH-SLC39A4	Cas9_SLC-SLC
ANKH_2-SLC39A6_2	ANKH-SLC39A6	Cas9_SLC-SLC
ANKH_2-SLC39A7_2	ANKH-SLC39A7	Cas9_SLC-SLC
ANKH_2-SLC39A8_2	ANKH-SLC39A8	Cas9_SLC-SLC
ANKH_2-SLC39A9_2	ANKH-SLC39A9	Cas9_SLC-SLC
ANKH_2-SLC3A2_2	ANKH-SLC3A2	Cas9_SLC-SLC
ANKH_2-SLC41A1_2	ANKH-SLC41A1	Cas9_SLC-SLC
ANKH_2-SLC41A2_2	ANKH-SLC41A2	Cas9_SLC-SLC
ANKH_2-SLC41A3_2	ANKH-SLC41A3	Cas9_SLC-SLC
ANKH_2-SLC43A1_2	ANKH-SLC43A1	Cas9_SLC-SLC
ANKH_2-SLC43A2_2	ANKH-SLC43A2	Cas9_SLC-SLC
ANKH_2-SLC43A3_2	ANKH-SLC43A3	Cas9_SLC-SLC
ANKH_2-SLC44A1_2	ANKH-SLC44A1	Cas9_SLC-SLC
ANKH_2-SLC44A2_2	ANKH-SLC44A2	Cas9_SLC-SLC
ANKH_2-SLC44A3_2	ANKH-SLC44A3	Cas9_SLC-SLC
ANKH_2-SLC44A5_2	ANKH-SLC44A5	Cas9_SLC-SLC
ANKH_2-SLC45A1_2	ANKH-SLC45A1	Cas9_SLC-SLC
ANKH_2-SLC45A3_2	ANKH-SLC45A3	Cas9_SLC-SLC
ANKH_2-SLC45A4_2	ANKH-SLC45A4	Cas9_SLC-SLC
ANKH_2-SLC46A1_2	ANKH-SLC46A1	Cas9_SLC-SLC
ANKH_2-SLC48A1_2	ANKH-SLC48A1	Cas9_SLC-SLC
ANKH_2-SLC49A3_2	ANKH-SLC49A3	Cas9_SLC-SLC
ANKH_2-SLC4A11_2	ANKH-SLC4A11	Cas9_SLC-SLC
ANKH_2-SLC4A2_2	ANKH-SLC4A2	Cas9_SLC-SLC
ANKH_2-SLC4A3_2	ANKH-SLC4A3	Cas9_SLC-SLC
ANKH_2-SLC4A7_2	ANKH-SLC4A7	Cas9_SLC-SLC
ANKH_2-SLC50A1_2	ANKH-SLC50A1	Cas9_SLC-SLC
ANKH_2-SLC52A2_2	ANKH-SLC52A2	Cas9_SLC-SLC
ANKH_2-SLC52A3_2	ANKH-SLC52A3	Cas9_SLC-SLC
ANKH_2-SLC5A3_2	ANKH-SLC5A3	Cas9_SLC-SLC
ANKH_2-SLC5A6_2	ANKH-SLC5A6	Cas9_SLC-SLC
ANKH_2-SLC66A1_2	ANKH-SLC66A1	Cas9_SLC-SLC
ANKH_2-SLC66A2_2	ANKH-SLC66A2	Cas9_SLC-SLC
ANKH_2-SLC66A3_2	ANKH-SLC66A3	Cas9_SLC-SLC
ANKH_2-SLC66A4_2	ANKH-SLC66A4	Cas9_SLC-SLC
ANKH_2-SLC66A5_2	ANKH-SLC66A5	Cas9_SLC-SLC
ANKH_2-SLC6A16_2	ANKH-SLC6A16	Cas9_SLC-SLC
ANKH_2-SLC6A17_2	ANKH-SLC6A17	Cas9_SLC-SLC
ANKH_2-SLC6A20_2	ANKH-SLC6A20	Cas9_SLC-SLC
ANKH_2-SLC6A6_2	ANKH-SLC6A6	Cas9_SLC-SLC
ANKH_2-SLC6A8_2	ANKH-SLC6A8	Cas9_SLC-SLC
ANKH_2-SLC6A9_2	ANKH-SLC6A9	Cas9_SLC-SLC
ANKH_2-SLC7A1_2	ANKH-SLC7A1	Cas9_SLC-SLC
ANKH_2-SLC7A11_2	ANKH-SLC7A11	Cas9_SLC-SLC
ANKH_2-SLC7A2_2	ANKH-SLC7A2	Cas9_SLC-SLC
ANKH_2-SLC7A5_2	ANKH-SLC7A5	Cas9_SLC-SLC
ANKH_2-SLC7A6_2	ANKH-SLC7A6	Cas9_SLC-SLC
ANKH_2-SLC7A8_2	ANKH-SLC7A8	Cas9_SLC-SLC
ANKH_2-SLC8A2_2	ANKH-SLC8A2	Cas9_SLC-SLC
ANKH_2-SLC8B1_2	ANKH-SLC8B1	Cas9_SLC-SLC
ANKH_2-SLC9A1_2	ANKH-SLC9A1	Cas9_SLC-SLC
ANKH_2-SLC9A5_2	ANKH-SLC9A5	Cas9_SLC-SLC
ANKH_2-SLC9A6_2	ANKH-SLC9A6	Cas9_SLC-SLC
ANKH_2-SLC9A7_2	ANKH-SLC9A7	Cas9_SLC-SLC
ANKH_2-SLC9A8_2	ANKH-SLC9A8	Cas9_SLC-SLC
ANKH_2-SLC9B2_2	ANKH-SLC9B2	Cas9_SLC-SLC
ANKH_2-SLCO1B3_2	ANKH-SLCO1B3	Cas9_SLC-SLC
ANKH_2-SLCO3A1_2	ANKH-SLCO3A1	Cas9_SLC-SLC
ANKH_2-SLCO4A1_2	ANKH-SLCO4A1	Cas9_SLC-SLC
ANKH_2-SPNS1_2	ANKH-SPNS1	Cas9_SLC-SLC
ANKH_2-TMEM104_2	ANKH-TMEM104	Cas9_SLC-SLC
ANKH_2-TMEM144_2	ANKH-TMEM144	Cas9_SLC-SLC
ANKH_2-TMEM165_2	ANKH-TMEM165	Cas9_SLC-SLC
ANKH_2-TMEM241_2	ANKH-TMEM241	Cas9_SLC-SLC
ANKH_2-UCP2_2	ANKH-UCP2	Cas9_SLC-SLC
ANKH_2-UNC93B1_2	ANKH-UNC93B1	Cas9_SLC-SLC
ANKH_2-XPR1_2	ANKH-XPR1	Cas9_SLC-SLC
ANKH_3-ANKH_3	ANKH-ANKH	Cas9_SLC-SLC
ANKH_3-CLN3_3	ANKH-CLN3	Cas9_SLC-SLC
ANKH_3-DIRC2_3	ANKH-DIRC2	Cas9_SLC-SLC
ANKH_3-FLVCR1_3	ANKH-FLVCR1	Cas9_SLC-SLC
ANKH_3-LETM1_3	ANKH-LETM1	Cas9_SLC-SLC
ANKH_3-LETM2_3	ANKH-LETM2	Cas9_SLC-SLC
ANKH_3-LETMD1_3	ANKH-LETMD1	Cas9_SLC-SLC
ANKH_3-MAGT1_3	ANKH-MAGT1	Cas9_SLC-SLC
ANKH_3-MFSD1_3	ANKH-MFSD1	Cas9_SLC-SLC
ANKH_3-MFSD10_3	ANKH-MFSD10	Cas9_SLC-SLC
ANKH_3-MFSD11_3	ANKH-MFSD11	Cas9_SLC-SLC
ANKH_3-MFSD12_3	ANKH-MFSD12	Cas9_SLC-SLC
ANKH_3-MFSD13A_3	ANKH-MFSD13A	Cas9_SLC-SLC
ANKH_3-MFSD14A_3	ANKH-MFSD14A	Cas9_SLC-SLC
ANKH_3-MFSD14B_3	ANKH-MFSD14B	Cas9_SLC-SLC
ANKH_3-MFSD2A_3	ANKH-MFSD2A	Cas9_SLC-SLC
ANKH_3-MFSD2B_3	ANKH-MFSD2B	Cas9_SLC-SLC
ANKH_3-MFSD3_3	ANKH-MFSD3	Cas9_SLC-SLC
ANKH_3-MFSD4B_3	ANKH-MFSD4B	Cas9_SLC-SLC
ANKH_3-MFSD5_3	ANKH-MFSD5	Cas9_SLC-SLC
ANKH_3-MFSD6_3	ANKH-MFSD6	Cas9_SLC-SLC
ANKH_3-MFSD8_3	ANKH-MFSD8	Cas9_SLC-SLC
ANKH_3-MFSD9_3	ANKH-MFSD9	Cas9_SLC-SLC
ANKH_3-MPC1_3	ANKH-MPC1	Cas9_SLC-SLC
ANKH_3-MPC2_3	ANKH-MPC2	Cas9_SLC-SLC
ANKH_3-MTCH1_3	ANKH-MTCH1	Cas9_SLC-SLC
ANKH_3-MTCH2_3	ANKH-MTCH2	Cas9_SLC-SLC
ANKH_3-NIPA1_3	ANKH-NIPA1	Cas9_SLC-SLC
ANKH_3-NIPA2_3	ANKH-NIPA2	Cas9_SLC-SLC
ANKH_3-NIPAL1_3	ANKH-NIPAL1	Cas9_SLC-SLC
ANKH_3-NIPAL2_3	ANKH-NIPAL2	Cas9_SLC-SLC
ANKH_3-NIPAL3_3	ANKH-NIPAL3	Cas9_SLC-SLC
ANKH_3-NPC1_3	ANKH-NPC1	Cas9_SLC-SLC
ANKH_3-OR10A5_1	ANKH-OR10A5	Cas9_SLC-SLC
ANKH_3-OR10H2_1	ANKH-OR10H2	Cas9_SLC-SLC
ANKH_3-OR10V1_1	ANKH-OR10V1	Cas9_SLC-SLC
ANKH_3-OR12D2_1	ANKH-OR12D2	Cas9_SLC-SLC
ANKH_3-OR13C4_1	ANKH-OR13C4	Cas9_SLC-SLC
ANKH_3-OR13H1_1	ANKH-OR13H1	Cas9_SLC-SLC
ANKH_3-OR1A1_1	ANKH-OR1A1	Cas9_SLC-SLC
ANKH_3-OR1A2_1	ANKH-OR1A2	Cas9_SLC-SLC
ANKH_3-OR1B1_1	ANKH-OR1B1	Cas9_SLC-SLC
ANKH_3-OR1I1_1	ANKH-OR1I1	Cas9_SLC-SLC
ANKH_3-OR2V2_1	ANKH-OR2V2	Cas9_SLC-SLC
ANKH_3-OR5K4_1	ANKH-OR5K4	Cas9_SLC-SLC
ANKH_3-RHBG_3	ANKH-RHBG	Cas9_SLC-SLC
ANKH_3-SFXN1_3	ANKH-SFXN1	Cas9_SLC-SLC
ANKH_3-SFXN2_3	ANKH-SFXN2	Cas9_SLC-SLC
ANKH_3-SFXN3_3	ANKH-SFXN3	Cas9_SLC-SLC
ANKH_3-SFXN4_3	ANKH-SFXN4	Cas9_SLC-SLC
ANKH_3-SFXN5_3	ANKH-SFXN5	Cas9_SLC-SLC
ANKH_3-SLC10A3_3	ANKH-SLC10A3	Cas9_SLC-SLC
ANKH_3-SLC10A4_3	ANKH-SLC10A4	Cas9_SLC-SLC
ANKH_3-SLC10A7_3	ANKH-SLC10A7	Cas9_SLC-SLC
ANKH_3-SLC11A2_3	ANKH-SLC11A2	Cas9_SLC-SLC
ANKH_3-SLC12A2_3	ANKH-SLC12A2	Cas9_SLC-SLC
ANKH_3-SLC12A4_3	ANKH-SLC12A4	Cas9_SLC-SLC
ANKH_3-SLC12A6_3	ANKH-SLC12A6	Cas9_SLC-SLC
ANKH_3-SLC12A7_3	ANKH-SLC12A7	Cas9_SLC-SLC
ANKH_3-SLC12A8_3	ANKH-SLC12A8	Cas9_SLC-SLC
ANKH_3-SLC12A9_3	ANKH-SLC12A9	Cas9_SLC-SLC
ANKH_3-SLC15A2_3	ANKH-SLC15A2	Cas9_SLC-SLC
ANKH_3-SLC15A4_3	ANKH-SLC15A4	Cas9_SLC-SLC
ANKH_3-SLC16A1_3	ANKH-SLC16A1	Cas9_SLC-SLC
ANKH_3-SLC16A10_3	ANKH-SLC16A10	Cas9_SLC-SLC
ANKH_3-SLC16A13_3	ANKH-SLC16A13	Cas9_SLC-SLC
ANKH_3-SLC16A14_3	ANKH-SLC16A14	Cas9_SLC-SLC
ANKH_3-SLC16A3_3	ANKH-SLC16A3	Cas9_SLC-SLC
ANKH_3-SLC16A5_3	ANKH-SLC16A5	Cas9_SLC-SLC
ANKH_3-SLC16A6_3	ANKH-SLC16A6	Cas9_SLC-SLC
ANKH_3-SLC16A7_3	ANKH-SLC16A7	Cas9_SLC-SLC
ANKH_3-SLC16A9_3	ANKH-SLC16A9	Cas9_SLC-SLC
ANKH_3-SLC17A5_3	ANKH-SLC17A5	Cas9_SLC-SLC
ANKH_3-SLC17A9_3	ANKH-SLC17A9	Cas9_SLC-SLC
ANKH_3-SLC18B1_3	ANKH-SLC18B1	Cas9_SLC-SLC
ANKH_3-SLC19A1_3	ANKH-SLC19A1	Cas9_SLC-SLC
ANKH_3-SLC19A2_3	ANKH-SLC19A2	Cas9_SLC-SLC
ANKH_3-SLC1A1_3	ANKH-SLC1A1	Cas9_SLC-SLC
ANKH_3-SLC1A3_3	ANKH-SLC1A3	Cas9_SLC-SLC
ANKH_3-SLC1A4_3	ANKH-SLC1A4	Cas9_SLC-SLC
ANKH_3-SLC1A5_3	ANKH-SLC1A5	Cas9_SLC-SLC
ANKH_3-SLC20A1_3	ANKH-SLC20A1	Cas9_SLC-SLC
ANKH_3-SLC20A2_3	ANKH-SLC20A2	Cas9_SLC-SLC
ANKH_3-SLC22A17_3	ANKH-SLC22A17	Cas9_SLC-SLC
ANKH_3-SLC22A18_3	ANKH-SLC22A18	Cas9_SLC-SLC
ANKH_3-SLC22A23_3	ANKH-SLC22A23	Cas9_SLC-SLC
ANKH_3-SLC22A31_3	ANKH-SLC22A31	Cas9_SLC-SLC
ANKH_3-SLC22A5_3	ANKH-SLC22A5	Cas9_SLC-SLC
ANKH_3-SLC23A2_3	ANKH-SLC23A2	Cas9_SLC-SLC
ANKH_3-SLC24A1_3	ANKH-SLC24A1	Cas9_SLC-SLC
ANKH_3-SLC25A1_3	ANKH-SLC25A1	Cas9_SLC-SLC
ANKH_3-SLC25A10_3	ANKH-SLC25A10	Cas9_SLC-SLC
ANKH_3-SLC25A11_3	ANKH-SLC25A11	Cas9_SLC-SLC
ANKH_3-SLC25A12_3	ANKH-SLC25A12	Cas9_SLC-SLC
ANKH_3-SLC25A13_3	ANKH-SLC25A13	Cas9_SLC-SLC
ANKH_3-SLC25A14_3	ANKH-SLC25A14	Cas9_SLC-SLC
ANKH_3-SLC25A15_3	ANKH-SLC25A15	Cas9_SLC-SLC
ANKH_3-SLC25A16_3	ANKH-SLC25A16	Cas9_SLC-SLC
ANKH_3-SLC25A17_3	ANKH-SLC25A17	Cas9_SLC-SLC
ANKH_3-SLC25A19_3	ANKH-SLC25A19	Cas9_SLC-SLC
ANKH_3-SLC25A20_3	ANKH-SLC25A20	Cas9_SLC-SLC
ANKH_3-SLC25A21_3	ANKH-SLC25A21	Cas9_SLC-SLC
ANKH_3-SLC25A22_3	ANKH-SLC25A22	Cas9_SLC-SLC
ANKH_3-SLC25A23_3	ANKH-SLC25A23	Cas9_SLC-SLC
ANKH_3-SLC25A24_3	ANKH-SLC25A24	Cas9_SLC-SLC
ANKH_3-SLC25A25_3	ANKH-SLC25A25	Cas9_SLC-SLC
ANKH_3-SLC25A26_3	ANKH-SLC25A26	Cas9_SLC-SLC
ANKH_3-SLC25A27_3	ANKH-SLC25A27	Cas9_SLC-SLC
ANKH_3-SLC25A28_3	ANKH-SLC25A28	Cas9_SLC-SLC
ANKH_3-SLC25A29_3	ANKH-SLC25A29	Cas9_SLC-SLC
ANKH_3-SLC25A3_3	ANKH-SLC25A3	Cas9_SLC-SLC
ANKH_3-SLC25A30_3	ANKH-SLC25A30	Cas9_SLC-SLC
ANKH_3-SLC25A32_3	ANKH-SLC25A32	Cas9_SLC-SLC
ANKH_3-SLC25A33_3	ANKH-SLC25A33	Cas9_SLC-SLC
ANKH_3-SLC25A36_3	ANKH-SLC25A36	Cas9_SLC-SLC
ANKH_3-SLC25A37_3	ANKH-SLC25A37	Cas9_SLC-SLC
ANKH_3-SLC25A38_3	ANKH-SLC25A38	Cas9_SLC-SLC
ANKH_3-SLC25A39_3	ANKH-SLC25A39	Cas9_SLC-SLC
ANKH_3-SLC25A4_3	ANKH-SLC25A4	Cas9_SLC-SLC
ANKH_3-SLC25A40_3	ANKH-SLC25A40	Cas9_SLC-SLC
ANKH_3-SLC25A42_3	ANKH-SLC25A42	Cas9_SLC-SLC
ANKH_3-SLC25A43_3	ANKH-SLC25A43	Cas9_SLC-SLC
ANKH_3-SLC25A44_3	ANKH-SLC25A44	Cas9_SLC-SLC
ANKH_3-SLC25A45_3	ANKH-SLC25A45	Cas9_SLC-SLC
ANKH_3-SLC25A46_3	ANKH-SLC25A46	Cas9_SLC-SLC
ANKH_3-SLC25A48_3	ANKH-SLC25A48	Cas9_SLC-SLC
ANKH_3-SLC25A5_3	ANKH-SLC25A5	Cas9_SLC-SLC
ANKH_3-SLC25A51_3	ANKH-SLC25A51	Cas9_SLC-SLC
ANKH_3-SLC25A53_3	ANKH-SLC25A53	Cas9_SLC-SLC
ANKH_3-SLC25A6_3	ANKH-SLC25A6	Cas9_SLC-SLC
ANKH_3-SLC26A11_3	ANKH-SLC26A11	Cas9_SLC-SLC
ANKH_3-SLC26A2_3	ANKH-SLC26A2	Cas9_SLC-SLC
ANKH_3-SLC26A6_3	ANKH-SLC26A6	Cas9_SLC-SLC
ANKH_3-SLC27A1_3	ANKH-SLC27A1	Cas9_SLC-SLC
ANKH_3-SLC27A2_3	ANKH-SLC27A2	Cas9_SLC-SLC
ANKH_3-SLC27A3_3	ANKH-SLC27A3	Cas9_SLC-SLC
ANKH_3-SLC27A4_3	ANKH-SLC27A4	Cas9_SLC-SLC
ANKH_3-SLC27A5_3	ANKH-SLC27A5	Cas9_SLC-SLC
ANKH_3-SLC27A6_3	ANKH-SLC27A6	Cas9_SLC-SLC
ANKH_3-SLC29A1_3	ANKH-SLC29A1	Cas9_SLC-SLC
ANKH_3-SLC29A2_3	ANKH-SLC29A2	Cas9_SLC-SLC
ANKH_3-SLC29A3_3	ANKH-SLC29A3	Cas9_SLC-SLC
ANKH_3-SLC29A4_3	ANKH-SLC29A4	Cas9_SLC-SLC
ANKH_3-SLC2A1_3	ANKH-SLC2A1	Cas9_SLC-SLC
ANKH_3-SLC2A11_3	ANKH-SLC2A11	Cas9_SLC-SLC
ANKH_3-SLC2A13_3	ANKH-SLC2A13	Cas9_SLC-SLC
ANKH_3-SLC2A3_3	ANKH-SLC2A3	Cas9_SLC-SLC
ANKH_3-SLC2A6_3	ANKH-SLC2A6	Cas9_SLC-SLC
ANKH_3-SLC2A8_3	ANKH-SLC2A8	Cas9_SLC-SLC
ANKH_3-SLC30A1_3	ANKH-SLC30A1	Cas9_SLC-SLC
ANKH_3-SLC30A3_3	ANKH-SLC30A3	Cas9_SLC-SLC
ANKH_3-SLC30A4_3	ANKH-SLC30A4	Cas9_SLC-SLC
ANKH_3-SLC30A5_3	ANKH-SLC30A5	Cas9_SLC-SLC
ANKH_3-SLC30A6_3	ANKH-SLC30A6	Cas9_SLC-SLC
ANKH_3-SLC30A7_3	ANKH-SLC30A7	Cas9_SLC-SLC
ANKH_3-SLC30A9_3	ANKH-SLC30A9	Cas9_SLC-SLC
ANKH_3-SLC31A1_3	ANKH-SLC31A1	Cas9_SLC-SLC
ANKH_3-SLC31A2_3	ANKH-SLC31A2	Cas9_SLC-SLC
ANKH_3-SLC33A1_3	ANKH-SLC33A1	Cas9_SLC-SLC
ANKH_3-SLC35A1_3	ANKH-SLC35A1	Cas9_SLC-SLC
ANKH_3-SLC35A2_3	ANKH-SLC35A2	Cas9_SLC-SLC
ANKH_3-SLC35A3_3	ANKH-SLC35A3	Cas9_SLC-SLC
ANKH_3-SLC35A4_3	ANKH-SLC35A4	Cas9_SLC-SLC
ANKH_3-SLC35A5_3	ANKH-SLC35A5	Cas9_SLC-SLC
ANKH_3-SLC35B1_3	ANKH-SLC35B1	Cas9_SLC-SLC
ANKH_3-SLC35B2_3	ANKH-SLC35B2	Cas9_SLC-SLC
ANKH_3-SLC35B3_3	ANKH-SLC35B3	Cas9_SLC-SLC
ANKH_3-SLC35B4_3	ANKH-SLC35B4	Cas9_SLC-SLC
ANKH_3-SLC35C1_3	ANKH-SLC35C1	Cas9_SLC-SLC
ANKH_3-SLC35C2_3	ANKH-SLC35C2	Cas9_SLC-SLC
ANKH_3-SLC35D1_3	ANKH-SLC35D1	Cas9_SLC-SLC
ANKH_3-SLC35D2_3	ANKH-SLC35D2	Cas9_SLC-SLC
ANKH_3-SLC35E1_3	ANKH-SLC35E1	Cas9_SLC-SLC
ANKH_3-SLC35E2A_3	ANKH-SLC35E2A	Cas9_SLC-SLC
ANKH_3-SLC35E2B_3	ANKH-SLC35E2B	Cas9_SLC-SLC
ANKH_3-SLC35E3_3	ANKH-SLC35E3	Cas9_SLC-SLC
ANKH_3-SLC35E4_3	ANKH-SLC35E4	Cas9_SLC-SLC
ANKH_3-SLC35F2_3	ANKH-SLC35F2	Cas9_SLC-SLC
ANKH_3-SLC35F3_3	ANKH-SLC35F3	Cas9_SLC-SLC
ANKH_3-SLC35F5_3	ANKH-SLC35F5	Cas9_SLC-SLC
ANKH_3-SLC35F6_3	ANKH-SLC35F6	Cas9_SLC-SLC
ANKH_3-SLC35G1_3	ANKH-SLC35G1	Cas9_SLC-SLC
ANKH_3-SLC35G2_3	ANKH-SLC35G2	Cas9_SLC-SLC
ANKH_3-SLC36A1_3	ANKH-SLC36A1	Cas9_SLC-SLC
ANKH_3-SLC36A4_3	ANKH-SLC36A4	Cas9_SLC-SLC
ANKH_3-SLC37A1_3	ANKH-SLC37A1	Cas9_SLC-SLC
ANKH_3-SLC37A2_3	ANKH-SLC37A2	Cas9_SLC-SLC
ANKH_3-SLC37A3_3	ANKH-SLC37A3	Cas9_SLC-SLC
ANKH_3-SLC37A4_3	ANKH-SLC37A4	Cas9_SLC-SLC
ANKH_3-SLC38A1_3	ANKH-SLC38A1	Cas9_SLC-SLC
ANKH_3-SLC38A10_3	ANKH-SLC38A10	Cas9_SLC-SLC
ANKH_3-SLC38A2_3	ANKH-SLC38A2	Cas9_SLC-SLC
ANKH_3-SLC38A3_3	ANKH-SLC38A3	Cas9_SLC-SLC
ANKH_3-SLC38A5_3	ANKH-SLC38A5	Cas9_SLC-SLC
ANKH_3-SLC38A6_3	ANKH-SLC38A6	Cas9_SLC-SLC
ANKH_3-SLC38A7_3	ANKH-SLC38A7	Cas9_SLC-SLC
ANKH_3-SLC38A9_3	ANKH-SLC38A9	Cas9_SLC-SLC
ANKH_3-SLC39A1_3	ANKH-SLC39A1	Cas9_SLC-SLC
ANKH_3-SLC39A10_3	ANKH-SLC39A10	Cas9_SLC-SLC
ANKH_3-SLC39A11_3	ANKH-SLC39A11	Cas9_SLC-SLC
ANKH_3-SLC39A13_3	ANKH-SLC39A13	Cas9_SLC-SLC
ANKH_3-SLC39A14_3	ANKH-SLC39A14	Cas9_SLC-SLC
ANKH_3-SLC39A3_3	ANKH-SLC39A3	Cas9_SLC-SLC
ANKH_3-SLC39A4_3	ANKH-SLC39A4	Cas9_SLC-SLC
ANKH_3-SLC39A6_3	ANKH-SLC39A6	Cas9_SLC-SLC
ANKH_3-SLC39A7_3	ANKH-SLC39A7	Cas9_SLC-SLC
ANKH_3-SLC39A8_3	ANKH-SLC39A8	Cas9_SLC-SLC
ANKH_3-SLC39A9_3	ANKH-SLC39A9	Cas9_SLC-SLC
ANKH_3-SLC3A2_3	ANKH-SLC3A2	Cas9_SLC-SLC
ANKH_3-SLC41A1_3	ANKH-SLC41A1	Cas9_SLC-SLC
ANKH_3-SLC41A2_3	ANKH-SLC41A2	Cas9_SLC-SLC
ANKH_3-SLC41A3_3	ANKH-SLC41A3	Cas9_SLC-SLC
ANKH_3-SLC43A1_3	ANKH-SLC43A1	Cas9_SLC-SLC
ANKH_3-SLC43A2_3	ANKH-SLC43A2	Cas9_SLC-SLC
ANKH_3-SLC43A3_3	ANKH-SLC43A3	Cas9_SLC-SLC
ANKH_3-SLC44A1_3	ANKH-SLC44A1	Cas9_SLC-SLC
ANKH_3-SLC44A2_3	ANKH-SLC44A2	Cas9_SLC-SLC
ANKH_3-SLC44A3_3	ANKH-SLC44A3	Cas9_SLC-SLC
ANKH_3-SLC44A5_3	ANKH-SLC44A5	Cas9_SLC-SLC
ANKH_3-SLC45A1_3	ANKH-SLC45A1	Cas9_SLC-SLC
ANKH_3-SLC45A3_3	ANKH-SLC45A3	Cas9_SLC-SLC
ANKH_3-SLC45A4_3	ANKH-SLC45A4	Cas9_SLC-SLC
ANKH_3-SLC46A1_3	ANKH-SLC46A1	Cas9_SLC-SLC
ANKH_3-SLC48A1_3	ANKH-SLC48A1	Cas9_SLC-SLC
ANKH_3-SLC49A3_3	ANKH-SLC49A3	Cas9_SLC-SLC
ANKH_3-SLC4A11_3	ANKH-SLC4A11	Cas9_SLC-SLC
ANKH_3-SLC4A2_3	ANKH-SLC4A2	Cas9_SLC-SLC
ANKH_3-SLC4A3_3	ANKH-SLC4A3	Cas9_SLC-SLC
ANKH_3-SLC4A7_3	ANKH-SLC4A7	Cas9_SLC-SLC
ANKH_3-SLC50A1_3	ANKH-SLC50A1	Cas9_SLC-SLC
ANKH_3-SLC52A2_3	ANKH-SLC52A2	Cas9_SLC-SLC
ANKH_3-SLC52A3_3	ANKH-SLC52A3	Cas9_SLC-SLC
ANKH_3-SLC5A3_3	ANKH-SLC5A3	Cas9_SLC-SLC
ANKH_3-SLC5A6_3	ANKH-SLC5A6	Cas9_SLC-SLC
ANKH_3-SLC66A1_3	ANKH-SLC66A1	Cas9_SLC-SLC
ANKH_3-SLC66A2_3	ANKH-SLC66A2	Cas9_SLC-SLC
ANKH_3-SLC66A3_3	ANKH-SLC66A3	Cas9_SLC-SLC
ANKH_3-SLC66A4_3	ANKH-SLC66A4	Cas9_SLC-SLC
ANKH_3-SLC66A5_3	ANKH-SLC66A5	Cas9_SLC-SLC
ANKH_3-SLC6A16_3	ANKH-SLC6A16	Cas9_SLC-SLC
ANKH_3-SLC6A17_3	ANKH-SLC6A17	Cas9_SLC-SLC
ANKH_3-SLC6A20_3	ANKH-SLC6A20	Cas9_SLC-SLC
ANKH_3-SLC6A6_3	ANKH-SLC6A6	Cas9_SLC-SLC
ANKH_3-SLC6A8_3	ANKH-SLC6A8	Cas9_SLC-SLC
ANKH_3-SLC6A9_3	ANKH-SLC6A9	Cas9_SLC-SLC
ANKH_3-SLC7A1_3	ANKH-SLC7A1	Cas9_SLC-SLC
ANKH_3-SLC7A11_3	ANKH-SLC7A11	Cas9_SLC-SLC
ANKH_3-SLC7A2_3	ANKH-SLC7A2	Cas9_SLC-SLC
ANKH_3-SLC7A5_3	ANKH-SLC7A5	Cas9_SLC-SLC
ANKH_3-SLC7A6_3	ANKH-SLC7A6	Cas9_SLC-SLC
ANKH_3-SLC7A8_3	ANKH-SLC7A8	Cas9_SLC-SLC
ANKH_3-SLC8A2_3	ANKH-SLC8A2	Cas9_SLC-SLC
ANKH_3-SLC8B1_3	ANKH-SLC8B1	Cas9_SLC-SLC
ANKH_3-SLC9A1_3	ANKH-SLC9A1	Cas9_SLC-SLC
ANKH_3-SLC9A5_3	ANKH-SLC9A5	Cas9_SLC-SLC
ANKH_3-SLC9A6_3	ANKH-SLC9A6	Cas9_SLC-SLC
ANKH_3-SLC9A7_3	ANKH-SLC9A7	Cas9_SLC-SLC
ANKH_3-SLC9A8_3	ANKH-SLC9A8	Cas9_SLC-SLC
ANKH_3-SLC9B2_3	ANKH-SLC9B2	Cas9_SLC-SLC
ANKH_3-SLCO1B3_3	ANKH-SLCO1B3	Cas9_SLC-SLC
ANKH_3-SLCO3A1_3	ANKH-SLCO3A1	Cas9_SLC-SLC
ANKH_3-SLCO4A1_3	ANKH-SLCO4A1	Cas9_SLC-SLC
ANKH_3-SPNS1_3	ANKH-SPNS1	Cas9_SLC-SLC
ANKH_3-TMEM104_3	ANKH-TMEM104	Cas9_SLC-SLC
ANKH_3-TMEM144_3	ANKH-TMEM144	Cas9_SLC-SLC
ANKH_3-TMEM165_3	ANKH-TMEM165	Cas9_SLC-SLC
ANKH_3-TMEM241_3	ANKH-TMEM241	Cas9_SLC-SLC
ANKH_3-UCP2_3	ANKH-UCP2	Cas9_SLC-SLC
ANKH_3-UNC93B1_3	ANKH-UNC93B1	Cas9_SLC-SLC
ANKH_3-XPR1_3	ANKH-XPR1	Cas9_SLC-SLC
ANKH_4-ANKH_4	ANKH-ANKH	Cas9_SLC-SLC
ANKH_4-CLN3_4	ANKH-CLN3	Cas9_SLC-SLC
ANKH_4-DIRC2_4	ANKH-DIRC2	Cas9_SLC-SLC
ANKH_4-FLVCR1_4	ANKH-FLVCR1	Cas9_SLC-SLC
ANKH_4-LETM1_4	ANKH-LETM1	Cas9_SLC-SLC
ANKH_4-LETM2_4	ANKH-LETM2	Cas9_SLC-SLC
ANKH_4-LETMD1_4	ANKH-LETMD1	Cas9_SLC-SLC
ANKH_4-MAGT1_4	ANKH-MAGT1	Cas9_SLC-SLC
ANKH_4-MFSD1_4	ANKH-MFSD1	Cas9_SLC-SLC
ANKH_4-MFSD10_4	ANKH-MFSD10	Cas9_SLC-SLC
ANKH_4-MFSD11_4	ANKH-MFSD11	Cas9_SLC-SLC
ANKH_4-MFSD12_4	ANKH-MFSD12	Cas9_SLC-SLC
ANKH_4-MFSD13A_4	ANKH-MFSD13A	Cas9_SLC-SLC
ANKH_4-MFSD14A_4	ANKH-MFSD14A	Cas9_SLC-SLC
ANKH_4-MFSD14B_4	ANKH-MFSD14B	Cas9_SLC-SLC
ANKH_4-MFSD2A_4	ANKH-MFSD2A	Cas9_SLC-SLC
ANKH_4-MFSD2B_4	ANKH-MFSD2B	Cas9_SLC-SLC
ANKH_4-MFSD3_4	ANKH-MFSD3	Cas9_SLC-SLC
ANKH_4-MFSD4B_4	ANKH-MFSD4B	Cas9_SLC-SLC
ANKH_4-MFSD5_4	ANKH-MFSD5	Cas9_SLC-SLC
ANKH_4-MFSD6_4	ANKH-MFSD6	Cas9_SLC-SLC
ANKH_4-MFSD8_4	ANKH-MFSD8	Cas9_SLC-SLC
ANKH_4-MFSD9_4	ANKH-MFSD9	Cas9_SLC-SLC
ANKH_4-MPC1_4	ANKH-MPC1	Cas9_SLC-SLC
ANKH_4-MPC2_4	ANKH-MPC2	Cas9_SLC-SLC
ANKH_4-MTCH1_4	ANKH-MTCH1	Cas9_SLC-SLC
ANKH_4-MTCH2_4	ANKH-MTCH2	Cas9_SLC-SLC
ANKH_4-NIPA1_4	ANKH-NIPA1	Cas9_SLC-SLC
ANKH_4-NIPA2_4	ANKH-NIPA2	Cas9_SLC-SLC
ANKH_4-NIPAL1_4	ANKH-NIPAL1	Cas9_SLC-SLC
ANKH_4-NIPAL2_4	ANKH-NIPAL2	Cas9_SLC-SLC
ANKH_4-NIPAL3_4	ANKH-NIPAL3	Cas9_SLC-SLC
ANKH_4-NPC1_4	ANKH-NPC1	Cas9_SLC-SLC
ANKH_4-OR10A5_1	ANKH-OR10A5	Cas9_SLC-SLC
ANKH_4-OR10H2_1	ANKH-OR10H2	Cas9_SLC-SLC
ANKH_4-OR10V1_1	ANKH-OR10V1	Cas9_SLC-SLC
ANKH_4-OR12D2_1	ANKH-OR12D2	Cas9_SLC-SLC
ANKH_4-OR13C4_1	ANKH-OR13C4	Cas9_SLC-SLC
ANKH_4-OR13H1_1	ANKH-OR13H1	Cas9_SLC-SLC
ANKH_4-OR1A1_1	ANKH-OR1A1	Cas9_SLC-SLC
ANKH_4-OR1A2_1	ANKH-OR1A2	Cas9_SLC-SLC
ANKH_4-OR1B1_1	ANKH-OR1B1	Cas9_SLC-SLC
ANKH_4-OR1I1_1	ANKH-OR1I1	Cas9_SLC-SLC
ANKH_4-OR2V2_1	ANKH-OR2V2	Cas9_SLC-SLC
ANKH_4-OR5K4_1	ANKH-OR5K4	Cas9_SLC-SLC
ANKH_4-RHBG_4	ANKH-RHBG	Cas9_SLC-SLC
ANKH_4-SFXN1_4	ANKH-SFXN1	Cas9_SLC-SLC
ANKH_4-SFXN2_4	ANKH-SFXN2	Cas9_SLC-SLC
ANKH_4-SFXN3_4	ANKH-SFXN3	Cas9_SLC-SLC
ANKH_4-SFXN4_4	ANKH-SFXN4	Cas9_SLC-SLC
ANKH_4-SFXN5_4	ANKH-SFXN5	Cas9_SLC-SLC
ANKH_4-SLC10A3_4	ANKH-SLC10A3	Cas9_SLC-SLC
ANKH_4-SLC10A4_4	ANKH-SLC10A4	Cas9_SLC-SLC
ANKH_4-SLC10A7_4	ANKH-SLC10A7	Cas9_SLC-SLC
ANKH_4-SLC11A2_4	ANKH-SLC11A2	Cas9_SLC-SLC
ANKH_4-SLC12A2_4	ANKH-SLC12A2	Cas9_SLC-SLC
ANKH_4-SLC12A4_4	ANKH-SLC12A4	Cas9_SLC-SLC
ANKH_4-SLC12A6_4	ANKH-SLC12A6	Cas9_SLC-SLC
ANKH_4-SLC12A7_4	ANKH-SLC12A7	Cas9_SLC-SLC
ANKH_4-SLC12A8_4	ANKH-SLC12A8	Cas9_SLC-SLC
ANKH_4-SLC12A9_4	ANKH-SLC12A9	Cas9_SLC-SLC
ANKH_4-SLC15A2_4	ANKH-SLC15A2	Cas9_SLC-SLC
ANKH_4-SLC15A4_4	ANKH-SLC15A4	Cas9_SLC-SLC
ANKH_4-SLC16A1_4	ANKH-SLC16A1	Cas9_SLC-SLC
ANKH_4-SLC16A10_4	ANKH-SLC16A10	Cas9_SLC-SLC
ANKH_4-SLC16A13_4	ANKH-SLC16A13	Cas9_SLC-SLC
ANKH_4-SLC16A14_4	ANKH-SLC16A14	Cas9_SLC-SLC
ANKH_4-SLC16A3_4	ANKH-SLC16A3	Cas9_SLC-SLC
ANKH_4-SLC16A5_4	ANKH-SLC16A5	Cas9_SLC-SLC
ANKH_4-SLC16A6_4	ANKH-SLC16A6	Cas9_SLC-SLC
ANKH_4-SLC16A7_4	ANKH-SLC16A7	Cas9_SLC-SLC
ANKH_4-SLC16A9_4	ANKH-SLC16A9	Cas9_SLC-SLC
ANKH_4-SLC17A5_4	ANKH-SLC17A5	Cas9_SLC-SLC
ANKH_4-SLC17A9_4	ANKH-SLC17A9	Cas9_SLC-SLC
ANKH_4-SLC18B1_4	ANKH-SLC18B1	Cas9_SLC-SLC
ANKH_4-SLC19A1_4	ANKH-SLC19A1	Cas9_SLC-SLC
ANKH_4-SLC19A2_4	ANKH-SLC19A2	Cas9_SLC-SLC
ANKH_4-SLC1A1_4	ANKH-SLC1A1	Cas9_SLC-SLC
ANKH_4-SLC1A3_4	ANKH-SLC1A3	Cas9_SLC-SLC
ANKH_4-SLC1A4_4	ANKH-SLC1A4	Cas9_SLC-SLC
ANKH_4-SLC1A5_4	ANKH-SLC1A5	Cas9_SLC-SLC
ANKH_4-SLC20A1_4	ANKH-SLC20A1	Cas9_SLC-SLC
ANKH_4-SLC20A2_4	ANKH-SLC20A2	Cas9_SLC-SLC
ANKH_4-SLC22A17_4	ANKH-SLC22A17	Cas9_SLC-SLC
ANKH_4-SLC22A18_4	ANKH-SLC22A18	Cas9_SLC-SLC
ANKH_4-SLC22A23_4	ANKH-SLC22A23	Cas9_SLC-SLC
ANKH_4-SLC22A31_4	ANKH-SLC22A31	Cas9_SLC-SLC
ANKH_4-SLC22A5_4	ANKH-SLC22A5	Cas9_SLC-SLC
ANKH_4-SLC23A2_4	ANKH-SLC23A2	Cas9_SLC-SLC
ANKH_4-SLC24A1_4	ANKH-SLC24A1	Cas9_SLC-SLC
ANKH_4-SLC25A1_4	ANKH-SLC25A1	Cas9_SLC-SLC
ANKH_4-SLC25A10_4	ANKH-SLC25A10	Cas9_SLC-SLC
ANKH_4-SLC25A11_4	ANKH-SLC25A11	Cas9_SLC-SLC
ANKH_4-SLC25A12_4	ANKH-SLC25A12	Cas9_SLC-SLC
ANKH_4-SLC25A13_4	ANKH-SLC25A13	Cas9_SLC-SLC
ANKH_4-SLC25A14_4	ANKH-SLC25A14	Cas9_SLC-SLC
ANKH_4-SLC25A15_4	ANKH-SLC25A15	Cas9_SLC-SLC
ANKH_4-SLC25A16_4	ANKH-SLC25A16	Cas9_SLC-SLC
ANKH_4-SLC25A17_4	ANKH-SLC25A17	Cas9_SLC-SLC
ANKH_4-SLC25A19_4	ANKH-SLC25A19	Cas9_SLC-SLC
ANKH_4-SLC25A20_4	ANKH-SLC25A20	Cas9_SLC-SLC
ANKH_4-SLC25A21_4	ANKH-SLC25A21	Cas9_SLC-SLC
ANKH_4-SLC25A22_4	ANKH-SLC25A22	Cas9_SLC-SLC
ANKH_4-SLC25A23_4	ANKH-SLC25A23	Cas9_SLC-SLC
ANKH_4-SLC25A24_4	ANKH-SLC25A24	Cas9_SLC-SLC
ANKH_4-SLC25A25_4	ANKH-SLC25A25	Cas9_SLC-SLC
ANKH_4-SLC25A26_4	ANKH-SLC25A26	Cas9_SLC-SLC
ANKH_4-SLC25A27_4	ANKH-SLC25A27	Cas9_SLC-SLC
ANKH_4-SLC25A28_4	ANKH-SLC25A28	Cas9_SLC-SLC
ANKH_4-SLC25A29_4	ANKH-SLC25A29	Cas9_SLC-SLC
ANKH_4-SLC25A3_4	ANKH-SLC25A3	Cas9_SLC-SLC
ANKH_4-SLC25A30_4	ANKH-SLC25A30	Cas9_SLC-SLC
ANKH_4-SLC25A32_4	ANKH-SLC25A32	Cas9_SLC-SLC
ANKH_4-SLC25A33_4	ANKH-SLC25A33	Cas9_SLC-SLC
ANKH_4-SLC25A36_4	ANKH-SLC25A36	Cas9_SLC-SLC
ANKH_4-SLC25A37_4	ANKH-SLC25A37	Cas9_SLC-SLC
ANKH_4-SLC25A38_4	ANKH-SLC25A38	Cas9_SLC-SLC
ANKH_4-SLC25A39_4	ANKH-SLC25A39	Cas9_SLC-SLC
ANKH_4-SLC25A4_4	ANKH-SLC25A4	Cas9_SLC-SLC
ANKH_4-SLC25A40_4	ANKH-SLC25A40	Cas9_SLC-SLC
ANKH_4-SLC25A42_4	ANKH-SLC25A42	Cas9_SLC-SLC
ANKH_4-SLC25A43_4	ANKH-SLC25A43	Cas9_SLC-SLC
ANKH_4-SLC25A44_4	ANKH-SLC25A44	Cas9_SLC-SLC
ANKH_4-SLC25A45_4	ANKH-SLC25A45	Cas9_SLC-SLC
ANKH_4-SLC25A46_4	ANKH-SLC25A46	Cas9_SLC-SLC
ANKH_4-SLC25A48_4	ANKH-SLC25A48	Cas9_SLC-SLC
ANKH_4-SLC25A5_4	ANKH-SLC25A5	Cas9_SLC-SLC
ANKH_4-SLC25A51_4	ANKH-SLC25A51	Cas9_SLC-SLC
ANKH_4-SLC25A53_4	ANKH-SLC25A53	Cas9_SLC-SLC
ANKH_4-SLC25A6_4	ANKH-SLC25A6	Cas9_SLC-SLC
ANKH_4-SLC26A11_4	ANKH-SLC26A11	Cas9_SLC-SLC
ANKH_4-SLC26A2_4	ANKH-SLC26A2	Cas9_SLC-SLC
ANKH_4-SLC26A6_4	ANKH-SLC26A6	Cas9_SLC-SLC
ANKH_4-SLC27A1_4	ANKH-SLC27A1	Cas9_SLC-SLC
ANKH_4-SLC27A2_4	ANKH-SLC27A2	Cas9_SLC-SLC
ANKH_4-SLC27A3_4	ANKH-SLC27A3	Cas9_SLC-SLC
ANKH_4-SLC27A4_4	ANKH-SLC27A4	Cas9_SLC-SLC
ANKH_4-SLC27A5_4	ANKH-SLC27A5	Cas9_SLC-SLC
ANKH_4-SLC27A6_4	ANKH-SLC27A6	Cas9_SLC-SLC
ANKH_4-SLC29A1_4	ANKH-SLC29A1	Cas9_SLC-SLC
ANKH_4-SLC29A2_4	ANKH-SLC29A2	Cas9_SLC-SLC
ANKH_4-SLC29A3_4	ANKH-SLC29A3	Cas9_SLC-SLC
ANKH_4-SLC29A4_4	ANKH-SLC29A4	Cas9_SLC-SLC
ANKH_4-SLC2A1_4	ANKH-SLC2A1	Cas9_SLC-SLC
ANKH_4-SLC2A11_4	ANKH-SLC2A11	Cas9_SLC-SLC
ANKH_4-SLC2A13_4	ANKH-SLC2A13	Cas9_SLC-SLC
ANKH_4-SLC2A3_4	ANKH-SLC2A3	Cas9_SLC-SLC
ANKH_4-SLC2A6_4	ANKH-SLC2A6	Cas9_SLC-SLC
ANKH_4-SLC2A8_4	ANKH-SLC2A8	Cas9_SLC-SLC
ANKH_4-SLC30A1_4	ANKH-SLC30A1	Cas9_SLC-SLC
ANKH_4-SLC30A3_4	ANKH-SLC30A3	Cas9_SLC-SLC
ANKH_4-SLC30A4_4	ANKH-SLC30A4	Cas9_SLC-SLC
ANKH_4-SLC30A5_4	ANKH-SLC30A5	Cas9_SLC-SLC
ANKH_4-SLC30A6_4	ANKH-SLC30A6	Cas9_SLC-SLC
ANKH_4-SLC30A7_4	ANKH-SLC30A7	Cas9_SLC-SLC
ANKH_4-SLC30A9_4	ANKH-SLC30A9	Cas9_SLC-SLC
ANKH_4-SLC31A1_4	ANKH-SLC31A1	Cas9_SLC-SLC
ANKH_4-SLC31A2_4	ANKH-SLC31A2	Cas9_SLC-SLC
ANKH_4-SLC33A1_4	ANKH-SLC33A1	Cas9_SLC-SLC
ANKH_4-SLC35A1_4	ANKH-SLC35A1	Cas9_SLC-SLC
ANKH_4-SLC35A2_4	ANKH-SLC35A2	Cas9_SLC-SLC
ANKH_4-SLC35A3_4	ANKH-SLC35A3	Cas9_SLC-SLC
ANKH_4-SLC35A4_4	ANKH-SLC35A4	Cas9_SLC-SLC
ANKH_4-SLC35A5_4	ANKH-SLC35A5	Cas9_SLC-SLC
ANKH_4-SLC35B1_4	ANKH-SLC35B1	Cas9_SLC-SLC
ANKH_4-SLC35B2_4	ANKH-SLC35B2	Cas9_SLC-SLC
ANKH_4-SLC35B3_4	ANKH-SLC35B3	Cas9_SLC-SLC
ANKH_4-SLC35B4_4	ANKH-SLC35B4	Cas9_SLC-SLC
ANKH_4-SLC35C1_4	ANKH-SLC35C1	Cas9_SLC-SLC
ANKH_4-SLC35C2_4	ANKH-SLC35C2	Cas9_SLC-SLC
ANKH_4-SLC35D1_4	ANKH-SLC35D1	Cas9_SLC-SLC
ANKH_4-SLC35D2_4	ANKH-SLC35D2	Cas9_SLC-SLC
ANKH_4-SLC35E1_4	ANKH-SLC35E1	Cas9_SLC-SLC
ANKH_4-SLC35E2A_4	ANKH-SLC35E2A	Cas9_SLC-SLC
ANKH_4-SLC35E2B_4	ANKH-SLC35E2B	Cas9_SLC-SLC
ANKH_4-SLC35E3_4	ANKH-SLC35E3	Cas9_SLC-SLC
ANKH_4-SLC35E4_4	ANKH-SLC35E4	Cas9_SLC-SLC
ANKH_4-SLC35F2_4	ANKH-SLC35F2	Cas9_SLC-SLC
ANKH_4-SLC35F3_4	ANKH-SLC35F3	Cas9_SLC-SLC
ANKH_4-SLC35F5_4	ANKH-SLC35F5	Cas9_SLC-SLC
ANKH_4-SLC35F6_4	ANKH-SLC35F6	Cas9_SLC-SLC
ANKH_4-SLC35G1_4	ANKH-SLC35G1	Cas9_SLC-SLC
ANKH_4-SLC35G2_4	ANKH-SLC35G2	Cas9_SLC-SLC
ANKH_4-SLC36A1_4	ANKH-SLC36A1	Cas9_SLC-SLC
ANKH_4-SLC36A4_4	ANKH-SLC36A4	Cas9_SLC-SLC
ANKH_4-SLC37A1_4	ANKH-SLC37A1	Cas9_SLC-SLC
ANKH_4-SLC37A2_4	ANKH-SLC37A2	Cas9_SLC-SLC
ANKH_4-SLC37A3_4	ANKH-SLC37A3	Cas9_SLC-SLC
ANKH_4-SLC37A4_4	ANKH-SLC37A4	Cas9_SLC-SLC
ANKH_4-SLC38A1_4	ANKH-SLC38A1	Cas9_SLC-SLC
ANKH_4-SLC38A10_4	ANKH-SLC38A10	Cas9_SLC-SLC
ANKH_4-SLC38A2_4	ANKH-SLC38A2	Cas9_SLC-SLC
ANKH_4-SLC38A3_4	ANKH-SLC38A3	Cas9_SLC-SLC
ANKH_4-SLC38A5_4	ANKH-SLC38A5	Cas9_SLC-SLC
ANKH_4-SLC38A6_4	ANKH-SLC38A6	Cas9_SLC-SLC
ANKH_4-SLC38A7_4	ANKH-SLC38A7	Cas9_SLC-SLC
ANKH_4-SLC38A9_4	ANKH-SLC38A9	Cas9_SLC-SLC
ANKH_4-SLC39A1_4	ANKH-SLC39A1	Cas9_SLC-SLC
ANKH_4-SLC39A10_4	ANKH-SLC39A10	Cas9_SLC-SLC
ANKH_4-SLC39A11_4	ANKH-SLC39A11	Cas9_SLC-SLC
ANKH_4-SLC39A13_4	ANKH-SLC39A13	Cas9_SLC-SLC
ANKH_4-SLC39A14_4	ANKH-SLC39A14	Cas9_SLC-SLC
ANKH_4-SLC39A3_4	ANKH-SLC39A3	Cas9_SLC-SLC
ANKH_4-SLC39A4_4	ANKH-SLC39A4	Cas9_SLC-SLC
ANKH_4-SLC39A6_4	ANKH-SLC39A6	Cas9_SLC-SLC
ANKH_4-SLC39A7_4	ANKH-SLC39A7	Cas9_SLC-SLC
ANKH_4-SLC39A8_4	ANKH-SLC39A8	Cas9_SLC-SLC
ANKH_4-SLC39A9_4	ANKH-SLC39A9	Cas9_SLC-SLC
ANKH_4-SLC3A2_4	ANKH-SLC3A2	Cas9_SLC-SLC
ANKH_4-SLC41A1_4	ANKH-SLC41A1	Cas9_SLC-SLC
ANKH_4-SLC41A2_4	ANKH-SLC41A2	Cas9_SLC-SLC
ANKH_4-SLC41A3_4	ANKH-SLC41A3	Cas9_SLC-SLC
ANKH_4-SLC43A1_4	ANKH-SLC43A1	Cas9_SLC-SLC
ANKH_4-SLC43A2_4	ANKH-SLC43A2	Cas9_SLC-SLC
ANKH_4-SLC43A3_4	ANKH-SLC43A3	Cas9_SLC-SLC
ANKH_4-SLC44A1_4	ANKH-SLC44A1	Cas9_SLC-SLC
ANKH_4-SLC44A2_4	ANKH-SLC44A2	Cas9_SLC-SLC
ANKH_4-SLC44A3_4	ANKH-SLC44A3	Cas9_SLC-SLC
ANKH_4-SLC44A5_4	ANKH-SLC44A5	Cas9_SLC-SLC
ANKH_4-SLC45A1_4	ANKH-SLC45A1	Cas9_SLC-SLC
ANKH_4-SLC45A3_4	ANKH-SLC45A3	Cas9_SLC-SLC
ANKH_4-SLC45A4_4	ANKH-SLC45A4	Cas9_SLC-SLC
ANKH_4-SLC46A1_4	ANKH-SLC46A1	Cas9_SLC-SLC
ANKH_4-SLC48A1_4	ANKH-SLC48A1	Cas9_SLC-SLC
ANKH_4-SLC49A3_4	ANKH-SLC49A3	Cas9_SLC-SLC
ANKH_4-SLC4A11_4	ANKH-SLC4A11	Cas9_SLC-SLC
ANKH_4-SLC4A2_4	ANKH-SLC4A2	Cas9_SLC-SLC
ANKH_4-SLC4A3_4	ANKH-SLC4A3	Cas9_SLC-SLC
ANKH_4-SLC4A7_4	ANKH-SLC4A7	Cas9_SLC-SLC
ANKH_4-SLC50A1_4	ANKH-SLC50A1	Cas9_SLC-SLC
ANKH_4-SLC52A2_4	ANKH-SLC52A2	Cas9_SLC-SLC
ANKH_4-SLC52A3_4	ANKH-SLC52A3	Cas9_SLC-SLC
ANKH_4-SLC5A3_4	ANKH-SLC5A3	Cas9_SLC-SLC
ANKH_4-SLC5A6_4	ANKH-SLC5A6	Cas9_SLC-SLC
ANKH_4-SLC66A1_4	ANKH-SLC66A1	Cas9_SLC-SLC
ANKH_4-SLC66A2_4	ANKH-SLC66A2	Cas9_SLC-SLC
ANKH_4-SLC66A3_4	ANKH-SLC66A3	Cas9_SLC-SLC
ANKH_4-SLC66A4_4	ANKH-SLC66A4	Cas9_SLC-SLC
ANKH_4-SLC66A5_4	ANKH-SLC66A5	Cas9_SLC-SLC
ANKH_4-SLC6A16_4	ANKH-SLC6A16	Cas9_SLC-SLC
ANKH_4-SLC6A17_4	ANKH-SLC6A17	Cas9_SLC-SLC
ANKH_4-SLC6A20_4	ANKH-SLC6A20	Cas9_SLC-SLC
ANKH_4-SLC6A6_4	ANKH-SLC6A6	Cas9_SLC-SLC
ANKH_4-SLC6A8_4	ANKH-SLC6A8	Cas9_SLC-SLC
ANKH_4-SLC6A9_4	ANKH-SLC6A9	Cas9_SLC-SLC
ANKH_4-SLC7A1_4	ANKH-SLC7A1	Cas9_SLC-SLC
ANKH_4-SLC7A11_4	ANKH-SLC7A11	Cas9_SLC-SLC
ANKH_4-SLC7A2_4	ANKH-SLC7A2	Cas9_SLC-SLC
ANKH_4-SLC7A5_4	ANKH-SLC7A5	Cas9_SLC-SLC
ANKH_4-SLC7A6_4	ANKH-SLC7A6	Cas9_SLC-SLC
ANKH_4-SLC7A8_4	ANKH-SLC7A8	Cas9_SLC-SLC
ANKH_4-SLC8A2_4	ANKH-SLC8A2	Cas9_SLC-SLC
ANKH_4-SLC8B1_4	ANKH-SLC8B1	Cas9_SLC-SLC
ANKH_4-SLC9A1_4	ANKH-SLC9A1	Cas9_SLC-SLC
ANKH_4-SLC9A5_4	ANKH-SLC9A5	Cas9_SLC-SLC
ANKH_4-SLC9A6_4	ANKH-SLC9A6	Cas9_SLC-SLC
ANKH_4-SLC9A7_4	ANKH-SLC9A7	Cas9_SLC-SLC
ANKH_4-SLC9A8_4	ANKH-SLC9A8	Cas9_SLC-SLC
ANKH_4-SLC9B2_4	ANKH-SLC9B2	Cas9_SLC-SLC
ANKH_4-SLCO1B3_4	ANKH-SLCO1B3	Cas9_SLC-SLC
ANKH_4-SLCO3A1_4	ANKH-SLCO3A1	Cas9_SLC-SLC
ANKH_4-SLCO4A1_4	ANKH-SLCO4A1	Cas9_SLC-SLC
ANKH_4-SPNS1_4	ANKH-SPNS1	Cas9_SLC-SLC
ANKH_4-TMEM104_4	ANKH-TMEM104	Cas9_SLC-SLC
ANKH_4-TMEM144_4	ANKH-TMEM144	Cas9_SLC-SLC
ANKH_4-TMEM165_4	ANKH-TMEM165	Cas9_SLC-SLC
ANKH_4-TMEM241_4	ANKH-TMEM241	Cas9_SLC-SLC
ANKH_4-UCP2_4	ANKH-UCP2	Cas9_SLC-SLC
ANKH_4-UNC93B1_4	ANKH-UNC93B1	Cas9_SLC-SLC
ANKH_4-XPR1_4	ANKH-XPR1	Cas9_SLC-SLC
ANKH_5-ANKH_5	ANKH-ANKH	Cas9_SLC-SLC
ANKH_5-CLN3_5	ANKH-CLN3	Cas9_SLC-SLC
ANKH_5-DIRC2_5	ANKH-DIRC2	Cas9_SLC-SLC
ANKH_5-FLVCR1_5	ANKH-FLVCR1	Cas9_SLC-SLC
ANKH_5-LETM1_5	ANKH-LETM1	Cas9_SLC-SLC
ANKH_5-LETM2_5	ANKH-LETM2	Cas9_SLC-SLC
ANKH_5-LETMD1_5	ANKH-LETMD1	Cas9_SLC-SLC
ANKH_5-MAGT1_5	ANKH-MAGT1	Cas9_SLC-SLC
ANKH_5-MFSD1_5	ANKH-MFSD1	Cas9_SLC-SLC
ANKH_5-MFSD10_5	ANKH-MFSD10	Cas9_SLC-SLC
ANKH_5-MFSD11_5	ANKH-MFSD11	Cas9_SLC-SLC
ANKH_5-MFSD12_5	ANKH-MFSD12	Cas9_SLC-SLC
ANKH_5-MFSD13A_5	ANKH-MFSD13A	Cas9_SLC-SLC
ANKH_5-MFSD14A_5	ANKH-MFSD14A	Cas9_SLC-SLC
ANKH_5-MFSD14B_5	ANKH-MFSD14B	Cas9_SLC-SLC
ANKH_5-MFSD2A_5	ANKH-MFSD2A	Cas9_SLC-SLC
ANKH_5-MFSD2B_5	ANKH-MFSD2B	Cas9_SLC-SLC
ANKH_5-MFSD3_5	ANKH-MFSD3	Cas9_SLC-SLC
ANKH_5-MFSD4B_5	ANKH-MFSD4B	Cas9_SLC-SLC
ANKH_5-MFSD5_5	ANKH-MFSD5	Cas9_SLC-SLC
ANKH_5-MFSD6_5	ANKH-MFSD6	Cas9_SLC-SLC
ANKH_5-MFSD8_5	ANKH-MFSD8	Cas9_SLC-SLC
ANKH_5-MFSD9_5	ANKH-MFSD9	Cas9_SLC-SLC
ANKH_5-MPC1_5	ANKH-MPC1	Cas9_SLC-SLC
ANKH_5-MPC2_5	ANKH-MPC2	Cas9_SLC-SLC
ANKH_5-MTCH1_5	ANKH-MTCH1	Cas9_SLC-SLC
ANKH_5-MTCH2_5	ANKH-MTCH2	Cas9_SLC-SLC
ANKH_5-NIPA1_5	ANKH-NIPA1	Cas9_SLC-SLC
ANKH_5-NIPA2_5	ANKH-NIPA2	Cas9_SLC-SLC
ANKH_5-NIPAL1_5	ANKH-NIPAL1	Cas9_SLC-SLC
ANKH_5-NIPAL2_5	ANKH-NIPAL2	Cas9_SLC-SLC
ANKH_5-NIPAL3_5	ANKH-NIPAL3	Cas9_SLC-SLC
ANKH_5-NPC1_5	ANKH-NPC1	Cas9_SLC-SLC
ANKH_5-OR10A5_1	ANKH-OR10A5	Cas9_SLC-SLC
ANKH_5-OR10H2_1	ANKH-OR10H2	Cas9_SLC-SLC
ANKH_5-OR10V1_1	ANKH-OR10V1	Cas9_SLC-SLC
ANKH_5-OR12D2_1	ANKH-OR12D2	Cas9_SLC-SLC
ANKH_5-OR13C4_1	ANKH-OR13C4	Cas9_SLC-SLC
ANKH_5-OR13H1_1	ANKH-OR13H1	Cas9_SLC-SLC
ANKH_5-OR1A1_1	ANKH-OR1A1	Cas9_SLC-SLC
ANKH_5-OR1A2_1	ANKH-OR1A2	Cas9_SLC-SLC
ANKH_5-OR1B1_1	ANKH-OR1B1	Cas9_SLC-SLC
ANKH_5-OR1I1_1	ANKH-OR1I1	Cas9_SLC-SLC
ANKH_5-OR2V2_1	ANKH-OR2V2	Cas9_SLC-SLC
ANKH_5-OR5K4_1	ANKH-OR5K4	Cas9_SLC-SLC
ANKH_5-RHBG_5	ANKH-RHBG	Cas9_SLC-SLC
ANKH_5-SFXN1_5	ANKH-SFXN1	Cas9_SLC-SLC
ANKH_5-SFXN2_5	ANKH-SFXN2	Cas9_SLC-SLC
ANKH_5-SFXN3_5	ANKH-SFXN3	Cas9_SLC-SLC
ANKH_5-SFXN4_5	ANKH-SFXN4	Cas9_SLC-SLC
ANKH_5-SFXN5_5	ANKH-SFXN5	Cas9_SLC-SLC
ANKH_5-SLC10A3_5	ANKH-SLC10A3	Cas9_SLC-SLC
ANKH_5-SLC10A4_5	ANKH-SLC10A4	Cas9_SLC-SLC
ANKH_5-SLC10A7_5	ANKH-SLC10A7	Cas9_SLC-SLC
ANKH_5-SLC11A2_5	ANKH-SLC11A2	Cas9_SLC-SLC
ANKH_5-SLC12A2_5	ANKH-SLC12A2	Cas9_SLC-SLC
ANKH_5-SLC12A4_5	ANKH-SLC12A4	Cas9_SLC-SLC
ANKH_5-SLC12A6_5	ANKH-SLC12A6	Cas9_SLC-SLC
ANKH_5-SLC12A7_5	ANKH-SLC12A7	Cas9_SLC-SLC
ANKH_5-SLC12A8_5	ANKH-SLC12A8	Cas9_SLC-SLC
ANKH_5-SLC12A9_5	ANKH-SLC12A9	Cas9_SLC-SLC
ANKH_5-SLC15A2_5	ANKH-SLC15A2	Cas9_SLC-SLC
ANKH_5-SLC15A4_5	ANKH-SLC15A4	Cas9_SLC-SLC
ANKH_5-SLC16A1_5	ANKH-SLC16A1	Cas9_SLC-SLC
ANKH_5-SLC16A10_5	ANKH-SLC16A10	Cas9_SLC-SLC
ANKH_5-SLC16A13_5	ANKH-SLC16A13	Cas9_SLC-SLC
ANKH_5-SLC16A14_5	ANKH-SLC16A14	Cas9_SLC-SLC
ANKH_5-SLC16A3_5	ANKH-SLC16A3	Cas9_SLC-SLC
ANKH_5-SLC16A5_5	ANKH-SLC16A5	Cas9_SLC-SLC
ANKH_5-SLC16A6_5	ANKH-SLC16A6	Cas9_SLC-SLC
ANKH_5-SLC16A7_5	ANKH-SLC16A7	Cas9_SLC-SLC
ANKH_5-SLC16A9_5	ANKH-SLC16A9	Cas9_SLC-SLC
ANKH_5-SLC17A5_5	ANKH-SLC17A5	Cas9_SLC-SLC
ANKH_5-SLC17A9_5	ANKH-SLC17A9	Cas9_SLC-SLC
ANKH_5-SLC18B1_5	ANKH-SLC18B1	Cas9_SLC-SLC
ANKH_5-SLC19A1_5	ANKH-SLC19A1	Cas9_SLC-SLC
ANKH_5-SLC19A2_5	ANKH-SLC19A2	Cas9_SLC-SLC
ANKH_5-SLC1A1_5	ANKH-SLC1A1	Cas9_SLC-SLC
ANKH_5-SLC1A3_5	ANKH-SLC1A3	Cas9_SLC-SLC
ANKH_5-SLC1A4_5	ANKH-SLC1A4	Cas9_SLC-SLC
ANKH_5-SLC1A5_5	ANKH-SLC1A5	Cas9_SLC-SLC
ANKH_5-SLC20A1_5	ANKH-SLC20A1	Cas9_SLC-SLC
ANKH_5-SLC20A2_5	ANKH-SLC20A2	Cas9_SLC-SLC
ANKH_5-SLC22A17_5	ANKH-SLC22A17	Cas9_SLC-SLC
ANKH_5-SLC22A18_5	ANKH-SLC22A18	Cas9_SLC-SLC
ANKH_5-SLC22A23_5	ANKH-SLC22A23	Cas9_SLC-SLC
ANKH_5-SLC22A31_5	ANKH-SLC22A31	Cas9_SLC-SLC
ANKH_5-SLC22A5_5	ANKH-SLC22A5	Cas9_SLC-SLC
ANKH_5-SLC23A2_5	ANKH-SLC23A2	Cas9_SLC-SLC
ANKH_5-SLC24A1_5	ANKH-SLC24A1	Cas9_SLC-SLC
ANKH_5-SLC25A1_5	ANKH-SLC25A1	Cas9_SLC-SLC
ANKH_5-SLC25A10_5	ANKH-SLC25A10	Cas9_SLC-SLC
ANKH_5-SLC25A11_5	ANKH-SLC25A11	Cas9_SLC-SLC
ANKH_5-SLC25A12_5	ANKH-SLC25A12	Cas9_SLC-SLC
ANKH_5-SLC25A13_5	ANKH-SLC25A13	Cas9_SLC-SLC
ANKH_5-SLC25A14_5	ANKH-SLC25A14	Cas9_SLC-SLC
ANKH_5-SLC25A15_5	ANKH-SLC25A15	Cas9_SLC-SLC
ANKH_5-SLC25A16_5	ANKH-SLC25A16	Cas9_SLC-SLC
ANKH_5-SLC25A17_5	ANKH-SLC25A17	Cas9_SLC-SLC
ANKH_5-SLC25A19_5	ANKH-SLC25A19	Cas9_SLC-SLC
ANKH_5-SLC25A20_5	ANKH-SLC25A20	Cas9_SLC-SLC
ANKH_5-SLC25A21_5	ANKH-SLC25A21	Cas9_SLC-SLC
ANKH_5-SLC25A22_5	ANKH-SLC25A22	Cas9_SLC-SLC
ANKH_5-SLC25A23_5	ANKH-SLC25A23	Cas9_SLC-SLC
ANKH_5-SLC25A24_5	ANKH-SLC25A24	Cas9_SLC-SLC
ANKH_5-SLC25A25_5	ANKH-SLC25A25	Cas9_SLC-SLC
ANKH_5-SLC25A26_5	ANKH-SLC25A26	Cas9_SLC-SLC
ANKH_5-SLC25A27_5	ANKH-SLC25A27	Cas9_SLC-SLC
ANKH_5-SLC25A28_5	ANKH-SLC25A28	Cas9_SLC-SLC
ANKH_5-SLC25A29_5	ANKH-SLC25A29	Cas9_SLC-SLC
ANKH_5-SLC25A3_5	ANKH-SLC25A3	Cas9_SLC-SLC
ANKH_5-SLC25A30_5	ANKH-SLC25A30	Cas9_SLC-SLC
ANKH_5-SLC25A32_5	ANKH-SLC25A32	Cas9_SLC-SLC
ANKH_5-SLC25A33_5	ANKH-SLC25A33	Cas9_SLC-SLC
ANKH_5-SLC25A36_5	ANKH-SLC25A36	Cas9_SLC-SLC
ANKH_5-SLC25A37_5	ANKH-SLC25A37	Cas9_SLC-SLC
ANKH_5-SLC25A38_5	ANKH-SLC25A38	Cas9_SLC-SLC
ANKH_5-SLC25A39_5	ANKH-SLC25A39	Cas9_SLC-SLC
ANKH_5-SLC25A4_5	ANKH-SLC25A4	Cas9_SLC-SLC
ANKH_5-SLC25A40_5	ANKH-SLC25A40	Cas9_SLC-SLC
ANKH_5-SLC25A42_5	ANKH-SLC25A42	Cas9_SLC-SLC
ANKH_5-SLC25A43_5	ANKH-SLC25A43	Cas9_SLC-SLC
ANKH_5-SLC25A44_5	ANKH-SLC25A44	Cas9_SLC-SLC
ANKH_5-SLC25A45_5	ANKH-SLC25A45	Cas9_SLC-SLC
ANKH_5-SLC25A46_5	ANKH-SLC25A46	Cas9_SLC-SLC
ANKH_5-SLC25A48_5	ANKH-SLC25A48	Cas9_SLC-SLC
ANKH_5-SLC25A5_5	ANKH-SLC25A5	Cas9_SLC-SLC
ANKH_5-SLC25A51_5	ANKH-SLC25A51	Cas9_SLC-SLC
ANKH_5-SLC25A53_5	ANKH-SLC25A53	Cas9_SLC-SLC
ANKH_5-SLC25A6_5	ANKH-SLC25A6	Cas9_SLC-SLC
ANKH_5-SLC26A11_5	ANKH-SLC26A11	Cas9_SLC-SLC
ANKH_5-SLC26A2_5	ANKH-SLC26A2	Cas9_SLC-SLC
ANKH_5-SLC26A6_5	ANKH-SLC26A6	Cas9_SLC-SLC
ANKH_5-SLC27A1_5	ANKH-SLC27A1	Cas9_SLC-SLC
ANKH_5-SLC27A2_5	ANKH-SLC27A2	Cas9_SLC-SLC
ANKH_5-SLC27A3_5	ANKH-SLC27A3	Cas9_SLC-SLC
ANKH_5-SLC27A4_5	ANKH-SLC27A4	Cas9_SLC-SLC
ANKH_5-SLC27A5_5	ANKH-SLC27A5	Cas9_SLC-SLC
ANKH_5-SLC27A6_5	ANKH-SLC27A6	Cas9_SLC-SLC
ANKH_5-SLC29A1_5	ANKH-SLC29A1	Cas9_SLC-SLC
ANKH_5-SLC29A2_5	ANKH-SLC29A2	Cas9_SLC-SLC
ANKH_5-SLC29A3_5	ANKH-SLC29A3	Cas9_SLC-SLC
ANKH_5-SLC29A4_5	ANKH-SLC29A4	Cas9_SLC-SLC
ANKH_5-SLC2A1_5	ANKH-SLC2A1	Cas9_SLC-SLC
ANKH_5-SLC2A11_5	ANKH-SLC2A11	Cas9_SLC-SLC
ANKH_5-SLC2A13_5	ANKH-SLC2A13	Cas9_SLC-SLC
ANKH_5-SLC2A3_5	ANKH-SLC2A3	Cas9_SLC-SLC
ANKH_5-SLC2A6_5	ANKH-SLC2A6	Cas9_SLC-SLC
ANKH_5-SLC2A8_5	ANKH-SLC2A8	Cas9_SLC-SLC
ANKH_5-SLC30A1_5	ANKH-SLC30A1	Cas9_SLC-SLC
ANKH_5-SLC30A3_5	ANKH-SLC30A3	Cas9_SLC-SLC
ANKH_5-SLC30A4_5	ANKH-SLC30A4	Cas9_SLC-SLC
ANKH_5-SLC30A5_5	ANKH-SLC30A5	Cas9_SLC-SLC
ANKH_5-SLC30A6_5	ANKH-SLC30A6	Cas9_SLC-SLC
ANKH_5-SLC30A7_5	ANKH-SLC30A7	Cas9_SLC-SLC
ANKH_5-SLC30A9_5	ANKH-SLC30A9	Cas9_SLC-SLC
ANKH_5-SLC31A1_5	ANKH-SLC31A1	Cas9_SLC-SLC
ANKH_5-SLC31A2_5	ANKH-SLC31A2	Cas9_SLC-SLC
ANKH_5-SLC33A1_5	ANKH-SLC33A1	Cas9_SLC-SLC
ANKH_5-SLC35A1_5	ANKH-SLC35A1	Cas9_SLC-SLC
ANKH_5-SLC35A2_5	ANKH-SLC35A2	Cas9_SLC-SLC
ANKH_5-SLC35A3_5	ANKH-SLC35A3	Cas9_SLC-SLC
ANKH_5-SLC35A4_5	ANKH-SLC35A4	Cas9_SLC-SLC
ANKH_5-SLC35A5_5	ANKH-SLC35A5	Cas9_SLC-SLC
ANKH_5-SLC35B1_5	ANKH-SLC35B1	Cas9_SLC-SLC
ANKH_5-SLC35B2_5	ANKH-SLC35B2	Cas9_SLC-SLC
ANKH_5-SLC35B3_5	ANKH-SLC35B3	Cas9_SLC-SLC
ANKH_5-SLC35B4_5	ANKH-SLC35B4	Cas9_SLC-SLC
ANKH_5-SLC35C1_5	ANKH-SLC35C1	Cas9_SLC-SLC
ANKH_5-SLC35C2_5	ANKH-SLC35C2	Cas9_SLC-SLC
ANKH_5-SLC35D1_5	ANKH-SLC35D1	Cas9_SLC-SLC
ANKH_5-SLC35D2_5	ANKH-SLC35D2	Cas9_SLC-SLC
ANKH_5-SLC35E1_5	ANKH-SLC35E1	Cas9_SLC-SLC
ANKH_5-SLC35E2A_5	ANKH-SLC35E2A	Cas9_SLC-SLC
ANKH_5-SLC35E2B_5	ANKH-SLC35E2B	Cas9_SLC-SLC
ANKH_5-SLC35E3_5	ANKH-SLC35E3	Cas9_SLC-SLC
ANKH_5-SLC35E4_5	ANKH-SLC35E4	Cas9_SLC-SLC
ANKH_5-SLC35F2_5	ANKH-SLC35F2	Cas9_SLC-SLC
ANKH_5-SLC35F3_5	ANKH-SLC35F3	Cas9_SLC-SLC
ANKH_5-SLC35F5_5	ANKH-SLC35F5	Cas9_SLC-SLC
ANKH_5-SLC35F6_5	ANKH-SLC35F6	Cas9_SLC-SLC
ANKH_5-SLC35G1_5	ANKH-SLC35G1	Cas9_SLC-SLC
ANKH_5-SLC35G2_5	ANKH-SLC35G2	Cas9_SLC-SLC
ANKH_5-SLC36A1_5	ANKH-SLC36A1	Cas9_SLC-SLC
ANKH_5-SLC36A4_5	ANKH-SLC36A4	Cas9_SLC-SLC
ANKH_5-SLC37A1_5	ANKH-SLC37A1	Cas9_SLC-SLC
ANKH_5-SLC37A2_5	ANKH-SLC37A2	Cas9_SLC-SLC
ANKH_5-SLC37A3_5	ANKH-SLC37A3	Cas9_SLC-SLC
ANKH_5-SLC37A4_5	ANKH-SLC37A4	Cas9_SLC-SLC
ANKH_5-SLC38A1_5	ANKH-SLC38A1	Cas9_SLC-SLC
ANKH_5-SLC38A10_5	ANKH-SLC38A10	Cas9_SLC-SLC
ANKH_5-SLC38A2_5	ANKH-SLC38A2	Cas9_SLC-SLC
ANKH_5-SLC38A3_5	ANKH-SLC38A3	Cas9_SLC-SLC
ANKH_5-SLC38A5_5	ANKH-SLC38A5	Cas9_SLC-SLC
ANKH_5-SLC38A6_5	ANKH-SLC38A6	Cas9_SLC-SLC
ANKH_5-SLC38A7_5	ANKH-SLC38A7	Cas9_SLC-SLC
ANKH_5-SLC38A9_5	ANKH-SLC38A9	Cas9_SLC-SLC
ANKH_5-SLC39A1_5	ANKH-SLC39A1	Cas9_SLC-SLC
ANKH_5-SLC39A10_5	ANKH-SLC39A10	Cas9_SLC-SLC
ANKH_5-SLC39A11_5	ANKH-SLC39A11	Cas9_SLC-SLC
ANKH_5-SLC39A13_5	ANKH-SLC39A13	Cas9_SLC-SLC
ANKH_5-SLC39A14_5	ANKH-SLC39A14	Cas9_SLC-SLC
ANKH_5-SLC39A3_5	ANKH-SLC39A3	Cas9_SLC-SLC
ANKH_5-SLC39A4_5	ANKH-SLC39A4	Cas9_SLC-SLC
ANKH_5-SLC39A6_5	ANKH-SLC39A6	Cas9_SLC-SLC
ANKH_5-SLC39A7_5	ANKH-SLC39A7	Cas9_SLC-SLC
ANKH_5-SLC39A8_5	ANKH-SLC39A8	Cas9_SLC-SLC
ANKH_5-SLC39A9_5	ANKH-SLC39A9	Cas9_SLC-SLC
ANKH_5-SLC3A2_5	ANKH-SLC3A2	Cas9_SLC-SLC
ANKH_5-SLC41A1_5	ANKH-SLC41A1	Cas9_SLC-SLC
ANKH_5-SLC41A2_5	ANKH-SLC41A2	Cas9_SLC-SLC
ANKH_5-SLC41A3_5	ANKH-SLC41A3	Cas9_SLC-SLC
ANKH_5-SLC43A1_5	ANKH-SLC43A1	Cas9_SLC-SLC
ANKH_5-SLC43A2_5	ANKH-SLC43A2	Cas9_SLC-SLC
ANKH_5-SLC43A3_5	ANKH-SLC43A3	Cas9_SLC-SLC
ANKH_5-SLC44A1_5	ANKH-SLC44A1	Cas9_SLC-SLC
ANKH_5-SLC44A2_5	ANKH-SLC44A2	Cas9_SLC-SLC
ANKH_5-SLC44A3_5	ANKH-SLC44A3	Cas9_SLC-SLC
ANKH_5-SLC44A5_5	ANKH-SLC44A5	Cas9_SLC-SLC
ANKH_5-SLC45A1_5	ANKH-SLC45A1	Cas9_SLC-SLC
ANKH_5-SLC45A3_5	ANKH-SLC45A3	Cas9_SLC-SLC
ANKH_5-SLC45A4_5	ANKH-SLC45A4	Cas9_SLC-SLC
ANKH_5-SLC46A1_5	ANKH-SLC46A1	Cas9_SLC-SLC
ANKH_5-SLC48A1_5	ANKH-SLC48A1	Cas9_SLC-SLC
ANKH_5-SLC49A3_5	ANKH-SLC49A3	Cas9_SLC-SLC
ANKH_5-SLC4A11_5	ANKH-SLC4A11	Cas9_SLC-SLC
ANKH_5-SLC4A2_5	ANKH-SLC4A2	Cas9_SLC-SLC
ANKH_5-SLC4A3_5	ANKH-SLC4A3	Cas9_SLC-SLC
ANKH_5-SLC4A7_5	ANKH-SLC4A7	Cas9_SLC-SLC
ANKH_5-SLC50A1_5	ANKH-SLC50A1	Cas9_SLC-SLC
ANKH_5-SLC52A2_5	ANKH-SLC52A2	Cas9_SLC-SLC
ANKH_5-SLC52A3_5	ANKH-SLC52A3	Cas9_SLC-SLC
ANKH_5-SLC5A3_5	ANKH-SLC5A3	Cas9_SLC-SLC
ANKH_5-SLC5A6_5	ANKH-SLC5A6	Cas9_SLC-SLC
ANKH_5-SLC66A1_5	ANKH-SLC66A1	Cas9_SLC-SLC
ANKH_5-SLC66A2_5	ANKH-SLC66A2	Cas9_SLC-SLC
ANKH_5-SLC66A3_5	ANKH-SLC66A3	Cas9_SLC-SLC
ANKH_5-SLC66A4_5	ANKH-SLC66A4	Cas9_SLC-SLC
ANKH_5-SLC66A5_5	ANKH-SLC66A5	Cas9_SLC-SLC
ANKH_5-SLC6A16_5	ANKH-SLC6A16	Cas9_SLC-SLC
ANKH_5-SLC6A17_5	ANKH-SLC6A17	Cas9_SLC-SLC
ANKH_5-SLC6A20_5	ANKH-SLC6A20	Cas9_SLC-SLC
ANKH_5-SLC6A6_5	ANKH-SLC6A6	Cas9_SLC-SLC
ANKH_5-SLC6A8_5	ANKH-SLC6A8	Cas9_SLC-SLC
ANKH_5-SLC6A9_5	ANKH-SLC6A9	Cas9_SLC-SLC
ANKH_5-SLC7A1_5	ANKH-SLC7A1	Cas9_SLC-SLC
ANKH_5-SLC7A11_5	ANKH-SLC7A11	Cas9_SLC-SLC
ANKH_5-SLC7A2_5	ANKH-SLC7A2	Cas9_SLC-SLC
ANKH_5-SLC7A5_5	ANKH-SLC7A5	Cas9_SLC-SLC
ANKH_5-SLC7A6_5	ANKH-SLC7A6	Cas9_SLC-SLC
ANKH_5-SLC7A8_5	ANKH-SLC7A8	Cas9_SLC-SLC
ANKH_5-SLC8A2_5	ANKH-SLC8A2	Cas9_SLC-SLC
ANKH_5-SLC8B1_5	ANKH-SLC8B1	Cas9_SLC-SLC
ANKH_5-SLC9A1_5	ANKH-SLC9A1	Cas9_SLC-SLC
ANKH_5-SLC9A5_5	ANKH-SLC9A5	Cas9_SLC-SLC
ANKH_5-SLC9A6_5	ANKH-SLC9A6	Cas9_SLC-SLC
ANKH_5-SLC9A7_5	ANKH-SLC9A7	Cas9_SLC-SLC
ANKH_5-SLC9A8_5	ANKH-SLC9A8	Cas9_SLC-SLC
ANKH_5-SLC9B2_5	ANKH-SLC9B2	Cas9_SLC-SLC
ANKH_5-SLCO1B3_5	ANKH-SLCO1B3	Cas9_SLC-SLC
ANKH_5-SLCO3A1_5	ANKH-SLCO3A1	Cas9_SLC-SLC
ANKH_5-SLCO4A1_5	ANKH-SLCO4A1	Cas9_SLC-SLC
ANKH_5-SPNS1_5	ANKH-SPNS1	Cas9_SLC-SLC
ANKH_5-TMEM104_5	ANKH-TMEM104	Cas9_SLC-SLC
ANKH_5-TMEM144_5	ANKH-TMEM144	Cas9_SLC-SLC
ANKH_5-TMEM165_5	ANKH-TMEM165	Cas9_SLC-SLC
ANKH_5-TMEM241_5	ANKH-TMEM241	Cas9_SLC-SLC
ANKH_5-UCP2_5	ANKH-UCP2	Cas9_SLC-SLC
ANKH_5-UNC93B1_5	ANKH-UNC93B1	Cas9_SLC-SLC
ANKH_5-XPR1_5	ANKH-XPR1	Cas9_SLC-SLC
ANKH_6-ANKH_6	ANKH-ANKH	Cas9_SLC-SLC
ANKH_6-CLN3_6	ANKH-CLN3	Cas9_SLC-SLC
ANKH_6-DIRC2_6	ANKH-DIRC2	Cas9_SLC-SLC
ANKH_6-FLVCR1_6	ANKH-FLVCR1	Cas9_SLC-SLC
ANKH_6-LETM1_6	ANKH-LETM1	Cas9_SLC-SLC
ANKH_6-LETM2_6	ANKH-LETM2	Cas9_SLC-SLC
ANKH_6-LETMD1_6	ANKH-LETMD1	Cas9_SLC-SLC
ANKH_6-MAGT1_6	ANKH-MAGT1	Cas9_SLC-SLC
ANKH_6-MFSD1_6	ANKH-MFSD1	Cas9_SLC-SLC
ANKH_6-MFSD10_6	ANKH-MFSD10	Cas9_SLC-SLC
ANKH_6-MFSD11_6	ANKH-MFSD11	Cas9_SLC-SLC
ANKH_6-MFSD12_6	ANKH-MFSD12	Cas9_SLC-SLC
ANKH_6-MFSD13A_6	ANKH-MFSD13A	Cas9_SLC-SLC
ANKH_6-MFSD14A_6	ANKH-MFSD14A	Cas9_SLC-SLC
ANKH_6-MFSD14B_6	ANKH-MFSD14B	Cas9_SLC-SLC
ANKH_6-MFSD2A_6	ANKH-MFSD2A	Cas9_SLC-SLC
ANKH_6-MFSD2B_6	ANKH-MFSD2B	Cas9_SLC-SLC
ANKH_6-MFSD3_6	ANKH-MFSD3	Cas9_SLC-SLC
ANKH_6-MFSD4B_6	ANKH-MFSD4B	Cas9_SLC-SLC
ANKH_6-MFSD5_6	ANKH-MFSD5	Cas9_SLC-SLC
ANKH_6-MFSD6_6	ANKH-MFSD6	Cas9_SLC-SLC
ANKH_6-MFSD8_6	ANKH-MFSD8	Cas9_SLC-SLC
ANKH_6-MFSD9_6	ANKH-MFSD9	Cas9_SLC-SLC
ANKH_6-MPC1_6	ANKH-MPC1	Cas9_SLC-SLC
ANKH_6-MPC2_6	ANKH-MPC2	Cas9_SLC-SLC
ANKH_6-MTCH1_6	ANKH-MTCH1	Cas9_SLC-SLC
ANKH_6-MTCH2_6	ANKH-MTCH2	Cas9_SLC-SLC
ANKH_6-NIPA1_6	ANKH-NIPA1	Cas9_SLC-SLC
ANKH_6-NIPA2_6	ANKH-NIPA2	Cas9_SLC-SLC
ANKH_6-NIPAL1_6	ANKH-NIPAL1	Cas9_SLC-SLC
ANKH_6-NIPAL2_6	ANKH-NIPAL2	Cas9_SLC-SLC
ANKH_6-NIPAL3_6	ANKH-NIPAL3	Cas9_SLC-SLC
ANKH_6-NPC1_6	ANKH-NPC1	Cas9_SLC-SLC
ANKH_6-OR10A5_1	ANKH-OR10A5	Cas9_SLC-SLC
ANKH_6-OR10H2_1	ANKH-OR10H2	Cas9_SLC-SLC
ANKH_6-OR10V1_1	ANKH-OR10V1	Cas9_SLC-SLC
ANKH_6-OR12D2_1	ANKH-OR12D2	Cas9_SLC-SLC
ANKH_6-OR13C4_1	ANKH-OR13C4	Cas9_SLC-SLC
ANKH_6-OR13H1_1	ANKH-OR13H1	Cas9_SLC-SLC
ANKH_6-OR1A1_1	ANKH-OR1A1	Cas9_SLC-SLC
ANKH_6-OR1A2_1	ANKH-OR1A2	Cas9_SLC-SLC
ANKH_6-OR1B1_1	ANKH-OR1B1	Cas9_SLC-SLC
ANKH_6-OR1I1_1	ANKH-OR1I1	Cas9_SLC-SLC
ANKH_6-OR2V2_1	ANKH-OR2V2	Cas9_SLC-SLC
ANKH_6-OR5K4_1	ANKH-OR5K4	Cas9_SLC-SLC
ANKH_6-RHBG_6	ANKH-RHBG	Cas9_SLC-SLC
ANKH_6-SFXN1_6	ANKH-SFXN1	Cas9_SLC-SLC
ANKH_6-SFXN2_6	ANKH-SFXN2	Cas9_SLC-SLC
ANKH_6-SFXN3_6	ANKH-SFXN3	Cas9_SLC-SLC
ANKH_6-SFXN4_6	ANKH-SFXN4	Cas9_SLC-SLC
ANKH_6-SFXN5_6	ANKH-SFXN5	Cas9_SLC-SLC
ANKH_6-SLC10A3_6	ANKH-SLC10A3	Cas9_SLC-SLC
ANKH_6-SLC10A4_6	ANKH-SLC10A4	Cas9_SLC-SLC
ANKH_6-SLC10A7_6	ANKH-SLC10A7	Cas9_SLC-SLC
ANKH_6-SLC11A2_6	ANKH-SLC11A2	Cas9_SLC-SLC
ANKH_6-SLC12A2_6	ANKH-SLC12A2	Cas9_SLC-SLC
ANKH_6-SLC12A4_6	ANKH-SLC12A4	Cas9_SLC-SLC
ANKH_6-SLC12A6_6	ANKH-SLC12A6	Cas9_SLC-SLC
ANKH_6-SLC12A7_6	ANKH-SLC12A7	Cas9_SLC-SLC
ANKH_6-SLC12A8_6	ANKH-SLC12A8	Cas9_SLC-SLC
ANKH_6-SLC12A9_6	ANKH-SLC12A9	Cas9_SLC-SLC
ANKH_6-SLC15A2_6	ANKH-SLC15A2	Cas9_SLC-SLC
ANKH_6-SLC15A4_6	ANKH-SLC15A4	Cas9_SLC-SLC
ANKH_6-SLC16A1_6	ANKH-SLC16A1	Cas9_SLC-SLC
ANKH_6-SLC16A10_6	ANKH-SLC16A10	Cas9_SLC-SLC
ANKH_6-SLC16A13_6	ANKH-SLC16A13	Cas9_SLC-SLC
ANKH_6-SLC16A14_6	ANKH-SLC16A14	Cas9_SLC-SLC
ANKH_6-SLC16A3_6	ANKH-SLC16A3	Cas9_SLC-SLC
ANKH_6-SLC16A5_6	ANKH-SLC16A5	Cas9_SLC-SLC
ANKH_6-SLC16A6_6	ANKH-SLC16A6	Cas9_SLC-SLC
ANKH_6-SLC16A7_6	ANKH-SLC16A7	Cas9_SLC-SLC
ANKH_6-SLC16A9_6	ANKH-SLC16A9	Cas9_SLC-SLC
ANKH_6-SLC17A5_6	ANKH-SLC17A5	Cas9_SLC-SLC
ANKH_6-SLC17A9_6	ANKH-SLC17A9	Cas9_SLC-SLC
ANKH_6-SLC18B1_6	ANKH-SLC18B1	Cas9_SLC-SLC
ANKH_6-SLC19A1_6	ANKH-SLC19A1	Cas9_SLC-SLC
ANKH_6-SLC19A2_6	ANKH-SLC19A2	Cas9_SLC-SLC
ANKH_6-SLC1A1_6	ANKH-SLC1A1	Cas9_SLC-SLC
ANKH_6-SLC1A3_6	ANKH-SLC1A3	Cas9_SLC-SLC
ANKH_6-SLC1A4_6	ANKH-SLC1A4	Cas9_SLC-SLC
ANKH_6-SLC1A5_6	ANKH-SLC1A5	Cas9_SLC-SLC
ANKH_6-SLC20A1_6	ANKH-SLC20A1	Cas9_SLC-SLC
ANKH_6-SLC20A2_6	ANKH-SLC20A2	Cas9_SLC-SLC
ANKH_6-SLC22A17_6	ANKH-SLC22A17	Cas9_SLC-SLC
ANKH_6-SLC22A18_6	ANKH-SLC22A18	Cas9_SLC-SLC
ANKH_6-SLC22A23_6	ANKH-SLC22A23	Cas9_SLC-SLC
ANKH_6-SLC22A31_6	ANKH-SLC22A31	Cas9_SLC-SLC
ANKH_6-SLC22A5_6	ANKH-SLC22A5	Cas9_SLC-SLC
ANKH_6-SLC23A2_6	ANKH-SLC23A2	Cas9_SLC-SLC
ANKH_6-SLC24A1_6	ANKH-SLC24A1	Cas9_SLC-SLC
ANKH_6-SLC25A1_6	ANKH-SLC25A1	Cas9_SLC-SLC
ANKH_6-SLC25A10_6	ANKH-SLC25A10	Cas9_SLC-SLC
ANKH_6-SLC25A11_6	ANKH-SLC25A11	Cas9_SLC-SLC
ANKH_6-SLC25A12_6	ANKH-SLC25A12	Cas9_SLC-SLC
ANKH_6-SLC25A13_6	ANKH-SLC25A13	Cas9_SLC-SLC
ANKH_6-SLC25A14_6	ANKH-SLC25A14	Cas9_SLC-SLC
ANKH_6-SLC25A15_6	ANKH-SLC25A15	Cas9_SLC-SLC
ANKH_6-SLC25A16_6	ANKH-SLC25A16	Cas9_SLC-SLC
ANKH_6-SLC25A17_6	ANKH-SLC25A17	Cas9_SLC-SLC
ANKH_6-SLC25A19_6	ANKH-SLC25A19	Cas9_SLC-SLC
ANKH_6-SLC25A20_6	ANKH-SLC25A20	Cas9_SLC-SLC
ANKH_6-SLC25A21_6	ANKH-SLC25A21	Cas9_SLC-SLC
ANKH_6-SLC25A22_6	ANKH-SLC25A22	Cas9_SLC-SLC
ANKH_6-SLC25A23_6	ANKH-SLC25A23	Cas9_SLC-SLC
ANKH_6-SLC25A24_6	ANKH-SLC25A24	Cas9_SLC-SLC
ANKH_6-SLC25A25_6	ANKH-SLC25A25	Cas9_SLC-SLC
ANKH_6-SLC25A26_6	ANKH-SLC25A26	Cas9_SLC-SLC
ANKH_6-SLC25A27_6	ANKH-SLC25A27	Cas9_SLC-SLC
ANKH_6-SLC25A28_6	ANKH-SLC25A28	Cas9_SLC-SLC
ANKH_6-SLC25A29_6	ANKH-SLC25A29	Cas9_SLC-SLC
ANKH_6-SLC25A3_6	ANKH-SLC25A3	Cas9_SLC-SLC
ANKH_6-SLC25A30_6	ANKH-SLC25A30	Cas9_SLC-SLC
ANKH_6-SLC25A32_6	ANKH-SLC25A32	Cas9_SLC-SLC
ANKH_6-SLC25A33_6	ANKH-SLC25A33	Cas9_SLC-SLC
ANKH_6-SLC25A36_6	ANKH-SLC25A36	Cas9_SLC-SLC
ANKH_6-SLC25A37_6	ANKH-SLC25A37	Cas9_SLC-SLC
ANKH_6-SLC25A38_6	ANKH-SLC25A38	Cas9_SLC-SLC
ANKH_6-SLC25A39_6	ANKH-SLC25A39	Cas9_SLC-SLC
ANKH_6-SLC25A4_6	ANKH-SLC25A4	Cas9_SLC-SLC
ANKH_6-SLC25A40_6	ANKH-SLC25A40	Cas9_SLC-SLC
ANKH_6-SLC25A42_6	ANKH-SLC25A42	Cas9_SLC-SLC
ANKH_6-SLC25A43_6	ANKH-SLC25A43	Cas9_SLC-SLC
ANKH_6-SLC25A44_6	ANKH-SLC25A44	Cas9_SLC-SLC
ANKH_6-SLC25A45_6	ANKH-SLC25A45	Cas9_SLC-SLC
ANKH_6-SLC25A46_6	ANKH-SLC25A46	Cas9_SLC-SLC
ANKH_6-SLC25A48_6	ANKH-SLC25A48	Cas9_SLC-SLC
ANKH_6-SLC25A5_6	ANKH-SLC25A5	Cas9_SLC-SLC
ANKH_6-SLC25A51_6	ANKH-SLC25A51	Cas9_SLC-SLC
ANKH_6-SLC25A53_6	ANKH-SLC25A53	Cas9_SLC-SLC
ANKH_6-SLC25A6_6	ANKH-SLC25A6	Cas9_SLC-SLC
ANKH_6-SLC26A11_6	ANKH-SLC26A11	Cas9_SLC-SLC
ANKH_6-SLC26A2_6	ANKH-SLC26A2	Cas9_SLC-SLC
ANKH_6-SLC26A6_6	ANKH-SLC26A6	Cas9_SLC-SLC
ANKH_6-SLC27A1_6	ANKH-SLC27A1	Cas9_SLC-SLC
ANKH_6-SLC27A2_6	ANKH-SLC27A2	Cas9_SLC-SLC
ANKH_6-SLC27A3_6	ANKH-SLC27A3	Cas9_SLC-SLC
ANKH_6-SLC27A4_6	ANKH-SLC27A4	Cas9_SLC-SLC
ANKH_6-SLC27A5_6	ANKH-SLC27A5	Cas9_SLC-SLC
ANKH_6-SLC27A6_6	ANKH-SLC27A6	Cas9_SLC-SLC
ANKH_6-SLC29A1_6	ANKH-SLC29A1	Cas9_SLC-SLC
ANKH_6-SLC29A2_6	ANKH-SLC29A2	Cas9_SLC-SLC
ANKH_6-SLC29A3_6	ANKH-SLC29A3	Cas9_SLC-SLC
ANKH_6-SLC29A4_6	ANKH-SLC29A4	Cas9_SLC-SLC
ANKH_6-SLC2A1_6	ANKH-SLC2A1	Cas9_SLC-SLC
ANKH_6-SLC2A11_6	ANKH-SLC2A11	Cas9_SLC-SLC
ANKH_6-SLC2A13_6	ANKH-SLC2A13	Cas9_SLC-SLC
ANKH_6-SLC2A3_6	ANKH-SLC2A3	Cas9_SLC-SLC
ANKH_6-SLC2A6_6	ANKH-SLC2A6	Cas9_SLC-SLC
ANKH_6-SLC2A8_6	ANKH-SLC2A8	Cas9_SLC-SLC
ANKH_6-SLC30A1_6	ANKH-SLC30A1	Cas9_SLC-SLC
ANKH_6-SLC30A3_6	ANKH-SLC30A3	Cas9_SLC-SLC
ANKH_6-SLC30A4_6	ANKH-SLC30A4	Cas9_SLC-SLC
ANKH_6-SLC30A5_6	ANKH-SLC30A5	Cas9_SLC-SLC
ANKH_6-SLC30A6_6	ANKH-SLC30A6	Cas9_SLC-SLC
ANKH_6-SLC30A7_6	ANKH-SLC30A7	Cas9_SLC-SLC
ANKH_6-SLC30A9_6	ANKH-SLC30A9	Cas9_SLC-SLC
ANKH_6-SLC31A1_6	ANKH-SLC31A1	Cas9_SLC-SLC
ANKH_6-SLC31A2_6	ANKH-SLC31A2	Cas9_SLC-SLC
ANKH_6-SLC33A1_6	ANKH-SLC33A1	Cas9_SLC-SLC
ANKH_6-SLC35A1_6	ANKH-SLC35A1	Cas9_SLC-SLC
ANKH_6-SLC35A2_6	ANKH-SLC35A2	Cas9_SLC-SLC
ANKH_6-SLC35A3_6	ANKH-SLC35A3	Cas9_SLC-SLC
ANKH_6-SLC35A4_6	ANKH-SLC35A4	Cas9_SLC-SLC
ANKH_6-SLC35A5_6	ANKH-SLC35A5	Cas9_SLC-SLC
ANKH_6-SLC35B1_6	ANKH-SLC35B1	Cas9_SLC-SLC
ANKH_6-SLC35B2_6	ANKH-SLC35B2	Cas9_SLC-SLC
ANKH_6-SLC35B3_6	ANKH-SLC35B3	Cas9_SLC-SLC
ANKH_6-SLC35B4_6	ANKH-SLC35B4	Cas9_SLC-SLC
ANKH_6-SLC35C1_6	ANKH-SLC35C1	Cas9_SLC-SLC
ANKH_6-SLC35C2_6	ANKH-SLC35C2	Cas9_SLC-SLC
ANKH_6-SLC35D1_6	ANKH-SLC35D1	Cas9_SLC-SLC
ANKH_6-SLC35D2_6	ANKH-SLC35D2	Cas9_SLC-SLC
ANKH_6-SLC35E1_6	ANKH-SLC35E1	Cas9_SLC-SLC
ANKH_6-SLC35E2A_6	ANKH-SLC35E2A	Cas9_SLC-SLC
ANKH_6-SLC35E2B_6	ANKH-SLC35E2B	Cas9_SLC-SLC
ANKH_6-SLC35E3_6	ANKH-SLC35E3	Cas9_SLC-SLC
ANKH_6-SLC35E4_6	ANKH-SLC35E4	Cas9_SLC-SLC
ANKH_6-SLC35F2_6	ANKH-SLC35F2	Cas9_SLC-SLC
ANKH_6-SLC35F3_6	ANKH-SLC35F3	Cas9_SLC-SLC
ANKH_6-SLC35F5_6	ANKH-SLC35F5	Cas9_SLC-SLC
ANKH_6-SLC35F6_6	ANKH-SLC35F6	Cas9_SLC-SLC
ANKH_6-SLC35G1_6	ANKH-SLC35G1	Cas9_SLC-SLC
ANKH_6-SLC35G2_6	ANKH-SLC35G2	Cas9_SLC-SLC
ANKH_6-SLC36A1_6	ANKH-SLC36A1	Cas9_SLC-SLC
ANKH_6-SLC36A4_6	ANKH-SLC36A4	Cas9_SLC-SLC
ANKH_6-SLC37A1_6	ANKH-SLC37A1	Cas9_SLC-SLC
ANKH_6-SLC37A2_6	ANKH-SLC37A2	Cas9_SLC-SLC
ANKH_6-SLC37A3_6	ANKH-SLC37A3	Cas9_SLC-SLC
ANKH_6-SLC37A4_6	ANKH-SLC37A4	Cas9_SLC-SLC
ANKH_6-SLC38A1_6	ANKH-SLC38A1	Cas9_SLC-SLC
ANKH_6-SLC38A10_6	ANKH-SLC38A10	Cas9_SLC-SLC
ANKH_6-SLC38A2_6	ANKH-SLC38A2	Cas9_SLC-SLC
ANKH_6-SLC38A3_6	ANKH-SLC38A3	Cas9_SLC-SLC
ANKH_6-SLC38A5_6	ANKH-SLC38A5	Cas9_SLC-SLC
ANKH_6-SLC38A6_6	ANKH-SLC38A6	Cas9_SLC-SLC
ANKH_6-SLC38A7_6	ANKH-SLC38A7	Cas9_SLC-SLC
ANKH_6-SLC38A9_6	ANKH-SLC38A9	Cas9_SLC-SLC
ANKH_6-SLC39A1_6	ANKH-SLC39A1	Cas9_SLC-SLC
ANKH_6-SLC39A10_6	ANKH-SLC39A10	Cas9_SLC-SLC
ANKH_6-SLC39A11_6	ANKH-SLC39A11	Cas9_SLC-SLC
ANKH_6-SLC39A13_6	ANKH-SLC39A13	Cas9_SLC-SLC
ANKH_6-SLC39A14_6	ANKH-SLC39A14	Cas9_SLC-SLC
ANKH_6-SLC39A3_6	ANKH-SLC39A3	Cas9_SLC-SLC
ANKH_6-SLC39A4_6	ANKH-SLC39A4	Cas9_SLC-SLC
ANKH_6-SLC39A6_6	ANKH-SLC39A6	Cas9_SLC-SLC
ANKH_6-SLC39A7_6	ANKH-SLC39A7	Cas9_SLC-SLC
ANKH_6-SLC39A8_6	ANKH-SLC39A8	Cas9_SLC-SLC
ANKH_6-SLC39A9_6	ANKH-SLC39A9	Cas9_SLC-SLC
ANKH_6-SLC3A2_6	ANKH-SLC3A2	Cas9_SLC-SLC
ANKH_6-SLC41A1_6	ANKH-SLC41A1	Cas9_SLC-SLC
ANKH_6-SLC41A2_6	ANKH-SLC41A2	Cas9_SLC-SLC
ANKH_6-SLC41A3_6	ANKH-SLC41A3	Cas9_SLC-SLC
ANKH_6-SLC43A1_6	ANKH-SLC43A1	Cas9_SLC-SLC
ANKH_6-SLC43A2_6	ANKH-SLC43A2	Cas9_SLC-SLC
ANKH_6-SLC43A3_6	ANKH-SLC43A3	Cas9_SLC-SLC
ANKH_6-SLC44A1_6	ANKH-SLC44A1	Cas9_SLC-SLC
ANKH_6-SLC44A2_6	ANKH-SLC44A2	Cas9_SLC-SLC
ANKH_6-SLC44A3_6	ANKH-SLC44A3	Cas9_SLC-SLC
ANKH_6-SLC44A5_6	ANKH-SLC44A5	Cas9_SLC-SLC
ANKH_6-SLC45A1_6	ANKH-SLC45A1	Cas9_SLC-SLC
ANKH_6-SLC45A3_6	ANKH-SLC45A3	Cas9_SLC-SLC
ANKH_6-SLC45A4_6	ANKH-SLC45A4	Cas9_SLC-SLC
ANKH_6-SLC46A1_6	ANKH-SLC46A1	Cas9_SLC-SLC
ANKH_6-SLC48A1_6	ANKH-SLC48A1	Cas9_SLC-SLC
ANKH_6-SLC49A3_6	ANKH-SLC49A3	Cas9_SLC-SLC
ANKH_6-SLC4A11_6	ANKH-SLC4A11	Cas9_SLC-SLC
ANKH_6-SLC4A2_6	ANKH-SLC4A2	Cas9_SLC-SLC
ANKH_6-SLC4A3_6	ANKH-SLC4A3	Cas9_SLC-SLC
ANKH_6-SLC4A7_6	ANKH-SLC4A7	Cas9_SLC-SLC
ANKH_6-SLC50A1_6	ANKH-SLC50A1	Cas9_SLC-SLC
ANKH_6-SLC52A2_6	ANKH-SLC52A2	Cas9_SLC-SLC
ANKH_6-SLC52A3_6	ANKH-SLC52A3	Cas9_SLC-SLC
ANKH_6-SLC5A3_6	ANKH-SLC5A3	Cas9_SLC-SLC
ANKH_6-SLC5A6_6	ANKH-SLC5A6	Cas9_SLC-SLC
ANKH_6-SLC66A1_6	ANKH-SLC66A1	Cas9_SLC-SLC
ANKH_6-SLC66A2_6	ANKH-SLC66A2	Cas9_SLC-SLC
ANKH_6-SLC66A3_6	ANKH-SLC66A3	Cas9_SLC-SLC
ANKH_6-SLC66A4_6	ANKH-SLC66A4	Cas9_SLC-SLC
ANKH_6-SLC66A5_6	ANKH-SLC66A5	Cas9_SLC-SLC
ANKH_6-SLC6A16_6	ANKH-SLC6A16	Cas9_SLC-SLC
ANKH_6-SLC6A17_6	ANKH-SLC6A17	Cas9_SLC-SLC
ANKH_6-SLC6A20_6	ANKH-SLC6A20	Cas9_SLC-SLC
ANKH_6-SLC6A6_6	ANKH-SLC6A6	Cas9_SLC-SLC
ANKH_6-SLC6A8_6	ANKH-SLC6A8	Cas9_SLC-SLC
ANKH_6-SLC6A9_6	ANKH-SLC6A9	Cas9_SLC-SLC
ANKH_6-SLC7A1_6	ANKH-SLC7A1	Cas9_SLC-SLC
ANKH_6-SLC7A11_6	ANKH-SLC7A11	Cas9_SLC-SLC
ANKH_6-SLC7A2_6	ANKH-SLC7A2	Cas9_SLC-SLC
ANKH_6-SLC7A5_6	ANKH-SLC7A5	Cas9_SLC-SLC
ANKH_6-SLC7A6_6	ANKH-SLC7A6	Cas9_SLC-SLC
ANKH_6-SLC7A8_6	ANKH-SLC7A8	Cas9_SLC-SLC
ANKH_6-SLC8A2_6	ANKH-SLC8A2	Cas9_SLC-SLC
ANKH_6-SLC8B1_6	ANKH-SLC8B1	Cas9_SLC-SLC
ANKH_6-SLC9A1_6	ANKH-SLC9A1	Cas9_SLC-SLC
ANKH_6-SLC9A5_6	ANKH-SLC9A5	Cas9_SLC-SLC
ANKH_6-SLC9A6_6	ANKH-SLC9A6	Cas9_SLC-SLC
ANKH_6-SLC9A7_6	ANKH-SLC9A7	Cas9_SLC-SLC
ANKH_6-SLC9A8_6	ANKH-SLC9A8	Cas9_SLC-SLC
ANKH_6-SLC9B2_6	ANKH-SLC9B2	Cas9_SLC-SLC
ANKH_6-SLCO1B3_6	ANKH-SLCO1B3	Cas9_SLC-SLC
ANKH_6-SLCO3A1_6	ANKH-SLCO3A1	Cas9_SLC-SLC
ANKH_6-SLCO4A1_6	ANKH-SLCO4A1	Cas9_SLC-SLC
ANKH_6-SPNS1_6	ANKH-SPNS1	Cas9_SLC-SLC
ANKH_6-TMEM104_6	ANKH-TMEM104	Cas9_SLC-SLC
ANKH_6-TMEM144_6	ANKH-TMEM144	Cas9_SLC-SLC
ANKH_6-TMEM165_6	ANKH-TMEM165	Cas9_SLC-SLC
ANKH_6-TMEM241_6	ANKH-TMEM241	Cas9_SLC-SLC
ANKH_6-UCP2_6	ANKH-UCP2	Cas9_SLC-SLC
ANKH_6-UNC93B1_6	ANKH-UNC93B1	Cas9_SLC-SLC
ANKH_6-XPR1_6	ANKH-XPR1	Cas9_SLC-SLC
ARF4_1-ARF5_1	ARF4-ARF5	Cas9_CTRL-CTRL
ARF4_2-ARF5_2	ARF4-ARF5	Cas9_CTRL-CTRL
ARF4_3-ARF5_3	ARF4-ARF5	Cas9_CTRL-CTRL
ARF4_4-ARF5_4	ARF4-ARF5	Cas9_CTRL-CTRL
ARF4_5-ARF5_5	ARF4-ARF5	Cas9_CTRL-CTRL
ARF4_6-ARF5_6	ARF4-ARF5	Cas9_CTRL-CTRL
ARF5_1-OR10A5_1	ARF5-OR10A5	Cas9_CTRL-CTRL
ARF5_1-OR10V1_1	ARF5-OR10V1	Cas9_CTRL-CTRL
ARF5_1-OR1B1_1	ARF5-OR1B1	Cas9_CTRL-CTRL
ARF5_2-OR10A5_1	ARF5-OR10A5	Cas9_CTRL-CTRL
ARF5_2-OR10V1_1	ARF5-OR10V1	Cas9_CTRL-CTRL
ARF5_2-OR1B1_1	ARF5-OR1B1	Cas9_CTRL-CTRL
ARF5_3-OR10A5_1	ARF5-OR10A5	Cas9_CTRL-CTRL
ARF5_3-OR10V1_1	ARF5-OR10V1	Cas9_CTRL-CTRL
ARF5_3-OR1B1_1	ARF5-OR1B1	Cas9_CTRL-CTRL
ARF5_4-OR10A5_1	ARF5-OR10A5	Cas9_CTRL-CTRL
ARF5_4-OR10V1_1	ARF5-OR10V1	Cas9_CTRL-CTRL
ARF5_4-OR1B1_1	ARF5-OR1B1	Cas9_CTRL-CTRL
ARF5_5-OR10A5_1	ARF5-OR10A5	Cas9_CTRL-CTRL
ARF5_5-OR10V1_1	ARF5-OR10V1	Cas9_CTRL-CTRL
ARF5_5-OR1B1_1	ARF5-OR1B1	Cas9_CTRL-CTRL
ARF5_6-OR10A5_1	ARF5-OR10A5	Cas9_CTRL-CTRL
ARF5_6-OR10V1_1	ARF5-OR10V1	Cas9_CTRL-CTRL
ARF5_6-OR1B1_1	ARF5-OR1B1	Cas9_CTRL-CTRL
ASF1A_1-ASF1B_1	ASF1A-ASF1B	Cas9_CTRL-CTRL
ASF1A_2-ASF1B_2	ASF1A-ASF1B	Cas9_CTRL-CTRL
ASF1A_3-ASF1B_3	ASF1A-ASF1B	Cas9_CTRL-CTRL
ASF1A_4-ASF1B_4	ASF1A-ASF1B	Cas9_CTRL-CTRL
ASF1A_5-ASF1B_5	ASF1A-ASF1B	Cas9_CTRL-CTRL
ASF1A_6-ASF1B_6	ASF1A-ASF1B	Cas9_CTRL-CTRL
ASF1B_1-OR10A5_1	ASF1B-OR10A5	Cas9_CTRL-CTRL
ASF1B_1-OR10V1_1	ASF1B-OR10V1	Cas9_CTRL-CTRL
ASF1B_1-OR1B1_1	ASF1B-OR1B1	Cas9_CTRL-CTRL
ASF1B_2-OR10A5_1	ASF1B-OR10A5	Cas9_CTRL-CTRL
ASF1B_2-OR10V1_1	ASF1B-OR10V1	Cas9_CTRL-CTRL
ASF1B_2-OR1B1_1	ASF1B-OR1B1	Cas9_CTRL-CTRL
ASF1B_3-OR10A5_1	ASF1B-OR10A5	Cas9_CTRL-CTRL
ASF1B_3-OR10V1_1	ASF1B-OR10V1	Cas9_CTRL-CTRL
ASF1B_3-OR1B1_1	ASF1B-OR1B1	Cas9_CTRL-CTRL
ASF1B_4-OR10A5_1	ASF1B-OR10A5	Cas9_CTRL-CTRL
ASF1B_4-OR10V1_1	ASF1B-OR10V1	Cas9_CTRL-CTRL
ASF1B_4-OR1B1_1	ASF1B-OR1B1	Cas9_CTRL-CTRL
ASF1B_5-OR10A5_1	ASF1B-OR10A5	Cas9_CTRL-CTRL
ASF1B_5-OR10V1_1	ASF1B-OR10V1	Cas9_CTRL-CTRL
ASF1B_5-OR1B1_1	ASF1B-OR1B1	Cas9_CTRL-CTRL
ASF1B_6-OR10A5_1	ASF1B-OR10A5	Cas9_CTRL-CTRL
ASF1B_6-OR10V1_1	ASF1B-OR10V1	Cas9_CTRL-CTRL
ASF1B_6-OR1B1_1	ASF1B-OR1B1	Cas9_CTRL-CTRL
ATP7A_1-OR10V1_1	ATP7A-OR10V1	Cas9_CTRL-CTRL
ATP7A_1-OR1B1_1	ATP7A-OR1B1	Cas9_CTRL-CTRL
ATP7A_1-SLC30A5_1	ATP7A-SLC30A5	Cas9_CTRL-CTRL
ATP7A_2-OR10V1_1	ATP7A-OR10V1	Cas9_CTRL-CTRL
ATP7A_2-OR1B1_1	ATP7A-OR1B1	Cas9_CTRL-CTRL
ATP7A_2-SLC30A5_2	ATP7A-SLC30A5	Cas9_CTRL-CTRL
ATP7A_3-OR10V1_1	ATP7A-OR10V1	Cas9_CTRL-CTRL
ATP7A_3-OR1B1_1	ATP7A-OR1B1	Cas9_CTRL-CTRL
ATP7A_3-SLC30A5_3	ATP7A-SLC30A5	Cas9_CTRL-CTRL
ATP7A_4-OR10V1_1	ATP7A-OR10V1	Cas9_CTRL-CTRL
ATP7A_4-OR1B1_1	ATP7A-OR1B1	Cas9_CTRL-CTRL
ATP7A_4-SLC30A5_4	ATP7A-SLC30A5	Cas9_CTRL-CTRL
ATP7A_5-OR10V1_1	ATP7A-OR10V1	Cas9_CTRL-CTRL
ATP7A_5-OR1B1_1	ATP7A-OR1B1	Cas9_CTRL-CTRL
ATP7A_5-SLC30A5_5	ATP7A-SLC30A5	Cas9_CTRL-CTRL
ATP7A_6-OR10V1_1	ATP7A-OR10V1	Cas9_CTRL-CTRL
ATP7A_6-OR1B1_1	ATP7A-OR1B1	Cas9_CTRL-CTRL
ATP7A_6-SLC30A5_6	ATP7A-SLC30A5	Cas9_CTRL-CTRL
ATP7B_1-OR10V1_1	ATP7B-OR10V1	Cas9_CTRL-CTRL
ATP7B_1-OR1B1_1	ATP7B-OR1B1	Cas9_CTRL-CTRL
ATP7B_1-SLC30A5_1	ATP7B-SLC30A5	Cas9_CTRL-CTRL
ATP7B_2-OR10V1_1	ATP7B-OR10V1	Cas9_CTRL-CTRL
ATP7B_2-OR1B1_1	ATP7B-OR1B1	Cas9_CTRL-CTRL
ATP7B_2-SLC30A5_2	ATP7B-SLC30A5	Cas9_CTRL-CTRL
ATP7B_3-OR10V1_1	ATP7B-OR10V1	Cas9_CTRL-CTRL
ATP7B_3-OR1B1_1	ATP7B-OR1B1	Cas9_CTRL-CTRL
ATP7B_3-SLC30A5_3	ATP7B-SLC30A5	Cas9_CTRL-CTRL
ATP7B_4-OR10V1_1	ATP7B-OR10V1	Cas9_CTRL-CTRL
ATP7B_4-OR1B1_1	ATP7B-OR1B1	Cas9_CTRL-CTRL
ATP7B_4-SLC30A5_4	ATP7B-SLC30A5	Cas9_CTRL-CTRL
ATP7B_5-OR10V1_1	ATP7B-OR10V1	Cas9_CTRL-CTRL
ATP7B_5-OR1B1_1	ATP7B-OR1B1	Cas9_CTRL-CTRL
ATP7B_5-SLC30A5_5	ATP7B-SLC30A5	Cas9_CTRL-CTRL
ATP7B_6-OR10V1_1	ATP7B-OR10V1	Cas9_CTRL-CTRL
ATP7B_6-OR1B1_1	ATP7B-OR1B1	Cas9_CTRL-CTRL
ATP7B_6-SLC30A5_6	ATP7B-SLC30A5	Cas9_CTRL-CTRL
BCL2L1_1-MCL1_1	BCL2L1-MCL1	Cas9_CTRL-CTRL
BCL2L1_1-OR10A5_1	BCL2L1-OR10A5	Cas9_CTRL-CTRL
BCL2L1_1-OR10V1_1	BCL2L1-OR10V1	Cas9_CTRL-CTRL
BCL2L1_1-OR1B1_1	BCL2L1-OR1B1	Cas9_CTRL-CTRL
BCL2L1_2-MCL1_2	BCL2L1-MCL1	Cas9_CTRL-CTRL
BCL2L1_2-OR10A5_1	BCL2L1-OR10A5	Cas9_CTRL-CTRL
BCL2L1_2-OR10V1_1	BCL2L1-OR10V1	Cas9_CTRL-CTRL
BCL2L1_2-OR1B1_1	BCL2L1-OR1B1	Cas9_CTRL-CTRL
BCL2L1_3-MCL1_3	BCL2L1-MCL1	Cas9_CTRL-CTRL
BCL2L1_3-OR10A5_1	BCL2L1-OR10A5	Cas9_CTRL-CTRL
BCL2L1_3-OR10V1_1	BCL2L1-OR10V1	Cas9_CTRL-CTRL
BCL2L1_3-OR1B1_1	BCL2L1-OR1B1	Cas9_CTRL-CTRL
BCL2L1_4-MCL1_4	BCL2L1-MCL1	Cas9_CTRL-CTRL
BCL2L1_4-OR10A5_1	BCL2L1-OR10A5	Cas9_CTRL-CTRL
BCL2L1_4-OR10V1_1	BCL2L1-OR10V1	Cas9_CTRL-CTRL
BCL2L1_4-OR1B1_1	BCL2L1-OR1B1	Cas9_CTRL-CTRL
BCL2L1_5-MCL1_5	BCL2L1-MCL1	Cas9_CTRL-CTRL
BCL2L1_5-OR10A5_1	BCL2L1-OR10A5	Cas9_CTRL-CTRL
BCL2L1_5-OR10V1_1	BCL2L1-OR10V1	Cas9_CTRL-CTRL
BCL2L1_5-OR1B1_1	BCL2L1-OR1B1	Cas9_CTRL-CTRL
BCL2L1_6-MCL1_6	BCL2L1-MCL1	Cas9_CTRL-CTRL
BCL2L1_6-OR10A5_1	BCL2L1-OR10A5	Cas9_CTRL-CTRL
BCL2L1_6-OR10V1_1	BCL2L1-OR10V1	Cas9_CTRL-CTRL
BCL2L1_6-OR1B1_1	BCL2L1-OR1B1	Cas9_CTRL-CTRL
CDK1_1-CDK2_1	CDK1-CDK2	Cas9_CTRL-CTRL
CDK1_2-CDK2_2	CDK1-CDK2	Cas9_CTRL-CTRL
CDK1_3-CDK2_3	CDK1-CDK2	Cas9_CTRL-CTRL
CDK1_4-CDK2_4	CDK1-CDK2	Cas9_CTRL-CTRL
CDK1_5-CDK2_5	CDK1-CDK2	Cas9_CTRL-CTRL
CDK1_6-CDK2_6	CDK1-CDK2	Cas9_CTRL-CTRL
CDK2_1-OR10A5_1	CDK2-OR10A5	Cas9_CTRL-CTRL
CDK2_1-OR10V1_1	CDK2-OR10V1	Cas9_CTRL-CTRL
CDK2_1-OR1B1_1	CDK2-OR1B1	Cas9_CTRL-CTRL
CDK2_2-OR10A5_1	CDK2-OR10A5	Cas9_CTRL-CTRL
CDK2_2-OR10V1_1	CDK2-OR10V1	Cas9_CTRL-CTRL
CDK2_2-OR1B1_1	CDK2-OR1B1	Cas9_CTRL-CTRL
CDK2_3-OR10A5_1	CDK2-OR10A5	Cas9_CTRL-CTRL
CDK2_3-OR10V1_1	CDK2-OR10V1	Cas9_CTRL-CTRL
CDK2_3-OR1B1_1	CDK2-OR1B1	Cas9_CTRL-CTRL
CDK2_4-OR10A5_1	CDK2-OR10A5	Cas9_CTRL-CTRL
CDK2_4-OR10V1_1	CDK2-OR10V1	Cas9_CTRL-CTRL
CDK2_4-OR1B1_1	CDK2-OR1B1	Cas9_CTRL-CTRL
CDK2_5-OR10A5_1	CDK2-OR10A5	Cas9_CTRL-CTRL
CDK2_5-OR10V1_1	CDK2-OR10V1	Cas9_CTRL-CTRL
CDK2_5-OR1B1_1	CDK2-OR1B1	Cas9_CTRL-CTRL
CDK2_6-OR10A5_1	CDK2-OR10A5	Cas9_CTRL-CTRL
CDK2_6-OR10V1_1	CDK2-OR10V1	Cas9_CTRL-CTRL
CDK2_6-OR1B1_1	CDK2-OR1B1	Cas9_CTRL-CTRL
CLN3_1-ANKH_1	ANKH-CLN3	Cas9_SLC-SLC
CLN3_1-CLN3_1	CLN3-CLN3	Cas9_SLC-SLC
CLN3_1-DIRC2_1	CLN3-DIRC2	Cas9_SLC-SLC
CLN3_1-FLVCR1_1	CLN3-FLVCR1	Cas9_SLC-SLC
CLN3_1-LETM1_1	CLN3-LETM1	Cas9_SLC-SLC
CLN3_1-LETM2_1	CLN3-LETM2	Cas9_SLC-SLC
CLN3_1-LETMD1_1	CLN3-LETMD1	Cas9_SLC-SLC
CLN3_1-MAGT1_1	CLN3-MAGT1	Cas9_SLC-SLC
CLN3_1-MFSD1_1	CLN3-MFSD1	Cas9_SLC-SLC
CLN3_1-MFSD10_1	CLN3-MFSD10	Cas9_SLC-SLC
CLN3_1-MFSD11_1	CLN3-MFSD11	Cas9_SLC-SLC
CLN3_1-MFSD12_1	CLN3-MFSD12	Cas9_SLC-SLC
CLN3_1-MFSD13A_1	CLN3-MFSD13A	Cas9_SLC-SLC
CLN3_1-MFSD14A_1	CLN3-MFSD14A	Cas9_SLC-SLC
CLN3_1-MFSD14B_1	CLN3-MFSD14B	Cas9_SLC-SLC
CLN3_1-MFSD2A_1	CLN3-MFSD2A	Cas9_SLC-SLC
CLN3_1-MFSD2B_1	CLN3-MFSD2B	Cas9_SLC-SLC
CLN3_1-MFSD3_1	CLN3-MFSD3	Cas9_SLC-SLC
CLN3_1-MFSD4B_1	CLN3-MFSD4B	Cas9_SLC-SLC
CLN3_1-MFSD5_1	CLN3-MFSD5	Cas9_SLC-SLC
CLN3_1-MFSD6_1	CLN3-MFSD6	Cas9_SLC-SLC
CLN3_1-MFSD8_1	CLN3-MFSD8	Cas9_SLC-SLC
CLN3_1-MFSD9_1	CLN3-MFSD9	Cas9_SLC-SLC
CLN3_1-MPC1_1	CLN3-MPC1	Cas9_SLC-SLC
CLN3_1-MPC2_1	CLN3-MPC2	Cas9_SLC-SLC
CLN3_1-MTCH1_1	CLN3-MTCH1	Cas9_SLC-SLC
CLN3_1-MTCH2_1	CLN3-MTCH2	Cas9_SLC-SLC
CLN3_1-NIPA1_1	CLN3-NIPA1	Cas9_SLC-SLC
CLN3_1-NIPA2_1	CLN3-NIPA2	Cas9_SLC-SLC
CLN3_1-NIPAL1_1	CLN3-NIPAL1	Cas9_SLC-SLC
CLN3_1-NIPAL2_1	CLN3-NIPAL2	Cas9_SLC-SLC
CLN3_1-NIPAL3_1	CLN3-NIPAL3	Cas9_SLC-SLC
CLN3_1-NPC1_1	CLN3-NPC1	Cas9_SLC-SLC
CLN3_1-OR10A5_1	CLN3-OR10A5	Cas9_SLC-SLC
CLN3_1-OR10H2_1	CLN3-OR10H2	Cas9_SLC-SLC
CLN3_1-OR10V1_1	CLN3-OR10V1	Cas9_SLC-SLC
CLN3_1-OR12D2_1	CLN3-OR12D2	Cas9_SLC-SLC
CLN3_1-OR13C4_1	CLN3-OR13C4	Cas9_SLC-SLC
CLN3_1-OR13H1_1	CLN3-OR13H1	Cas9_SLC-SLC
CLN3_1-OR1A1_1	CLN3-OR1A1	Cas9_SLC-SLC
CLN3_1-OR1A2_1	CLN3-OR1A2	Cas9_SLC-SLC
CLN3_1-OR1B1_1	CLN3-OR1B1	Cas9_SLC-SLC
CLN3_1-OR1I1_1	CLN3-OR1I1	Cas9_SLC-SLC
CLN3_1-OR2V2_1	CLN3-OR2V2	Cas9_SLC-SLC
CLN3_1-OR5K4_1	CLN3-OR5K4	Cas9_SLC-SLC
CLN3_1-RHBG_1	CLN3-RHBG	Cas9_SLC-SLC
CLN3_1-SFXN1_1	CLN3-SFXN1	Cas9_SLC-SLC
CLN3_1-SFXN2_1	CLN3-SFXN2	Cas9_SLC-SLC
CLN3_1-SFXN3_1	CLN3-SFXN3	Cas9_SLC-SLC
CLN3_1-SFXN4_1	CLN3-SFXN4	Cas9_SLC-SLC
CLN3_1-SFXN5_1	CLN3-SFXN5	Cas9_SLC-SLC
CLN3_1-SLC10A3_1	CLN3-SLC10A3	Cas9_SLC-SLC
CLN3_1-SLC10A4_1	CLN3-SLC10A4	Cas9_SLC-SLC
CLN3_1-SLC10A7_1	CLN3-SLC10A7	Cas9_SLC-SLC
CLN3_1-SLC11A2_1	CLN3-SLC11A2	Cas9_SLC-SLC
CLN3_1-SLC12A2_1	CLN3-SLC12A2	Cas9_SLC-SLC
CLN3_1-SLC12A4_1	CLN3-SLC12A4	Cas9_SLC-SLC
CLN3_1-SLC12A6_1	CLN3-SLC12A6	Cas9_SLC-SLC
CLN3_1-SLC12A7_1	CLN3-SLC12A7	Cas9_SLC-SLC
CLN3_1-SLC12A8_1	CLN3-SLC12A8	Cas9_SLC-SLC
CLN3_1-SLC12A9_1	CLN3-SLC12A9	Cas9_SLC-SLC
CLN3_1-SLC15A2_1	CLN3-SLC15A2	Cas9_SLC-SLC
CLN3_1-SLC15A4_1	CLN3-SLC15A4	Cas9_SLC-SLC
CLN3_1-SLC16A1_1	CLN3-SLC16A1	Cas9_SLC-SLC
CLN3_1-SLC16A10_1	CLN3-SLC16A10	Cas9_SLC-SLC
CLN3_1-SLC16A13_1	CLN3-SLC16A13	Cas9_SLC-SLC
CLN3_1-SLC16A14_1	CLN3-SLC16A14	Cas9_SLC-SLC
CLN3_1-SLC16A3_1	CLN3-SLC16A3	Cas9_SLC-SLC
CLN3_1-SLC16A5_1	CLN3-SLC16A5	Cas9_SLC-SLC
CLN3_1-SLC16A6_1	CLN3-SLC16A6	Cas9_SLC-SLC
CLN3_1-SLC16A7_1	CLN3-SLC16A7	Cas9_SLC-SLC
CLN3_1-SLC16A9_1	CLN3-SLC16A9	Cas9_SLC-SLC
CLN3_1-SLC17A5_1	CLN3-SLC17A5	Cas9_SLC-SLC
CLN3_1-SLC17A9_1	CLN3-SLC17A9	Cas9_SLC-SLC
CLN3_1-SLC18B1_1	CLN3-SLC18B1	Cas9_SLC-SLC
CLN3_1-SLC19A1_1	CLN3-SLC19A1	Cas9_SLC-SLC
CLN3_1-SLC19A2_1	CLN3-SLC19A2	Cas9_SLC-SLC
CLN3_1-SLC1A1_1	CLN3-SLC1A1	Cas9_SLC-SLC
CLN3_1-SLC1A3_1	CLN3-SLC1A3	Cas9_SLC-SLC
CLN3_1-SLC1A4_1	CLN3-SLC1A4	Cas9_SLC-SLC
CLN3_1-SLC1A5_1	CLN3-SLC1A5	Cas9_SLC-SLC
CLN3_1-SLC20A1_1	CLN3-SLC20A1	Cas9_SLC-SLC
CLN3_1-SLC20A2_1	CLN3-SLC20A2	Cas9_SLC-SLC
CLN3_1-SLC22A17_1	CLN3-SLC22A17	Cas9_SLC-SLC
CLN3_1-SLC22A18_1	CLN3-SLC22A18	Cas9_SLC-SLC
CLN3_1-SLC22A23_1	CLN3-SLC22A23	Cas9_SLC-SLC
CLN3_1-SLC22A31_1	CLN3-SLC22A31	Cas9_SLC-SLC
CLN3_1-SLC22A5_1	CLN3-SLC22A5	Cas9_SLC-SLC
CLN3_1-SLC23A2_1	CLN3-SLC23A2	Cas9_SLC-SLC
CLN3_1-SLC24A1_1	CLN3-SLC24A1	Cas9_SLC-SLC
CLN3_1-SLC25A1_1	CLN3-SLC25A1	Cas9_SLC-SLC
CLN3_1-SLC25A10_1	CLN3-SLC25A10	Cas9_SLC-SLC
CLN3_1-SLC25A11_1	CLN3-SLC25A11	Cas9_SLC-SLC
CLN3_1-SLC25A12_1	CLN3-SLC25A12	Cas9_SLC-SLC
CLN3_1-SLC25A13_1	CLN3-SLC25A13	Cas9_SLC-SLC
CLN3_1-SLC25A14_1	CLN3-SLC25A14	Cas9_SLC-SLC
CLN3_1-SLC25A15_1	CLN3-SLC25A15	Cas9_SLC-SLC
CLN3_1-SLC25A16_1	CLN3-SLC25A16	Cas9_SLC-SLC
CLN3_1-SLC25A17_1	CLN3-SLC25A17	Cas9_SLC-SLC
CLN3_1-SLC25A19_1	CLN3-SLC25A19	Cas9_SLC-SLC
CLN3_1-SLC25A20_1	CLN3-SLC25A20	Cas9_SLC-SLC
CLN3_1-SLC25A21_1	CLN3-SLC25A21	Cas9_SLC-SLC
CLN3_1-SLC25A22_1	CLN3-SLC25A22	Cas9_SLC-SLC
CLN3_1-SLC25A23_1	CLN3-SLC25A23	Cas9_SLC-SLC
CLN3_1-SLC25A24_1	CLN3-SLC25A24	Cas9_SLC-SLC
CLN3_1-SLC25A25_1	CLN3-SLC25A25	Cas9_SLC-SLC
CLN3_1-SLC25A26_1	CLN3-SLC25A26	Cas9_SLC-SLC
CLN3_1-SLC25A27_1	CLN3-SLC25A27	Cas9_SLC-SLC
CLN3_1-SLC25A28_1	CLN3-SLC25A28	Cas9_SLC-SLC
CLN3_1-SLC25A29_1	CLN3-SLC25A29	Cas9_SLC-SLC
CLN3_1-SLC25A3_1	CLN3-SLC25A3	Cas9_SLC-SLC
CLN3_1-SLC25A30_1	CLN3-SLC25A30	Cas9_SLC-SLC
CLN3_1-SLC25A32_1	CLN3-SLC25A32	Cas9_SLC-SLC
CLN3_1-SLC25A33_1	CLN3-SLC25A33	Cas9_SLC-SLC
CLN3_1-SLC25A36_1	CLN3-SLC25A36	Cas9_SLC-SLC
CLN3_1-SLC25A37_1	CLN3-SLC25A37	Cas9_SLC-SLC
CLN3_1-SLC25A38_1	CLN3-SLC25A38	Cas9_SLC-SLC
CLN3_1-SLC25A39_1	CLN3-SLC25A39	Cas9_SLC-SLC
CLN3_1-SLC25A4_1	CLN3-SLC25A4	Cas9_SLC-SLC
CLN3_1-SLC25A40_1	CLN3-SLC25A40	Cas9_SLC-SLC
CLN3_1-SLC25A42_1	CLN3-SLC25A42	Cas9_SLC-SLC
CLN3_1-SLC25A43_1	CLN3-SLC25A43	Cas9_SLC-SLC
CLN3_1-SLC25A44_1	CLN3-SLC25A44	Cas9_SLC-SLC
CLN3_1-SLC25A45_1	CLN3-SLC25A45	Cas9_SLC-SLC
CLN3_1-SLC25A46_1	CLN3-SLC25A46	Cas9_SLC-SLC
CLN3_1-SLC25A48_1	CLN3-SLC25A48	Cas9_SLC-SLC
CLN3_1-SLC25A5_1	CLN3-SLC25A5	Cas9_SLC-SLC
CLN3_1-SLC25A51_1	CLN3-SLC25A51	Cas9_SLC-SLC
CLN3_1-SLC25A53_1	CLN3-SLC25A53	Cas9_SLC-SLC
CLN3_1-SLC25A6_1	CLN3-SLC25A6	Cas9_SLC-SLC
CLN3_1-SLC26A11_1	CLN3-SLC26A11	Cas9_SLC-SLC
CLN3_1-SLC26A2_1	CLN3-SLC26A2	Cas9_SLC-SLC
CLN3_1-SLC26A6_1	CLN3-SLC26A6	Cas9_SLC-SLC
CLN3_1-SLC27A1_1	CLN3-SLC27A1	Cas9_SLC-SLC
CLN3_1-SLC27A2_1	CLN3-SLC27A2	Cas9_SLC-SLC
CLN3_1-SLC27A3_1	CLN3-SLC27A3	Cas9_SLC-SLC
CLN3_1-SLC27A4_1	CLN3-SLC27A4	Cas9_SLC-SLC
CLN3_1-SLC27A5_1	CLN3-SLC27A5	Cas9_SLC-SLC
CLN3_1-SLC27A6_1	CLN3-SLC27A6	Cas9_SLC-SLC
CLN3_1-SLC29A1_1	CLN3-SLC29A1	Cas9_SLC-SLC
CLN3_1-SLC29A2_1	CLN3-SLC29A2	Cas9_SLC-SLC
CLN3_1-SLC29A3_1	CLN3-SLC29A3	Cas9_SLC-SLC
CLN3_1-SLC29A4_1	CLN3-SLC29A4	Cas9_SLC-SLC
CLN3_1-SLC2A1_1	CLN3-SLC2A1	Cas9_SLC-SLC
CLN3_1-SLC2A11_1	CLN3-SLC2A11	Cas9_SLC-SLC
CLN3_1-SLC2A13_1	CLN3-SLC2A13	Cas9_SLC-SLC
CLN3_1-SLC2A3_1	CLN3-SLC2A3	Cas9_SLC-SLC
CLN3_1-SLC2A6_1	CLN3-SLC2A6	Cas9_SLC-SLC
CLN3_1-SLC2A8_1	CLN3-SLC2A8	Cas9_SLC-SLC
CLN3_1-SLC30A1_1	CLN3-SLC30A1	Cas9_SLC-SLC
CLN3_1-SLC30A3_1	CLN3-SLC30A3	Cas9_SLC-SLC
CLN3_1-SLC30A4_1	CLN3-SLC30A4	Cas9_SLC-SLC
CLN3_1-SLC30A5_1	CLN3-SLC30A5	Cas9_SLC-SLC
CLN3_1-SLC30A6_1	CLN3-SLC30A6	Cas9_SLC-SLC
CLN3_1-SLC30A7_1	CLN3-SLC30A7	Cas9_SLC-SLC
CLN3_1-SLC30A9_1	CLN3-SLC30A9	Cas9_SLC-SLC
CLN3_1-SLC31A1_1	CLN3-SLC31A1	Cas9_SLC-SLC
CLN3_1-SLC31A2_1	CLN3-SLC31A2	Cas9_SLC-SLC
CLN3_1-SLC33A1_1	CLN3-SLC33A1	Cas9_SLC-SLC
CLN3_1-SLC35A1_1	CLN3-SLC35A1	Cas9_SLC-SLC
CLN3_1-SLC35A2_1	CLN3-SLC35A2	Cas9_SLC-SLC
CLN3_1-SLC35A3_1	CLN3-SLC35A3	Cas9_SLC-SLC
CLN3_1-SLC35A4_1	CLN3-SLC35A4	Cas9_SLC-SLC
CLN3_1-SLC35A5_1	CLN3-SLC35A5	Cas9_SLC-SLC
CLN3_1-SLC35B1_1	CLN3-SLC35B1	Cas9_SLC-SLC
CLN3_1-SLC35B2_1	CLN3-SLC35B2	Cas9_SLC-SLC
CLN3_1-SLC35B3_1	CLN3-SLC35B3	Cas9_SLC-SLC
CLN3_1-SLC35B4_1	CLN3-SLC35B4	Cas9_SLC-SLC
CLN3_1-SLC35C1_1	CLN3-SLC35C1	Cas9_SLC-SLC
CLN3_1-SLC35C2_1	CLN3-SLC35C2	Cas9_SLC-SLC
CLN3_1-SLC35D1_1	CLN3-SLC35D1	Cas9_SLC-SLC
CLN3_1-SLC35D2_1	CLN3-SLC35D2	Cas9_SLC-SLC
CLN3_1-SLC35E1_1	CLN3-SLC35E1	Cas9_SLC-SLC
CLN3_1-SLC35E2A_1	CLN3-SLC35E2A	Cas9_SLC-SLC
CLN3_1-SLC35E2B_1	CLN3-SLC35E2B	Cas9_SLC-SLC
CLN3_1-SLC35E3_1	CLN3-SLC35E3	Cas9_SLC-SLC
CLN3_1-SLC35E4_1	CLN3-SLC35E4	Cas9_SLC-SLC
CLN3_1-SLC35F2_1	CLN3-SLC35F2	Cas9_SLC-SLC
CLN3_1-SLC35F3_1	CLN3-SLC35F3	Cas9_SLC-SLC
CLN3_1-SLC35F5_1	CLN3-SLC35F5	Cas9_SLC-SLC
CLN3_1-SLC35F6_1	CLN3-SLC35F6	Cas9_SLC-SLC
CLN3_1-SLC35G1_1	CLN3-SLC35G1	Cas9_SLC-SLC
CLN3_1-SLC35G2_1	CLN3-SLC35G2	Cas9_SLC-SLC
CLN3_1-SLC36A1_1	CLN3-SLC36A1	Cas9_SLC-SLC
CLN3_1-SLC36A4_1	CLN3-SLC36A4	Cas9_SLC-SLC
CLN3_1-SLC37A1_1	CLN3-SLC37A1	Cas9_SLC-SLC
CLN3_1-SLC37A2_1	CLN3-SLC37A2	Cas9_SLC-SLC
CLN3_1-SLC37A3_1	CLN3-SLC37A3	Cas9_SLC-SLC
CLN3_1-SLC37A4_1	CLN3-SLC37A4	Cas9_SLC-SLC
CLN3_1-SLC38A1_1	CLN3-SLC38A1	Cas9_SLC-SLC
CLN3_1-SLC38A10_1	CLN3-SLC38A10	Cas9_SLC-SLC
CLN3_1-SLC38A2_1	CLN3-SLC38A2	Cas9_SLC-SLC
CLN3_1-SLC38A3_1	CLN3-SLC38A3	Cas9_SLC-SLC
CLN3_1-SLC38A5_1	CLN3-SLC38A5	Cas9_SLC-SLC
CLN3_1-SLC38A6_1	CLN3-SLC38A6	Cas9_SLC-SLC
CLN3_1-SLC38A7_1	CLN3-SLC38A7	Cas9_SLC-SLC
CLN3_1-SLC38A9_1	CLN3-SLC38A9	Cas9_SLC-SLC
CLN3_1-SLC39A1_1	CLN3-SLC39A1	Cas9_SLC-SLC
CLN3_1-SLC39A10_1	CLN3-SLC39A10	Cas9_SLC-SLC
CLN3_1-SLC39A11_1	CLN3-SLC39A11	Cas9_SLC-SLC
CLN3_1-SLC39A13_1	CLN3-SLC39A13	Cas9_SLC-SLC
CLN3_1-SLC39A14_1	CLN3-SLC39A14	Cas9_SLC-SLC
CLN3_1-SLC39A3_1	CLN3-SLC39A3	Cas9_SLC-SLC
CLN3_1-SLC39A4_1	CLN3-SLC39A4	Cas9_SLC-SLC
CLN3_1-SLC39A6_1	CLN3-SLC39A6	Cas9_SLC-SLC
CLN3_1-SLC39A7_1	CLN3-SLC39A7	Cas9_SLC-SLC
CLN3_1-SLC39A8_1	CLN3-SLC39A8	Cas9_SLC-SLC
CLN3_1-SLC39A9_1	CLN3-SLC39A9	Cas9_SLC-SLC
CLN3_1-SLC3A2_1	CLN3-SLC3A2	Cas9_SLC-SLC
CLN3_1-SLC41A1_1	CLN3-SLC41A1	Cas9_SLC-SLC
CLN3_1-SLC41A2_1	CLN3-SLC41A2	Cas9_SLC-SLC
CLN3_1-SLC41A3_1	CLN3-SLC41A3	Cas9_SLC-SLC
CLN3_1-SLC43A1_1	CLN3-SLC43A1	Cas9_SLC-SLC
CLN3_1-SLC43A2_1	CLN3-SLC43A2	Cas9_SLC-SLC
CLN3_1-SLC43A3_1	CLN3-SLC43A3	Cas9_SLC-SLC
CLN3_1-SLC44A1_1	CLN3-SLC44A1	Cas9_SLC-SLC
CLN3_1-SLC44A2_1	CLN3-SLC44A2	Cas9_SLC-SLC
CLN3_1-SLC44A3_1	CLN3-SLC44A3	Cas9_SLC-SLC
CLN3_1-SLC44A5_1	CLN3-SLC44A5	Cas9_SLC-SLC
CLN3_1-SLC45A1_1	CLN3-SLC45A1	Cas9_SLC-SLC
CLN3_1-SLC45A3_1	CLN3-SLC45A3	Cas9_SLC-SLC
CLN3_1-SLC45A4_1	CLN3-SLC45A4	Cas9_SLC-SLC
CLN3_1-SLC46A1_1	CLN3-SLC46A1	Cas9_SLC-SLC
CLN3_1-SLC48A1_1	CLN3-SLC48A1	Cas9_SLC-SLC
CLN3_1-SLC49A3_1	CLN3-SLC49A3	Cas9_SLC-SLC
CLN3_1-SLC4A11_1	CLN3-SLC4A11	Cas9_SLC-SLC
CLN3_1-SLC4A2_1	CLN3-SLC4A2	Cas9_SLC-SLC
CLN3_1-SLC4A3_1	CLN3-SLC4A3	Cas9_SLC-SLC
CLN3_1-SLC4A7_1	CLN3-SLC4A7	Cas9_SLC-SLC
CLN3_1-SLC50A1_1	CLN3-SLC50A1	Cas9_SLC-SLC
CLN3_1-SLC52A2_1	CLN3-SLC52A2	Cas9_SLC-SLC
CLN3_1-SLC52A3_1	CLN3-SLC52A3	Cas9_SLC-SLC
CLN3_1-SLC5A3_1	CLN3-SLC5A3	Cas9_SLC-SLC
CLN3_1-SLC5A6_1	CLN3-SLC5A6	Cas9_SLC-SLC
CLN3_1-SLC66A1_1	CLN3-SLC66A1	Cas9_SLC-SLC
CLN3_1-SLC66A2_1	CLN3-SLC66A2	Cas9_SLC-SLC
CLN3_1-SLC66A3_1	CLN3-SLC66A3	Cas9_SLC-SLC
CLN3_1-SLC66A4_1	CLN3-SLC66A4	Cas9_SLC-SLC
CLN3_1-SLC66A5_1	CLN3-SLC66A5	Cas9_SLC-SLC
CLN3_1-SLC6A16_1	CLN3-SLC6A16	Cas9_SLC-SLC
CLN3_1-SLC6A17_1	CLN3-SLC6A17	Cas9_SLC-SLC
CLN3_1-SLC6A20_1	CLN3-SLC6A20	Cas9_SLC-SLC
CLN3_1-SLC6A6_1	CLN3-SLC6A6	Cas9_SLC-SLC
CLN3_1-SLC6A8_1	CLN3-SLC6A8	Cas9_SLC-SLC
CLN3_1-SLC6A9_1	CLN3-SLC6A9	Cas9_SLC-SLC
CLN3_1-SLC7A1_1	CLN3-SLC7A1	Cas9_SLC-SLC
CLN3_1-SLC7A11_1	CLN3-SLC7A11	Cas9_SLC-SLC
[truncated: 435,173+ more rows]

## Sheet: raw read counts
gRNA pair	gene pair	library	week1_1	week1_2	week2_1	week2_2	week3_1	week3_2	week4_1	input_1	input_2
ANKH_1-ANKH_1	ANKH-ANKH	Cas9-SLCxSLC	0	0	2	0	5	2	3	12	0
ANKH_1-CLN3_1	ANKH-CLN3	Cas9-SLCxSLC	151	441	153	284	128	223	183	359	287
ANKH_1-DIRC2_1	ANKH-DIRC2	Cas9-SLCxSLC	470	702	805	534	570	601	541	714	615
ANKH_1-FLVCR1_1	ANKH-FLVCR1	Cas9-SLCxSLC	252	291	291	159	263	162	317	187	168
ANKH_1-LETM1_1	ANKH-LETM1	Cas9-SLCxSLC	499	612	182	21	183	4	270	230	548
ANKH_1-LETM2_1	ANKH-LETM2	Cas9-SLCxSLC	392	533	595	508	282	557	319	573	552
ANKH_1-LETMD1_1	ANKH-LETMD1	Cas9-SLCxSLC	587	777	801	545	743	447	1003	698	1877
ANKH_1-MAGT1_1	ANKH-MAGT1	Cas9-SLCxSLC	207	381	310	258	277	206	169	286	394
ANKH_1-MFSD1_1	ANKH-MFSD1	Cas9-SLCxSLC	422	578	389	522	430	645	427	513	219
ANKH_1-MFSD10_1	ANKH-MFSD10	Cas9-SLCxSLC	134	178	256	183	214	126	196	100	148
ANKH_1-MFSD11_1	ANKH-MFSD11	Cas9-SLCxSLC	907	1257	1285	1051	1201	1030	1738	1454	2009
ANKH_1-MFSD12_1	ANKH-MFSD12	Cas9-SLCxSLC	407	466	448	344	440	412	637	333	524
ANKH_1-MFSD13A_1	ANKH-MFSD13A	Cas9-SLCxSLC	442	532	295	485	340	659	329	369	870
ANKH_1-MFSD14A_1	ANKH-MFSD14A	Cas9-SLCxSLC	900	1358	1034	1385	1037	1180	1362	1687	1894
ANKH_1-MFSD14B_1	ANKH-MFSD14B	Cas9-SLCxSLC	154	104	253	31	248	6	153	110	226
ANKH_1-MFSD2A_1	ANKH-MFSD2A	Cas9-SLCxSLC	425	452	617	389	843	524	1116	417	100
ANKH_1-MFSD2B_1	ANKH-MFSD2B	Cas9-SLCxSLC	304	849	547	870	439	602	432	770	538
ANKH_1-MFSD3_1	ANKH-MFSD3	Cas9-SLCxSLC	4	57	13	56	1	37	16	0	87
ANKH_1-MFSD4B_1	ANKH-MFSD4B	Cas9-SLCxSLC	568	897	801	811	883	919	1002	1239	1357
ANKH_1-MFSD5_1	ANKH-MFSD5	Cas9-SLCxSLC	417	913	497	973	469	983	576	1122	987
ANKH_1-MFSD6_1	ANKH-MFSD6	Cas9-SLCxSLC	768	805	878	617	740	503	881	1126	657
ANKH_1-MFSD8_1	ANKH-MFSD8	Cas9-SLCxSLC	403	498	317	489	394	495	363	645	470
ANKH_1-MFSD9_1	ANKH-MFSD9	Cas9-SLCxSLC	277	367	309	378	300	359	184	277	308
ANKH_1-MPC1_1	ANKH-MPC1	Cas9-SLCxSLC	846	1065	1585	1503	1579	1218	2067	668	901
ANKH_1-MPC2_1	ANKH-MPC2	Cas9-SLCxSLC	349	349	531	479	541	628	536	208	296
ANKH_1-MTCH1_1	ANKH-MTCH1	Cas9-SLCxSLC	243	238	241	183	180	140	235	143	392
ANKH_1-MTCH2_1	ANKH-MTCH2	Cas9-SLCxSLC	414	514	303	139	120	7	95	247	370
ANKH_1-NIPA1_1	ANKH-NIPA1	Cas9-SLCxSLC	354	429	364	306	368	267	462	412	189
ANKH_1-NIPA2_1	ANKH-NIPA2	Cas9-SLCxSLC	363	446	268	384	132	444	126	322	286
ANKH_1-NIPAL1_1	ANKH-NIPAL1	Cas9-SLCxSLC	258	298	298	152	437	178	552	286	586
ANKH_1-NIPAL2_1	ANKH-NIPAL2	Cas9-SLCxSLC	528	885	514	570	434	554	442	560	316
ANKH_1-NIPAL3_1	ANKH-NIPAL3	Cas9-SLCxSLC	562	578	793	571	818	463	1001	311	475
ANKH_1-NPC1_1	ANKH-NPC1	Cas9-SLCxSLC	171	266	208	184	171	62	212	121	124
ANKH_1-OR10A5_1	ANKH-OR10A5	Cas9-SLCxSLC	347	356	506	214	532	263	596	726	202
ANKH_1-OR10H2_1	ANKH-OR10H2	Cas9-SLCxSLC	364	373	456	369	492	249	650	227	82
ANKH_1-OR10V1_1	ANKH-OR10V1	Cas9-SLCxSLC	586	644	806	297	822	447	911	1102	754
ANKH_1-OR12D2_1	ANKH-OR12D2	Cas9-SLCxSLC	1176	1708	1688	1295	1721	1192	1699	1048	591
ANKH_1-OR13C4_1	ANKH-OR13C4	Cas9-SLCxSLC	379	424	422	480	431	544	485	378	392
ANKH_1-OR13H1_1	ANKH-OR13H1	Cas9-SLCxSLC	882	1344	831	1591	1125	2004	926	996	1035
ANKH_1-OR1A1_1	ANKH-OR1A1	Cas9-SLCxSLC	340	658	334	439	308	658	351	310	398
ANKH_1-OR1A2_1	ANKH-OR1A2	Cas9-SLCxSLC	433	846	746	771	703	876	738	512	740
ANKH_1-OR1B1_1	ANKH-OR1B1	Cas9-SLCxSLC	949	913	1125	719	1155	931	1124	1440	1330
ANKH_1-OR1I1_1	ANKH-OR1I1	Cas9-SLCxSLC	561	581	494	483	558	564	444	573	463
ANKH_1-OR2V2_1	ANKH-OR2V2	Cas9-SLCxSLC	632	853	1039	954	1002	1145	1492	241	627
ANKH_1-OR5K4_1	ANKH-OR5K4	Cas9-SLCxSLC	230	233	209	162	108	219	57	347	418
ANKH_1-RHBG_1	ANKH-RHBG	Cas9-SLCxSLC	406	559	324	544	352	343	241	603	316
ANKH_1-SFXN1_1	ANKH-SFXN1	Cas9-SLCxSLC	626	814	644	955	643	1175	677	498	635
ANKH_1-SFXN2_1	ANKH-SFXN2	Cas9-SLCxSLC	213	206	267	179	117	115	206	270	480
ANKH_1-SFXN3_1	ANKH-SFXN3	Cas9-SLCxSLC	104	202	202	82	130	136	177	108	108
ANKH_1-SFXN4_1	ANKH-SFXN4	Cas9-SLCxSLC	568	974	660	1020	487	751	406	747	708
ANKH_1-SFXN5_1	ANKH-SFXN5	Cas9-SLCxSLC	341	422	557	397	647	398	648	282	232
ANKH_1-SLC10A3_1	ANKH-SLC10A3	Cas9-SLCxSLC	407	558	639	646	713	499	806	567	401
ANKH_1-SLC10A4_1	ANKH-SLC10A4	Cas9-SLCxSLC	421	428	531	254	520	340	635	320	363
ANKH_1-SLC10A7_1	ANKH-SLC10A7	Cas9-SLCxSLC	748	784	720	710	929	982	1014	526	1278
ANKH_1-SLC11A2_1	ANKH-SLC11A2	Cas9-SLCxSLC	419	669	518	585	548	443	617	553	525
ANKH_1-SLC12A2_1	ANKH-SLC12A2	Cas9-SLCxSLC	534	690	735	713	621	634	765	645	533
ANKH_1-SLC12A4_1	ANKH-SLC12A4	Cas9-SLCxSLC	351	487	235	308	158	390	97	348	319
ANKH_1-SLC12A6_1	ANKH-SLC12A6	Cas9-SLCxSLC	311	268	396	177	436	169	577	257	266
ANKH_1-SLC12A7_1	ANKH-SLC12A7	Cas9-SLCxSLC	611	685	736	1030	685	1035	759	402	347
ANKH_1-SLC12A8_1	ANKH-SLC12A8	Cas9-SLCxSLC	316	402	245	297	260	418	239	232	549
ANKH_1-SLC12A9_1	ANKH-SLC12A9	Cas9-SLCxSLC	675	772	652	651	581	670	583	950	372
ANKH_1-SLC15A2_1	ANKH-SLC15A2	Cas9-SLCxSLC	238	148	323	119	408	131	334	773	123
ANKH_1-SLC15A4_1	ANKH-SLC15A4	Cas9-SLCxSLC	608	1159	707	828	820	845	761	815	879
ANKH_1-SLC16A1_1	ANKH-SLC16A1	Cas9-SLCxSLC	456	274	286	245	388	278	364	197	492
ANKH_1-SLC16A10_1	ANKH-SLC16A10	Cas9-SLCxSLC	635	1027	845	1213	723	897	778	745	504
ANKH_1-SLC16A13_1	ANKH-SLC16A13	Cas9-SLCxSLC	182	290	154	274	133	310	138	420	28
ANKH_1-SLC16A14_1	ANKH-SLC16A14	Cas9-SLCxSLC	164	454	96	425	95	328	101	272	227
ANKH_1-SLC16A3_1	ANKH-SLC16A3	Cas9-SLCxSLC	326	320	452	363	319	297	290	215	361
ANKH_1-SLC16A5_1	ANKH-SLC16A5	Cas9-SLCxSLC	163	143	85	73	28	61	74	650	840
ANKH_1-SLC16A6_1	ANKH-SLC16A6	Cas9-SLCxSLC	564	985	1003	1263	1055	1335	1422	697	878
ANKH_1-SLC16A7_1	ANKH-SLC16A7	Cas9-SLCxSLC	27	69	55	50	40	34	41	71	50
ANKH_1-SLC16A9_1	ANKH-SLC16A9	Cas9-SLCxSLC	353	638	536	460	431	540	382	789	573
ANKH_1-SLC17A5_1	ANKH-SLC17A5	Cas9-SLCxSLC	204	400	307	339	352	276	389	142	359
ANKH_1-SLC17A9_1	ANKH-SLC17A9	Cas9-SLCxSLC	390	549	565	748	717	576	932	905	396
ANKH_1-SLC18B1_1	ANKH-SLC18B1	Cas9-SLCxSLC	926	816	1180	978	952	778	1026	586	960
ANKH_1-SLC19A1_1	ANKH-SLC19A1	Cas9-SLCxSLC	152	370	156	286	260	307	226	69	171
ANKH_1-SLC19A2_1	ANKH-SLC19A2	Cas9-SLCxSLC	406	279	450	221	461	381	577	377	832
ANKH_1-SLC1A1_1	ANKH-SLC1A1	Cas9-SLCxSLC	312	254	399	324	284	352	299	137	284
ANKH_1-SLC1A3_1	ANKH-SLC1A3	Cas9-SLCxSLC	667	883	680	627	850	401	872	944	950
ANKH_1-SLC1A4_1	ANKH-SLC1A4	Cas9-SLCxSLC	175	497	227	287	237	232	182	30	214
ANKH_1-SLC1A5_1	ANKH-SLC1A5	Cas9-SLCxSLC	326	510	283	341	274	400	221	581	579
ANKH_1-SLC20A1_1	ANKH-SLC20A1	Cas9-SLCxSLC	398	148	485	246	320	164	367	603	111
ANKH_1-SLC20A2_1	ANKH-SLC20A2	Cas9-SLCxSLC	120	145	110	154	195	279	299	43	18
ANKH_1-SLC22A17_1	ANKH-SLC22A17	Cas9-SLCxSLC	232	444	183	465	158	673	144	302	428
ANKH_1-SLC22A18_1	ANKH-SLC22A18	Cas9-SLCxSLC	355	520	642	471	557	414	631	844	1263
ANKH_1-SLC22A23_1	ANKH-SLC22A23	Cas9-SLCxSLC	524	648	783	816	782	779	1063	376	540
ANKH_1-SLC22A31_1	ANKH-SLC22A31	Cas9-SLCxSLC	327	321	195	365	192	150	211	437	39
ANKH_1-SLC22A5_1	ANKH-SLC22A5	Cas9-SLCxSLC	784	861	992	823	775	516	811	1043	1111
ANKH_1-SLC23A2_1	ANKH-SLC23A2	Cas9-SLCxSLC	195	371	293	320	285	582	435	197	513
ANKH_1-SLC24A1_1	ANKH-SLC24A1	Cas9-SLCxSLC	756	789	791	1030	806	944	645	971	518
ANKH_1-SLC25A1_1	ANKH-SLC25A1	Cas9-SLCxSLC	365	667	448	651	511	864	622	417	866
ANKH_1-SLC25A10_1	ANKH-SLC25A10	Cas9-SLCxSLC	532	730	466	568	373	436	392	470	253
ANKH_1-SLC25A11_1	ANKH-SLC25A11	Cas9-SLCxSLC	605	1065	844	895	705	1151	472	432	868
ANKH_1-SLC25A12_1	ANKH-SLC25A12	Cas9-SLCxSLC	724	776	771	552	736	427	800	1424	1243
ANKH_1-SLC25A13_1	ANKH-SLC25A13	Cas9-SLCxSLC	521	582	809	426	965	453	1085	624	262
ANKH_1-SLC25A14_1	ANKH-SLC25A14	Cas9-SLCxSLC	631	476	639	577	663	434	663	497	503
ANKH_1-SLC25A15_1	ANKH-SLC25A15	Cas9-SLCxSLC	477	579	821	467	670	619	1038	618	953
ANKH_1-SLC25A16_1	ANKH-SLC25A16	Cas9-SLCxSLC	432	553	634	580	484	668	525	895	109
ANKH_1-SLC25A17_1	ANKH-SLC25A17	Cas9-SLCxSLC	595	722	581	497	641	504	720	820	935
ANKH_1-SLC25A19_1	ANKH-SLC25A19	Cas9-SLCxSLC	743	860	925	735	810	450	825	647	12
ANKH_1-SLC25A20_1	ANKH-SLC25A20	Cas9-SLCxSLC	160	431	358	298	308	320	632	13	321
ANKH_1-SLC25A21_1	ANKH-SLC25A21	Cas9-SLCxSLC	476	650	452	570	429	691	341	475	588
ANKH_1-SLC25A22_1	ANKH-SLC25A22	Cas9-SLCxSLC	290	417	288	293	261	327	316	556	680
ANKH_1-SLC25A23_1	ANKH-SLC25A23	Cas9-SLCxSLC	390	812	707	644	771	610	594	455	734
ANKH_1-SLC25A24_1	ANKH-SLC25A24	Cas9-SLCxSLC	679	683	691	702	795	673	785	525	411
ANKH_1-SLC25A25_1	ANKH-SLC25A25	Cas9-SLCxSLC	457	935	356	709	159	528	119	488	593
ANKH_1-SLC25A26_1	ANKH-SLC25A26	Cas9-SLCxSLC	471	799	362	341	220	23	37	1001	584
ANKH_1-SLC25A27_1	ANKH-SLC25A27	Cas9-SLCxSLC	455	394	780	433	741	475	824	146	256
ANKH_1-SLC25A28_1	ANKH-SLC25A28	Cas9-SLCxSLC	339	281	382	251	433	285	234	184	385
ANKH_1-SLC25A29_1	ANKH-SLC25A29	Cas9-SLCxSLC	347	607	291	612	182	504	73	163	274
ANKH_1-SLC25A3_1	ANKH-SLC25A3	Cas9-SLCxSLC	318	526	46	56	8	6	4	642	956
ANKH_1-SLC25A30_1	ANKH-SLC25A30	Cas9-SLCxSLC	546	832	734	625	459	568	382	654	513
ANKH_1-SLC25A32_1	ANKH-SLC25A32	Cas9-SLCxSLC	299	715	440	697	356	684	412	973	705
ANKH_1-SLC25A33_1	ANKH-SLC25A33	Cas9-SLCxSLC	324	476	555	424	451	658	383	122	482
ANKH_1-SLC25A36_1	ANKH-SLC25A36	Cas9-SLCxSLC	829	1141	941	1150	1005	1200	771	508	829
ANKH_1-SLC25A37_1	ANKH-SLC25A37	Cas9-SLCxSLC	130	171	79	16	13	14	9	473	320
ANKH_1-SLC25A38_1	ANKH-SLC25A38	Cas9-SLCxSLC	697	602	934	607	932	451	1028	425	169
ANKH_1-SLC25A39_1	ANKH-SLC25A39	Cas9-SLCxSLC	406	485	657	461	555	500	420	710	67
ANKH_1-SLC25A4_1	ANKH-SLC25A4	Cas9-SLCxSLC	653	645	947	583	792	645	804	865	570
ANKH_1-SLC25A40_1	ANKH-SLC25A40	Cas9-SLCxSLC	237	473	275	331	227	602	389	481	840
ANKH_1-SLC25A42_1	ANKH-SLC25A42	Cas9-SLCxSLC	873	975	1334	1019	1471	1094	1568	433	732
ANKH_1-SLC25A43_1	ANKH-SLC25A43	Cas9-SLCxSLC	598	775	808	824	813	1024	796	414	898
ANKH_1-SLC25A44_1	ANKH-SLC25A44	Cas9-SLCxSLC	629	625	570	508	573	503	412	530	774
ANKH_1-SLC25A45_1	ANKH-SLC25A45	Cas9-SLCxSLC	203	565	221	444	387	722	192	495	401
ANKH_1-SLC25A46_1	ANKH-SLC25A46	Cas9-SLCxSLC	374	473	582	546	502	653	761	472	245
ANKH_1-SLC25A48_1	ANKH-SLC25A48	Cas9-SLCxSLC	190	467	185	267	193	272	242	226	273
ANKH_1-SLC25A5_1	ANKH-SLC25A5	Cas9-SLCxSLC	84	175	67	143	46	131	12	291	48
ANKH_1-SLC25A51_1	ANKH-SLC25A51	Cas9-SLCxSLC	279	339	233	316	191	305	249	122	187
ANKH_1-SLC25A53_1	ANKH-SLC25A53	Cas9-SLCxSLC	390	492	417	184	259	258	272	92	573
ANKH_1-SLC25A6_1	ANKH-SLC25A6	Cas9-SLCxSLC	375	509	506	557	367	491	249	153	216
ANKH_1-SLC26A11_1	ANKH-SLC26A11	Cas9-SLCxSLC	562	509	543	401	475	367	498	430	308
ANKH_1-SLC26A2_1	ANKH-SLC26A2	Cas9-SLCxSLC	513	1129	427	910	184	789	114	637	704
ANKH_1-SLC26A6_1	ANKH-SLC26A6	Cas9-SLCxSLC	444	596	471	712	485	776	439	798	694
ANKH_1-SLC27A1_1	ANKH-SLC27A1	Cas9-SLCxSLC	444	838	411	824	404	643	423	593	101
ANKH_1-SLC27A2_1	ANKH-SLC27A2	Cas9-SLCxSLC	355	438	697	533	871	587	1438	221	185
ANKH_1-SLC27A3_1	ANKH-SLC27A3	Cas9-SLCxSLC	87	248	122	347	49	258	16	393	19
ANKH_1-SLC27A4_1	ANKH-SLC27A4	Cas9-SLCxSLC	296	384	506	482	365	462	597	173	475
ANKH_1-SLC27A5_1	ANKH-SLC27A5	Cas9-SLCxSLC	260	323	296	217	248	138	196	359	506
ANKH_1-SLC27A6_1	ANKH-SLC27A6	Cas9-SLCxSLC	330	726	194	549	163	716	83	299	448
ANKH_1-SLC29A1_1	ANKH-SLC29A1	Cas9-SLCxSLC	145	493	167	259	84	255	106	147	142
ANKH_1-SLC29A2_1	ANKH-SLC29A2	Cas9-SLCxSLC	148	340	207	316	163	186	221	389	479
ANKH_1-SLC29A3_1	ANKH-SLC29A3	Cas9-SLCxSLC	403	236	271	337	332	249	318	103	413
ANKH_1-SLC29A4_1	ANKH-SLC29A4	Cas9-SLCxSLC	99	250	103	137	109	150	39	192	91
ANKH_1-SLC2A1_1	ANKH-SLC2A1	Cas9-SLCxSLC	209	373	338	297	286	307	147	262	425
ANKH_1-SLC2A11_1	ANKH-SLC2A11	Cas9-SLCxSLC	243	487	206	335	287	229	560	206	97
ANKH_1-SLC2A13_1	ANKH-SLC2A13	Cas9-SLCxSLC	458	627	750	753	826	386	906	376	1064
ANKH_1-SLC2A3_1	ANKH-SLC2A3	Cas9-SLCxSLC	747	1006	797	737	917	599	1427	461	846
ANKH_1-SLC2A6_1	ANKH-SLC2A6	Cas9-SLCxSLC	315	752	407	744	291	747	300	427	258
ANKH_1-SLC2A8_1	ANKH-SLC2A8	Cas9-SLCxSLC	641	706	825	781	749	1158	930	364	574
ANKH_1-SLC30A1_1	ANKH-SLC30A1	Cas9-SLCxSLC	443	249	529	128	488	115	535	622	71
ANKH_1-SLC30A3_1	ANKH-SLC30A3	Cas9-SLCxSLC	32	46	23	6	25	13	14	0	20
ANKH_1-SLC30A4_1	ANKH-SLC30A4	Cas9-SLCxSLC	642	525	837	462	816	400	665	456	120
ANKH_1-SLC30A5_1	ANKH-SLC30A5	Cas9-SLCxSLC	295	512	320	362	295	422	218	308	187
ANKH_1-SLC30A6_1	ANKH-SLC30A6	Cas9-SLCxSLC	381	835	386	412	466	501	601	332	677
ANKH_1-SLC30A7_1	ANKH-SLC30A7	Cas9-SLCxSLC	700	758	951	928	917	1168	972	598	238
ANKH_1-SLC30A9_1	ANKH-SLC30A9	Cas9-SLCxSLC	402	283	278	273	163	28	38	663	353
ANKH_1-SLC31A1_1	ANKH-SLC31A1	Cas9-SLCxSLC	706	852	892	860	877	589	1026	577	643
ANKH_1-SLC31A2_1	ANKH-SLC31A2	Cas9-SLCxSLC	279	436	534	414	384	761	389	328	297
ANKH_1-SLC33A1_1	ANKH-SLC33A1	Cas9-SLCxSLC	567	594	344	508	474	275	550	575	455
ANKH_1-SLC35A1_1	ANKH-SLC35A1	Cas9-SLCxSLC	577	1131	530	811	497	710	490	930	539
ANKH_1-SLC35A2_1	ANKH-SLC35A2	Cas9-SLCxSLC	427	534	404	590	373	704	141	406	445
ANKH_1-SLC35A3_1	ANKH-SLC35A3	Cas9-SLCxSLC	118	142	111	60	46	39	34	438	174
ANKH_1-SLC35A4_1	ANKH-SLC35A4	Cas9-SLCxSLC	722	736	1023	711	1246	642	1294	647	446
ANKH_1-SLC35A5_1	ANKH-SLC35A5	Cas9-SLCxSLC	399	657	886	442	928	445	707	815	1076
ANKH_1-SLC35B1_1	ANKH-SLC35B1	Cas9-SLCxSLC	285	346	171	177	93	138	77	471	453
ANKH_1-SLC35B2_1	ANKH-SLC35B2	Cas9-SLCxSLC	246	507	343	448	284	342	300	267	434
ANKH_1-SLC35B3_1	ANKH-SLC35B3	Cas9-SLCxSLC	351	558	629	622	739	929	867	500	568
ANKH_1-SLC35B4_1	ANKH-SLC35B4	Cas9-SLCxSLC	491	726	641	836	652	689	889	866	760
ANKH_1-SLC35C1_1	ANKH-SLC35C1	Cas9-SLCxSLC	339	501	796	385	821	477	1096	225	374
ANKH_1-SLC35C2_1	ANKH-SLC35C2	Cas9-SLCxSLC	239	527	349	485	418	662	675	325	444
ANKH_1-SLC35D1_1	ANKH-SLC35D1	Cas9-SLCxSLC	581	698	682	653	976	621	1169	433	436
ANKH_1-SLC35D2_1	ANKH-SLC35D2	Cas9-SLCxSLC	460	589	528	527	426	409	317	512	135
ANKH_1-SLC35E1_1	ANKH-SLC35E1	Cas9-SLCxSLC	567	778	625	667	604	667	1214	998	830
ANKH_1-SLC35E2A_1	ANKH-SLC35E2A	Cas9-SLCxSLC	575	1307	830	992	811	1147	736	704	768
ANKH_1-SLC35E2B_1	ANKH-SLC35E2B	Cas9-SLCxSLC	589	1380	391	1283	329	1373	304	386	629
ANKH_1-SLC35E3_1	ANKH-SLC35E3	Cas9-SLCxSLC	194	427	475	542	447	437	485	220	226
ANKH_1-SLC35E4_1	ANKH-SLC35E4	Cas9-SLCxSLC	266	279	375	418	251	404	278	166	428
ANKH_1-SLC35F2_1	ANKH-SLC35F2	Cas9-SLCxSLC	443	569	593	441	581	467	325	551	663
ANKH_1-SLC35F3_1	ANKH-SLC35F3	Cas9-SLCxSLC	154	528	82	551	62	510	7	333	211
ANKH_1-SLC35F5_1	ANKH-SLC35F5	Cas9-SLCxSLC	546	603	615	510	729	669	885	454	804
ANKH_1-SLC35F6_1	ANKH-SLC35F6	Cas9-SLCxSLC	281	445	329	644	351	800	457	842	743
ANKH_1-SLC35G1_1	ANKH-SLC35G1	Cas9-SLCxSLC	271	501	346	404	390	496	296	161	635
ANKH_1-SLC35G2_1	ANKH-SLC35G2	Cas9-SLCxSLC	574	604	856	459	883	379	910	562	525
ANKH_1-SLC36A1_1	ANKH-SLC36A1	Cas9-SLCxSLC	131	152	176	76	121	56	106	86	76
ANKH_1-SLC36A4_1	ANKH-SLC36A4	Cas9-SLCxSLC	447	606	869	301	1027	512	1414	269	314
ANKH_1-SLC37A1_1	ANKH-SLC37A1	Cas9-SLCxSLC	361	200	271	152	453	54	460	69	311
ANKH_1-SLC37A2_1	ANKH-SLC37A2	Cas9-SLCxSLC	618	661	758	865	811	1130	1249	613	469
ANKH_1-SLC37A3_1	ANKH-SLC37A3	Cas9-SLCxSLC	339	451	345	321	327	279	245	193	115
ANKH_1-SLC37A4_1	ANKH-SLC37A4	Cas9-SLCxSLC	214	371	298	391	330	299	325	707	824
ANKH_1-SLC38A1_1	ANKH-SLC38A1	Cas9-SLCxSLC	280	409	337	410	474	381	546	251	426
ANKH_1-SLC38A10_1	ANKH-SLC38A10	Cas9-SLCxSLC	417	552	452	540	339	413	311	317	526
ANKH_1-SLC38A2_1	ANKH-SLC38A2	Cas9-SLCxSLC	517	735	501	343	238	249	195	896	1161
ANKH_1-SLC38A3_1	ANKH-SLC38A3	Cas9-SLCxSLC	244	444	354	241	354	176	297	315	94
ANKH_1-SLC38A5_1	ANKH-SLC38A5	Cas9-SLCxSLC	447	500	493	373	524	324	637	511	989
ANKH_1-SLC38A6_1	ANKH-SLC38A6	Cas9-SLCxSLC	690	706	738	859	720	1019	908	737	683
ANKH_1-SLC38A7_1	ANKH-SLC38A7	Cas9-SLCxSLC	220	533	373	469	386	511	399	592	511
ANKH_1-SLC38A9_1	ANKH-SLC38A9	Cas9-SLCxSLC	493	640	582	495	704	456	705	659	685
ANKH_1-SLC39A1_1	ANKH-SLC39A1	Cas9-SLCxSLC	868	1020	1347	1219	1245	1052	1135	760	643
ANKH_1-SLC39A10_1	ANKH-SLC39A10	Cas9-SLCxSLC	148	312	73	77	70	68	91	439	275
ANKH_1-SLC39A11_1	ANKH-SLC39A11	Cas9-SLCxSLC	279	412	298	282	301	243	418	139	443
ANKH_1-SLC39A13_1	ANKH-SLC39A13	Cas9-SLCxSLC	570	746	596	855	548	689	583	502	683
ANKH_1-SLC39A14_1	ANKH-SLC39A14	Cas9-SLCxSLC	450	485	453	433	355	283	203	334	1001
ANKH_1-SLC39A3_1	ANKH-SLC39A3	Cas9-SLCxSLC	494	299	454	336	721	433	980	260	300
ANKH_1-SLC39A4_1	ANKH-SLC39A4	Cas9-SLCxSLC	676	568	792	560	554	397	451	552	643
ANKH_1-SLC39A6_1	ANKH-SLC39A6	Cas9-SLCxSLC	541	689	499	857	621	798	579	259	1140
ANKH_1-SLC39A7_1	ANKH-SLC39A7	Cas9-SLCxSLC	230	432	111	308	116	169	46	328	532
ANKH_1-SLC39A8_1	ANKH-SLC39A8	Cas9-SLCxSLC	253	164	322	180	314	179	200	198	157
ANKH_1-SLC39A9_1	ANKH-SLC39A9	Cas9-SLCxSLC	414	458	411	494	391	294	384	282	321
ANKH_1-SLC3A2_1	ANKH-SLC3A2	Cas9-SLCxSLC	304	552	295	445	240	284	146	319	373
ANKH_1-SLC41A1_1	ANKH-SLC41A1	Cas9-SLCxSLC	249	341	284	291	151	136	104	87	224
ANKH_1-SLC41A2_1	ANKH-SLC41A2	Cas9-SLCxSLC	327	392	395	282	521	275	588	379	304
ANKH_1-SLC41A3_1	ANKH-SLC41A3	Cas9-SLCxSLC	258	371	103	386	84	281	169	252	490
ANKH_1-SLC43A1_1	ANKH-SLC43A1	Cas9-SLCxSLC	301	681	519	431	678	362	863	777	598
ANKH_1-SLC43A2_1	ANKH-SLC43A2	Cas9-SLCxSLC	390	680	562	826	436	744	468	114	407
ANKH_1-SLC43A3_1	ANKH-SLC43A3	Cas9-SLCxSLC	400	907	579	901	711	875	833	339	451
ANKH_1-SLC44A1_1	ANKH-SLC44A1	Cas9-SLCxSLC	492	514	997	422	905	387	992	370	379
ANKH_1-SLC44A2_1	ANKH-SLC44A2	Cas9-SLCxSLC	605	766	980	939	1127	743	1360	1073	630
ANKH_1-SLC44A3_1	ANKH-SLC44A3	Cas9-SLCxSLC	198	649	288	688	304	440	413	382	444
ANKH_1-SLC44A5_1	ANKH-SLC44A5	Cas9-SLCxSLC	429	240	649	221	611	265	486	442	1036
ANKH_1-SLC45A1_1	ANKH-SLC45A1	Cas9-SLCxSLC	311	248	417	277	372	161	428	168	176
ANKH_1-SLC45A3_1	ANKH-SLC45A3	Cas9-SLCxSLC	252	603	441	654	404	569	649	173	195
ANKH_1-SLC45A4_1	ANKH-SLC45A4	Cas9-SLCxSLC	342	519	395	623	345	586	475	605	421
ANKH_1-SLC46A1_1	ANKH-SLC46A1	Cas9-SLCxSLC	366	278	449	239	470	146	560	47	134
ANKH_1-SLC48A1_1	ANKH-SLC48A1	Cas9-SLCxSLC	361	535	435	639	409	788	535	392	581
ANKH_1-SLC49A3_1	ANKH-SLC49A3	Cas9-SLCxSLC	695	834	778	742	523	531	710	325	351
ANKH_1-SLC4A11_1	ANKH-SLC4A11	Cas9-SLCxSLC	247	312	282	273	312	273	249	471	471
ANKH_1-SLC4A2_1	ANKH-SLC4A2	Cas9-SLCxSLC	429	593	518	479	467	374	552	449	706
ANKH_1-SLC4A3_1	ANKH-SLC4A3	Cas9-SLCxSLC	96	242	94	232	116	194	38	130	90
ANKH_1-SLC4A7_1	ANKH-SLC4A7	Cas9-SLCxSLC	341	588	215	299	65	181	135	1057	750
ANKH_1-SLC50A1_1	ANKH-SLC50A1	Cas9-SLCxSLC	226	344	195	306	134	283	98	292	343
ANKH_1-SLC52A2_1	ANKH-SLC52A2	Cas9-SLCxSLC	622	387	1054	736	1068	790	1422	213	533
ANKH_1-SLC52A3_1	ANKH-SLC52A3	Cas9-SLCxSLC	405	369	492	425	505	328	363	324	495
ANKH_1-SLC5A3_1	ANKH-SLC5A3	Cas9-SLCxSLC	314	410	371	429	330	545	349	237	759
ANKH_1-SLC5A6_1	ANKH-SLC5A6	Cas9-SLCxSLC	478	416	628	449	748	410	822	470	377
ANKH_1-SLC66A1_1	ANKH-SLC66A1	Cas9-SLCxSLC	340	596	487	445	539	364	1052	463	442
ANKH_1-SLC66A2_1	ANKH-SLC66A2	Cas9-SLCxSLC	688	1112	838	1208	709	1183	700	636	783
ANKH_1-SLC66A3_1	ANKH-SLC66A3	Cas9-SLCxSLC	452	576	486	709	497	694	521	205	330
ANKH_1-SLC66A4_1	ANKH-SLC66A4	Cas9-SLCxSLC	484	794	814	636	617	466	955	800	394
ANKH_1-SLC66A5_1	ANKH-SLC66A5	Cas9-SLCxSLC	253	761	397	564	273	552	134	225	587
ANKH_1-SLC6A16_1	ANKH-SLC6A16	Cas9-SLCxSLC	479	623	620	452	633	385	541	387	512
ANKH_1-SLC6A17_1	ANKH-SLC6A17	Cas9-SLCxSLC	606	1002	635	748	780	667	992	744	934
ANKH_1-SLC6A20_1	ANKH-SLC6A20	Cas9-SLCxSLC	148	374	237	277	360	323	459	184	247
ANKH_1-SLC6A6_1	ANKH-SLC6A6	Cas9-SLCxSLC	503	658	825	543	818	841	781	289	668
ANKH_1-SLC6A8_1	ANKH-SLC6A8	Cas9-SLCxSLC	598	960	867	813	812	942	730	596	828
ANKH_1-SLC6A9_1	ANKH-SLC6A9	Cas9-SLCxSLC	518	584	657	532	845	353	861	213	358
ANKH_1-SLC7A1_1	ANKH-SLC7A1	Cas9-SLCxSLC	74	113	16	30	0	0	1	43	171
ANKH_1-SLC7A11_1	ANKH-SLC7A11	Cas9-SLCxSLC	221	269	343	269	443	321	668	311	861
ANKH_1-SLC7A2_1	ANKH-SLC7A2	Cas9-SLCxSLC	436	657	512	783	301	622	206	335	466
ANKH_1-SLC7A5_1	ANKH-SLC7A5	Cas9-SLCxSLC	249	470	543	414	586	379	545	321	585
ANKH_1-SLC7A6_1	ANKH-SLC7A6	Cas9-SLCxSLC	376	388	445	432	487	161	621	80	202
ANKH_1-SLC7A8_1	ANKH-SLC7A8	Cas9-SLCxSLC	369	774	392	626	575	509	615	471	556
ANKH_1-SLC8A2_1	ANKH-SLC8A2	Cas9-SLCxSLC	315	376	552	439	416	326	485	252	213
ANKH_1-SLC8B1_1	ANKH-SLC8B1	Cas9-SLCxSLC	684	975	796	850	884	877	985	817	801
ANKH_1-SLC9A1_1	ANKH-SLC9A1	Cas9-SLCxSLC	304	293	307	255	204	336	150	294	64
ANKH_1-SLC9A5_1	ANKH-SLC9A5	Cas9-SLCxSLC	310	277	471	281	346	280	299	227	162
ANKH_1-SLC9A6_1	ANKH-SLC9A6	Cas9-SLCxSLC	576	577	619	551	705	530	952	199	134
ANKH_1-SLC9A7_1	ANKH-SLC9A7	Cas9-SLCxSLC	701	957	836	786	758	775	1121	889	716
ANKH_1-SLC9A8_1	ANKH-SLC9A8	Cas9-SLCxSLC	486	672	724	784	637	697	753	580	910
ANKH_1-SLC9B2_1	ANKH-SLC9B2	Cas9-SLCxSLC	664	887	859	975	700	1015	768	1216	911
ANKH_1-SLCO1B3_1	ANKH-SLCO1B3	Cas9-SLCxSLC	673	1021	855	859	781	866	1098	1465	905
ANKH_1-SLCO3A1_1	ANKH-SLCO3A1	Cas9-SLCxSLC	489	493	434	464	421	427	391	80	239
ANKH_1-SLCO4A1_1	ANKH-SLCO4A1	Cas9-SLCxSLC	103	92	175	61	129	11	126	108	78
ANKH_1-SPNS1_1	ANKH-SPNS1	Cas9-SLCxSLC	130	249	62	183	19	131	10	102	154
ANKH_1-TMEM104_1	ANKH-TMEM104	Cas9-SLCxSLC	499	675	585	483	489	252	311	699	1358
ANKH_1-TMEM144_1	ANKH-TMEM144	Cas9-SLCxSLC	375	883	659	764	631	610	826	366	328
ANKH_1-TMEM165_1	ANKH-TMEM165	Cas9-SLCxSLC	231	476	222	410	439	428	293	204	206
ANKH_1-TMEM241_1	ANKH-TMEM241	Cas9-SLCxSLC	648	474	1043	533	1116	455	1264	383	439
ANKH_1-UCP2_1	ANKH-UCP2	Cas9-SLCxSLC	185	266	378	141	252	108	174	125	137
ANKH_1-UNC93B1_1	ANKH-UNC93B1	Cas9-SLCxSLC	176	241	239	266	210	271	190	340	554
ANKH_1-XPR1_1	ANKH-XPR1	Cas9-SLCxSLC	429	480	437	599	390	622	609	927	104
ANKH_2-ANKH_2	ANKH-ANKH	Cas9-SLCxSLC	5	10	5	12	6	15	4	3	21
ANKH_2-CLN3_2	ANKH-CLN3	Cas9-SLCxSLC	968	1348	1310	1154	1364	1138	1434	698	818
ANKH_2-DIRC2_2	ANKH-DIRC2	Cas9-SLCxSLC	839	818	751	665	586	632	705	711	928
ANKH_2-FLVCR1_2	ANKH-FLVCR1	Cas9-SLCxSLC	655	859	698	992	772	921	741	769	447
ANKH_2-LETM1_2	ANKH-LETM1	Cas9-SLCxSLC	1040	1594	396	394	210	135	151	1446	527
ANKH_2-LETM2_2	ANKH-LETM2	Cas9-SLCxSLC	1308	1288	1076	1232	1163	1225	995	690	523
ANKH_2-LETMD1_2	ANKH-LETMD1	Cas9-SLCxSLC	714	1065	634	949	702	1066	679	467	203
ANKH_2-MAGT1_2	ANKH-MAGT1	Cas9-SLCxSLC	786	921	635	712	485	766	281	567	662
ANKH_2-MFSD1_2	ANKH-MFSD1	Cas9-SLCxSLC	1243	1434	1141	1244	1164	1835	1177	1390	1302
ANKH_2-MFSD10_2	ANKH-MFSD10	Cas9-SLCxSLC	682	604	832	820	876	629	1130	336	221
ANKH_2-MFSD11_2	ANKH-MFSD11	Cas9-SLCxSLC	645	909	873	836	1002	760	1342	1470	1250
ANKH_2-MFSD12_2	ANKH-MFSD12	Cas9-SLCxSLC	886	1165	1028	1170	797	1333	609	757	945
ANKH_2-MFSD13A_2	ANKH-MFSD13A	Cas9-SLCxSLC	620	1290	613	989	460	904	452	971	774
ANKH_2-MFSD14A_2	ANKH-MFSD14A	Cas9-SLCxSLC	855	1055	951	1216	927	1361	1257	700	927
ANKH_2-MFSD14B_2	ANKH-MFSD14B	Cas9-SLCxSLC	560	875	652	857	712	915	1005	344	321
ANKH_2-MFSD2A_2	ANKH-MFSD2A	Cas9-SLCxSLC	419	914	460	751	504	838	601	677	402
ANKH_2-MFSD2B_2	ANKH-MFSD2B	Cas9-SLCxSLC	864	1050	792	1164	753	1336	781	813	769
ANKH_2-MFSD3_2	ANKH-MFSD3	Cas9-SLCxSLC	400	584	530	489	424	424	479	560	539
ANKH_2-MFSD4B_2	ANKH-MFSD4B	Cas9-SLCxSLC	707	814	712	599	665	820	643	262	239
ANKH_2-MFSD5_2	ANKH-MFSD5	Cas9-SLCxSLC	359	1019	700	1183	717	1157	766	734	1194
ANKH_2-MFSD6_2	ANKH-MFSD6	Cas9-SLCxSLC	770	1096	1051	1169	928	1222	1103	346	925
ANKH_2-MFSD8_2	ANKH-MFSD8	Cas9-SLCxSLC	738	1209	966	760	1179	959	1216	1025	1352
ANKH_2-MFSD9_2	ANKH-MFSD9	Cas9-SLCxSLC	680	831	1046	1244	1061	1148	1544	436	628
ANKH_2-MPC1_2	ANKH-MPC1	Cas9-SLCxSLC	733	1122	1340	1000	1289	878	1309	1141	562
ANKH_2-MPC2_2	ANKH-MPC2	Cas9-SLCxSLC	1043	877	1480	1093	1285	700	1226	1149	197
ANKH_2-MTCH1_2	ANKH-MTCH1	Cas9-SLCxSLC	710	817	592	734	622	791	580	892	817
ANKH_2-MTCH2_2	ANKH-MTCH2	Cas9-SLCxSLC	1238	1827	702	876	382	162	266	984	1447
ANKH_2-NIPA1_2	ANKH-NIPA1	Cas9-SLCxSLC	1072	1319	1461	1352	1434	1317	1223	816	1384
ANKH_2-NIPA2_2	ANKH-NIPA2	Cas9-SLCxSLC	804	1407	1040	1619	1084	1588	932	620	476
ANKH_2-NIPAL1_2	ANKH-NIPAL1	Cas9-SLCxSLC	348	603	471	351	409	403	382	482	897
ANKH_2-NIPAL2_2	ANKH-NIPAL2	Cas9-SLCxSLC	1099	1825	1563	1452	1685	1363	2270	1080	1309
ANKH_2-NIPAL3_2	ANKH-NIPAL3	Cas9-SLCxSLC	667	937	728	896	1004	968	1257	891	803
ANKH_2-NPC1_2	ANKH-NPC1	Cas9-SLCxSLC	823	731	881	511	775	415	907	1005	1069
ANKH_2-OR10A5_1	ANKH-OR10A5	Cas9-SLCxSLC	382	317	199	355	198	373	184	488	404
ANKH_2-OR10H2_1	ANKH-OR10H2	Cas9-SLCxSLC	989	972	1159	1020	1233	808	851	503	639
ANKH_2-OR10V1_1	ANKH-OR10V1	Cas9-SLCxSLC	1020	1344	1077	1392	1113	1391	1130	1503	1431
ANKH_2-OR12D2_1	ANKH-OR12D2	Cas9-SLCxSLC	900	933	1352	785	1216	818	1293	1114	435
ANKH_2-OR13C4_1	ANKH-OR13C4	Cas9-SLCxSLC	549	647	959	711	1122	676	1249	693	443
ANKH_2-OR13H1_1	ANKH-OR13H1	Cas9-SLCxSLC	1329	1664	1410	1866	1612	1487	1464	1146	876
ANKH_2-OR1A1_1	ANKH-OR1A1	Cas9-SLCxSLC	662	1046	1639	979	1604	1031	1579	867	293
ANKH_2-OR1A2_1	ANKH-OR1A2	Cas9-SLCxSLC	564	887	710	602	769	662	815	623	339
ANKH_2-OR1B1_1	ANKH-OR1B1	Cas9-SLCxSLC	907	1187	938	1292	831	1183	834	1270	800
ANKH_2-OR1I1_1	ANKH-OR1I1	Cas9-SLCxSLC	659	1089	927	1078	1008	1325	1121	661	783
ANKH_2-OR2V2_1	ANKH-OR2V2	Cas9-SLCxSLC	1167	1502	1465	1949	1559	2281	1972	1226	567
ANKH_2-OR5K4_1	ANKH-OR5K4	Cas9-SLCxSLC	618	614	552	345	427	253	371	1109	1073
ANKH_2-RHBG_2	ANKH-RHBG	Cas9-SLCxSLC	929	977	977	801	919	913	896	1023	739
ANKH_2-SFXN1_2	ANKH-SFXN1	Cas9-SLCxSLC	660	998	921	1108	944	1032	1006	530	375
ANKH_2-SFXN2_2	ANKH-SFXN2	Cas9-SLCxSLC	852	793	584	361	569	479	692	772	507
ANKH_2-SFXN3_2	ANKH-SFXN3	Cas9-SLCxSLC	480	483	496	542	627	392	534	311	438
ANKH_2-SFXN4_2	ANKH-SFXN4	Cas9-SLCxSLC	818	877	935	789	975	765	1291	372	902
ANKH_2-SFXN5_2	ANKH-SFXN5	Cas9-SLCxSLC	888	1765	1075	1551	1479	1551	1873	874	1209
ANKH_2-SLC10A3_2	ANKH-SLC10A3	Cas9-SLCxSLC	715	1096	1135	1120	1200	1209	1175	528	263
ANKH_2-SLC10A4_2	ANKH-SLC10A4	Cas9-SLCxSLC	596	878	732	571	753	491	894	839	579
ANKH_2-SLC10A7_2	ANKH-SLC10A7	Cas9-SLCxSLC	978	1069	1178	945	1433	984	1688	756	531
ANKH_2-SLC11A2_2	ANKH-SLC11A2	Cas9-SLCxSLC	461	719	614	849	620	759	762	558	482
ANKH_2-SLC12A2_2	ANKH-SLC12A2	Cas9-SLCxSLC	1080	1588	1302	1608	1178	1267	1276	814	1289
ANKH_2-SLC12A4_2	ANKH-SLC12A4	Cas9-SLCxSLC	588	733	786	875	762	875	584	1129	522
ANKH_2-SLC12A6_2	ANKH-SLC12A6	Cas9-SLCxSLC	1142	1586	1430	1404	1542	1516	1658	807	625
ANKH_2-SLC12A7_2	ANKH-SLC12A7	Cas9-SLCxSLC	527	858	702	833	454	1016	343	519	413
ANKH_2-SLC12A8_2	ANKH-SLC12A8	Cas9-SLCxSLC	1090	1179	1060	1305	897	1417	952	841	925
ANKH_2-SLC12A9_2	ANKH-SLC12A9	Cas9-SLCxSLC	389	680	470	607	647	745	900	354	460
ANKH_2-SLC15A2_2	ANKH-SLC15A2	Cas9-SLCxSLC	938	1122	1493	977	1664	1216	1721	1247	2020
ANKH_2-SLC15A4_2	ANKH-SLC15A4	Cas9-SLCxSLC	929	1864	1413	1907	1565	1324	1806	1228	1644
ANKH_2-SLC16A1_2	ANKH-SLC16A1	Cas9-SLCxSLC	850	1620	767	1410	978	1205	1235	829	653
ANKH_2-SLC16A10_2	ANKH-SLC16A10	Cas9-SLCxSLC	849	827	1321	1033	1032	1019	1073	1010	1017
ANKH_2-SLC16A13_2	ANKH-SLC16A13	Cas9-SLCxSLC	791	871	1111	889	1194	1104	1630	771	407
ANKH_2-SLC16A14_2	ANKH-SLC16A14	Cas9-SLCxSLC	592	1271	965	972	789	928	772	993	888
ANKH_2-SLC16A3_2	ANKH-SLC16A3	Cas9-SLCxSLC	813	1320	1001	926	641	1125	622	340	658
ANKH_2-SLC16A5_2	ANKH-SLC16A5	Cas9-SLCxSLC	672	1147	1260	1192	1155	1081	1174	791	419
ANKH_2-SLC16A6_2	ANKH-SLC16A6	Cas9-SLCxSLC	683	972	1045	877	828	804	998	382	696
ANKH_2-SLC16A7_2	ANKH-SLC16A7	Cas9-SLCxSLC	1348	1473	1652	1751	1688	1780	1688	1350	997
ANKH_2-SLC16A9_2	ANKH-SLC16A9	Cas9-SLCxSLC	761	902	1262	935	1150	1094	1317	1179	1060
ANKH_2-SLC17A5_2	ANKH-SLC17A5	Cas9-SLCxSLC	730	823	853	847	630	637	526	937	1412
ANKH_2-SLC17A9_2	ANKH-SLC17A9	Cas9-SLCxSLC	1058	1327	1293	1013	938	1220	1028	402	786
ANKH_2-SLC18B1_2	ANKH-SLC18B1	Cas9-SLCxSLC	1110	1377	1793	1274	1788	1249	2309	910	1221
ANKH_2-SLC19A1_2	ANKH-SLC19A1	Cas9-SLCxSLC	478	974	665	844	673	575	699	322	485
ANKH_2-SLC19A2_2	ANKH-SLC19A2	Cas9-SLCxSLC	1342	1734	1675	2032	1697	2100	2063	1074	724
ANKH_2-SLC1A1_2	ANKH-SLC1A1	Cas9-SLCxSLC	1161	1530	1268	1799	1185	1694	1041	713	1099
ANKH_2-SLC1A3_2	ANKH-SLC1A3	Cas9-SLCxSLC	527	939	644	843	794	880	735	745	262
ANKH_2-SLC1A4_2	ANKH-SLC1A4	Cas9-SLCxSLC	768	996	995	1045	1013	1337	814	911	1351
ANKH_2-SLC1A5_2	ANKH-SLC1A5	Cas9-SLCxSLC	1024	1446	1287	1362	1406	1639	1228	923	980
ANKH_2-SLC20A1_2	ANKH-SLC20A1	Cas9-SLCxSLC	689	1070	886	1374	965	1353	964	681	1324
ANKH_2-SLC20A2_2	ANKH-SLC20A2	Cas9-SLCxSLC	1175	1642	1358	1560	1111	1319	926	1372	658
ANKH_2-SLC22A17_2	ANKH-SLC22A17	Cas9-SLCxSLC	1144	1557	1457	2052	2069	2607	2740	1026	1175
ANKH_2-SLC22A18_2	ANKH-SLC22A18	Cas9-SLCxSLC	1064	1146	1100	1124	1192	1334	1157	709	1110
ANKH_2-SLC22A23_2	ANKH-SLC22A23	Cas9-SLCxSLC	981	1196	1483	1592	1457	1505	1252	807	1043
ANKH_2-SLC22A31_2	ANKH-SLC22A31	Cas9-SLCxSLC	865	934	1239	1081	1474	829	1622	1700	656
ANKH_2-SLC22A5_2	ANKH-SLC22A5	Cas9-SLCxSLC	652	899	862	891	1060	952	947	556	261
ANKH_2-SLC23A2_2	ANKH-SLC23A2	Cas9-SLCxSLC	607	915	870	1013	766	846	905	234	483
ANKH_2-SLC24A1_2	ANKH-SLC24A1	Cas9-SLCxSLC	280	328	396	454	377	535	600	1016	162
ANKH_2-SLC25A1_2	ANKH-SLC25A1	Cas9-SLCxSLC	853	1155	1049	1300	1264	1276	1632	425	404
ANKH_2-SLC25A10_2	ANKH-SLC25A10	Cas9-SLCxSLC	823	902	921	766	802	420	988	489	726
ANKH_2-SLC25A11_2	ANKH-SLC25A11	Cas9-SLCxSLC	638	647	758	808	760	755	733	633	852
ANKH_2-SLC25A12_2	ANKH-SLC25A12	Cas9-SLCxSLC	1047	1497	1111	1564	1078	1847	1190	1134	785
ANKH_2-SLC25A13_2	ANKH-SLC25A13	Cas9-SLCxSLC	563	615	678	702	591	466	354	429	234
ANKH_2-SLC25A14_2	ANKH-SLC25A14	Cas9-SLCxSLC	637	809	705	1048	594	1056	701	833	562
ANKH_2-SLC25A15_2	ANKH-SLC25A15	Cas9-SLCxSLC	560	741	476	725	409	760	649	574	249
ANKH_2-SLC25A16_2	ANKH-SLC25A16	Cas9-SLCxSLC	600	1117	1051	1125	939	1270	784	842	587
ANKH_2-SLC25A17_2	ANKH-SLC25A17	Cas9-SLCxSLC	974	1380	745	1539	795	1403	761	856	1050
ANKH_2-SLC25A19_2	ANKH-SLC25A19	Cas9-SLCxSLC	766	982	676	919	689	681	621	775	728
ANKH_2-SLC25A20_2	ANKH-SLC25A20	Cas9-SLCxSLC	751	1016	546	705	686	674	886	433	1382
ANKH_2-SLC25A21_2	ANKH-SLC25A21	Cas9-SLCxSLC	764	1565	881	1561	1157	2000	1297	850	1115
ANKH_2-SLC25A22_2	ANKH-SLC25A22	Cas9-SLCxSLC	1268	1883	1880	1427	1617	1260	1354	668	592
ANKH_2-SLC25A23_2	ANKH-SLC25A23	Cas9-SLCxSLC	913	1085	1075	1031	641	778	729	584	321
ANKH_2-SLC25A24_2	ANKH-SLC25A24	Cas9-SLCxSLC	727	977	791	935	815	1077	906	638	851
ANKH_2-SLC25A25_2	ANKH-SLC25A25	Cas9-SLCxSLC	707	1182	936	1111	842	948	995	782	880
ANKH_2-SLC25A26_2	ANKH-SLC25A26	Cas9-SLCxSLC	819	1114	875	822	628	77	697	730	294
ANKH_2-SLC25A27_2	ANKH-SLC25A27	Cas9-SLCxSLC	965	1121	914	957	872	1001	948	743	1177
ANKH_2-SLC25A28_2	ANKH-SLC25A28	Cas9-SLCxSLC	733	690	758	548	657	295	718	815	785
ANKH_2-SLC25A29_2	ANKH-SLC25A29	Cas9-SLCxSLC	683	847	904	1061	702	1147	656	442	239
ANKH_2-SLC25A3_2	ANKH-SLC25A3	Cas9-SLCxSLC	611	791	121	109	9	16	4	821	874
ANKH_2-SLC25A30_2	ANKH-SLC25A30	Cas9-SLCxSLC	744	734	1261	769	1396	644	1698	1438	1696
ANKH_2-SLC25A32_2	ANKH-SLC25A32	Cas9-SLCxSLC	220	596	236	716	343	737	352	153	671
ANKH_2-SLC25A33_2	ANKH-SLC25A33	Cas9-SLCxSLC	553	638	910	571	922	646	844	569	729
ANKH_2-SLC25A36_2	ANKH-SLC25A36	Cas9-SLCxSLC	511	663	724	545	758	605	625	335	815
ANKH_2-SLC25A37_2	ANKH-SLC25A37	Cas9-SLCxSLC	757	950	789	875	1028	645	922	313	386
ANKH_2-SLC25A38_2	ANKH-SLC25A38	Cas9-SLCxSLC	919	933	1196	1095	1517	1058	1735	798	456
ANKH_2-SLC25A39_2	ANKH-SLC25A39	Cas9-SLCxSLC	596	1178	605	755	619	880	509	971	882
ANKH_2-SLC25A4_2	ANKH-SLC25A4	Cas9-SLCxSLC	194	375	279	278	287	432	253	336	178
ANKH_2-SLC25A40_2	ANKH-SLC25A40	Cas9-SLCxSLC	463	529	886	383	877	497	879	507	659
ANKH_2-SLC25A42_2	ANKH-SLC25A42	Cas9-SLCxSLC	601	849	687	805	482	729	658	565	713
ANKH_2-SLC25A43_2	ANKH-SLC25A43	Cas9-SLCxSLC	1233	1182	1859	1352	2215	1422	2379	1194	1127
ANKH_2-SLC25A44_2	ANKH-SLC25A44	Cas9-SLCxSLC	966	1254	752	1494	914	1248	902	834	568
ANKH_2-SLC25A45_2	ANKH-SLC25A45	Cas9-SLCxSLC	352	907	393	921	600	1114	475	454	674
ANKH_2-SLC25A46_2	ANKH-SLC25A46	Cas9-SLCxSLC	573	809	865	668	946	527	1205	686	301
ANKH_2-SLC25A48_2	ANKH-SLC25A48	Cas9-SLCxSLC	904	1440	1031	1431	1149	1351	1322	769	874
ANKH_2-SLC25A5_2	ANKH-SLC25A5	Cas9-SLCxSLC	340	650	378	359	285	198	332	1052	619
ANKH_2-SLC25A51_2	ANKH-SLC25A51	Cas9-SLCxSLC	608	525	541	576	363	451	367	726	890
ANKH_2-SLC25A53_2	ANKH-SLC25A53	Cas9-SLCxSLC	1023	1964	1664	1996	1868	2205	2146	963	352
ANKH_2-SLC25A6_2	ANKH-SLC25A6	Cas9-SLCxSLC	863	1330	1035	1559	1170	1403	1157	1593	1135
ANKH_2-SLC26A11_2	ANKH-SLC26A11	Cas9-SLCxSLC	738	885	735	941	889	743	827	254	449
ANKH_2-SLC26A2_2	ANKH-SLC26A2	Cas9-SLCxSLC	962	1009	1088	861	781	622	644	1006	1194
ANKH_2-SLC26A6_2	ANKH-SLC26A6	Cas9-SLCxSLC	569	1422	659	1431	629	1409	656	266	923
ANKH_2-SLC27A1_2	ANKH-SLC27A1	Cas9-SLCxSLC	759	1575	880	1620	955	2256	1268	425	531
ANKH_2-SLC27A2_2	ANKH-SLC27A2	Cas9-SLCxSLC	1080	1405	1382	1381	1117	1371	1065	874	661
ANKH_2-SLC27A3_2	ANKH-SLC27A3	Cas9-SLCxSLC	821	1404	975	1366	1024	1560	1308	625	832
ANKH_2-SLC27A4_2	ANKH-SLC27A4	Cas9-SLCxSLC	239	361	554	360	528	216	565	122	390
ANKH_2-SLC27A5_2	ANKH-SLC27A5	Cas9-SLCxSLC	934	1315	1673	1138	1691	1036	1714	674	362
ANKH_2-SLC27A6_2	ANKH-SLC27A6	Cas9-SLCxSLC	931	1140	980	916	1132	817	1418	1191	624
ANKH_2-SLC29A1_2	ANKH-SLC29A1	Cas9-SLCxSLC	810	596	808	574	798	425	1329	938	480
ANKH_2-SLC29A2_2	ANKH-SLC29A2	Cas9-SLCxSLC	934	1615	1265	1458	1356	1222	1399	995	813
ANKH_2-SLC29A3_2	ANKH-SLC29A3	Cas9-SLCxSLC	545	862	587	967	752	898	831	233	265
ANKH_2-SLC29A4_2	ANKH-SLC29A4	Cas9-SLCxSLC	1196	1517	1566	1447	1367	1462	1639	380	1106
ANKH_2-SLC2A1_2	ANKH-SLC2A1	Cas9-SLCxSLC	681	798	594	557	564	357	374	358	476
ANKH_2-SLC2A11_2	ANKH-SLC2A11	Cas9-SLCxSLC	465	542	781	302	858	309	863	538	864
ANKH_2-SLC2A13_2	ANKH-SLC2A13	Cas9-SLCxSLC	617	1174	793	1366	1062	1220	1242	425	854
ANKH_2-SLC2A3_2	ANKH-SLC2A3	Cas9-SLCxSLC	769	1317	1079	1321	1511	1347	1891	716	1185
ANKH_2-SLC2A6_2	ANKH-SLC2A6	Cas9-SLCxSLC	782	964	778	750	757	723	587	574	552
ANKH_2-SLC2A8_2	ANKH-SLC2A8	Cas9-SLCxSLC	616	992	991	1356	1074	1443	1385	443	307
ANKH_2-SLC30A1_2	ANKH-SLC30A1	Cas9-SLCxSLC	460	401	647	577	696	341	723	147	170
ANKH_2-SLC30A3_2	ANKH-SLC30A3	Cas9-SLCxSLC	669	1182	1026	1259	1053	1105	1730	370	819
ANKH_2-SLC30A4_2	ANKH-SLC30A4	Cas9-SLCxSLC	1152	1275	1323	1236	1341	1235	1719	859	1650
ANKH_2-SLC30A5_2	ANKH-SLC30A5	Cas9-SLCxSLC	668	704	628	639	871	608	1032	727	1264
ANKH_2-SLC30A6_2	ANKH-SLC30A6	Cas9-SLCxSLC	938	1540	1146	1382	1559	1524	1766	839	441
ANKH_2-SLC30A7_2	ANKH-SLC30A7	Cas9-SLCxSLC	1158	1892	1567	1643	1877	1762	1893	1812	1251
ANKH_2-SLC30A9_2	ANKH-SLC30A9	Cas9-SLCxSLC	617	928	478	496	368	80	135	717	1101
ANKH_2-SLC31A1_2	ANKH-SLC31A1	Cas9-SLCxSLC	750	1141	922	947	878	1080	1005	558	1094
ANKH_2-SLC31A2_2	ANKH-SLC31A2	Cas9-SLCxSLC	638	1090	815	1019	775	1025	1212	542	627
ANKH_2-SLC33A1_2	ANKH-SLC33A1	Cas9-SLCxSLC	493	999	727	842	553	703	408	250	651
ANKH_2-SLC35A1_2	ANKH-SLC35A1	Cas9-SLCxSLC	729	843	609	678	425	429	231	410	532
ANKH_2-SLC35A2_2	ANKH-SLC35A2	Cas9-SLCxSLC	705	599	968	617	1028	326	609	589	765
ANKH_2-SLC35A3_2	ANKH-SLC35A3	Cas9-SLCxSLC	740	1215	712	1133	954	894	875	1360	700
ANKH_2-SLC35A4_2	ANKH-SLC35A4	Cas9-SLCxSLC	757	976	1060	907	1208	966	1362	1273	620
ANKH_2-SLC35A5_2	ANKH-SLC35A5	Cas9-SLCxSLC	390	771	396	895	416	1112	350	524	592
ANKH_2-SLC35B1_2	ANKH-SLC35B1	Cas9-SLCxSLC	1349	1232	807	592	551	230	464	929	972
ANKH_2-SLC35B2_2	ANKH-SLC35B2	Cas9-SLCxSLC	659	1194	407	1004	338	1014	352	1063	892
ANKH_2-SLC35B3_2	ANKH-SLC35B3	Cas9-SLCxSLC	971	1527	1360	1912	1413	1851	1610	1136	555
ANKH_2-SLC35B4_2	ANKH-SLC35B4	Cas9-SLCxSLC	1147	1988	1288	2044	1117	2139	1197	1704	1476
ANKH_2-SLC35C1_2	ANKH-SLC35C1	Cas9-SLCxSLC	816	1518	989	1646	1033	1287	1241	703	810
ANKH_2-SLC35C2_2	ANKH-SLC35C2	Cas9-SLCxSLC	420	882	546	873	693	690	654	384	384
ANKH_2-SLC35D1_2	ANKH-SLC35D1	Cas9-SLCxSLC	533	728	707	1073	637	822	755	477	597
ANKH_2-SLC35D2_2	ANKH-SLC35D2	Cas9-SLCxSLC	376	600	581	638	661	852	736	111	171
ANKH_2-SLC35E1_2	ANKH-SLC35E1	Cas9-SLCxSLC	352	622	152	155	108	86	79	864	556
ANKH_2-SLC35E2A_2	ANKH-SLC35E2A	Cas9-SLCxSLC	1205	1400	1415	1517	1300	1668	1185	1432	1375
ANKH_2-SLC35E2B_2	ANKH-SLC35E2B	Cas9-SLCxSLC	857	889	925	875	1011	896	1306	434	391
ANKH_2-SLC35E3_2	ANKH-SLC35E3	Cas9-SLCxSLC	555	956	476	976	510	766	508	264	324
ANKH_2-SLC35E4_2	ANKH-SLC35E4	Cas9-SLCxSLC	187	329	177	164	112	85	115	548	187
ANKH_2-SLC35F2_2	ANKH-SLC35F2	Cas9-SLCxSLC	1155	1393	1105	1533	1430	1505	1545	922	1344
ANKH_2-SLC35F3_2	ANKH-SLC35F3	Cas9-SLCxSLC	864	1391	1348	1198	1212	1187	1306	866	1299
ANKH_2-SLC35F5_2	ANKH-SLC35F5	Cas9-SLCxSLC	1134	2163	1846	2443	2011	2324	2220	1854	1560
ANKH_2-SLC35F6_2	ANKH-SLC35F6	Cas9-SLCxSLC	693	641	1034	544	1065	340	1458	461	569
ANKH_2-SLC35G1_2	ANKH-SLC35G1	Cas9-SLCxSLC	870	1049	1370	810	1172	1007	1162	985	957
ANKH_2-SLC35G2_2	ANKH-SLC35G2	Cas9-SLCxSLC	1060	1179	1445	1516	1847	1454	2371	674	338
ANKH_2-SLC36A1_2	ANKH-SLC36A1	Cas9-SLCxSLC	883	675	1030	702	976	492	896	500	444
ANKH_2-SLC36A4_2	ANKH-SLC36A4	Cas9-SLCxSLC	1219	1418	1353	1249	1568	1408	2350	667	1996
ANKH_2-SLC37A1_2	ANKH-SLC37A1	Cas9-SLCxSLC	1096	1201	1762	903	1583	963	1618	816	546
ANKH_2-SLC37A2_2	ANKH-SLC37A2	Cas9-SLCxSLC	357	879	561	968	410	778	439	257	328
ANKH_2-SLC37A3_2	ANKH-SLC37A3	Cas9-SLCxSLC	775	999	1099	1056	806	881	827	1057	1317
ANKH_2-SLC37A4_2	ANKH-SLC37A4	Cas9-SLCxSLC	1907	2088	1929	2361	2368	2074	2058	1035	1085
ANKH_2-SLC38A1_2	ANKH-SLC38A1	Cas9-SLCxSLC	535	705	482	573	502	699	632	421	483
ANKH_2-SLC38A10_2	ANKH-SLC38A10	Cas9-SLCxSLC	1282	1490	1564	1613	1326	1903	1473	925	1342
ANKH_2-SLC38A2_2	ANKH-SLC38A2	Cas9-SLCxSLC	498	694	590	767	402	833	495	958	574
ANKH_2-SLC38A3_2	ANKH-SLC38A3	Cas9-SLCxSLC	284	348	327	532	182	449	167	332	636
ANKH_2-SLC38A5_2	ANKH-SLC38A5	Cas9-SLCxSLC	1100	1382	1193	1764	1416	1482	1524	769	1063
ANKH_2-SLC38A6_2	ANKH-SLC38A6	Cas9-SLCxSLC	1479	1436	1777	931	1468	895	1674	746	1012
ANKH_2-SLC38A7_2	ANKH-SLC38A7	Cas9-SLCxSLC	1685	2029	2091	2166	2259	1794	2880	1516	950
ANKH_2-SLC38A9_2	ANKH-SLC38A9	Cas9-SLCxSLC	944	954	1115	701	808	677	1162	989	1420
ANKH_2-SLC39A1_2	ANKH-SLC39A1	Cas9-SLCxSLC	699	1145	894	1021	1142	791	1679	299	457
ANKH_2-SLC39A10_2	ANKH-SLC39A10	Cas9-SLCxSLC	170	393	119	82	34	29	28	1138	854
ANKH_2-SLC39A11_2	ANKH-SLC39A11	Cas9-SLCxSLC	537	484	552	336	746	281	1059	519	229
ANKH_2-SLC39A13_2	ANKH-SLC39A13	Cas9-SLCxSLC	526	719	616	705	755	599	706	311	479
ANKH_2-SLC39A14_2	ANKH-SLC39A14	Cas9-SLCxSLC	1024	1110	1137	1078	936	1133	1108	1135	877
ANKH_2-SLC39A3_2	ANKH-SLC39A3	Cas9-SLCxSLC	450	962	480	936	487	827	587	570	236
ANKH_2-SLC39A4_2	ANKH-SLC39A4	Cas9-SLCxSLC	728	590	1130	542	1152	457	1515	329	122
ANKH_2-SLC39A6_2	ANKH-SLC39A6	Cas9-SLCxSLC	283	572	276	583	311	643	328	474	371
ANKH_2-SLC39A7_2	ANKH-SLC39A7	Cas9-SLCxSLC	904	775	386	389	292	303	241	542	324
ANKH_2-SLC39A8_2	ANKH-SLC39A8	Cas9-SLCxSLC	1387	1237	1773	1656	2294	1720	2637	1250	293
ANKH_2-SLC39A9_2	ANKH-SLC39A9	Cas9-SLCxSLC	933	1595	1096	1296	1010	1364	1227	982	727
ANKH_2-SLC3A2_2	ANKH-SLC3A2	Cas9-SLCxSLC	426	789	432	592	312	340	332	255	636
ANKH_2-SLC41A1_2	ANKH-SLC41A1	Cas9-SLCxSLC	717	1070	904	1178	1234	1011	916	734	775
ANKH_2-SLC41A2_2	ANKH-SLC41A2	Cas9-SLCxSLC	1031	1123	1199	1119	859	984	757	1005	750
ANKH_2-SLC41A3_2	ANKH-SLC41A3	Cas9-SLCxSLC	669	1465	857	1517	881	1670	977	852	426
ANKH_2-SLC43A1_2	ANKH-SLC43A1	Cas9-SLCxSLC	929	1014	1147	930	1298	840	1276	391	1052
ANKH_2-SLC43A2_2	ANKH-SLC43A2	Cas9-SLCxSLC	1140	1014	1497	840	1519	673	1722	996	697
ANKH_2-SLC43A3_2	ANKH-SLC43A3	Cas9-SLCxSLC	814	1135	1118	1491	1215	1579	1591	908	775
ANKH_2-SLC44A1_2	ANKH-SLC44A1	Cas9-SLCxSLC	1081	1536	1333	1712	1436	1472	1566	1106	1513
ANKH_2-SLC44A2_2	ANKH-SLC44A2	Cas9-SLCxSLC	626	556	699	598	777	678	409	672	385
ANKH_2-SLC44A3_2	ANKH-SLC44A3	Cas9-SLCxSLC	693	1064	657	796	681	896	672	1033	506
ANKH_2-SLC44A5_2	ANKH-SLC44A5	Cas9-SLCxSLC	1369	1810	1948	1457	1986	1469	2318	1861	1148
ANKH_2-SLC45A1_2	ANKH-SLC45A1	Cas9-SLCxSLC	368	679	537	771	620	646	442	248	477
ANKH_2-SLC45A3_2	ANKH-SLC45A3	Cas9-SLCxSLC	286	457	172	209	90	197	87	305	236
ANKH_2-SLC45A4_2	ANKH-SLC45A4	Cas9-SLCxSLC	987	1512	1646	1457	1431	1416	1487	867	642
ANKH_2-SLC46A1_2	ANKH-SLC46A1	Cas9-SLCxSLC	786	750	907	626	922	709	1209	1389	1032
ANKH_2-SLC48A1_2	ANKH-SLC48A1	Cas9-SLCxSLC	675	923	788	1084	777	1047	1471	308	319
ANKH_2-SLC49A3_2	ANKH-SLC49A3	Cas9-SLCxSLC	665	1406	867	1220	1086	871	1046	465	668
ANKH_2-SLC4A11_2	ANKH-SLC4A11	Cas9-SLCxSLC	989	1247	1130	1053	1033	1018	1023	602	301
ANKH_2-SLC4A2_2	ANKH-SLC4A2	Cas9-SLCxSLC	618	636	903	551	827	628	957	248	349
ANKH_2-SLC4A3_2	ANKH-SLC4A3	Cas9-SLCxSLC	771	884	1148	789	1439	695	1383	795	603
ANKH_2-SLC4A7_2	ANKH-SLC4A7	Cas9-SLCxSLC	402	526	235	285	139	245	95	1547	1171
ANKH_2-SLC50A1_2	ANKH-SLC50A1	Cas9-SLCxSLC	951	1293	1252	1316	1743	1239	2234	933	1189
ANKH_2-SLC52A2_2	ANKH-SLC52A2	Cas9-SLCxSLC	425	713	420	915	400	724	360	690	407
ANKH_2-SLC52A3_2	ANKH-SLC52A3	Cas9-SLCxSLC	1292	1879	1404	1810	1648	1826	1770	760	253
ANKH_2-SLC5A3_2	ANKH-SLC5A3	Cas9-SLCxSLC	581	665	573	476	613	585	796	409	411
ANKH_2-SLC5A6_2	ANKH-SLC5A6	Cas9-SLCxSLC	795	1226	1025	893	878	870	939	1281	628
ANKH_2-SLC66A1_2	ANKH-SLC66A1	Cas9-SLCxSLC	364	536	312	219	289	139	433	612	564
ANKH_2-SLC66A2_2	ANKH-SLC66A2	Cas9-SLCxSLC	348	619	521	602	493	756	469	554	390
ANKH_2-SLC66A3_2	ANKH-SLC66A3	Cas9-SLCxSLC	1028	1034	1822	1390	1971	1458	2580	662	501
ANKH_2-SLC66A4_2	ANKH-SLC66A4	Cas9-SLCxSLC	990	920	859	687	990	659	1025	609	613
ANKH_2-SLC66A5_2	ANKH-SLC66A5	Cas9-SLCxSLC	537	1018	380	788	329	846	297	514	480
ANKH_2-SLC6A16_2	ANKH-SLC6A16	Cas9-SLCxSLC	612	674	976	655	1041	554	1077	683	606
ANKH_2-SLC6A17_2	ANKH-SLC6A17	Cas9-SLCxSLC	661	721	767	684	948	744	1048	663	392
ANKH_2-SLC6A20_2	ANKH-SLC6A20	Cas9-SLCxSLC	557	660	841	781	983	639	1243	936	466
ANKH_2-SLC6A6_2	ANKH-SLC6A6	Cas9-SLCxSLC	795	1231	950	1545	893	1469	875	646	895
ANKH_2-SLC6A8_2	ANKH-SLC6A8	Cas9-SLCxSLC	711	1210	1019	1210	1064	1151	1272	884	800
ANKH_2-SLC6A9_2	ANKH-SLC6A9	Cas9-SLCxSLC	572	1045	688	885	564	995	490	604	1072
ANKH_2-SLC7A1_2	ANKH-SLC7A1	Cas9-SLCxSLC	510	943	186	245	29	75	2	412	413
ANKH_2-SLC7A11_2	ANKH-SLC7A11	Cas9-SLCxSLC	782	989	881	1177	784	1332	605	494	406
ANKH_2-SLC7A2_2	ANKH-SLC7A2	Cas9-SLCxSLC	1007	1444	1497	1266	1374	1068	1535	469	724
ANKH_2-SLC7A5_2	ANKH-SLC7A5	Cas9-SLCxSLC	527	552	444	419	381	313	171	517	439
ANKH_2-SLC7A6_2	ANKH-SLC7A6	Cas9-SLCxSLC	915	1369	1230	1717	801	1390	744	988	593
ANKH_2-SLC7A8_2	ANKH-SLC7A8	Cas9-SLCxSLC	1075	1589	1293	1170	1242	1117	1374	1077	1192
ANKH_2-SLC8A2_2	ANKH-SLC8A2	Cas9-SLCxSLC	559	1036	741	1398	644	1412	614	703	542
ANKH_2-SLC8B1_2	ANKH-SLC8B1	Cas9-SLCxSLC	668	795	1105	490	1194	589	1187	124	281
ANKH_2-SLC9A1_2	ANKH-SLC9A1	Cas9-SLCxSLC	487	827	595	491	648	496	819	723	249
ANKH_2-SLC9A5_2	ANKH-SLC9A5	Cas9-SLCxSLC	586	669	673	512	538	446	610	655	578
ANKH_2-SLC9A6_2	ANKH-SLC9A6	Cas9-SLCxSLC	539	1066	778	974	947	1112	1483	345	475
ANKH_2-SLC9A7_2	ANKH-SLC9A7	Cas9-SLCxSLC	836	1261	856	1610	904	1863	716	545	930
ANKH_2-SLC9A8_2	ANKH-SLC9A8	Cas9-SLCxSLC	610	885	877	935	880	1119	1157	936	509
ANKH_2-SLC9B2_2	ANKH-SLC9B2	Cas9-SLCxSLC	824	1457	966	1550	1323	1146	1448	560	593
ANKH_2-SLCO1B3_2	ANKH-SLCO1B3	Cas9-SLCxSLC	674	1077	1127	1304	1019	1352	957	1219	749
ANKH_2-SLCO3A1_2	ANKH-SLCO3A1	Cas9-SLCxSLC	924	1299	907	1105	773	906	809	821	1000
ANKH_2-SLCO4A1_2	ANKH-SLCO4A1	Cas9-SLCxSLC	971	1555	916	1218	729	920	690	366	151
ANKH_2-SPNS1_2	ANKH-SPNS1	Cas9-SLCxSLC	849	1017	688	659	338	325	190	446	977
ANKH_2-TMEM104_2	ANKH-TMEM104	Cas9-SLCxSLC	673	1074	862	894	732	652	935	703	1240
ANKH_2-TMEM144_2	ANKH-TMEM144	Cas9-SLCxSLC	982	1001	1271	1118	1532	1181	1939	920	1016
ANKH_2-TMEM165_2	ANKH-TMEM165	Cas9-SLCxSLC	894	818	798	710	826	775	1100	545	1059
ANKH_2-TMEM241_2	ANKH-TMEM241	Cas9-SLCxSLC	839	1087	1171	1127	799	1017	808	448	384
ANKH_2-UCP2_2	ANKH-UCP2	Cas9-SLCxSLC	854	1163	1177	1138	1308	1436	1660	770	903
ANKH_2-UNC93B1_2	ANKH-UNC93B1	Cas9-SLCxSLC	492	460	664	548	659	729	843	608	636
ANKH_2-XPR1_2	ANKH-XPR1	Cas9-SLCxSLC	1284	1472	1779	1467	1788	1184	1624	1226	808
ANKH_3-ANKH_3	ANKH-ANKH	Cas9-SLCxSLC	0	0	0	0	0	0	0	0	0
ANKH_3-CLN3_3	ANKH-CLN3	Cas9-SLCxSLC	424	639	422	364	264	220	310	501	320
ANKH_3-DIRC2_3	ANKH-DIRC2	Cas9-SLCxSLC	650	475	572	576	355	567	594	752	456
ANKH_3-FLVCR1_3	ANKH-FLVCR1	Cas9-SLCxSLC	599	536	395	334	437	469	424	563	860
ANKH_3-LETM1_3	ANKH-LETM1	Cas9-SLCxSLC	419	528	27	46	10	24	1	515	514
ANKH_3-LETM2_3	ANKH-LETM2	Cas9-SLCxSLC	481	376	282	239	224	294	313	394	260
ANKH_3-LETMD1_3	ANKH-LETMD1	Cas9-SLCxSLC	758	538	1010	391	712	473	754	539	258
ANKH_3-MAGT1_3	ANKH-MAGT1	Cas9-SLCxSLC	681	902	697	645	624	559	265	1104	699
ANKH_3-MFSD1_3	ANKH-MFSD1	Cas9-SLCxSLC	985	1135	846	918	798	896	864	924	532
ANKH_3-MFSD10_3	ANKH-MFSD10	Cas9-SLCxSLC	647	663	585	493	538	287	521	181	254
ANKH_3-MFSD11_3	ANKH-MFSD11	Cas9-SLCxSLC	1030	1017	1006	750	1247	560	1282	1027	802
ANKH_3-MFSD12_3	ANKH-MFSD12	Cas9-SLCxSLC	533	949	409	642	309	438	296	439	227
ANKH_3-MFSD13A_3	ANKH-MFSD13A	Cas9-SLCxSLC	360	306	174	125	265	95	310	168	244
ANKH_3-MFSD14A_3	ANKH-MFSD14A	Cas9-SLCxSLC	467	502	606	349	423	601	553	427	280
ANKH_3-MFSD14B_3	ANKH-MFSD14B	Cas9-SLCxSLC	750	1397	609	946	600	767	716	1022	1059
ANKH_3-MFSD2A_3	ANKH-MFSD2A	Cas9-SLCxSLC	250	166	341	335	269	480	259	520	96
ANKH_3-MFSD2B_3	ANKH-MFSD2B	Cas9-SLCxSLC	709	920	692	703	693	1231	910	804	489
ANKH_3-MFSD3_3	ANKH-MFSD3	Cas9-SLCxSLC	409	513	451	444	530	508	596	282	106
ANKH_3-MFSD4B_3	ANKH-MFSD4B	Cas9-SLCxSLC	772	1239	890	1198	919	1027	1150	1179	1069
ANKH_3-MFSD5_3	ANKH-MFSD5	Cas9-SLCxSLC	401	638	335	682	266	603	200	383	465
ANKH_3-MFSD6_3	ANKH-MFSD6	Cas9-SLCxSLC	560	695	742	750	568	867	546	749	753
ANKH_3-MFSD8_3	ANKH-MFSD8	Cas9-SLCxSLC	607	514	717	283	828	363	786	674	898
ANKH_3-MFSD9_3	ANKH-MFSD9	Cas9-SLCxSLC	254	727	288	777	274	811	184	280	233
ANKH_3-MPC1_3	ANKH-MPC1	Cas9-SLCxSLC	708	626	776	605	982	358	1196	632	572
ANKH_3-MPC2_3	ANKH-MPC2	Cas9-SLCxSLC	741	912	873	820	742	763	856	592	283
ANKH_3-MTCH1_3	ANKH-MTCH1	Cas9-SLCxSLC	374	478	514	328	425	411	687	198	384
ANKH_3-MTCH2_3	ANKH-MTCH2	Cas9-SLCxSLC	705	742	476	276	256	347	161	878	536
ANKH_3-NIPA1_3	ANKH-NIPA1	Cas9-SLCxSLC	387	327	506	222	383	299	428	224	264
ANKH_3-NIPA2_3	ANKH-NIPA2	Cas9-SLCxSLC	290	439	293	313	415	252	212	291	415
ANKH_3-NIPAL1_3	ANKH-NIPAL1	Cas9-SLCxSLC	454	373	305	449	269	304	231	202	251
ANKH_3-NIPAL2_3	ANKH-NIPAL2	Cas9-SLCxSLC	364	431	363	405	308	289	390	339	259
ANKH_3-NIPAL3_3	ANKH-NIPAL3	Cas9-SLCxSLC	395	828	307	822	222	722	183	392	147
ANKH_3-NPC1_3	ANKH-NPC1	Cas9-SLCxSLC	337	586	263	393	124	275	177	289	518
ANKH_3-OR10A5_1	ANKH-OR10A5	Cas9-SLCxSLC	257	422	149	220	98	211	87	157	259
ANKH_3-OR10H2_1	ANKH-OR10H2	Cas9-SLCxSLC	290	369	453	372	435	343	596	310	454
ANKH_3-OR10V1_1	ANKH-OR10V1	Cas9-SLCxSLC	499	944	511	733	443	772	488	653	1016
ANKH_3-OR12D2_1	ANKH-OR12D2	Cas9-SLCxSLC	641	760	542	467	703	551	610	496	816
ANKH_3-OR13C4_1	ANKH-OR13C4	Cas9-SLCxSLC	418	660	508	679	730	542	897	356	777
ANKH_3-OR13H1_1	ANKH-OR13H1	Cas9-SLCxSLC	725	926	811	738	671	932	542	549	811
ANKH_3-OR1A1_1	ANKH-OR1A1	Cas9-SLCxSLC	685	717	963	422	894	515	1069	372	849
ANKH_3-OR1A2_1	ANKH-OR1A2	Cas9-SLCxSLC	526	545	635	326	487	358	532	555	551
ANKH_3-OR1B1_1	ANKH-OR1B1	Cas9-SLCxSLC	641	574	753	397	972	318	1138	631	965
ANKH_3-OR1I1_1	ANKH-OR1I1	Cas9-SLCxSLC	655	1153	451	660	675	701	743	805	868
ANKH_3-OR2V2_1	ANKH-OR2V2	Cas9-SLCxSLC	1001	1266	1392	711	1115	856	1285	477	746
ANKH_3-OR5K4_1	ANKH-OR5K4	Cas9-SLCxSLC	189	268	40	103	29	38	25	345	951
ANKH_3-RHBG_3	ANKH-RHBG	Cas9-SLCxSLC	580	640	730	495	989	569	1332	936	891
ANKH_3-SFXN1_3	ANKH-SFXN1	Cas9-SLCxSLC	612	541	392	318	306	342	252	162	896
ANKH_3-SFXN2_3	ANKH-SFXN2	Cas9-SLCxSLC	501	701	297	318	263	297	307	345	190
ANKH_3-SFXN3_3	ANKH-SFXN3	Cas9-SLCxSLC	197	209	30	23	9	4	0	202	210
ANKH_3-SFXN4_3	ANKH-SFXN4	Cas9-SLCxSLC	689	685	532	414	509	369	461	845	945
ANKH_3-SFXN5_3	ANKH-SFXN5	Cas9-SLCxSLC	567	618	640	429	670	528	675	511	345
ANKH_3-SLC10A3_3	ANKH-SLC10A3	Cas9-SLCxSLC	717	870	628	634	903	732	852	965	965
ANKH_3-SLC10A4_3	ANKH-SLC10A4	Cas9-SLCxSLC	966	878	904	676	752	785	1011	474	420
ANKH_3-SLC10A7_3	ANKH-SLC10A7	Cas9-SLCxSLC	576	774	704	531	810	643	1288	349	219
ANKH_3-SLC11A2_3	ANKH-SLC11A2	Cas9-SLCxSLC	355	491	441	486	308	443	238	469	458
ANKH_3-SLC12A2_3	ANKH-SLC12A2	Cas9-SLCxSLC	658	976	662	732	412	662	369	744	506
ANKH_3-SLC12A4_3	ANKH-SLC12A4	Cas9-SLCxSLC	704	1272	697	767	872	932	976	838	1777
ANKH_3-SLC12A6_3	ANKH-SLC12A6	Cas9-SLCxSLC	270	691	371	397	443	373	477	437	273
ANKH_3-SLC12A7_3	ANKH-SLC12A7	Cas9-SLCxSLC	472	454	457	225	521	148	383	400	262
ANKH_3-SLC12A8_3	ANKH-SLC12A8	Cas9-SLCxSLC	579	780	609	554	694	547	601	673	590
ANKH_3-SLC12A9_3	ANKH-SLC12A9	Cas9-SLCxSLC	607	788	558	547	550	490	424	729	924
ANKH_3-SLC15A2_3	ANKH-SLC15A2	Cas9-SLCxSLC	581	675	583	635	531	881	618	464	392
ANKH_3-SLC15A4_3	ANKH-SLC15A4	Cas9-SLCxSLC	545	700	427	483	322	587	340	531	884
ANKH_3-SLC16A1_3	ANKH-SLC16A1	Cas9-SLCxSLC	514	473	332	236	298	321	365	390	296
ANKH_3-SLC16A10_3	ANKH-SLC16A10	Cas9-SLCxSLC	803	940	768	733	809	612	789	504	837
ANKH_3-SLC16A13_3	ANKH-SLC16A13	Cas9-SLCxSLC	1076	1233	859	930	1010	761	1249	480	755
ANKH_3-SLC16A14_3	ANKH-SLC16A14	Cas9-SLCxSLC	627	528	620	404	468	466	539	486	464
ANKH_3-SLC16A3_3	ANKH-SLC16A3	Cas9-SLCxSLC	352	521	354	471	244	383	301	147	148
ANKH_3-SLC16A5_3	ANKH-SLC16A5	Cas9-SLCxSLC	822	1187	639	956	672	874	653	881	714
ANKH_3-SLC16A6_3	ANKH-SLC16A6	Cas9-SLCxSLC	542	524	813	291	884	327	1267	673	631
ANKH_3-SLC16A7_3	ANKH-SLC16A7	Cas9-SLCxSLC	472	789	564	458	530	600	863	458	507
ANKH_3-SLC16A9_3	ANKH-SLC16A9	Cas9-SLCxSLC	901	908	782	745	765	566	760	788	1105
ANKH_3-SLC17A5_3	ANKH-SLC17A5	Cas9-SLCxSLC	499	620	412	354	208	277	230	595	447
ANKH_3-SLC17A9_3	ANKH-SLC17A9	Cas9-SLCxSLC	525	383	456	361	296	134	431	578	182
ANKH_3-SLC18B1_3	ANKH-SLC18B1	Cas9-SLCxSLC	414	586	391	634	365	756	293	663	771
ANKH_3-SLC19A1_3	ANKH-SLC19A1	Cas9-SLCxSLC	1272	1389	1361	1178	1531	1280	1827	738	620
ANKH_3-SLC19A2_3	ANKH-SLC19A2	Cas9-SLCxSLC	744	746	761	473	858	598	1034	579	868
ANKH_3-SLC1A1_3	ANKH-SLC1A1	Cas9-SLCxSLC	205	433	228	314	194	222	197	725	296
ANKH_3-SLC1A3_3	ANKH-SLC1A3	Cas9-SLCxSLC	442	793	693	445	723	623	857	747	811
ANKH_3-SLC1A4_3	ANKH-SLC1A4	Cas9-SLCxSLC	357	476	372	301	344	547	363	627	334
ANKH_3-SLC1A5_3	ANKH-SLC1A5	Cas9-SLCxSLC	769	999	652	724	644	606	784	545	425
ANKH_3-SLC20A1_3	ANKH-SLC20A1	Cas9-SLCxSLC	309	560	497	372	374	311	500	260	348
ANKH_3-SLC20A2_3	ANKH-SLC20A2	Cas9-SLCxSLC	661	773	619	532	626	631	760	894	476
ANKH_3-SLC22A17_3	ANKH-SLC22A17	Cas9-SLCxSLC	504	561	560	606	659	659	630	422	721
ANKH_3-SLC22A18_3	ANKH-SLC22A18	Cas9-SLCxSLC	460	494	571	461	449	254	697	491	368
ANKH_3-SLC22A23_3	ANKH-SLC22A23	Cas9-SLCxSLC	586	874	689	718	782	610	692	496	421
ANKH_3-SLC22A31_3	ANKH-SLC22A31	Cas9-SLCxSLC	239	481	118	295	141	164	125	416	282
ANKH_3-SLC22A5_3	ANKH-SLC22A5	Cas9-SLCxSLC	533	906	757	755	627	644	576	454	845
ANKH_3-SLC23A2_3	ANKH-SLC23A2	Cas9-SLCxSLC	315	371	374	451	241	589	201	581	706
ANKH_3-SLC24A1_3	ANKH-SLC24A1	Cas9-SLCxSLC	824	928	1036	755	1151	815	1184	1504	1541
ANKH_3-SLC25A1_3	ANKH-SLC25A1	Cas9-SLCxSLC	591	493	645	315	647	270	784	455	435
ANKH_3-SLC25A10_3	ANKH-SLC25A10	Cas9-SLCxSLC	338	461	207	325	271	411	402	388	270
ANKH_3-SLC25A11_3	ANKH-SLC25A11	Cas9-SLCxSLC	614	736	522	514	491	407	498	467	726
ANKH_3-SLC25A12_3	ANKH-SLC25A12	Cas9-SLCxSLC	926	1097	739	1039	641	1143	619	630	669
ANKH_3-SLC25A13_3	ANKH-SLC25A13	Cas9-SLCxSLC	540	595	604	472	562	387	654	209	299
ANKH_3-SLC25A14_3	ANKH-SLC25A14	Cas9-SLCxSLC	867	1154	996	998	1110	1606	1145	273	831
ANKH_3-SLC25A15_3	ANKH-SLC25A15	Cas9-SLCxSLC	664	1116	781	1311	728	1395	853	568	1282
ANKH_3-SLC25A16_3	ANKH-SLC25A16	Cas9-SLCxSLC	525	628	374	460	475	473	632	546	721
ANKH_3-SLC25A17_3	ANKH-SLC25A17	Cas9-SLCxSLC	481	803	333	497	477	398	550	930	819
ANKH_3-SLC25A19_3	ANKH-SLC25A19	Cas9-SLCxSLC	276	316	206	153	148	31	106	178	269
ANKH_3-SLC25A20_3	ANKH-SLC25A20	Cas9-SLCxSLC	346	434	272	297	210	400	138	447	292
ANKH_3-SLC25A21_3	ANKH-SLC25A21	Cas9-SLCxSLC	428	511	339	376	270	448	249	468	116
ANKH_3-SLC25A22_3	ANKH-SLC25A22	Cas9-SLCxSLC	378	452	465	248	570	106	679	269	453
ANKH_3-SLC25A23_3	ANKH-SLC25A23	Cas9-SLCxSLC	584	628	315	229	262	305	237	562	389
ANKH_3-SLC25A24_3	ANKH-SLC25A24	Cas9-SLCxSLC	502	820	454	662	550	592	1063	538	697
ANKH_3-SLC25A25_3	ANKH-SLC25A25	Cas9-SLCxSLC	525	510	530	507	491	622	430	295	445
ANKH_3-SLC25A26_3	ANKH-SLC25A26	Cas9-SLCxSLC	390	634	252	413	189	110	61	376	727
ANKH_3-SLC25A27_3	ANKH-SLC25A27	Cas9-SLCxSLC	777	994	478	769	320	797	431	995	907
ANKH_3-SLC25A28_3	ANKH-SLC25A28	Cas9-SLCxSLC	291	370	309	193	262	204	119	615	294
ANKH_3-SLC25A29_3	ANKH-SLC25A29	Cas9-SLCxSLC	33	176	91	122	21	102	27	41	83
ANKH_3-SLC25A3_3	ANKH-SLC25A3	Cas9-SLCxSLC	217	259	53	21	31	22	55	5	160
ANKH_3-SLC25A30_3	ANKH-SLC25A30	Cas9-SLCxSLC	790	587	873	389	789	516	1058	373	555
ANKH_3-SLC25A32_3	ANKH-SLC25A32	Cas9-SLCxSLC	486	407	666	192	714	104	821	736	617
ANKH_3-SLC25A33_3	ANKH-SLC25A33	Cas9-SLCxSLC	755	759	810	536	798	481	916	948	948
ANKH_3-SLC25A36_3	ANKH-SLC25A36	Cas9-SLCxSLC	916	1022	1148	693	903	907	805	1014	1112
ANKH_3-SLC25A37_3	ANKH-SLC25A37	Cas9-SLCxSLC	438	671	653	582	711	787	842	499	510
ANKH_3-SLC25A38_3	ANKH-SLC25A38	Cas9-SLCxSLC	600	648	798	396	1054	523	837	349	363
ANKH_3-SLC25A39_3	ANKH-SLC25A39	Cas9-SLCxSLC	503	643	338	513	221	635	284	376	332
ANKH_3-SLC25A4_3	ANKH-SLC25A4	Cas9-SLCxSLC	349	714	191	304	185	226	212	482	259
ANKH_3-SLC25A40_3	ANKH-SLC25A40	Cas9-SLCxSLC	655	741	406	569	324	778	546	623	474
ANKH_3-SLC25A42_3	ANKH-SLC25A42	Cas9-SLCxSLC	492	782	499	905	480	791	472	433	667
ANKH_3-SLC25A43_3	ANKH-SLC25A43	Cas9-SLCxSLC	343	667	263	400	205	596	335	377	330
ANKH_3-SLC25A44_3	ANKH-SLC25A44	Cas9-SLCxSLC	841	1163	850	664	922	669	1081	917	509
ANKH_3-SLC25A45_3	ANKH-SLC25A45	Cas9-SLCxSLC	131	278	273	267	129	170	107	98	128
ANKH_3-SLC25A46_3	ANKH-SLC25A46	Cas9-SLCxSLC	445	799	401	476	454	469	299	614	607
ANKH_3-SLC25A48_3	ANKH-SLC25A48	Cas9-SLCxSLC	414	654	350	650	473	473	498	288	316
ANKH_3-SLC25A5_3	ANKH-SLC25A5	Cas9-SLCxSLC	435	456	605	319	595	212	744	769	663
ANKH_3-SLC25A51_3	ANKH-SLC25A51	Cas9-SLCxSLC	942	1192	1032	780	991	853	1414	685	501
ANKH_3-SLC25A53_3	ANKH-SLC25A53	Cas9-SLCxSLC	400	621	504	380	418	295	587	728	672
ANKH_3-SLC25A6_3	ANKH-SLC25A6	Cas9-SLCxSLC	1045	1192	1138	1383	1060	1380	1285	933	954
ANKH_3-SLC26A11_3	ANKH-SLC26A11	Cas9-SLCxSLC	281	575	247	579	235	717	237	315	244
ANKH_3-SLC26A2_3	ANKH-SLC26A2	Cas9-SLCxSLC	416	524	361	180	366	166	368	437	91
ANKH_3-SLC26A6_3	ANKH-SLC26A6	Cas9-SLCxSLC	31	216	64	206	55	205	21	2	18
ANKH_3-SLC27A1_3	ANKH-SLC27A1	Cas9-SLCxSLC	340	515	402	280	333	190	510	190	238
ANKH_3-SLC27A2_3	ANKH-SLC27A2	Cas9-SLCxSLC	474	1057	641	669	808	606	1063	159	232
ANKH_3-SLC27A3_3	ANKH-SLC27A3	Cas9-SLCxSLC	565	405	600	227	424	297	532	278	311
ANKH_3-SLC27A4_3	ANKH-SLC27A4	Cas9-SLCxSLC	391	471	217	182	138	110	39	636	1204
ANKH_3-SLC27A5_3	ANKH-SLC27A5	Cas9-SLCxSLC	397	489	368	230	324	202	240	654	681
ANKH_3-SLC27A6_3	ANKH-SLC27A6	Cas9-SLCxSLC	716	815	724	593	818	574	778	729	669
ANKH_3-SLC29A1_3	ANKH-SLC29A1	Cas9-SLCxSLC	510	445	305	428	193	496	233	955	420
ANKH_3-SLC29A2_3	ANKH-SLC29A2	Cas9-SLCxSLC	183	262	174	304	160	265	244	198	225
ANKH_3-SLC29A3_3	ANKH-SLC29A3	Cas9-SLCxSLC	723	783	710	438	862	407	767	521	451
ANKH_3-SLC29A4_3	ANKH-SLC29A4	Cas9-SLCxSLC	541	823	473	739	411	824	244	554	1140
ANKH_3-SLC2A1_3	ANKH-SLC2A1	Cas9-SLCxSLC	640	812	470	481	331	398	223	541	738
ANKH_3-SLC2A11_3	ANKH-SLC2A11	Cas9-SLCxSLC	369	642	449	523	327	729	351	415	1000
ANKH_3-SLC2A13_3	ANKH-SLC2A13	Cas9-SLCxSLC	496	661	516	605	501	653	670	1101	530
ANKH_3-SLC2A3_3	ANKH-SLC2A3	Cas9-SLCxSLC	565	887	489	526	480	642	529	366	269
ANKH_3-SLC2A6_3	ANKH-SLC2A6	Cas9-SLCxSLC	868	1116	679	721	692	843	777	255	297
ANKH_3-SLC2A8_3	ANKH-SLC2A8	Cas9-SLCxSLC	283	413	167	183	198	214	207	393	293
ANKH_3-SLC30A1_3	ANKH-SLC30A1	Cas9-SLCxSLC	220	418	94	289	81	347	126	262	175
ANKH_3-SLC30A3_3	ANKH-SLC30A3	Cas9-SLCxSLC	664	1157	721	805	503	781	532	569	576
ANKH_3-SLC30A4_3	ANKH-SLC30A4	Cas9-SLCxSLC	680	584	710	759	721	723	1088	892	563
ANKH_3-SLC30A5_3	ANKH-SLC30A5	Cas9-SLCxSLC	678	836	885	437	601	574	808	545	384
ANKH_3-SLC30A6_3	ANKH-SLC30A6	Cas9-SLCxSLC	285	370	286	277	260	235	241	184	279
ANKH_3-SLC30A7_3	ANKH-SLC30A7	Cas9-SLCxSLC	568	541	611	505	523	412	559	789	498
ANKH_3-SLC30A9_3	ANKH-SLC30A9	Cas9-SLCxSLC	569	1199	437	573	153	199	118	1176	1237
ANKH_3-SLC31A1_3	ANKH-SLC31A1	Cas9-SLCxSLC	290	867	244	308	220	347	169	980	610
ANKH_3-SLC31A2_3	ANKH-SLC31A2	Cas9-SLCxSLC	523	497	571	280	577	280	588	711	1059
ANKH_3-SLC33A1_3	ANKH-SLC33A1	Cas9-SLCxSLC	401	807	381	352	456	331	452	793	599
ANKH_3-SLC35A1_3	ANKH-SLC35A1	Cas9-SLCxSLC	683	892	478	532	367	534	354	243	427
ANKH_3-SLC35A2_3	ANKH-SLC35A2	Cas9-SLCxSLC	524	783	539	555	439	440	215	478	342
ANKH_3-SLC35A3_3	ANKH-SLC35A3	Cas9-SLCxSLC	790	882	897	610	715	622	770	433	655
ANKH_3-SLC35A4_3	ANKH-SLC35A4	Cas9-SLCxSLC	508	725	446	583	525	772	520	187	629
ANKH_3-SLC35A5_3	ANKH-SLC35A5	Cas9-SLCxSLC	358	540	316	460	424	420	503	212	789
ANKH_3-SLC35B1_3	ANKH-SLC35B1	Cas9-SLCxSLC	240	364	194	138	85	46	188	535	669
ANKH_3-SLC35B2_3	ANKH-SLC35B2	Cas9-SLCxSLC	511	741	472	462	402	372	492	701	381
ANKH_3-SLC35B3_3	ANKH-SLC35B3	Cas9-SLCxSLC	630	720	541	559	618	554	521	1184	905
ANKH_3-SLC35B4_3	ANKH-SLC35B4	Cas9-SLCxSLC	830	780	603	484	522	552	441	973	1011
ANKH_3-SLC35C1_3	ANKH-SLC35C1	Cas9-SLCxSLC	413	562	322	420	137	324	274	416	190
ANKH_3-SLC35C2_3	ANKH-SLC35C2	Cas9-SLCxSLC	420	553	556	321	500	348	519	397	326
ANKH_3-SLC35D1_3	ANKH-SLC35D1	Cas9-SLCxSLC	211	510	194	350	209	229	307	159	386
ANKH_3-SLC35D2_3	ANKH-SLC35D2	Cas9-SLCxSLC	508	662	685	594	787	601	818	341	636
ANKH_3-SLC35E1_3	ANKH-SLC35E1	Cas9-SLCxSLC	628	752	700	505	696	450	824	551	541
ANKH_3-SLC35E2A_3	ANKH-SLC35E2A	Cas9-SLCxSLC	614	701	417	341	392	267	578	1131	446
ANKH_3-SLC35E2B_3	ANKH-SLC35E2B	Cas9-SLCxSLC	312	545	264	374	274	299	300	175	143
ANKH_3-SLC35E3_3	ANKH-SLC35E3	Cas9-SLCxSLC	377	389	567	549	751	406	1073	284	645
ANKH_3-SLC35E4_3	ANKH-SLC35E4	Cas9-SLCxSLC	534	494	277	361	172	425	189	616	640
ANKH_3-SLC35F2_3	ANKH-SLC35F2	Cas9-SLCxSLC	340	362	452	264	208	297	174	400	466
ANKH_3-SLC35F3_3	ANKH-SLC35F3	Cas9-SLCxSLC	514	857	875	783	938	709	1045	966	578
ANKH_3-SLC35F5_3	ANKH-SLC35F5	Cas9-SLCxSLC	122	126	284	237	270	181	223	152	127
ANKH_3-SLC35F6_3	ANKH-SLC35F6	Cas9-SLCxSLC	769	882	820	756	1065	832	1452	574	1164
ANKH_3-SLC35G1_3	ANKH-SLC35G1	Cas9-SLCxSLC	353	265	396	285	421	151	436	632	191
ANKH_3-SLC35G2_3	ANKH-SLC35G2	Cas9-SLCxSLC	920	1033	1027	940	1148	1148	1167	715	574
ANKH_3-SLC36A1_3	ANKH-SLC36A1	Cas9-SLCxSLC	951	1030	1008	688	1019	584	1014	848	504
ANKH_3-SLC36A4_3	ANKH-SLC36A4	Cas9-SLCxSLC	861	586	849	323	682	466	722	576	309
ANKH_3-SLC37A1_3	ANKH-SLC37A1	Cas9-SLCxSLC	563	924	531	644	465	397	429	636	591
ANKH_3-SLC37A2_3	ANKH-SLC37A2	Cas9-SLCxSLC	573	1377	627	790	829	921	857	1120	1092
ANKH_3-SLC37A3_3	ANKH-SLC37A3	Cas9-SLCxSLC	664	645	533	574	478	557	655	595	479
ANKH_3-SLC37A4_3	ANKH-SLC37A4	Cas9-SLCxSLC	555	719	547	518	405	612	242	604	404
ANKH_3-SLC38A1_3	ANKH-SLC38A1	Cas9-SLCxSLC	837	894	860	951	643	915	632	407	307
ANKH_3-SLC38A10_3	ANKH-SLC38A10	Cas9-SLCxSLC	701	1077	611	788	557	758	675	495	377
ANKH_3-SLC38A2_3	ANKH-SLC38A2	Cas9-SLCxSLC	458	384	348	198	301	172	118	300	807
ANKH_3-SLC38A3_3	ANKH-SLC38A3	Cas9-SLCxSLC	268	744	287	502	282	668	203	448	526
ANKH_3-SLC38A5_3	ANKH-SLC38A5	Cas9-SLCxSLC	682	888	921	615	899	729	1238	825	727
ANKH_3-SLC38A6_3	ANKH-SLC38A6	Cas9-SLCxSLC	398	598	361	322	333	280	430	531	460
ANKH_3-SLC38A7_3	ANKH-SLC38A7	Cas9-SLCxSLC	306	306	407	309	306	309	428	585	180
ANKH_3-SLC38A9_3	ANKH-SLC38A9	Cas9-SLCxSLC	361	262	465	142	595	189	676	499	577
ANKH_3-SLC39A1_3	ANKH-SLC39A1	Cas9-SLCxSLC	669	905	766	777	585	709	832	442	308
ANKH_3-SLC39A10_3	ANKH-SLC39A10	Cas9-SLCxSLC	433	441	382	274	643	210	574	1298	2316
ANKH_3-SLC39A11_3	ANKH-SLC39A11	Cas9-SLCxSLC	653	774	721	545	456	492	436	897	347
ANKH_3-SLC39A13_3	ANKH-SLC39A13	Cas9-SLCxSLC	857	1138	999	676	870	719	963	964	367
ANKH_3-SLC39A14_3	ANKH-SLC39A14	Cas9-SLCxSLC	687	649	606	521	688	504	715	494	438
ANKH_3-SLC39A3_3	ANKH-SLC39A3	Cas9-SLCxSLC	656	904	637	521	484	431	429	686	673
ANKH_3-SLC39A4_3	ANKH-SLC39A4	Cas9-SLCxSLC	260	389	230	200	384	100	517	351	190
ANKH_3-SLC39A6_3	ANKH-SLC39A6	Cas9-SLCxSLC	567	706	513	468	482	548	416	911	972
ANKH_3-SLC39A7_3	ANKH-SLC39A7	Cas9-SLCxSLC	224	410	22	49	17	10	8	348	503
ANKH_3-SLC39A8_3	ANKH-SLC39A8	Cas9-SLCxSLC	821	1271	782	858	865	979	853	1505	1939
ANKH_3-SLC39A9_3	ANKH-SLC39A9	Cas9-SLCxSLC	691	682	767	379	712	443	658	576	640
ANKH_3-SLC3A2_3	ANKH-SLC3A2	Cas9-SLCxSLC	348	444	309	388	273	290	280	370	125
ANKH_3-SLC41A1_3	ANKH-SLC41A1	Cas9-SLCxSLC	593	686	715	612	465	706	466	406	600
ANKH_3-SLC41A2_3	ANKH-SLC41A2	Cas9-SLCxSLC	412	262	201	200	282	272	440	351	478
ANKH_3-SLC41A3_3	ANKH-SLC41A3	Cas9-SLCxSLC	364	565	279	401	316	490	353	555	284
ANKH_3-SLC43A1_3	ANKH-SLC43A1	Cas9-SLCxSLC	251	316	163	171	185	189	138	126	49
ANKH_3-SLC43A2_3	ANKH-SLC43A2	Cas9-SLCxSLC	449	417	261	235	248	190	267	450	515
ANKH_3-SLC43A3_3	ANKH-SLC43A3	Cas9-SLCxSLC	555	1011	871	669	833	766	1053	581	321
ANKH_3-SLC44A1_3	ANKH-SLC44A1	Cas9-SLCxSLC	480	984	632	888	613	905	739	499	375
ANKH_3-SLC44A2_3	ANKH-SLC44A2	Cas9-SLCxSLC	1082	1307	1003	761	1087	737	1039	466	968
ANKH_3-SLC44A3_3	ANKH-SLC44A3	Cas9-SLCxSLC	983	1232	924	1171	983	1170	932	1534	1055
ANKH_3-SLC44A5_3	ANKH-SLC44A5	Cas9-SLCxSLC	542	757	483	904	398	1089	309	701	392
ANKH_3-SLC45A1_3	ANKH-SLC45A1	Cas9-SLCxSLC	426	789	533	449	397	641	402	249	693
ANKH_3-SLC45A3_3	ANKH-SLC45A3	Cas9-SLCxSLC	775	1350	732	911	695	949	788	762	978
ANKH_3-SLC45A4_3	ANKH-SLC45A4	Cas9-SLCxSLC	483	803	485	341	618	271	415	569	513
ANKH_3-SLC46A1_3	ANKH-SLC46A1	Cas9-SLCxSLC	514	686	645	424	627	378	504	511	147
ANKH_3-SLC48A1_3	ANKH-SLC48A1	Cas9-SLCxSLC	131	73	75	76	55	205	92	188	1
ANKH_3-SLC49A3_3	ANKH-SLC49A3	Cas9-SLCxSLC	994	932	1316	803	1139	1000	1279	639	472
ANKH_3-SLC4A11_3	ANKH-SLC4A11	Cas9-SLCxSLC	691	1402	744	939	822	946	715	479	434
ANKH_3-SLC4A2_3	ANKH-SLC4A2	Cas9-SLCxSLC	654	1148	724	681	635	828	670	425	594
ANKH_3-SLC4A3_3	ANKH-SLC4A3	Cas9-SLCxSLC	452	477	431	356	553	316	640	349	586
ANKH_3-SLC4A7_3	ANKH-SLC4A7	Cas9-SLCxSLC	243	281	100	72	70	52	17	475	621
ANKH_3-SLC50A1_3	ANKH-SLC50A1	Cas9-SLCxSLC	538	649	320	470	182	546	82	151	341
ANKH_3-SLC52A2_3	ANKH-SLC52A2	Cas9-SLCxSLC	331	433	422	356	389	301	489	174	361
ANKH_3-SLC52A3_3	ANKH-SLC52A3	Cas9-SLCxSLC	693	855	599	838	694	698	823	180	413
ANKH_3-SLC5A3_3	ANKH-SLC5A3	Cas9-SLCxSLC	705	1439	493	922	458	778	436	605	1766
ANKH_3-SLC5A6_3	ANKH-SLC5A6	Cas9-SLCxSLC	198	295	263	201	338	158	564	413	136
ANKH_3-SLC66A1_3	ANKH-SLC66A1	Cas9-SLCxSLC	643	807	577	473	350	471	273	179	508
ANKH_3-SLC66A2_3	ANKH-SLC66A2	Cas9-SLCxSLC	1280	1942	1437	1817	1561	2000	1383	496	793
ANKH_3-SLC66A3_3	ANKH-SLC66A3	Cas9-SLCxSLC	643	479	601	485	664	593	616	632	338
ANKH_3-SLC66A4_3	ANKH-SLC66A4	Cas9-SLCxSLC	852	838	848	737	887	737	850	492	832
ANKH_3-SLC66A5_3	ANKH-SLC66A5	Cas9-SLCxSLC	351	250	348	108	289	100	359	247	239
ANKH_3-SLC6A16_3	ANKH-SLC6A16	Cas9-SLCxSLC	369	765	631	612	357	543	360	900	532
ANKH_3-SLC6A17_3	ANKH-SLC6A17	Cas9-SLCxSLC	693	989	768	326	756	451	1043	828	1887
ANKH_3-SLC6A20_3	ANKH-SLC6A20	Cas9-SLCxSLC	640	878	625	667	557	661	558	410	484
ANKH_3-SLC6A6_3	ANKH-SLC6A6	Cas9-SLCxSLC	677	915	682	615	843	686	764	365	375
ANKH_3-SLC6A8_3	ANKH-SLC6A8	Cas9-SLCxSLC	703	761	518	747	541	895	763	414	401
ANKH_3-SLC6A9_3	ANKH-SLC6A9	Cas9-SLCxSLC	459	489	420	355	359	478	358	436	428
ANKH_3-SLC7A1_3	ANKH-SLC7A1	Cas9-SLCxSLC	225	239	21	32	9	3	1	1185	883
ANKH_3-SLC7A11_3	ANKH-SLC7A11	Cas9-SLCxSLC	437	575	432	316	379	320	297	132	263
ANKH_3-SLC7A2_3	ANKH-SLC7A2	Cas9-SLCxSLC	501	777	494	331	433	381	374	859	242
ANKH_3-SLC7A5_3	ANKH-SLC7A5	Cas9-SLCxSLC	442	719	183	362	221	392	222	356	370
ANKH_3-SLC7A6_3	ANKH-SLC7A6	Cas9-SLCxSLC	728	810	961	519	684	525	566	750	426
ANKH_3-SLC7A8_3	ANKH-SLC7A8	Cas9-SLCxSLC	688	949	385	704	325	582	385	644	839
ANKH_3-SLC8A2_3	ANKH-SLC8A2	Cas9-SLCxSLC	423	594	686	403	553	294	661	544	426
ANKH_3-SLC8B1_3	ANKH-SLC8B1	Cas9-SLCxSLC	891	1361	847	884	619	1108	719	883	741
ANKH_3-SLC9A1_3	ANKH-SLC9A1	Cas9-SLCxSLC	481	750	674	557	986	746	1024	261	691
ANKH_3-SLC9A5_3	ANKH-SLC9A5	Cas9-SLCxSLC	578	597	577	430	531	468	610	347	525
ANKH_3-SLC9A6_3	ANKH-SLC9A6	Cas9-SLCxSLC	504	260	433	177	574	180	512	405	320
ANKH_3-SLC9A7_3	ANKH-SLC9A7	Cas9-SLCxSLC	617	854	787	510	799	669	668	277	257
ANKH_3-SLC9A8_3	ANKH-SLC9A8	Cas9-SLCxSLC	786	1254	714	629	766	554	753	1121	916
ANKH_3-SLC9B2_3	ANKH-SLC9B2	Cas9-SLCxSLC	831	1771	1013	1304	1017	1678	976	1666	1504
ANKH_3-SLCO1B3_3	ANKH-SLCO1B3	Cas9-SLCxSLC	689	509	606	282	632	438	791	912	382
ANKH_3-SLCO3A1_3	ANKH-SLCO3A1	Cas9-SLCxSLC	462	679	584	387	372	477	334	423	145
ANKH_3-SLCO4A1_3	ANKH-SLCO4A1	Cas9-SLCxSLC	806	1164	391	1109	376	1024	345	671	457
ANKH_3-SPNS1_3	ANKH-SPNS1	Cas9-SLCxSLC	442	615	389	370	148	201	277	1110	963
ANKH_3-TMEM104_3	ANKH-TMEM104	Cas9-SLCxSLC	950	1265	652	971	737	1032	703	916	600
ANKH_3-TMEM144_3	ANKH-TMEM144	Cas9-SLCxSLC	340	256	452	184	569	164	594	139	295
ANKH_3-TMEM165_3	ANKH-TMEM165	Cas9-SLCxSLC	346	481	369	347	327	239	349	535	675
ANKH_3-TMEM241_3	ANKH-TMEM241	Cas9-SLCxSLC	306	354	330	99	326	92	267	738	297
ANKH_3-UCP2_3	ANKH-UCP2	Cas9-SLCxSLC	428	553	474	330	441	292	434	120	101
ANKH_3-UNC93B1_3	ANKH-UNC93B1	Cas9-SLCxSLC	421	464	396	230	261	152	558	523	329
ANKH_3-XPR1_3	ANKH-XPR1	Cas9-SLCxSLC	470	611	365	356	255	656	226	510	513
ANKH_4-ANKH_4	ANKH-ANKH	Cas9-SLCxSLC	4	7	2	7	5	4	5	1	1
ANKH_4-CLN3_4	ANKH-CLN3	Cas9-SLCxSLC	522	1258	534	873	389	772	530	667	436
ANKH_4-DIRC2_4	ANKH-DIRC2	Cas9-SLCxSLC	591	968	757	954	673	1291	892	576	571
ANKH_4-FLVCR1_4	ANKH-FLVCR1	Cas9-SLCxSLC	508	1015	743	827	642	845	790	815	324
ANKH_4-LETM1_4	ANKH-LETM1	Cas9-SLCxSLC	300	518	46	75	23	24	5	1049	545
ANKH_4-LETM2_4	ANKH-LETM2	Cas9-SLCxSLC	1396	1673	1484	1818	1495	1646	1353	2530	1561
ANKH_4-LETMD1_4	ANKH-LETMD1	Cas9-SLCxSLC	619	1099	819	884	912	772	1245	1346	581
ANKH_4-MAGT1_4	ANKH-MAGT1	Cas9-SLCxSLC	510	750	605	593	385	489	175	614	546
ANKH_4-MFSD1_4	ANKH-MFSD1	Cas9-SLCxSLC	931	1398	1315	1301	1235	1287	1399	1091	1331
ANKH_4-MFSD10_4	ANKH-MFSD10	Cas9-SLCxSLC	601	653	442	412	390	312	442	740	916
ANKH_4-MFSD11_4	ANKH-MFSD11	Cas9-SLCxSLC	1272	2170	1903	1809	1544	1739	1418	2402	3040
ANKH_4-MFSD12_4	ANKH-MFSD12	Cas9-SLCxSLC	634	988	816	749	789	540	916	931	786
ANKH_4-MFSD13A_4	ANKH-MFSD13A	Cas9-SLCxSLC	711	739	730	492	593	208	422	1733	1185
ANKH_4-MFSD14A_4	ANKH-MFSD14A	Cas9-SLCxSLC	471	583	657	668	936	713	1000	675	206
ANKH_4-MFSD14B_4	ANKH-MFSD14B	Cas9-SLCxSLC	598	715	897	794	738	691	604	1252	1005
ANKH_4-MFSD2A_4	ANKH-MFSD2A	Cas9-SLCxSLC	910	1258	956	1169	1037	836	908	1222	889
ANKH_4-MFSD2B_4	ANKH-MFSD2B	Cas9-SLCxSLC	788	1369	827	1320	546	1511	694	856	909
ANKH_4-MFSD3_4	ANKH-MFSD3	Cas9-SLCxSLC	680	823	462	588	292	635	260	951	888
ANKH_4-MFSD4B_4	ANKH-MFSD4B	Cas9-SLCxSLC	956	893	995	905	1059	934	1450	1691	2549
ANKH_4-MFSD5_4	ANKH-MFSD5	Cas9-SLCxSLC	339	371	327	334	423	331	551	375	129
ANKH_4-MFSD6_4	ANKH-MFSD6	Cas9-SLCxSLC	666	880	917	935	908	938	904	1012	1238
ANKH_4-MFSD8_4	ANKH-MFSD8	Cas9-SLCxSLC	562	774	608	696	805	807	1029	1206	1027
ANKH_4-MFSD9_4	ANKH-MFSD9	Cas9-SLCxSLC	543	1424	465	1349	341	1480	374	1106	331
ANKH_4-MPC1_4	ANKH-MPC1	Cas9-SLCxSLC	650	919	685	1147	541	1255	508	430	261
ANKH_4-MPC2_4	ANKH-MPC2	Cas9-SLCxSLC	498	484	804	736	989	839	1226	740	660
ANKH_4-MTCH1_4	ANKH-MTCH1	Cas9-SLCxSLC	814	1261	771	1068	553	1097	623	1118	698
ANKH_4-MTCH2_4	ANKH-MTCH2	Cas9-SLCxSLC	382	652	136	279	48	132	20	811	700
ANKH_4-NIPA1_4	ANKH-NIPA1	Cas9-SLCxSLC	404	689	310	502	349	512	284	1506	911
ANKH_4-NIPA2_4	ANKH-NIPA2	Cas9-SLCxSLC	535	970	590	723	420	648	412	972	1691
ANKH_4-NIPAL1_4	ANKH-NIPAL1	Cas9-SLCxSLC	341	823	558	739	474	801	491	547	340
ANKH_4-NIPAL2_4	ANKH-NIPAL2	Cas9-SLCxSLC	225	432	249	281	314	320	277	464	1264
ANKH_4-NIPAL3_4	ANKH-NIPAL3	Cas9-SLCxSLC	720	916	813	1073	608	1140	553	930	1072
ANKH_4-NPC1_4	ANKH-NPC1	Cas9-SLCxSLC	682	976	771	779	502	760	693	676	847
ANKH_4-OR10A5_1	ANKH-OR10A5	Cas9-SLCxSLC	471	411	315	429	259	467	434	812	617
ANKH_4-OR10H2_1	ANKH-OR10H2	Cas9-SLCxSLC	748	1126	1038	975	1327	1075	2062	1482	957
ANKH_4-OR10V1_1	ANKH-OR10V1	Cas9-SLCxSLC	266	327	513	218	645	162	674	589	775
ANKH_4-OR12D2_1	ANKH-OR12D2	Cas9-SLCxSLC	561	840	916	583	1024	637	1067	1290	1020
ANKH_4-OR13C4_1	ANKH-OR13C4	Cas9-SLCxSLC	796	1150	1249	1079	1197	1199	1216	942	704
ANKH_4-OR13H1_1	ANKH-OR13H1	Cas9-SLCxSLC	1045	1599	1162	1657	791	1496	862	1389	833
ANKH_4-OR1A1_1	ANKH-OR1A1	Cas9-SLCxSLC	901	1112	1503	921	1694	1009	1937	1285	803
ANKH_4-OR1A2_1	ANKH-OR1A2	Cas9-SLCxSLC	723	895	828	720	841	588	1400	968	1097
ANKH_4-OR1B1_1	ANKH-OR1B1	Cas9-SLCxSLC	715	568	887	471	678	465	721	914	1426
ANKH_4-OR1I1_1	ANKH-OR1I1	Cas9-SLCxSLC	995	1352	1153	1140	1424	1060	2192	1828	1106
ANKH_4-OR2V2_1	ANKH-OR2V2	Cas9-SLCxSLC	436	813	581	735	511	797	539	229	721
ANKH_4-OR5K4_1	ANKH-OR5K4	Cas9-SLCxSLC	301	312	235	181	240	273	320	1027	1079
ANKH_4-RHBG_4	ANKH-RHBG	Cas9-SLCxSLC	725	855	671	583	634	507	644	1819	1027
ANKH_4-SFXN1_4	ANKH-SFXN1	Cas9-SLCxSLC	374	738	569	833	661	854	850	702	348
ANKH_4-SFXN2_4	ANKH-SFXN2	Cas9-SLCxSLC	812	611	745	377	508	238	344	601	875
ANKH_4-SFXN3_4	ANKH-SFXN3	Cas9-SLCxSLC	476	704	559	572	425	708	513	913	392
ANKH_4-SFXN4_4	ANKH-SFXN4	Cas9-SLCxSLC	426	358	507	490	518	623	638	967	730
ANKH_4-SFXN5_4	ANKH-SFXN5	Cas9-SLCxSLC	744	1251	641	1114	762	1126	1240	871	1255
ANKH_4-SLC10A3_4	ANKH-SLC10A3	Cas9-SLCxSLC	264	308	208	433	177	361	214	434	238
ANKH_4-SLC10A4_4	ANKH-SLC10A4	Cas9-SLCxSLC	159	286	204	387	216	553	212	319	227
ANKH_4-SLC10A7_4	ANKH-SLC10A7	Cas9-SLCxSLC	645	990	784	849	754	859	873	1243	531
ANKH_4-SLC11A2_4	ANKH-SLC11A2	Cas9-SLCxSLC	554	808	456	765	441	1036	309	856	1086
ANKH_4-SLC12A2_4	ANKH-SLC12A2	Cas9-SLCxSLC	61	126	54	158	43	122	12	287	13
ANKH_4-SLC12A4_4	ANKH-SLC12A4	Cas9-SLCxSLC	655	878	726	744	601	584	517	1720	1386
ANKH_4-SLC12A6_4	ANKH-SLC12A6	Cas9-SLCxSLC	856	1114	1226	778	869	820	868	1099	374
ANKH_4-SLC12A7_4	ANKH-SLC12A7	Cas9-SLCxSLC	331	642	310	713	266	533	291	547	706
ANKH_4-SLC12A8_4	ANKH-SLC12A8	Cas9-SLCxSLC	139	199	65	55	62	30	22	208	226
ANKH_4-SLC12A9_4	ANKH-SLC12A9	Cas9-SLCxSLC	339	734	349	643	276	636	212	467	393
ANKH_4-SLC15A2_4	ANKH-SLC15A2	Cas9-SLCxSLC	1010	1331	1188	1437	1136	1368	1201	1316	1174
ANKH_4-SLC15A4_4	ANKH-SLC15A4	Cas9-SLCxSLC	195	243	174	159	247	170	235	110	122
ANKH_4-SLC16A1_4	ANKH-SLC16A1	Cas9-SLCxSLC	332	442	527	412	472	432	364	602	680
ANKH_4-SLC16A10_4	ANKH-SLC16A10	Cas9-SLCxSLC	1026	1426	1406	1699	1594	1518	1900	1316	1145
ANKH_4-SLC16A13_4	ANKH-SLC16A13	Cas9-SLCxSLC	640	594	803	804	903	728	1100	1069	1692
ANKH_4-SLC16A14_4	ANKH-SLC16A14	Cas9-SLCxSLC	321	604	303	432	310	301	206	739	378
ANKH_4-SLC16A3_4	ANKH-SLC16A3	Cas9-SLCxSLC	851	1276	1063	1323	676	1159	672	650	1074
ANKH_4-SLC16A5_4	ANKH-SLC16A5	Cas9-SLCxSLC	493	809	449	553	300	373	518	757	496
ANKH_4-SLC16A6_4	ANKH-SLC16A6	Cas9-SLCxSLC	410	761	493	776	349	622	457	825	469
ANKH_4-SLC16A7_4	ANKH-SLC16A7	Cas9-SLCxSLC	498	1111	706	1041	804	912	688	441	696
ANKH_4-SLC16A9_4	ANKH-SLC16A9	Cas9-SLCxSLC	615	908	685	886	682	1124	653	1357	1279
ANKH_4-SLC17A5_4	ANKH-SLC17A5	Cas9-SLCxSLC	665	904	920	738	888	794	809	643	490
ANKH_4-SLC17A9_4	ANKH-SLC17A9	Cas9-SLCxSLC	299	628	440	475	304	395	343	694	482
ANKH_4-SLC18B1_4	ANKH-SLC18B1	Cas9-SLCxSLC	978	919	954	945	1059	943	1207	722	1676
ANKH_4-SLC19A1_4	ANKH-SLC19A1	Cas9-SLCxSLC	570	668	686	687	749	747	867	377	408
ANKH_4-SLC19A2_4	ANKH-SLC19A2	Cas9-SLCxSLC	763	1123	1284	1060	1241	776	1754	2013	1819
ANKH_4-SLC1A1_4	ANKH-SLC1A1	Cas9-SLCxSLC	501	843	767	1014	800	977	816	320	378
ANKH_4-SLC1A3_4	ANKH-SLC1A3	Cas9-SLCxSLC	493	617	437	619	481	413	276	1445	1445
ANKH_4-SLC1A4_4	ANKH-SLC1A4	Cas9-SLCxSLC	252	368	238	159	294	153	273	314	321
ANKH_4-SLC1A5_4	ANKH-SLC1A5	Cas9-SLCxSLC	616	740	699	754	910	796	703	608	776
ANKH_4-SLC20A1_4	ANKH-SLC20A1	Cas9-SLCxSLC	649	1006	756	859	611	922	923	1161	725
ANKH_4-SLC20A2_4	ANKH-SLC20A2	Cas9-SLCxSLC	1118	1185	1287	1233	918	754	1130	1414	1551
ANKH_4-SLC22A17_4	ANKH-SLC22A17	Cas9-SLCxSLC	447	351	586	296	661	162	876	626	828
ANKH_4-SLC22A18_4	ANKH-SLC22A18	Cas9-SLCxSLC	973	1206	1283	1238	1260	1034	1344	1297	1105
ANKH_4-SLC22A23_4	ANKH-SLC22A23	Cas9-SLCxSLC	642	536	711	579	502	464	653	659	479
ANKH_4-SLC22A31_4	ANKH-SLC22A31	Cas9-SLCxSLC	1389	1299	1785	1351	1741	1236	2064	1092	1137
ANKH_4-SLC22A5_4	ANKH-SLC22A5	Cas9-SLCxSLC	688	1180	948	936	977	845	925	1238	1643
ANKH_4-SLC23A2_4	ANKH-SLC23A2	Cas9-SLCxSLC	870	1317	1176	1071	959	882	1116	924	593
ANKH_4-SLC24A1_4	ANKH-SLC24A1	Cas9-SLCxSLC	906	792	810	772	948	725	1073	1186	1271
ANKH_4-SLC25A1_4	ANKH-SLC25A1	Cas9-SLCxSLC	433	617	543	666	547	804	608	166	409
ANKH_4-SLC25A10_4	ANKH-SLC25A10	Cas9-SLCxSLC	480	502	620	450	527	585	517	567	397
ANKH_4-SLC25A11_4	ANKH-SLC25A11	Cas9-SLCxSLC	615	968	797	786	461	547	464	990	1271
ANKH_4-SLC25A12_4	ANKH-SLC25A12	Cas9-SLCxSLC	604	662	756	622	721	727	682	442	371
ANKH_4-SLC25A13_4	ANKH-SLC25A13	Cas9-SLCxSLC	1129	901	1291	1045	1242	1253	1259	1614	1799
ANKH_4-SLC25A14_4	ANKH-SLC25A14	Cas9-SLCxSLC	517	394	472	384	545	658	467	675	561
ANKH_4-SLC25A15_4	ANKH-SLC25A15	Cas9-SLCxSLC	341	721	470	550	422	401	284	440	292
ANKH_4-SLC25A16_4	ANKH-SLC25A16	Cas9-SLCxSLC	705	854	797	1148	859	1001	927	861	813
ANKH_4-SLC25A17_4	ANKH-SLC25A17	Cas9-SLCxSLC	952	1042	1161	1047	1206	864	1200	1023	1131
ANKH_4-SLC25A19_4	ANKH-SLC25A19	Cas9-SLCxSLC	512	1156	614	863	417	536	243	1033	574
ANKH_4-SLC25A20_4	ANKH-SLC25A20	Cas9-SLCxSLC	349	462	445	444	724	372	698	697	1025
ANKH_4-SLC25A21_4	ANKH-SLC25A21	Cas9-SLCxSLC	607	611	729	505	744	377	767	665	1355
ANKH_4-SLC25A22_4	ANKH-SLC25A22	Cas9-SLCxSLC	834	1197	870	719	801	575	895	619	1172
ANKH_4-SLC25A23_4	ANKH-SLC25A23	Cas9-SLCxSLC	853	1029	828	997	498	907	592	1033	563
ANKH_4-SLC25A24_4	ANKH-SLC25A24	Cas9-SLCxSLC	614	767	823	592	728	655	754	1375	1122
ANKH_4-SLC25A25_4	ANKH-SLC25A25	Cas9-SLCxSLC	321	407	229	209	200	188	70	442	311
ANKH_4-SLC25A26_4	ANKH-SLC25A26	Cas9-SLCxSLC	816	1063	825	1161	517	327	329	1422	747
ANKH_4-SLC25A27_4	ANKH-SLC25A27	Cas9-SLCxSLC	819	1340	1141	1265	1221	1142	1694	1344	2227
ANKH_4-SLC25A28_4	ANKH-SLC25A28	Cas9-SLCxSLC	454	597	662	441	696	200	780	572	369
ANKH_4-SLC25A29_4	ANKH-SLC25A29	Cas9-SLCxSLC	642	734	1027	656	1154	513	1696	637	689
ANKH_4-SLC25A3_4	ANKH-SLC25A3	Cas9-SLCxSLC	341	450	57	96	1	11	4	669	521
ANKH_4-SLC25A30_4	ANKH-SLC25A30	Cas9-SLCxSLC	754	1033	691	641	798	522	762	1378	951
ANKH_4-SLC25A32_4	ANKH-SLC25A32	Cas9-SLCxSLC	812	990	970	770	1091	599	1334	1192	1531
ANKH_4-SLC25A33_4	ANKH-SLC25A33	Cas9-SLCxSLC	677	886	914	944	843	632	897	1447	474
ANKH_4-SLC25A36_4	ANKH-SLC25A36	Cas9-SLCxSLC	588	816	752	947	732	1045	932	1354	1012
ANKH_4-SLC25A37_4	ANKH-SLC25A37	Cas9-SLCxSLC	666	1052	867	764	689	756	580	1431	1633
ANKH_4-SLC25A38_4	ANKH-SLC25A38	Cas9-SLCxSLC	977	1213	1354	1466	1522	1084	1794	1892	2096
ANKH_4-SLC25A39_4	ANKH-SLC25A39	Cas9-SLCxSLC	1100	973	1519	1092	1580	859	1897	1378	1849
ANKH_4-SLC25A4_4	ANKH-SLC25A4	Cas9-SLCxSLC	299	397	325	202	179	137	88	612	681
ANKH_4-SLC25A40_4	ANKH-SLC25A40	Cas9-SLCxSLC	350	770	406	825	530	698	692	919	429
ANKH_4-SLC25A42_4	ANKH-SLC25A42	Cas9-SLCxSLC	1070	1426	1491	1473	1185	1302	1136	1005	1407
ANKH_4-SLC25A43_4	ANKH-SLC25A43	Cas9-SLCxSLC	498	979	343	929	261	848	238	854	942
ANKH_4-SLC25A44_4	ANKH-SLC25A44	Cas9-SLCxSLC	725	782	759	619	652	710	679	782	972
ANKH_4-SLC25A45_4	ANKH-SLC25A45	Cas9-SLCxSLC	1319	1475	1674	1172	1734	988	1845	1126	1497
ANKH_4-SLC25A46_4	ANKH-SLC25A46	Cas9-SLCxSLC	301	633	411	634	348	460	379	809	499
ANKH_4-SLC25A48_4	ANKH-SLC25A48	Cas9-SLCxSLC	498	500	536	655	620	871	511	519	353
ANKH_4-SLC25A5_4	ANKH-SLC25A5	Cas9-SLCxSLC	544	786	686	435	605	516	450	1051	1237
ANKH_4-SLC25A51_4	ANKH-SLC25A51	Cas9-SLCxSLC	785	1077	811	1149	690	900	524	794	874
ANKH_4-SLC25A53_4	ANKH-SLC25A53	Cas9-SLCxSLC	1310	1378	1546	1278	1565	1227	1763	1531	946
ANKH_4-SLC25A6_4	ANKH-SLC25A6	Cas9-SLCxSLC	1118	1389	1687	1557	1818	1287	2335	1272	939
ANKH_4-SLC26A11_4	ANKH-SLC26A11	Cas9-SLCxSLC	782	1098	923	839	794	1027	977	536	1718
ANKH_4-SLC26A2_4	ANKH-SLC26A2	Cas9-SLCxSLC	614	779	666	822	891	835	988	353	744
ANKH_4-SLC26A6_4	ANKH-SLC26A6	Cas9-SLCxSLC	587	844	698	572	468	890	535	615	819
ANKH_4-SLC27A1_4	ANKH-SLC27A1	Cas9-SLCxSLC	677	1322	853	1157	639	1112	669	776	758
ANKH_4-SLC27A2_4	ANKH-SLC27A2	Cas9-SLCxSLC	830	1148	969	721	776	899	742	3924	1884
ANKH_4-SLC27A3_4	ANKH-SLC27A3	Cas9-SLCxSLC	447	787	601	498	478	512	606	1340	712
ANKH_4-SLC27A4_4	ANKH-SLC27A4	Cas9-SLCxSLC	467	1023	673	1310	570	1412	471	1317	702
ANKH_4-SLC27A5_4	ANKH-SLC27A5	Cas9-SLCxSLC	769	1377	959	1245	667	654	753	535	674
ANKH_4-SLC27A6_4	ANKH-SLC27A6	Cas9-SLCxSLC	455	1110	659	1113	483	782	451	1121	299
ANKH_4-SLC29A1_4	ANKH-SLC29A1	Cas9-SLCxSLC	995	1822	1299	1984	1490	1662	1579	995	1253
ANKH_4-SLC29A2_4	ANKH-SLC29A2	Cas9-SLCxSLC	717	1117	771	999	754	485	798	1543	715
ANKH_4-SLC29A3_4	ANKH-SLC29A3	Cas9-SLCxSLC	550	1148	797	1094	664	1302	738	654	1228
ANKH_4-SLC29A4_4	ANKH-SLC29A4	Cas9-SLCxSLC	594	641	831	396	634	213	636	311	538
ANKH_4-SLC2A1_4	ANKH-SLC2A1	Cas9-SLCxSLC	468	670	339	380	271	331	268	818	566
ANKH_4-SLC2A11_4	ANKH-SLC2A11	Cas9-SLCxSLC	695	1322	721	1147	720	1096	576	1076	1763
ANKH_4-SLC2A13_4	ANKH-SLC2A13	Cas9-SLCxSLC	488	610	499	558	746	456	589	771	731
ANKH_4-SLC2A3_4	ANKH-SLC2A3	Cas9-SLCxSLC	931	1006	990	819	887	710	809	870	1007
ANKH_4-SLC2A6_4	ANKH-SLC2A6	Cas9-SLCxSLC	342	332	370	286	394	303	467	191	370
ANKH_4-SLC2A8_4	ANKH-SLC2A8	Cas9-SLCxSLC	484	654	568	707	367	597	271	331	578
ANKH_4-SLC30A1_4	ANKH-SLC30A1	Cas9-SLCxSLC	642	1338	678	1196	589	1307	477	417	371
ANKH_4-SLC30A3_4	ANKH-SLC30A3	Cas9-SLCxSLC	331	553	549	532	398	403	479	809	847
ANKH_4-SLC30A4_4	ANKH-SLC30A4	Cas9-SLCxSLC	247	315	206	150	302	157	207	590	934
ANKH_4-SLC30A5_4	ANKH-SLC30A5	Cas9-SLCxSLC	298	567	302	594	297	499	330	686	543
ANKH_4-SLC30A6_4	ANKH-SLC30A6	Cas9-SLCxSLC	290	426	275	404	157	214	134	589	609
ANKH_4-SLC30A7_4	ANKH-SLC30A7	Cas9-SLCxSLC	714	1101	640	1005	860	1013	1194	1714	1978
ANKH_4-SLC30A9_4	ANKH-SLC30A9	Cas9-SLCxSLC	959	1564	852	688	376	130	416	1596	2391
ANKH_4-SLC31A1_4	ANKH-SLC31A1	Cas9-SLCxSLC	300	437	330	368	336	264	259	345	228
ANKH_4-SLC31A2_4	ANKH-SLC31A2	Cas9-SLCxSLC	573	1094	901	855	988	1368	1109	686	563
ANKH_4-SLC33A1_4	ANKH-SLC33A1	Cas9-SLCxSLC	923	1075	622	831	403	780	360	1159	1058
ANKH_4-SLC35A1_4	ANKH-SLC35A1	Cas9-SLCxSLC	388	379	284	237	241	212	308	689	933
ANKH_4-SLC35A2_4	ANKH-SLC35A2	Cas9-SLCxSLC	4	37	2	3	0	0	0	960	422
ANKH_4-SLC35A3_4	ANKH-SLC35A3	Cas9-SLCxSLC	611	948	754	1191	871	853	795	1661	1380
ANKH_4-SLC35A4_4	ANKH-SLC35A4	Cas9-SLCxSLC	831	1063	794	649	1201	692	1308	1009	2039
ANKH_4-SLC35A5_4	ANKH-SLC35A5	Cas9-SLCxSLC	532	805	576	794	524	905	773	922	797
ANKH_4-SLC35B1_4	ANKH-SLC35B1	Cas9-SLCxSLC	680	928	321	215	147	55	118	558	635
ANKH_4-SLC35B2_4	ANKH-SLC35B2	Cas9-SLCxSLC	591	757	428	415	434	165	514	649	1278
ANKH_4-SLC35B3_4	ANKH-SLC35B3	Cas9-SLCxSLC	699	960	1080	975	1012	1223	1141	805	976
ANKH_4-SLC35B4_4	ANKH-SLC35B4	Cas9-SLCxSLC	696	1217	883	898	934	747	1194	1641	993
ANKH_4-SLC35C1_4	ANKH-SLC35C1	Cas9-SLCxSLC	327	263	344	296	393	311	355	413	675
ANKH_4-SLC35C2_4	ANKH-SLC35C2	Cas9-SLCxSLC	819	1124	837	1110	698	1084	709	1264	1264
ANKH_4-SLC35D1_4	ANKH-SLC35D1	Cas9-SLCxSLC	459	804	778	632	918	770	1143	1277	1300
ANKH_4-SLC35D2_4	ANKH-SLC35D2	Cas9-SLCxSLC	1789	1859	2269	2039	2363	1953	3107	1460	1002
ANKH_4-SLC35E1_4	ANKH-SLC35E1	Cas9-SLCxSLC	263	411	239	368	199	451	176	679	488
ANKH_4-SLC35E2A_4	ANKH-SLC35E2A	Cas9-SLCxSLC	601	1542	618	1954	471	2000	339	1897	1657
ANKH_4-SLC35E2B_4	ANKH-SLC35E2B	Cas9-SLCxSLC	546	777	703	893	757	819	626	449	385
ANKH_4-SLC35E3_4	ANKH-SLC35E3	Cas9-SLCxSLC	977	1274	1217	1249	1419	1254	1798	1524	1900
ANKH_4-SLC35E4_4	ANKH-SLC35E4	Cas9-SLCxSLC	709	762	725	548	561	695	488	576	902
ANKH_4-SLC35F2_4	ANKH-SLC35F2	Cas9-SLCxSLC	590	534	776	477	922	315	1111	1267	636
ANKH_4-SLC35F3_4	ANKH-SLC35F3	Cas9-SLCxSLC	485	563	585	561	581	431	782	1481	992
ANKH_4-SLC35F5_4	ANKH-SLC35F5	Cas9-SLCxSLC	525	767	781	640	693	742	862	1160	529
ANKH_4-SLC35F6_4	ANKH-SLC35F6	Cas9-SLCxSLC	931	1207	804	1148	946	1045	1025	750	1276
ANKH_4-SLC35G1_4	ANKH-SLC35G1	Cas9-SLCxSLC	467	791	536	859	674	1011	665	848	362
ANKH_4-SLC35G2_4	ANKH-SLC35G2	Cas9-SLCxSLC	1204	1799	1588	1496	1099	1290	881	3785	1520
ANKH_4-SLC36A1_4	ANKH-SLC36A1	Cas9-SLCxSLC	810	1393	953	1274	804	913	1020	1057	657
ANKH_4-SLC36A4_4	ANKH-SLC36A4	Cas9-SLCxSLC	597	979	684	831	704	807	920	1041	832
ANKH_4-SLC37A1_4	ANKH-SLC37A1	Cas9-SLCxSLC	891	591	984	617	895	592	858	1317	762
ANKH_4-SLC37A2_4	ANKH-SLC37A2	Cas9-SLCxSLC	487	348	917	548	796	449	497	1204	442
ANKH_4-SLC37A3_4	ANKH-SLC37A3	Cas9-SLCxSLC	529	903	852	713	760	524	791	696	972
ANKH_4-SLC37A4_4	ANKH-SLC37A4	Cas9-SLCxSLC	372	379	715	409	639	358	968	722	737
ANKH_4-SLC38A1_4	ANKH-SLC38A1	Cas9-SLCxSLC	461	843	488	680	480	307	556	1187	1096
ANKH_4-SLC38A10_4	ANKH-SLC38A10	Cas9-SLCxSLC	412	601	558	763	527	792	428	887	588
ANKH_4-SLC38A2_4	ANKH-SLC38A2	Cas9-SLCxSLC	459	609	483	363	454	395	491	396	1479
ANKH_4-SLC38A3_4	ANKH-SLC38A3	Cas9-SLCxSLC	498	622	442	345	627	327	506	541	405
ANKH_4-SLC38A5_4	ANKH-SLC38A5	Cas9-SLCxSLC	1073	1355	1180	1588	1271	1414	1546	1455	1093
ANKH_4-SLC38A6_4	ANKH-SLC38A6	Cas9-SLCxSLC	1218	1778	1426	2016	1551	2029	1775	1590	2448
ANKH_4-SLC38A7_4	ANKH-SLC38A7	Cas9-SLCxSLC	737	1104	1076	632	997	630	979	1041	1226
ANKH_4-SLC38A9_4	ANKH-SLC38A9	Cas9-SLCxSLC	540	652	556	625	539	774	596	867	1056
ANKH_4-SLC39A1_4	ANKH-SLC39A1	Cas9-SLCxSLC	261	426	211	302	156	388	121	615	74
ANKH_4-SLC39A10_4	ANKH-SLC39A10	Cas9-SLCxSLC	706	612	961	477	703	303	532	800	1196
ANKH_4-SLC39A11_4	ANKH-SLC39A11	Cas9-SLCxSLC	701	900	619	700	628	395	594	1067	667
ANKH_4-SLC39A13_4	ANKH-SLC39A13	Cas9-SLCxSLC	1317	1521	1385	1820	1279	1689	1666	1650	1324
ANKH_4-SLC39A14_4	ANKH-SLC39A14	Cas9-SLCxSLC	1440	1460	2011	1179	1468	951	1593	1715	1789
ANKH_4-SLC39A3_4	ANKH-SLC39A3	Cas9-SLCxSLC	963	1202	1133	1143	1143	1271	1499	883	1032
ANKH_4-SLC39A4_4	ANKH-SLC39A4	Cas9-SLCxSLC	1051	980	859	951	849	643	1032	567	860
ANKH_4-SLC39A6_4	ANKH-SLC39A6	Cas9-SLCxSLC	941	1483	1237	1248	1301	1092	1305	2258	2325
ANKH_4-SLC39A7_4	ANKH-SLC39A7	Cas9-SLCxSLC	990	920	403	465	351	315	497	1677	2938
ANKH_4-SLC39A8_4	ANKH-SLC39A8	Cas9-SLCxSLC	462	721	551	844	646	988	378	985	1194
ANKH_4-SLC39A9_4	ANKH-SLC39A9	Cas9-SLCxSLC	358	580	566	461	588	557	611	603	379
ANKH_4-SLC3A2_4	ANKH-SLC3A2	Cas9-SLCxSLC	500	411	387	285	353	277	371	1030	632
ANKH_4-SLC41A1_4	ANKH-SLC41A1	Cas9-SLCxSLC	526	1071	739	871	862	660	983	841	944
ANKH_4-SLC41A2_4	ANKH-SLC41A2	Cas9-SLCxSLC	1005	1137	1254	1188	1391	879	1775	1194	2627
ANKH_4-SLC41A3_4	ANKH-SLC41A3	Cas9-SLCxSLC	451	589	723	624	634	576	496	58	591
ANKH_4-SLC43A1_4	ANKH-SLC43A1	Cas9-SLCxSLC	587	1532	924	1479	952	1436	1053	1249	1793
ANKH_4-SLC43A2_4	ANKH-SLC43A2	Cas9-SLCxSLC	684	730	1232	719	1417	865	1904	746	551
ANKH_4-SLC43A3_4	ANKH-SLC43A3	Cas9-SLCxSLC	507	621	800	639	690	605	844	909	599
ANKH_4-SLC44A1_4	ANKH-SLC44A1	Cas9-SLCxSLC	1003	1252	1312	1380	1261	834	1192	1045	1213
ANKH_4-SLC44A2_4	ANKH-SLC44A2	Cas9-SLCxSLC	770	1498	1051	1295	1192	1202	1062	1465	1052
ANKH_4-SLC44A3_4	ANKH-SLC44A3	Cas9-SLCxSLC	582	683	690	553	683	528	685	1445	1739
ANKH_4-SLC44A5_4	ANKH-SLC44A5	Cas9-SLCxSLC	897	1276	1211	1264	1507	1412	1890	1243	337
ANKH_4-SLC45A1_4	ANKH-SLC45A1	Cas9-SLCxSLC	756	1392	1181	1266	1161	1309	1472	996	1021
ANKH_4-SLC45A3_4	ANKH-SLC45A3	Cas9-SLCxSLC	659	569	885	548	582	357	720	1052	661
ANKH_4-SLC45A4_4	ANKH-SLC45A4	Cas9-SLCxSLC	464	834	497	816	372	1028	277	691	424
ANKH_4-SLC46A1_4	ANKH-SLC46A1	Cas9-SLCxSLC	488	819	632	761	429	722	666	712	482
ANKH_4-SLC48A1_4	ANKH-SLC48A1	Cas9-SLCxSLC	1388	1811	1919	1864	1425	1442	1665	1254	1152
ANKH_4-SLC49A3_4	ANKH-SLC49A3	Cas9-SLCxSLC	0	17	0	8	0	23	0	3	0
ANKH_4-SLC4A11_4	ANKH-SLC4A11	Cas9-SLCxSLC	614	1530	731	1464	618	1288	586	644	742
ANKH_4-SLC4A2_4	ANKH-SLC4A2	Cas9-SLCxSLC	539	607	731	509	443	275	279	925	732
ANKH_4-SLC4A3_4	ANKH-SLC4A3	Cas9-SLCxSLC	385	725	546	580	684	489	1042	570	464
ANKH_4-SLC4A7_4	ANKH-SLC4A7	Cas9-SLCxSLC	193	324	158	111	33	40	7	928	1022
ANKH_4-SLC50A1_4	ANKH-SLC50A1	Cas9-SLCxSLC	1036	1673	1265	1289	1173	1195	1093	1510	2385
ANKH_4-SLC52A2_4	ANKH-SLC52A2	Cas9-SLCxSLC	884	1135	1325	1029	1241	838	1193	592	679
ANKH_4-SLC52A3_4	ANKH-SLC52A3	Cas9-SLCxSLC	544	529	454	621	331	622	173	594	240
ANKH_4-SLC5A3_4	ANKH-SLC5A3	Cas9-SLCxSLC	866	1054	1285	721	1050	742	946	1357	1655
ANKH_4-SLC5A6_4	ANKH-SLC5A6	Cas9-SLCxSLC	886	1233	861	1089	799	970	826	377	490
ANKH_4-SLC66A1_4	ANKH-SLC66A1	Cas9-SLCxSLC	688	1049	1053	713	1060	612	1186	528	740
ANKH_4-SLC66A2_4	ANKH-SLC66A2	Cas9-SLCxSLC	698	681	907	649	864	717	1055	600	598
ANKH_4-SLC66A3_4	ANKH-SLC66A3	Cas9-SLCxSLC	1359	1971	1600	1646	1501	1897	1442	1712	824
ANKH_4-SLC66A4_4	ANKH-SLC66A4	Cas9-SLCxSLC	347	761	375	662	396	406	301	756	649
ANKH_4-SLC66A5_4	ANKH-SLC66A5	Cas9-SLCxSLC	462	460	490	328	256	409	286	823	596
ANKH_4-SLC6A16_4	ANKH-SLC6A16	Cas9-SLCxSLC	473	1137	568	840	624	895	753	1799	3022
ANKH_4-SLC6A17_4	ANKH-SLC6A17	Cas9-SLCxSLC	544	1042	614	664	391	682	380	1094	317
ANKH_4-SLC6A20_4	ANKH-SLC6A20	Cas9-SLCxSLC	789	1172	915	1094	863	1020	753	464	1143
ANKH_4-SLC6A6_4	ANKH-SLC6A6	Cas9-SLCxSLC	521	532	623	869	686	1007	771	408	607
ANKH_4-SLC6A8_4	ANKH-SLC6A8	Cas9-SLCxSLC	438	355	412	362	282	300	282	253	396
ANKH_4-SLC6A9_4	ANKH-SLC6A9	Cas9-SLCxSLC	368	267	412	265	334	152	178	338	207
ANKH_4-SLC7A1_4	ANKH-SLC7A1	Cas9-SLCxSLC	459	453	149	90	52	32	16	543	1171
ANKH_4-SLC7A11_4	ANKH-SLC7A11	Cas9-SLCxSLC	442	550	378	306	268	432	293	752	660
ANKH_4-SLC7A2_4	ANKH-SLC7A2	Cas9-SLCxSLC	691	1022	983	1068	743	711	785	305	713
ANKH_4-SLC7A5_4	ANKH-SLC7A5	Cas9-SLCxSLC	546	966	533	562	381	523	482	820	710
ANKH_4-SLC7A6_4	ANKH-SLC7A6	Cas9-SLCxSLC	1749	2074	2215	1930	1973	1539	1820	2050	1699
ANKH_4-SLC7A8_4	ANKH-SLC7A8	Cas9-SLCxSLC	681	953	628	506	537	551	471	1054	993
ANKH_4-SLC8A2_4	ANKH-SLC8A2	Cas9-SLCxSLC	776	810	1054	571	805	403	989	911	815
ANKH_4-SLC8B1_4	ANKH-SLC8B1	Cas9-SLCxSLC	660	1043	600	760	712	798	838	1111	485
ANKH_4-SLC9A1_4	ANKH-SLC9A1	Cas9-SLCxSLC	718	877	905	738	862	386	938	631	664
ANKH_4-SLC9A5_4	ANKH-SLC9A5	Cas9-SLCxSLC	273	345	312	251	278	303	295	780	565
ANKH_4-SLC9A6_4	ANKH-SLC9A6	Cas9-SLCxSLC	204	232	347	331	297	512	227	429	519
ANKH_4-SLC9A7_4	ANKH-SLC9A7	Cas9-SLCxSLC	538	626	526	741	509	580	733	688	881
ANKH_4-SLC9A8_4	ANKH-SLC9A8	Cas9-SLCxSLC	1010	1020	1051	980	1257	912	1788	1222	1528
ANKH_4-SLC9B2_4	ANKH-SLC9B2	Cas9-SLCxSLC	776	739	1068	650	1200	605	1378	894	426
ANKH_4-SLCO1B3_4	ANKH-SLCO1B3	Cas9-SLCxSLC	648	916	654	838	770	663	935	1145	808
ANKH_4-SLCO3A1_4	ANKH-SLCO3A1	Cas9-SLCxSLC	1308	1624	1359	1404	1201	1063	996	2770	2630
ANKH_4-SLCO4A1_4	ANKH-SLCO4A1	Cas9-SLCxSLC	684	1083	956	810	1065	745	1003	762	419
ANKH_4-SPNS1_4	ANKH-SPNS1	Cas9-SLCxSLC	642	925	619	642	382	402	263	1086	766
ANKH_4-TMEM104_4	ANKH-TMEM104	Cas9-SLCxSLC	624	728	619	649	640	488	664	762	979
ANKH_4-TMEM144_4	ANKH-TMEM144	Cas9-SLCxSLC	978	1399	1542	1359	1456	1469	1816	1348	1962
ANKH_4-TMEM165_4	ANKH-TMEM165	Cas9-SLCxSLC	438	445	464	340	555	510	612	509	1201
ANKH_4-TMEM241_4	ANKH-TMEM241	Cas9-SLCxSLC	519	499	494	486	527	505	364	1026	786
ANKH_4-UCP2_4	ANKH-UCP2	Cas9-SLCxSLC	642	582	752	523	660	690	521	615	639
ANKH_4-UNC93B1_4	ANKH-UNC93B1	Cas9-SLCxSLC	393	685	532	546	540	462	787	1147	696
ANKH_4-XPR1_4	ANKH-XPR1	Cas9-SLCxSLC	843	1392	941	1641	1023	1794	1009	375	1787
ANKH_5-ANKH_5	ANKH-ANKH	Cas9-SLCxSLC	2	10	1	7	3	4	5	6	1
ANKH_5-CLN3_5	ANKH-CLN3	Cas9-SLCxSLC	229	399	211	398	230	396	125	216	297
ANKH_5-DIRC2_5	ANKH-DIRC2	Cas9-SLCxSLC	398	687	431	613	663	772	1028	582	557
ANKH_5-FLVCR1_5	ANKH-FLVCR1	Cas9-SLCxSLC	317	836	450	809	528	650	665	452	223
ANKH_5-LETM1_5	ANKH-LETM1	Cas9-SLCxSLC	1309	1852	261	537	62	262	38	605	1052
ANKH_5-LETM2_5	ANKH-LETM2	Cas9-SLCxSLC	979	1191	1240	1343	1200	1352	1542	592	912
ANKH_5-LETMD1_5	ANKH-LETMD1	Cas9-SLCxSLC	602	945	743	1167	723	1360	511	942	1173
ANKH_5-MAGT1_5	ANKH-MAGT1	Cas9-SLCxSLC	716	1058	920	1029	1142	969	1579	786	967
ANKH_5-MFSD1_5	ANKH-MFSD1	Cas9-SLCxSLC	1406	1364	1448	1210	1677	1005	2196	719	929
ANKH_5-MFSD10_5	ANKH-MFSD10	Cas9-SLCxSLC	767	848	956	601	679	344	658	618	732
ANKH_5-MFSD11_5	ANKH-MFSD11	Cas9-SLCxSLC	649	606	477	709	455	734	414	284	829
ANKH_5-MFSD12_5	ANKH-MFSD12	Cas9-SLCxSLC	852	1515	859	950	908	983	872	579	926
ANKH_5-MFSD13A_5	ANKH-MFSD13A	Cas9-SLCxSLC	433	288	354	261	469	311	1047	649	1016
ANKH_5-MFSD14A_5	ANKH-MFSD14A	Cas9-SLCxSLC	893	1585	747	1273	719	1294	762	778	770
ANKH_5-MFSD14B_5	ANKH-MFSD14B	Cas9-SLCxSLC	746	600	1162	787	1111	779	1029	728	784
ANKH_5-MFSD2A_5	ANKH-MFSD2A	Cas9-SLCxSLC	981	1146	887	1097	1075	1056	1209	758	646
ANKH_5-MFSD2B_5	ANKH-MFSD2B	Cas9-SLCxSLC	532	860	767	932	730	669	944	363	469
ANKH_5-MFSD3_5	ANKH-MFSD3	Cas9-SLCxSLC	561	710	586	775	663	637	788	484	144
ANKH_5-MFSD4B_5	ANKH-MFSD4B	Cas9-SLCxSLC	676	1342	817	1354	704	1507	969	744	608
ANKH_5-MFSD5_5	ANKH-MFSD5	Cas9-SLCxSLC	1131	1188	1238	1009	1147	1286	1332	680	1079
ANKH_5-MFSD6_5	ANKH-MFSD6	Cas9-SLCxSLC	1002	806	1110	835	1388	788	1698	426	759
ANKH_5-MFSD8_5	ANKH-MFSD8	Cas9-SLCxSLC	1339	1469	1897	1367	2049	1292	2593	1513	1844
ANKH_5-MFSD9_5	ANKH-MFSD9	Cas9-SLCxSLC	644	1115	532	1385	367	1327	502	537	532
ANKH_5-MPC1_5	ANKH-MPC1	Cas9-SLCxSLC	870	1799	1255	1970	1217	1893	1064	819	972
ANKH_5-MPC2_5	ANKH-MPC2	Cas9-SLCxSLC	810	1052	1116	760	1291	855	1792	521	734
ANKH_5-MTCH1_5	ANKH-MTCH1	Cas9-SLCxSLC	1012	1299	1267	1336	1246	1372	1556	1300	658
ANKH_5-MTCH2_5	ANKH-MTCH2	Cas9-SLCxSLC	739	946	411	386	121	93	57	421	893
ANKH_5-NIPA1_5	ANKH-NIPA1	Cas9-SLCxSLC	1289	1037	1367	1129	1648	1137	1558	1273	578
ANKH_5-NIPA2_5	ANKH-NIPA2	Cas9-SLCxSLC	1099	1197	1753	1420	2035	1575	2110	611	1251
ANKH_5-NIPAL1_5	ANKH-NIPAL1	Cas9-SLCxSLC	844	891	840	1020	911	925	986	795	824
ANKH_5-NIPAL2_5	ANKH-NIPAL2	Cas9-SLCxSLC	1135	1403	1484	1243	1775	1249	1749	1249	1439
ANKH_5-NIPAL3_5	ANKH-NIPAL3	Cas9-SLCxSLC	1178	992	1300	950	1270	1021	1455	1048	1225
ANKH_5-NPC1_5	ANKH-NPC1	Cas9-SLCxSLC	1152	1544	1416	1088	945	837	1181	3194	1359
ANKH_5-OR10A5_1	ANKH-OR10A5	Cas9-SLCxSLC	240	332	141	253	132	128	39	321	100
ANKH_5-OR10H2_1	ANKH-OR10H2	Cas9-SLCxSLC	965	1602	1070	1384	1355	1338	1294	1350	706
ANKH_5-OR10V1_1	ANKH-OR10V1	Cas9-SLCxSLC	946	968	1024	1027	943	1009	958	617	1193
ANKH_5-OR12D2_1	ANKH-OR12D2	Cas9-SLCxSLC	836	887	747	970	1069	918	1380	617	272
ANKH_5-OR13C4_1	ANKH-OR13C4	Cas9-SLCxSLC	689	1071	846	1206	823	1275	776	709	416
ANKH_5-OR13H1_1	ANKH-OR13H1	Cas9-SLCxSLC	966	1307	1055	1543	1054	1453	1524	486	672
ANKH_5-OR1A1_1	ANKH-OR1A1	Cas9-SLCxSLC	334	934	539	896	550	877	631	1484	771
ANKH_5-OR1A2_1	ANKH-OR1A2	Cas9-SLCxSLC	787	951	1049	975	1174	889	1524	581	436
ANKH_5-OR1B1_1	ANKH-OR1B1	Cas9-SLCxSLC	567	1230	629	1159	629	1043	715	997	1335
ANKH_5-OR1I1_1	ANKH-OR1I1	Cas9-SLCxSLC	1046	1463	1272	1094	1045	1190	880	1372	491
ANKH_5-OR2V2_1	ANKH-OR2V2	Cas9-SLCxSLC	1622	2224	2270	2080	2322	1893	2891	1139	735
ANKH_5-OR5K4_1	ANKH-OR5K4	Cas9-SLCxSLC	377	611	271	357	326	379	383	984	497
ANKH_5-RHBG_5	ANKH-RHBG	Cas9-SLCxSLC	1180	1414	1482	1494	1930	1296	2776	894	1255
ANKH_5-SFXN1_5	ANKH-SFXN1	Cas9-SLCxSLC	1128	1265	1297	1558	1372	1758	1746	371	606
ANKH_5-SFXN2_5	ANKH-SFXN2	Cas9-SLCxSLC	400	461	338	173	329	104	331	354	121
ANKH_5-SFXN3_5	ANKH-SFXN3	Cas9-SLCxSLC	672	1140	835	1070	593	1485	882	537	979
ANKH_5-SFXN4_5	ANKH-SFXN4	Cas9-SLCxSLC	487	917	693	979	844	844	692	596	1048
ANKH_5-SFXN5_5	ANKH-SFXN5	Cas9-SLCxSLC	545	966	802	1070	755	867	1056	305	538
ANKH_5-SLC10A3_5	ANKH-SLC10A3	Cas9-SLCxSLC	495	785	1034	923	857	771	942	380	442
ANKH_5-SLC10A4_5	ANKH-SLC10A4	Cas9-SLCxSLC	807	787	965	872	655	837	703	1254	642
ANKH_5-SLC10A7_5	ANKH-SLC10A7	Cas9-SLCxSLC	934	1253	991	1395	1035	894	1327	788	798
ANKH_5-SLC11A2_5	ANKH-SLC11A2	Cas9-SLCxSLC	732	997	602	854	667	863	930	581	596
ANKH_5-SLC12A2_5	ANKH-SLC12A2	Cas9-SLCxSLC	696	768	867	866	818	637	746	369	443
ANKH_5-SLC12A4_5	ANKH-SLC12A4	Cas9-SLCxSLC	431	637	478	464	473	546	605	531	180
ANKH_5-SLC12A6_5	ANKH-SLC12A6	Cas9-SLCxSLC	607	817	899	899	896	782	1497	240	192
ANKH_5-SLC12A7_5	ANKH-SLC12A7	Cas9-SLCxSLC	669	1097	629	1154	499	1005	471	725	796
ANKH_5-SLC12A8_5	ANKH-SLC12A8	Cas9-SLCxSLC	712	1652	681	1369	1049	1139	818	474	689
ANKH_5-SLC12A9_5	ANKH-SLC12A9	Cas9-SLCxSLC	776	1130	1165	1149	1342	1181	1280	870	442
ANKH_5-SLC15A2_5	ANKH-SLC15A2	Cas9-SLCxSLC	1027	1124	1483	1462	1734	1665	2116	1374	1345
ANKH_5-SLC15A4_5	ANKH-SLC15A4	Cas9-SLCxSLC	827	881	1209	732	1347	624	1828	536	367
ANKH_5-SLC16A1_5	ANKH-SLC16A1	Cas9-SLCxSLC	1117	1371	1351	1224	1469	1305	1461	638	592
ANKH_5-SLC16A10_5	ANKH-SLC16A10	Cas9-SLCxSLC	292	920	521	602	672	603	834	169	340
ANKH_5-SLC16A13_5	ANKH-SLC16A13	Cas9-SLCxSLC	509	938	563	783	683	765	654	580	609
ANKH_5-SLC16A14_5	ANKH-SLC16A14	Cas9-SLCxSLC	620	538	656	760	817	800	657	231	469
ANKH_5-SLC16A3_5	ANKH-SLC16A3	Cas9-SLCxSLC	673	604	867	677	753	609	771	403	520
ANKH_5-SLC16A5_5	ANKH-SLC16A5	Cas9-SLCxSLC	1116	1211	1458	1253	1412	1342	1797	446	759
ANKH_5-SLC16A6_5	ANKH-SLC16A6	Cas9-SLCxSLC	821	1310	1192	1496	1115	1771	1150	554	716
ANKH_5-SLC16A7_5	ANKH-SLC16A7	Cas9-SLCxSLC	423	875	772	696	584	861	648	415	450
ANKH_5-SLC16A9_5	ANKH-SLC16A9	Cas9-SLCxSLC	438	676	760	446	1004	421	1064	629	257
ANKH_5-SLC17A5_5	ANKH-SLC17A5	Cas9-SLCxSLC	812	885	1099	776	1124	694	1344	391	680
ANKH_5-SLC17A9_5	ANKH-SLC17A9	Cas9-SLCxSLC	561	921	751	826	342	610	432	809	560
ANKH_5-SLC18B1_5	ANKH-SLC18B1	Cas9-SLCxSLC	1712	1926	1859	1941	1827	2004	1871	1323	1521
ANKH_5-SLC19A1_5	ANKH-SLC19A1	Cas9-SLCxSLC	884	1266	1061	1261	878	1252	985	1331	720
ANKH_5-SLC19A2_5	ANKH-SLC19A2	Cas9-SLCxSLC	605	612	889	773	902	833	1052	345	1221
ANKH_5-SLC1A1_5	ANKH-SLC1A1	Cas9-SLCxSLC	539	761	935	642	1051	593	1325	730	218
ANKH_5-SLC1A3_5	ANKH-SLC1A3	Cas9-SLCxSLC	909	1647	1375	1340	1314	1672	1423	874	486
ANKH_5-SLC1A4_5	ANKH-SLC1A4	Cas9-SLCxSLC	1301	1455	1603	1744	1412	1576	1502	875	566
ANKH_5-SLC1A5_5	ANKH-SLC1A5	Cas9-SLCxSLC	1260	1650	1398	1955	1341	2265	1664	1110	620
ANKH_5-SLC20A1_5	ANKH-SLC20A1	Cas9-SLCxSLC	735	755	1121	652	1046	433	1283	659	791
ANKH_5-SLC20A2_5	ANKH-SLC20A2	Cas9-SLCxSLC	397	740	635	908	571	810	667	840	608
ANKH_5-SLC22A17_5	ANKH-SLC22A17	Cas9-SLCxSLC	678	443	785	338	762	265	735	663	450
ANKH_5-SLC22A18_5	ANKH-SLC22A18	Cas9-SLCxSLC	655	686	428	477	598	440	490	997	101
ANKH_5-SLC22A23_5	ANKH-SLC22A23	Cas9-SLCxSLC	816	1266	1159	959	1272	586	1271	455	550
ANKH_5-SLC22A31_5	ANKH-SLC22A31	Cas9-SLCxSLC	694	1406	582	864	449	732	411	1137	713
ANKH_5-SLC22A5_5	ANKH-SLC22A5	Cas9-SLCxSLC	603	758	797	648	778	337	820	338	477
ANKH_5-SLC23A2_5	ANKH-SLC23A2	Cas9-SLCxSLC	461	638	514	534	425	448	333	523	317
ANKH_5-SLC24A1_5	ANKH-SLC24A1	Cas9-SLCxSLC	752	844	1148	952	1246	812	1396	607	491
ANKH_5-SLC25A1_5	ANKH-SLC25A1	Cas9-SLCxSLC	592	910	716	999	1080	1065	1662	502	2155
ANKH_5-SLC25A10_5	ANKH-SLC25A10	Cas9-SLCxSLC	923	1399	1095	1305	1055	1164	1271	221	834
ANKH_5-SLC25A11_5	ANKH-SLC25A11	Cas9-SLCxSLC	976	1591	875	1644	719	1174	602	1080	918
ANKH_5-SLC25A12_5	ANKH-SLC25A12	Cas9-SLCxSLC	1238	1444	1427	1712	1534	1678	1350	1045	2064
ANKH_5-SLC25A13_5	ANKH-SLC25A13	Cas9-SLCxSLC	566	1073	626	1166	546	917	803	429	794
ANKH_5-SLC25A14_5	ANKH-SLC25A14	Cas9-SLCxSLC	403	466	433	288	334	351	381	783	1080
ANKH_5-SLC25A15_5	ANKH-SLC25A15	Cas9-SLCxSLC	383	344	472	244	497	200	530	311	42
ANKH_5-SLC25A16_5	ANKH-SLC25A16	Cas9-SLCxSLC	736	1134	859	1202	866	1082	966	741	698
ANKH_5-SLC25A17_5	ANKH-SLC25A17	Cas9-SLCxSLC	641	858	550	779	556	795	681	431	149
ANKH_5-SLC25A19_5	ANKH-SLC25A19	Cas9-SLCxSLC	1123	1008	1088	738	773	332	759	1054	768
ANKH_5-SLC25A20_5	ANKH-SLC25A20	Cas9-SLCxSLC	698	950	791	839	794	864	796	811	1041
ANKH_5-SLC25A21_5	ANKH-SLC25A21	Cas9-SLCxSLC	746	955	793	920	667	796	622	507	394
ANKH_5-SLC25A22_5	ANKH-SLC25A22	Cas9-SLCxSLC	510	754	757	482	789	398	633	699	129
ANKH_5-SLC25A23_5	ANKH-SLC25A23	Cas9-SLCxSLC	322	735	503	700	602	607	741	654	465
ANKH_5-SLC25A24_5	ANKH-SLC25A24	Cas9-SLCxSLC	402	712	406	487	473	489	496	204	390
ANKH_5-SLC25A25_5	ANKH-SLC25A25	Cas9-SLCxSLC	1221	693	1676	846	1533	710	2019	1034	2569
ANKH_5-SLC25A26_5	ANKH-SLC25A26	Cas9-SLCxSLC	397	479	406	345	271	68	216	200	683
ANKH_5-SLC25A27_5	ANKH-SLC25A27	Cas9-SLCxSLC	907	1200	1072	1637	980	1756	1200	398	817
ANKH_5-SLC25A28_5	ANKH-SLC25A28	Cas9-SLCxSLC	759	903	408	754	460	653	296	393	653
ANKH_5-SLC25A29_5	ANKH-SLC25A29	Cas9-SLCxSLC	827	1567	1117	1566	891	1709	991	569	901
ANKH_5-SLC25A3_5	ANKH-SLC25A3	Cas9-SLCxSLC	960	1403	543	816	330	399	416	1104	650
ANKH_5-SLC25A30_5	ANKH-SLC25A30	Cas9-SLCxSLC	948	1072	1174	1157	1426	983	1614	744	705
ANKH_5-SLC25A32_5	ANKH-SLC25A32	Cas9-SLCxSLC	918	1168	1088	1181	1140	1015	1622	240	488
ANKH_5-SLC25A33_5	ANKH-SLC25A33	Cas9-SLCxSLC	675	1091	996	1244	704	979	740	1369	1243
ANKH_5-SLC25A36_5	ANKH-SLC25A36	Cas9-SLCxSLC	1594	1963	2369	1814	2641	1692	2367	901	1516
ANKH_5-SLC25A37_5	ANKH-SLC25A37	Cas9-SLCxSLC	558	702	905	769	813	671	1193	156	251
ANKH_5-SLC25A38_5	ANKH-SLC25A38	Cas9-SLCxSLC	840	1495	1124	1762	1324	1698	1354	944	1082
ANKH_5-SLC25A39_5	ANKH-SLC25A39	Cas9-SLCxSLC	916	1453	997	1404	859	1055	868	615	794
ANKH_5-SLC25A4_5	ANKH-SLC25A4	Cas9-SLCxSLC	1160	1206	973	969	869	773	949	1269	1569
ANKH_5-SLC25A40_5	ANKH-SLC25A40	Cas9-SLCxSLC	779	1015	735	824	627	989	745	662	586
ANKH_5-SLC25A42_5	ANKH-SLC25A42	Cas9-SLCxSLC	647	1000	822	986	920	907	827	648	507
ANKH_5-SLC25A43_5	ANKH-SLC25A43	Cas9-SLCxSLC	555	634	441	597	374	873	345	961	456
ANKH_5-SLC25A44_5	ANKH-SLC25A44	Cas9-SLCxSLC	885	718	752	518	869	487	673	1467	1013
ANKH_5-SLC25A45_5	ANKH-SLC25A45	Cas9-SLCxSLC	624	614	593	521	661	412	795	476	824
ANKH_5-SLC25A46_5	ANKH-SLC25A46	Cas9-SLCxSLC	293	392	525	415	748	372	743	363	129
ANKH_5-SLC25A48_5	ANKH-SLC25A48	Cas9-SLCxSLC	350	364	688	267	537	333	505	474	182
ANKH_5-SLC25A5_5	ANKH-SLC25A5	Cas9-SLCxSLC	420	674	328	517	353	388	344	323	382
ANKH_5-SLC25A51_5	ANKH-SLC25A51	Cas9-SLCxSLC	1015	1207	719	1170	483	956	278	1395	1389
ANKH_5-SLC25A53_5	ANKH-SLC25A53	Cas9-SLCxSLC	787	849	909	1119	935	1250	988	982	452
ANKH_5-SLC25A6_5	ANKH-SLC25A6	Cas9-SLCxSLC	483	1142	626	1130	677	1175	926	541	392
ANKH_5-SLC26A11_5	ANKH-SLC26A11	Cas9-SLCxSLC	604	708	612	472	673	605	830	409	283
ANKH_5-SLC26A2_5	ANKH-SLC26A2	Cas9-SLCxSLC	758	927	1422	885	1223	855	1355	620	1056
ANKH_5-SLC26A6_5	ANKH-SLC26A6	Cas9-SLCxSLC	1028	1295	1388	1226	1129	1108	1138	1135	1455
ANKH_5-SLC27A1_5	ANKH-SLC27A1	Cas9-SLCxSLC	763	1026	844	1120	959	1281	807	473	796
ANKH_5-SLC27A2_5	ANKH-SLC27A2	Cas9-SLCxSLC	658	660	721	952	647	945	895	735	491
ANKH_5-SLC27A3_5	ANKH-SLC27A3	Cas9-SLCxSLC	322	589	524	821	368	797	261	244	386
ANKH_5-SLC27A4_5	ANKH-SLC27A4	Cas9-SLCxSLC	878	1260	1148	1148	978	1168	868	732	851
ANKH_5-SLC27A5_5	ANKH-SLC27A5	Cas9-SLCxSLC	1179	2008	1269	1609	986	1580	777	1166	681
ANKH_5-SLC27A6_5	ANKH-SLC27A6	Cas9-SLCxSLC	675	923	829	827	727	581	875	438	600
ANKH_5-SLC29A1_5	ANKH-SLC29A1	Cas9-SLCxSLC	682	606	1001	644	1203	524	1242	727	608
ANKH_5-SLC29A2_5	ANKH-SLC29A2	Cas9-SLCxSLC	822	1065	1114	1030	1115	1064	911	513	531
ANKH_5-SLC29A3_5	ANKH-SLC29A3	Cas9-SLCxSLC	532	834	490	506	396	411	352	642	412
ANKH_5-SLC29A4_5	ANKH-SLC29A4	Cas9-SLCxSLC	210	456	192	259	113	195	109	425	389
ANKH_5-SLC2A1_5	ANKH-SLC2A1	Cas9-SLCxSLC	691	890	653	906	804	605	705	182	461
ANKH_5-SLC2A11_5	ANKH-SLC2A11	Cas9-SLCxSLC	1206	1434	1025	1371	1009	1857	1069	933	475
ANKH_5-SLC2A13_5	ANKH-SLC2A13	Cas9-SLCxSLC	1230	988	1476	1027	1512	1115	2588	1204	862
ANKH_5-SLC2A3_5	ANKH-SLC2A3	Cas9-SLCxSLC	895	1036	1279	1235	1182	1226	1095	595	465
ANKH_5-SLC2A6_5	ANKH-SLC2A6	Cas9-SLCxSLC	828	1059	1109	824	961	873	964	734	918
ANKH_5-SLC2A8_5	ANKH-SLC2A8	Cas9-SLCxSLC	497	711	727	817	911	876	1322	391	85
ANKH_5-SLC30A1_5	ANKH-SLC30A1	Cas9-SLCxSLC	1392	1727	1634	2399	1058	2571	1256	1119	897
ANKH_5-SLC30A3_5	ANKH-SLC30A3	Cas9-SLCxSLC	1161	1932	1805	2134	1819	2238	2193	1123	893
ANKH_5-SLC30A4_5	ANKH-SLC30A4	Cas9-SLCxSLC	719	1139	1334	1242	1459	1294	1576	1064	1003
ANKH_5-SLC30A5_5	ANKH-SLC30A5	Cas9-SLCxSLC	367	858	652	1004	656	1079	755	609	663
ANKH_5-SLC30A6_5	ANKH-SLC30A6	Cas9-SLCxSLC	498	579	850	648	771	876	949	626	720
ANKH_5-SLC30A7_5	ANKH-SLC30A7	Cas9-SLCxSLC	615	879	587	891	575	825	668	1387	836
ANKH_5-SLC30A9_5	ANKH-SLC30A9	Cas9-SLCxSLC	815	1010	686	737	338	91	167	872	920
ANKH_5-SLC31A1_5	ANKH-SLC31A1	Cas9-SLCxSLC	908	1481	1101	1141	915	756	644	1433	1283
ANKH_5-SLC31A2_5	ANKH-SLC31A2	Cas9-SLCxSLC	664	1276	996	1620	1470	1426	1495	518	832
ANKH_5-SLC33A1_5	ANKH-SLC33A1	Cas9-SLCxSLC	909	747	924	764	665	520	670	1244	382
ANKH_5-SLC35A1_5	ANKH-SLC35A1	Cas9-SLCxSLC	733	1178	789	810	658	518	532	882	701
ANKH_5-SLC35A2_5	ANKH-SLC35A2	Cas9-SLCxSLC	489	684	403	548	356	441	194	851	370
ANKH_5-SLC35A3_5	ANKH-SLC35A3	Cas9-SLCxSLC	1143	1557	1515	1361	1494	1645	1511	1844	1399
ANKH_5-SLC35A4_5	ANKH-SLC35A4	Cas9-SLCxSLC	429	829	593	599	604	461	764	300	417
ANKH_5-SLC35A5_5	ANKH-SLC35A5	Cas9-SLCxSLC	331	802	718	814	584	632	848	568	1003
ANKH_5-SLC35B1_5	ANKH-SLC35B1	Cas9-SLCxSLC	661	749	136	225	45	56	51	698	456
ANKH_5-SLC35B2_5	ANKH-SLC35B2	Cas9-SLCxSLC	1169	1423	1334	1343	1397	1144	2044	872	1012
ANKH_5-SLC35B3_5	ANKH-SLC35B3	Cas9-SLCxSLC	762	941	994	947	934	698	918	551	416
ANKH_5-SLC35B4_5	ANKH-SLC35B4	Cas9-SLCxSLC	998	1502	1268	1714	1095	1778	1344	755	712
ANKH_5-SLC35C1_5	ANKH-SLC35C1	Cas9-SLCxSLC	389	435	463	508	294	317	332	119	291
ANKH_5-SLC35C2_5	ANKH-SLC35C2	Cas9-SLCxSLC	364	387	273	260	138	234	90	334	364
ANKH_5-SLC35D1_5	ANKH-SLC35D1	Cas9-SLCxSLC	833	1245	1119	1468	1032	1718	1104	960	719
ANKH_5-SLC35D2_5	ANKH-SLC35D2	Cas9-SLCxSLC	775	850	777	684	687	1164	635	705	590
ANKH_5-SLC35E1_5	ANKH-SLC35E1	Cas9-SLCxSLC	453	838	819	1084	788	1504	1112	795	516
ANKH_5-SLC35E2A_5	ANKH-SLC35E2A	Cas9-SLCxSLC	829	1045	1183	1007	1008	1188	1064	222	934
ANKH_5-SLC35E2B_5	ANKH-SLC35E2B	Cas9-SLCxSLC	853	1227	937	1219	886	735	751	693	687
ANKH_5-SLC35E3_5	ANKH-SLC35E3	Cas9-SLCxSLC	953	1141	996	1048	782	1016	750	721	1422
ANKH_5-SLC35E4_5	ANKH-SLC35E4	Cas9-SLCxSLC	680	710	912	617	818	524	1013	455	380
ANKH_5-SLC35F2_5	ANKH-SLC35F2	Cas9-SLCxSLC	882	1808	1233	1820	1352	1450	1782	784	1531
ANKH_5-SLC35F3_5	ANKH-SLC35F3	Cas9-SLCxSLC	944	1530	1441	1471	1512	1205	1931	673	706
ANKH_5-SLC35F5_5	ANKH-SLC35F5	Cas9-SLCxSLC	329	544	568	439	620	526	586	306	281
ANKH_5-SLC35F6_5	ANKH-SLC35F6	Cas9-SLCxSLC	816	969	1377	1024	1279	1014	1791	324	723
ANKH_5-SLC35G1_5	ANKH-SLC35G1	Cas9-SLCxSLC	571	954	1046	1257	856	958	1106	482	626
ANKH_5-SLC35G2_5	ANKH-SLC35G2	Cas9-SLCxSLC	668	1009	822	1197	927	1314	824	483	470
ANKH_5-SLC36A1_5	ANKH-SLC36A1	Cas9-SLCxSLC	876	1911	1266	2059	1120	1984	1023	575	516
ANKH_5-SLC36A4_5	ANKH-SLC36A4	Cas9-SLCxSLC	944	1216	1185	1305	1083	1254	1420	424	883
ANKH_5-SLC37A1_5	ANKH-SLC37A1	Cas9-SLCxSLC	687	722	670	743	459	545	486	549	547
ANKH_5-SLC37A2_5	ANKH-SLC37A2	Cas9-SLCxSLC	555	1175	703	1056	660	674	664	462	322
ANKH_5-SLC37A3_5	ANKH-SLC37A3	Cas9-SLCxSLC	780	902	955	1047	955	844	828	792	1051
ANKH_5-SLC37A4_5	ANKH-SLC37A4	Cas9-SLCxSLC	1601	2074	2107	2164	2060	2241	2501	1500	702
ANKH_5-SLC38A1_5	ANKH-SLC38A1	Cas9-SLCxSLC	783	1491	1101	1587	1097	1486	1439	935	1131
ANKH_5-SLC38A10_5	ANKH-SLC38A10	Cas9-SLCxSLC	540	692	324	352	220	317	206	1227	992
ANKH_5-SLC38A2_5	ANKH-SLC38A2	Cas9-SLCxSLC	629	789	727	635	708	615	686	768	815
ANKH_5-SLC38A3_5	ANKH-SLC38A3	Cas9-SLCxSLC	1328	1699	1841	1417	1804	1786	2550	817	748
ANKH_5-SLC38A5_5	ANKH-SLC38A5	Cas9-SLCxSLC	307	463	243	386	229	283	345	417	354
ANKH_5-SLC38A6_5	ANKH-SLC38A6	Cas9-SLCxSLC	570	725	729	963	949	837	1027	591	576
ANKH_5-SLC38A7_5	ANKH-SLC38A7	Cas9-SLCxSLC	702	1115	791	1019	919	1031	939	606	383
ANKH_5-SLC38A9_5	ANKH-SLC38A9	Cas9-SLCxSLC	635	1179	832	960	710	1141	791	892	840
ANKH_5-SLC39A1_5	ANKH-SLC39A1	Cas9-SLCxSLC	781	1009	775	1375	717	1306	625	692	1036
ANKH_5-SLC39A10_5	ANKH-SLC39A10	Cas9-SLCxSLC	826	735	821	865	796	593	668	411	679
ANKH_5-SLC39A11_5	ANKH-SLC39A11	Cas9-SLCxSLC	345	973	481	730	315	662	196	1008	829
ANKH_5-SLC39A13_5	ANKH-SLC39A13	Cas9-SLCxSLC	790	813	979	1058	849	1020	770	945	291
ANKH_5-SLC39A14_5	ANKH-SLC39A14	Cas9-SLCxSLC	1443	1837	1757	1642	1750	1585	1784	1076	999
ANKH_5-SLC39A3_5	ANKH-SLC39A3	Cas9-SLCxSLC	681	805	714	1065	691	1218	795	470	428
ANKH_5-SLC39A4_5	ANKH-SLC39A4	Cas9-SLCxSLC	663	952	907	1296	946	1108	1234	409	649
ANKH_5-SLC39A6_5	ANKH-SLC39A6	Cas9-SLCxSLC	913	1509	1367	1566	1826	1390	1649	879	1053
ANKH_5-SLC39A7_5	ANKH-SLC39A7	Cas9-SLCxSLC	512	841	388	498	266	224	217	433	520
ANKH_5-SLC39A8_5	ANKH-SLC39A8	Cas9-SLCxSLC	1054	925	1489	1060	1893	898	1894	625	583
ANKH_5-SLC39A9_5	ANKH-SLC39A9	Cas9-SLCxSLC	1194	1603	1515	1539	1263	1075	1366	1134	1124
ANKH_5-SLC3A2_5	ANKH-SLC3A2	Cas9-SLCxSLC	480	764	631	575	528	711	519	250	67
ANKH_5-SLC41A1_5	ANKH-SLC41A1	Cas9-SLCxSLC	691	957	753	832	569	721	507	1261	287
ANKH_5-SLC41A2_5	ANKH-SLC41A2	Cas9-SLCxSLC	853	1398	1419	1648	1517	1426	1543	1576	1223
ANKH_5-SLC41A3_5	ANKH-SLC41A3	Cas9-SLCxSLC	270	579	495	580	532	470	544	148	202
ANKH_5-SLC43A1_5	ANKH-SLC43A1	Cas9-SLCxSLC	346	320	310	412	452	286	507	292	52
ANKH_5-SLC43A2_5	ANKH-SLC43A2	Cas9-SLCxSLC	713	871	1244	947	952	807	1634	366	654
ANKH_5-SLC43A3_5	ANKH-SLC43A3	Cas9-SLCxSLC	719	1048	675	703	564	643	624	600	935
ANKH_5-SLC44A1_5	ANKH-SLC44A1	Cas9-SLCxSLC	883	958	1510	1203	1556	1538	2540	401	241
ANKH_5-SLC44A2_5	ANKH-SLC44A2	Cas9-SLCxSLC	866	1233	1203	1351	1141	1118	1214	811	1144
ANKH_5-SLC44A3_5	ANKH-SLC44A3	Cas9-SLCxSLC	999	876	960	1163	923	1299	856	940	623
ANKH_5-SLC44A5_5	ANKH-SLC44A5	Cas9-SLCxSLC	804	1147	1237	1209	1384	1155	1525	1335	529
ANKH_5-SLC45A1_5	ANKH-SLC45A1	Cas9-SLCxSLC	609	963	1001	862	1085	988	973	328	486
ANKH_5-SLC45A3_5	ANKH-SLC45A3	Cas9-SLCxSLC	708	995	667	707	639	750	475	551	668
ANKH_5-SLC45A4_5	ANKH-SLC45A4	Cas9-SLCxSLC	655	959	795	828	661	415	703	270	452
ANKH_5-SLC46A1_5	ANKH-SLC46A1	Cas9-SLCxSLC	661	683	836	594	685	408	726	307	403
ANKH_5-SLC48A1_5	ANKH-SLC48A1	Cas9-SLCxSLC	818	1379	1057	1224	1358	1087	1985	686	622
ANKH_5-SLC49A3_5	ANKH-SLC49A3	Cas9-SLCxSLC	848	741	708	884	812	512	894	616	596
ANKH_5-SLC4A11_5	ANKH-SLC4A11	Cas9-SLCxSLC	585	1397	1380	1148	812	1009	744	1014	353
ANKH_5-SLC4A2_5	ANKH-SLC4A2	Cas9-SLCxSLC	835	1564	1164	1555	1166	1316	1506	433	393
ANKH_5-SLC4A3_5	ANKH-SLC4A3	Cas9-SLCxSLC	873	1797	1039	1971	1033	1699	1266	711	861
ANKH_5-SLC4A7_5	ANKH-SLC4A7	Cas9-SLCxSLC	1085	1260	1018	994	675	673	621	1159	833
ANKH_5-SLC50A1_5	ANKH-SLC50A1	Cas9-SLCxSLC	1078	1653	1117	1466	1129	967	1321	1259	651
ANKH_5-SLC52A2_5	ANKH-SLC52A2	Cas9-SLCxSLC	817	932	1098	913	1183	739	970	835	496
ANKH_5-SLC52A3_5	ANKH-SLC52A3	Cas9-SLCxSLC	709	1054	962	1369	874	1235	908	475	146
ANKH_5-SLC5A3_5	ANKH-SLC5A3	Cas9-SLCxSLC	470	454	421	428	458	436	534	390	426
ANKH_5-SLC5A6_5	ANKH-SLC5A6	Cas9-SLCxSLC	371	281	467	372	527	436	773	533	202
ANKH_5-SLC66A1_5	ANKH-SLC66A1	Cas9-SLCxSLC	1200	1579	1599	1181	1479	1369	1207	735	925
ANKH_5-SLC66A2_5	ANKH-SLC66A2	Cas9-SLCxSLC	883	896	1276	1096	1139	992	1142	1039	572
ANKH_5-SLC66A3_5	ANKH-SLC66A3	Cas9-SLCxSLC	978	1062	991	1250	1330	888	1730	1244	1590
ANKH_5-SLC66A4_5	ANKH-SLC66A4	Cas9-SLCxSLC	713	1200	736	845	751	619	534	337	256
ANKH_5-SLC66A5_5	ANKH-SLC66A5	Cas9-SLCxSLC	545	719	379	485	376	437	292	737	608
ANKH_5-SLC6A16_5	ANKH-SLC6A16	Cas9-SLCxSLC	504	660	660	565	732	518	759	719	283
ANKH_5-SLC6A17_5	ANKH-SLC6A17	Cas9-SLCxSLC	797	939	998	1134	916	948	1109	952	423
ANKH_5-SLC6A20_5	ANKH-SLC6A20	Cas9-SLCxSLC	1048	1214	1496	981	1677	961	1724	486	1105
ANKH_5-SLC6A6_5	ANKH-SLC6A6	Cas9-SLCxSLC	905	802	1013	776	858	684	1158	1007	564
ANKH_5-SLC6A8_5	ANKH-SLC6A8	Cas9-SLCxSLC	1382	1331	1862	1933	2051	1760	2680	1508	471
ANKH_5-SLC6A9_5	ANKH-SLC6A9	Cas9-SLCxSLC	377	258	322	402	325	444	443	218	175
ANKH_5-SLC7A1_5	ANKH-SLC7A1	Cas9-SLCxSLC	647	648	254	170	42	42	7	878	318
ANKH_5-SLC7A11_5	ANKH-SLC7A11	Cas9-SLCxSLC	1283	1822	1370	1591	1053	1607	1084	684	908
ANKH_5-SLC7A2_5	ANKH-SLC7A2	Cas9-SLCxSLC	902	1051	904	1032	816	1110	776	1190	836
ANKH_5-SLC7A5_5	ANKH-SLC7A5	Cas9-SLCxSLC	490	999	629	676	473	691	400	282	639
ANKH_5-SLC7A6_5	ANKH-SLC7A6	Cas9-SLCxSLC	807	997	1045	900	935	839	847	850	1235
ANKH_5-SLC7A8_5	ANKH-SLC7A8	Cas9-SLCxSLC	902	866	1234	806	1174	486	986	931	516
ANKH_5-SLC8A2_5	ANKH-SLC8A2	Cas9-SLCxSLC	1518	1623	1850	1625	2013	1405	1675	888	942
ANKH_5-SLC8B1_5	ANKH-SLC8B1	Cas9-SLCxSLC	527	774	636	798	593	702	687	655	429
ANKH_5-SLC9A1_5	ANKH-SLC9A1	Cas9-SLCxSLC	509	547	617	798	861	725	1374	481	359
ANKH_5-SLC9A5_5	ANKH-SLC9A5	Cas9-SLCxSLC	1345	1672	1445	1346	1475	1165	1395	1367	637
ANKH_5-SLC9A6_5	ANKH-SLC9A6	Cas9-SLCxSLC	554	926	708	1088	729	1099	1470	673	726
ANKH_5-SLC9A7_5	ANKH-SLC9A7	Cas9-SLCxSLC	364	518	467	473	516	591	863	308	244
ANKH_5-SLC9A8_5	ANKH-SLC9A8	Cas9-SLCxSLC	350	987	492	931	719	756	943	372	597
ANKH_5-SLC9B2_5	ANKH-SLC9B2	Cas9-SLCxSLC	581	553	741	392	866	264	791	159	492
ANKH_5-SLCO1B3_5	ANKH-SLCO1B3	Cas9-SLCxSLC	817	1244	1230	1051	1070	1105	1263	1077	1022
ANKH_5-SLCO3A1_5	ANKH-SLCO3A1	Cas9-SLCxSLC	1254	1289	1473	1557	1032	1255	1388	763	350
ANKH_5-SLCO4A1_5	ANKH-SLCO4A1	Cas9-SLCxSLC	721	868	890	1041	984	840	1235	257	414
ANKH_5-SPNS1_5	ANKH-SPNS1	Cas9-SLCxSLC	829	1326	841	821	521	317	501	1098	1019
ANKH_5-TMEM104_5	ANKH-TMEM104	Cas9-SLCxSLC	984	943	1064	691	915	695	911	539	1230
ANKH_5-TMEM144_5	ANKH-TMEM144	Cas9-SLCxSLC	1073	1210	1124	1121	1370	1247	1245	900	1278
ANKH_5-TMEM165_5	ANKH-TMEM165	Cas9-SLCxSLC	970	834	1127	992	1335	1071	1498	478	565
ANKH_5-TMEM241_5	ANKH-TMEM241	Cas9-SLCxSLC	393	651	727	573	666	450	1092	720	697
ANKH_5-UCP2_5	ANKH-UCP2	Cas9-SLCxSLC	1026	1004	1339	779	1394	703	1208	439	543
ANKH_5-UNC93B1_5	ANKH-UNC93B1	Cas9-SLCxSLC	427	630	502	617	305	467	286	682	296
ANKH_5-XPR1_5	ANKH-XPR1	Cas9-SLCxSLC	1173	1139	1389	1309	1287	1015	1334	846	777
ANKH_6-ANKH_6	ANKH-ANKH	Cas9-SLCxSLC	0	0	0	0	0	1	0	0	0
ANKH_6-CLN3_6	ANKH-CLN3	Cas9-SLCxSLC	428	642	560	756	538	807	723	94	326
ANKH_6-DIRC2_6	ANKH-DIRC2	Cas9-SLCxSLC	511	975	652	1079	756	1427	712	806	878
ANKH_6-FLVCR1_6	ANKH-FLVCR1	Cas9-SLCxSLC	378	717	593	628	534	372	702	245	460
ANKH_6-LETM1_6	ANKH-LETM1	Cas9-SLCxSLC	603	821	208	231	94	70	103	177	235
ANKH_6-LETM2_6	ANKH-LETM2	Cas9-SLCxSLC	430	916	664	694	535	753	511	161	305
ANKH_6-LETMD1_6	ANKH-LETMD1	Cas9-SLCxSLC	1024	1023	1236	911	1288	795	1707	726	1125
ANKH_6-MAGT1_6	ANKH-MAGT1	Cas9-SLCxSLC	1096	1357	1683	1481	1350	1257	1468	601	742
ANKH_6-MFSD1_6	ANKH-MFSD1	Cas9-SLCxSLC	488	1032	944	671	975	760	1155	292	895
ANKH_6-MFSD10_6	ANKH-MFSD10	Cas9-SLCxSLC	497	733	838	1159	501	1052	544	346	194
ANKH_6-MFSD11_6	ANKH-MFSD11	Cas9-SLCxSLC	549	1055	610	772	533	675	527	328	438
ANKH_6-MFSD12_6	ANKH-MFSD12	Cas9-SLCxSLC	778	704	818	575	886	463	944	422	561
ANKH_6-MFSD13A_6	ANKH-MFSD13A	Cas9-SLCxSLC	451	639	482	498	290	564	356	871	311
ANKH_6-MFSD14A_6	ANKH-MFSD14A	Cas9-SLCxSLC	1037	1150	1357	953	1771	1177	2182	825	1082
ANKH_6-MFSD14B_6	ANKH-MFSD14B	Cas9-SLCxSLC	277	392	304	428	275	283	299	521	444
ANKH_6-MFSD2A_6	ANKH-MFSD2A	Cas9-SLCxSLC	404	696	572	506	777	416	980	628	860
ANKH_6-MFSD2B_6	ANKH-MFSD2B	Cas9-SLCxSLC	609	513	789	612	755	600	677	534	353
ANKH_6-MFSD3_6	ANKH-MFSD3	Cas9-SLCxSLC	624	1132	792	832	1129	898	1409	499	219
ANKH_6-MFSD4B_6	ANKH-MFSD4B	Cas9-SLCxSLC	620	1041	1054	839	1253	589	1155	450	735
ANKH_6-MFSD5_6	ANKH-MFSD5	Cas9-SLCxSLC	517	538	651	464	583	533	760	47	460
ANKH_6-MFSD6_6	ANKH-MFSD6	Cas9-SLCxSLC	271	529	483	721	342	614	468	232	62
ANKH_6-MFSD8_6	ANKH-MFSD8	Cas9-SLCxSLC	1136	1570	1518	1499	1761	1569	1732	1570	1597
ANKH_6-MFSD9_6	ANKH-MFSD9	Cas9-SLCxSLC	390	943	579	1115	517	1154	490	772	724
ANKH_6-MPC1_6	ANKH-MPC1	Cas9-SLCxSLC	497	1410	834	1261	611	1036	595	394	568
ANKH_6-MPC2_6	ANKH-MPC2	Cas9-SLCxSLC	768	1101	792	855	876	922	1146	483	334
ANKH_6-MTCH1_6	ANKH-MTCH1	Cas9-SLCxSLC	434	709	533	642	883	735	1182	427	257
ANKH_6-MTCH2_6	ANKH-MTCH2	Cas9-SLCxSLC	609	524	330	161	312	33	356	721	409
ANKH_6-NIPA1_6	ANKH-NIPA1	Cas9-SLCxSLC	330	391	577	465	722	486	658	344	198
ANKH_6-NIPA2_6	ANKH-NIPA2	Cas9-SLCxSLC	780	1009	1023	767	1229	753	981	636	1029
ANKH_6-NIPAL1_6	ANKH-NIPAL1	Cas9-SLCxSLC	516	989	632	942	911	651	990	396	625
ANKH_6-NIPAL2_6	ANKH-NIPAL2	Cas9-SLCxSLC	1360	1345	1715	1256	1911	1531	2090	674	906
ANKH_6-NIPAL3_6	ANKH-NIPAL3	Cas9-SLCxSLC	594	899	792	1075	595	1154	952	511	276
ANKH_6-NPC1_6	ANKH-NPC1	Cas9-SLCxSLC	667	714	721	460	758	475	905	868	585
ANKH_6-OR10A5_1	ANKH-OR10A5	Cas9-SLCxSLC	139	313	259	224	237	284	381	229	968
ANKH_6-OR10H2_1	ANKH-OR10H2	Cas9-SLCxSLC	515	748	750	660	851	649	946	451	450
ANKH_6-OR10V1_1	ANKH-OR10V1	Cas9-SLCxSLC	427	789	535	893	514	948	552	448	791
ANKH_6-OR12D2_1	ANKH-OR12D2	Cas9-SLCxSLC	885	1839	1138	2001	937	1758	1154	878	984
ANKH_6-OR13C4_1	ANKH-OR13C4	Cas9-SLCxSLC	1139	1122	1270	1080	1411	1551	1547	1147	830
ANKH_6-OR13H1_1	ANKH-OR13H1	Cas9-SLCxSLC	699	965	804	1097	1008	936	1260	480	796
ANKH_6-OR1A1_1	ANKH-OR1A1	Cas9-SLCxSLC	1115	1389	1303	1182	1302	1426	1211	868	652
ANKH_6-OR1A2_1	ANKH-OR1A2	Cas9-SLCxSLC	711	1510	893	1357	744	1297	598	406	495
ANKH_6-OR1B1_1	ANKH-OR1B1	Cas9-SLCxSLC	604	821	883	903	845	1034	1140	897	608
ANKH_6-OR1I1_1	ANKH-OR1I1	Cas9-SLCxSLC	502	609	441	471	549	480	661	324	420
ANKH_6-OR2V2_1	ANKH-OR2V2	Cas9-SLCxSLC	771	929	1218	831	1555	1056	1851	772	570
ANKH_6-OR5K4_1	ANKH-OR5K4	Cas9-SLCxSLC	458	658	334	418	383	407	335	1000	710
ANKH_6-RHBG_6	ANKH-RHBG	Cas9-SLCxSLC	571	767	488	551	329	403	375	697	764
ANKH_6-SFXN1_6	ANKH-SFXN1	Cas9-SLCxSLC	733	1363	1112	1365	1317	1198	1465	910	676
ANKH_6-SFXN2_6	ANKH-SFXN2	Cas9-SLCxSLC	380	662	414	337	252	368	425	259	181
ANKH_6-SFXN3_6	ANKH-SFXN3	Cas9-SLCxSLC	826	1129	1088	829	1016	504	1195	668	682
ANKH_6-SFXN4_6	ANKH-SFXN4	Cas9-SLCxSLC	685	886	502	464	423	375	479	480	888
ANKH_6-SFXN5_6	ANKH-SFXN5	Cas9-SLCxSLC	803	1309	1081	1255	1077	1069	1479	234	790
ANKH_6-SLC10A3_6	ANKH-SLC10A3	Cas9-SLCxSLC	511	732	499	921	535	965	404	864	980
ANKH_6-SLC10A4_6	ANKH-SLC10A4	Cas9-SLCxSLC	833	837	1168	892	1065	778	896	421	796
ANKH_6-SLC10A7_6	ANKH-SLC10A7	Cas9-SLCxSLC	697	1554	877	1337	910	1279	1093	216	1595
ANKH_6-SLC11A2_6	ANKH-SLC11A2	Cas9-SLCxSLC	1046	1227	1227	1126	1120	1133	1091	390	761
ANKH_6-SLC12A2_6	ANKH-SLC12A2	Cas9-SLCxSLC	611	1039	828	1044	757	1173	714	285	999
ANKH_6-SLC12A4_6	ANKH-SLC12A4	Cas9-SLCxSLC	730	996	679	754	444	501	419	413	792
ANKH_6-SLC12A6_6	ANKH-SLC12A6	Cas9-SLCxSLC	588	754	571	735	352	743	467	467	736
ANKH_6-SLC12A7_6	ANKH-SLC12A7	Cas9-SLCxSLC	693	771	874	686	726	713	851	586	486
ANKH_6-SLC12A8_6	ANKH-SLC12A8	Cas9-SLCxSLC	415	449	567	438	809	485	1105	501	206
ANKH_6-SLC12A9_6	ANKH-SLC12A9	Cas9-SLCxSLC	270	455	382	555	616	505	533	578	125
ANKH_6-SLC15A2_6	ANKH-SLC15A2	Cas9-SLCxSLC	651	1079	864	937	1061	982	1080	321	179
ANKH_6-SLC15A4_6	ANKH-SLC15A4	Cas9-SLCxSLC	494	857	996	822	879	725	1147	504	305
ANKH_6-SLC16A1_6	ANKH-SLC16A1	Cas9-SLCxSLC	1026	1292	1109	1017	1367	1248	1425	1095	535
ANKH_6-SLC16A10_6	ANKH-SLC16A10	Cas9-SLCxSLC	631	667	620	503	840	388	899	235	277
ANKH_6-SLC16A13_6	ANKH-SLC16A13	Cas9-SLCxSLC	899	989	1224	1157	1346	1056	1355	469	441
ANKH_6-SLC16A14_6	ANKH-SLC16A14	Cas9-SLCxSLC	275	571	513	542	379	395	500	1085	219
ANKH_6-SLC16A3_6	ANKH-SLC16A3	Cas9-SLCxSLC	378	705	457	598	732	467	780	269	370
ANKH_6-SLC16A5_6	ANKH-SLC16A5	Cas9-SLCxSLC	349	459	438	342	431	341	454	327	61
ANKH_6-SLC16A6_6	ANKH-SLC16A6	Cas9-SLCxSLC	952	1097	1131	1426	862	1353	1039	708	629
ANKH_6-SLC16A7_6	ANKH-SLC16A7	Cas9-SLCxSLC	1239	1518	1766	1538	1720	1583	1875	1173	1315
ANKH_6-SLC16A9_6	ANKH-SLC16A9	Cas9-SLCxSLC	886	1053	878	702	814	1053	1319	583	979
ANKH_6-SLC17A5_6	ANKH-SLC17A5	Cas9-SLCxSLC	799	1031	811	1125	707	1461	826	657	882
ANKH_6-SLC17A9_6	ANKH-SLC17A9	Cas9-SLCxSLC	1035	1860	1379	2431	1278	2105	1129	1171	696
ANKH_6-SLC18B1_6	ANKH-SLC18B1	Cas9-SLCxSLC	1597	2380	2194	2207	2066	2339	2026	1536	1144
ANKH_6-SLC19A1_6	ANKH-SLC19A1	Cas9-SLCxSLC	771	989	1059	773	822	496	1002	718	996
ANKH_6-SLC19A2_6	ANKH-SLC19A2	Cas9-SLCxSLC	642	1196	988	911	891	967	1063	244	566
ANKH_6-SLC1A1_6	ANKH-SLC1A1	Cas9-SLCxSLC	608	974	833	1310	755	1006	657	387	597
ANKH_6-SLC1A3_6	ANKH-SLC1A3	Cas9-SLCxSLC	615	775	859	818	775	561	928	709	936
ANKH_6-SLC1A4_6	ANKH-SLC1A4	Cas9-SLCxSLC	375	461	256	541	233	599	382	422	141
ANKH_6-SLC1A5_6	ANKH-SLC1A5	Cas9-SLCxSLC	1079	1454	1225	1477	1286	1145	1272	442	638
ANKH_6-SLC20A1_6	ANKH-SLC20A1	Cas9-SLCxSLC	853	1241	939	1117	850	899	957	1606	531
ANKH_6-SLC20A2_6	ANKH-SLC20A2	Cas9-SLCxSLC	892	912	1018	623	856	466	1122	592	478
ANKH_6-SLC22A17_6	ANKH-SLC22A17	Cas9-SLCxSLC	362	758	571	546	873	657	856	251	562
ANKH_6-SLC22A18_6	ANKH-SLC22A18	Cas9-SLCxSLC	967	924	1437	935	1275	816	1447	428	506
ANKH_6-SLC22A23_6	ANKH-SLC22A23	Cas9-SLCxSLC	632	686	978	589	912	555	802	737	574
ANKH_6-SLC22A31_6	ANKH-SLC22A31	Cas9-SLCxSLC	820	1127	792	1549	895	1707	703	570	246
ANKH_6-SLC22A5_6	ANKH-SLC22A5	Cas9-SLCxSLC	568	707	602	512	543	515	513	546	403
ANKH_6-SLC23A2_6	ANKH-SLC23A2	Cas9-SLCxSLC	781	1099	1128	1449	995	1448	1028	618	543
ANKH_6-SLC24A1_6	ANKH-SLC24A1	Cas9-SLCxSLC	719	1369	861	1254	1105	1527	1012	532	595
ANKH_6-SLC25A1_6	ANKH-SLC25A1	Cas9-SLCxSLC	956	1194	1266	1603	1731	1416	2546	829	464
ANKH_6-SLC25A10_6	ANKH-SLC25A10	Cas9-SLCxSLC	741	1162	1011	1163	686	962	632	776	988
ANKH_6-SLC25A11_6	ANKH-SLC25A11	Cas9-SLCxSLC	561	1171	654	1092	509	1130	540	451	437
ANKH_6-SLC25A12_6	ANKH-SLC25A12	Cas9-SLCxSLC	1441	2032	2128	1759	1911	1784	2023	897	1111
ANKH_6-SLC25A13_6	ANKH-SLC25A13	Cas9-SLCxSLC	680	826	801	978	891	1023	810	446	244
ANKH_6-SLC25A14_6	ANKH-SLC25A14	Cas9-SLCxSLC	876	1043	1352	1137	1460	1499	1467	1190	264
ANKH_6-SLC25A15_6	ANKH-SLC25A15	Cas9-SLCxSLC	465	992	393	1269	364	1312	271	726	745
ANKH_6-SLC25A16_6	ANKH-SLC25A16	Cas9-SLCxSLC	218	517	313	670	286	518	220	250	703
ANKH_6-SLC25A17_6	ANKH-SLC25A17	Cas9-SLCxSLC	692	1084	438	1021	325	992	300	450	961
ANKH_6-SLC25A19_6	ANKH-SLC25A19	Cas9-SLCxSLC	1089	1382	1809	1158	1377	1148	1078	884	710
ANKH_6-SLC25A20_6	ANKH-SLC25A20	Cas9-SLCxSLC	438	686	448	820	514	678	541	497	448
ANKH_6-SLC25A21_6	ANKH-SLC25A21	Cas9-SLCxSLC	976	1256	980	1071	897	1347	912	387	630
ANKH_6-SLC25A22_6	ANKH-SLC25A22	Cas9-SLCxSLC	305	201	245	197	173	297	90	259	409
ANKH_6-SLC25A23_6	ANKH-SLC25A23	Cas9-SLCxSLC	395	763	591	614	677	910	1219	379	86
ANKH_6-SLC25A24_6	ANKH-SLC25A24	Cas9-SLCxSLC	498	710	775	661	811	938	930	287	706
ANKH_6-SLC25A25_6	ANKH-SLC25A25	Cas9-SLCxSLC	1038	1137	1185	904	1183	905	1240	349	553
ANKH_6-SLC25A26_6	ANKH-SLC25A26	Cas9-SLCxSLC	1350	1314	1617	899	1348	439	1085	1400	1150
ANKH_6-SLC25A27_6	ANKH-SLC25A27	Cas9-SLCxSLC	923	1295	1105	1253	1518	1145	1805	964	991
ANKH_6-SLC25A28_6	ANKH-SLC25A28	Cas9-SLCxSLC	608	776	874	626	752	717	894	576	206
ANKH_6-SLC25A29_6	ANKH-SLC25A29	Cas9-SLCxSLC	303	463	351	435	426	365	401	188	59
ANKH_6-SLC25A3_6	ANKH-SLC25A3	Cas9-SLCxSLC	635	1416	741	1468	636	1103	407	506	78
ANKH_6-SLC25A30_6	ANKH-SLC25A30	Cas9-SLCxSLC	797	898	1061	951	1281	806	1319	678	643
ANKH_6-SLC25A32_6	ANKH-SLC25A32	Cas9-SLCxSLC	497	623	758	465	755	704	865	335	790
ANKH_6-SLC25A33_6	ANKH-SLC25A33	Cas9-SLCxSLC	578	916	711	756	408	581	401	760	754
ANKH_6-SLC25A36_6	ANKH-SLC25A36	Cas9-SLCxSLC	549	835	851	884	540	773	442	382	485
ANKH_6-SLC25A37_6	ANKH-SLC25A37	Cas9-SLCxSLC	591	868	677	844	767	667	1109	125	494
ANKH_6-SLC25A38_6	ANKH-SLC25A38	Cas9-SLCxSLC	527	527	595	535	483	514	615	458	259
ANKH_6-SLC25A39_6	ANKH-SLC25A39	Cas9-SLCxSLC	953	1422	1305	1596	1513	1027	1803	864	579
ANKH_6-SLC25A4_6	ANKH-SLC25A4	Cas9-SLCxSLC	1043	1357	1002	1093	1244	970	1096	575	869
ANKH_6-SLC25A40_6	ANKH-SLC25A40	Cas9-SLCxSLC	328	267	461	461	243	428	237	149	285
ANKH_6-SLC25A42_6	ANKH-SLC25A42	Cas9-SLCxSLC	701	704	908	544	1019	639	740	394	871
ANKH_6-SLC25A43_6	ANKH-SLC25A43	Cas9-SLCxSLC	714	1068	934	1002	987	784	979	372	489
ANKH_6-SLC25A44_6	ANKH-SLC25A44	Cas9-SLCxSLC	789	1213	1301	1121	1210	1066	1117	1020	822
ANKH_6-SLC25A45_6	ANKH-SLC25A45	Cas9-SLCxSLC	1230	1193	1384	1216	1385	1363	1875	648	380
ANKH_6-SLC25A46_6	ANKH-SLC25A46	Cas9-SLCxSLC	636	495	774	761	574	467	669	183	351
ANKH_6-SLC25A48_6	ANKH-SLC25A48	Cas9-SLCxSLC	783	727	957	961	1083	1089	1241	676	130
ANKH_6-SLC25A5_6	ANKH-SLC25A5	Cas9-SLCxSLC	748	1036	1043	778	680	786	800	424	1137
ANKH_6-SLC25A51_6	ANKH-SLC25A51	Cas9-SLCxSLC	657	1254	576	730	364	663	396	608	780
ANKH_6-SLC25A53_6	ANKH-SLC25A53	Cas9-SLCxSLC	458	736	878	742	1000	604	1289	353	295
ANKH_6-SLC25A6_6	ANKH-SLC25A6	Cas9-SLCxSLC	924	1190	1533	1406	1439	1420	1803	434	433
ANKH_6-SLC26A11_6	ANKH-SLC26A11	Cas9-SLCxSLC	779	839	1124	1048	1190	1371	1144	287	388
ANKH_6-SLC26A2_6	ANKH-SLC26A2	Cas9-SLCxSLC	961	1452	1530	1286	1476	1164	1598	766	754
ANKH_6-SLC26A6_6	ANKH-SLC26A6	Cas9-SLCxSLC	767	1012	1044	914	787	979	492	538	789
ANKH_6-SLC27A1_6	ANKH-SLC27A1	Cas9-SLCxSLC	616	851	977	985	1067	847	1174	362	486
ANKH_6-SLC27A2_6	ANKH-SLC27A2	Cas9-SLCxSLC	965	910	1414	904	1566	865	1729	676	849
ANKH_6-SLC27A3_6	ANKH-SLC27A3	Cas9-SLCxSLC	347	556	638	591	735	575	797	286	632
ANKH_6-SLC27A4_6	ANKH-SLC27A4	Cas9-SLCxSLC	533	1034	777	990	753	931	746	1064	504
ANKH_6-SLC27A5_6	ANKH-SLC27A5	Cas9-SLCxSLC	1051	1335	1256	1371	829	1129	907	532	589
ANKH_6-SLC27A6_6	ANKH-SLC27A6	Cas9-SLCxSLC	1384	2093	1842	2087	1857	2009	1827	565	539
ANKH_6-SLC29A1_6	ANKH-SLC29A1	Cas9-SLCxSLC	267	456	323	405	347	375	361	158	73
ANKH_6-SLC29A2_6	ANKH-SLC29A2	Cas9-SLCxSLC	456	809	347	686	424	650	333	371	612
ANKH_6-SLC29A3_6	ANKH-SLC29A3	Cas9-SLCxSLC	1132	1138	1132	1201	1321	858	1128	483	1122
ANKH_6-SLC29A4_6	ANKH-SLC29A4	Cas9-SLCxSLC	697	968	1009	941	710	737	743	478	616
ANKH_6-SLC2A1_6	ANKH-SLC2A1	Cas9-SLCxSLC	629	1274	635	902	606	899	462	358	298
ANKH_6-SLC2A11_6	ANKH-SLC2A11	Cas9-SLCxSLC	622	581	537	607	411	558	345	572	380
ANKH_6-SLC2A13_6	ANKH-SLC2A13	Cas9-SLCxSLC	893	1101	1014	1204	1284	954	1623	1087	1000
ANKH_6-SLC2A3_6	ANKH-SLC2A3	Cas9-SLCxSLC	379	633	546	730	714	830	735	244	383
ANKH_6-SLC2A6_6	ANKH-SLC2A6	Cas9-SLCxSLC	896	832	974	938	953	812	1191	282	331
ANKH_6-SLC2A8_6	ANKH-SLC2A8	Cas9-SLCxSLC	621	775	780	703	815	586	876	395	914
ANKH_6-SLC30A1_6	ANKH-SLC30A1	Cas9-SLCxSLC	349	576	455	818	602	1274	782	519	439
ANKH_6-SLC30A3_6	ANKH-SLC30A3	Cas9-SLCxSLC	669	943	730	1266	599	1463	927	373	424
ANKH_6-SLC30A4_6	ANKH-SLC30A4	Cas9-SLCxSLC	659	985	992	784	1098	717	1477	545	824
ANKH_6-SLC30A5_6	ANKH-SLC30A5	Cas9-SLCxSLC	401	786	625	617	370	604	453	232	633
ANKH_6-SLC30A6_6	ANKH-SLC30A6	Cas9-SLCxSLC	586	830	960	460	1112	447	1134	539	937
ANKH_6-SLC30A7_6	ANKH-SLC30A7	Cas9-SLCxSLC	865	779	1024	563	1027	519	1094	744	687
ANKH_6-SLC30A9_6	ANKH-SLC30A9	Cas9-SLCxSLC	722	839	642	555	377	173	232	1017	636
ANKH_6-SLC31A1_6	ANKH-SLC31A1	Cas9-SLCxSLC	691	684	778	513	925	674	931	696	507
ANKH_6-SLC31A2_6	ANKH-SLC31A2	Cas9-SLCxSLC	687	891	945	1103	1184	980	1465	716	619
ANKH_6-SLC33A1_6	ANKH-SLC33A1	Cas9-SLCxSLC	635	730	760	549	461	484	445	712	337
ANKH_6-SLC35A1_6	ANKH-SLC35A1	Cas9-SLCxSLC	565	948	443	641	204	606	166	439	326
ANKH_6-SLC35A2_6	ANKH-SLC35A2	Cas9-SLCxSLC	620	1038	816	889	439	575	223	1002	231
ANKH_6-SLC35A3_6	ANKH-SLC35A3	Cas9-SLCxSLC	380	595	415	630	349	640	466	287	446
ANKH_6-SLC35A4_6	ANKH-SLC35A4	Cas9-SLCxSLC	361	493	767	633	969	500	1247	504	357
ANKH_6-SLC35A5_6	ANKH-SLC35A5	Cas9-SLCxSLC	758	1188	1060	974	1221	985	1567	659	921
ANKH_6-SLC35B1_6	ANKH-SLC35B1	Cas9-SLCxSLC	479	565	248	178	175	145	177	355	571
ANKH_6-SLC35B2_6	ANKH-SLC35B2	Cas9-SLCxSLC	845	705	1057	663	606	531	346	587	656
ANKH_6-SLC35B3_6	ANKH-SLC35B3	Cas9-SLCxSLC	653	687	909	929	1060	864	1790	556	529
ANKH_6-SLC35B4_6	ANKH-SLC35B4	Cas9-SLCxSLC	489	1254	442	1095	395	1180	335	676	1051
ANKH_6-SLC35C1_6	ANKH-SLC35C1	Cas9-SLCxSLC	243	283	299	266	314	261	344	305	18
ANKH_6-SLC35C2_6	ANKH-SLC35C2	Cas9-SLCxSLC	467	772	436	702	560	754	528	828	576
ANKH_6-SLC35D1_6	ANKH-SLC35D1	Cas9-SLCxSLC	372	1001	304	671	226	612	130	591	399
ANKH_6-SLC35D2_6	ANKH-SLC35D2	Cas9-SLCxSLC	734	981	860	1037	725	961	651	1165	1204
ANKH_6-SLC35E1_6	ANKH-SLC35E1	Cas9-SLCxSLC	362	330	380	435	467	373	621	127	452
ANKH_6-SLC35E2A_6	ANKH-SLC35E2A	Cas9-SLCxSLC	716	1139	1243	1193	1107	1214	1409	1270	864
ANKH_6-SLC35E2B_6	ANKH-SLC35E2B	Cas9-SLCxSLC	484	465	518	627	417	648	350	233	196
ANKH_6-SLC35E3_6	ANKH-SLC35E3	Cas9-SLCxSLC	425	1018	636	968	912	1153	985	731	955
ANKH_6-SLC35E4_6	ANKH-SLC35E4	Cas9-SLCxSLC	375	416	639	455	694	451	974	326	279
ANKH_6-SLC35F2_6	ANKH-SLC35F2	Cas9-SLCxSLC	1068	1558	920	1157	905	1331	1047	437	1026
ANKH_6-SLC35F3_6	ANKH-SLC35F3	Cas9-SLCxSLC	295	460	332	403	352	515	327	111	391
ANKH_6-SLC35F5_6	ANKH-SLC35F5	Cas9-SLCxSLC	1155	1375	1634	1518	1836	1887	2019	1229	1396
ANKH_6-SLC35F6_6	ANKH-SLC35F6	Cas9-SLCxSLC	900	1583	1290	1366	1156	1228	1114	430	580
ANKH_6-SLC35G1_6	ANKH-SLC35G1	Cas9-SLCxSLC	607	886	1077	788	1224	955	1207	512	450
ANKH_6-SLC35G2_6	ANKH-SLC35G2	Cas9-SLCxSLC	619	556	641	573	832	449	820	961	901
ANKH_6-SLC36A1_6	ANKH-SLC36A1	Cas9-SLCxSLC	909	1189	1509	1241	1772	1704	2312	1012	607
ANKH_6-SLC36A4_6	ANKH-SLC36A4	Cas9-SLCxSLC	564	685	833	787	655	1030	832	427	94
ANKH_6-SLC37A1_6	ANKH-SLC37A1	Cas9-SLCxSLC	485	469	651	339	641	270	556	446	54
ANKH_6-SLC37A2_6	ANKH-SLC37A2	Cas9-SLCxSLC	636	1193	902	830	584	886	803	635	589
ANKH_6-SLC37A3_6	ANKH-SLC37A3	Cas9-SLCxSLC	571	1217	795	1356	751	1163	869	676	725
ANKH_6-SLC37A4_6	ANKH-SLC37A4	Cas9-SLCxSLC	943	1069	1272	1204	1259	1011	1347	949	1171
ANKH_6-SLC38A1_6	ANKH-SLC38A1	Cas9-SLCxSLC	538	810	578	757	642	958	462	570	122
ANKH_6-SLC38A10_6	ANKH-SLC38A10	Cas9-SLCxSLC	568	1047	732	931	667	804	445	396	497
ANKH_6-SLC38A2_6	ANKH-SLC38A2	Cas9-SLCxSLC	457	702	555	556	455	413	236	646	759
ANKH_6-SLC38A3_6	ANKH-SLC38A3	Cas9-SLCxSLC	596	821	566	429	734	335	615	545	649
ANKH_6-SLC38A5_6	ANKH-SLC38A5	Cas9-SLCxSLC	886	1110	1042	1306	1131	998	1690	455	561
ANKH_6-SLC38A6_6	ANKH-SLC38A6	Cas9-SLCxSLC	808	1337	1291	1188	1584	1086	1349	1028	758
ANKH_6-SLC38A7_6	ANKH-SLC38A7	Cas9-SLCxSLC	676	1004	858	856	778	636	850	449	510
ANKH_6-SLC38A9_6	ANKH-SLC38A9	Cas9-SLCxSLC	433	557	569	408	770	444	976	273	1169
ANKH_6-SLC39A1_6	ANKH-SLC39A1	Cas9-SLCxSLC	333	738	486	601	443	516	416	197	191
ANKH_6-SLC39A10_6	ANKH-SLC39A10	Cas9-SLCxSLC	613	898	314	752	340	730	173	471	283
ANKH_6-SLC39A11_6	ANKH-SLC39A11	Cas9-SLCxSLC	761	574	1045	710	982	340	1356	473	32
ANKH_6-SLC39A13_6	ANKH-SLC39A13	Cas9-SLCxSLC	214	344	584	339	438	323	578	126	115
ANKH_6-SLC39A14_6	ANKH-SLC39A14	Cas9-SLCxSLC	454	583	473	752	538	614	638	392	436
ANKH_6-SLC39A3_6	ANKH-SLC39A3	Cas9-SLCxSLC	143	587	294	1006	384	945	411	458	494
ANKH_6-SLC39A4_6	ANKH-SLC39A4	Cas9-SLCxSLC	667	821	806	636	588	639	394	508	1151
ANKH_6-SLC39A6_6	ANKH-SLC39A6	Cas9-SLCxSLC	1028	962	1564	887	1738	892	2023	438	714
ANKH_6-SLC39A7_6	ANKH-SLC39A7	Cas9-SLCxSLC	466	685	182	105	98	78	133	778	373
ANKH_6-SLC39A8_6	ANKH-SLC39A8	Cas9-SLCxSLC	849	1287	1048	961	780	1302	1008	416	697
ANKH_6-SLC39A9_6	ANKH-SLC39A9	Cas9-SLCxSLC	617	963	882	697	948	539	1262	533	455
ANKH_6-SLC3A2_6	ANKH-SLC3A2	Cas9-SLCxSLC	925	1144	900	1026	859	717	793	738	607
ANKH_6-SLC41A1_6	ANKH-SLC41A1	Cas9-SLCxSLC	407	790	507	943	386	995	223	705	372
ANKH_6-SLC41A2_6	ANKH-SLC41A2	Cas9-SLCxSLC	612	703	662	671	929	783	1108	444	763
ANKH_6-SLC41A3_6	ANKH-SLC41A3	Cas9-SLCxSLC	334	484	459	507	581	705	398	639	217
ANKH_6-SLC43A1_6	ANKH-SLC43A1	Cas9-SLCxSLC	598	1147	936	816	816	972	846	1240	1212
ANKH_6-SLC43A2_6	ANKH-SLC43A2	Cas9-SLCxSLC	548	679	700	743	572	1086	767	403	373
ANKH_6-SLC43A3_6	ANKH-SLC43A3	Cas9-SLCxSLC	1007	1138	1311	1044	1469	966	1502	353	1120
ANKH_6-SLC44A1_6	ANKH-SLC44A1	Cas9-SLCxSLC	1137	1284	1546	1243	1580	1583	1620	451	474
ANKH_6-SLC44A2_6	ANKH-SLC44A2	Cas9-SLCxSLC	1092	1004	1078	944	1054	1148	1191	1260	1315
ANKH_6-SLC44A3_6	ANKH-SLC44A3	Cas9-SLCxSLC	786	1122	929	1050	737	1081	419	426	207
ANKH_6-SLC44A5_6	ANKH-SLC44A5	Cas9-SLCxSLC	569	829	536	724	444	929	440	541	1159
ANKH_6-SLC45A1_6	ANKH-SLC45A1	Cas9-SLCxSLC	492	676	584	531	727	427	560	258	366
ANKH_6-SLC45A3_6	ANKH-SLC45A3	Cas9-SLCxSLC	925	863	1115	1040	1390	775	2037	651	809
ANKH_6-SLC45A4_6	ANKH-SLC45A4	Cas9-SLCxSLC	701	1065	733	1113	715	956	931	720	575
ANKH_6-SLC46A1_6	ANKH-SLC46A1	Cas9-SLCxSLC	1044	1391	1130	1088	1108	1097	1184	647	1263
ANKH_6-SLC48A1_6	ANKH-SLC48A1	Cas9-SLCxSLC	710	1061	1043	1023	1206	1068	1502	1183	1653
ANKH_6-SLC49A3_6	ANKH-SLC49A3	Cas9-SLCxSLC	740	1271	1076	1321	1209	1479	1230	652	708
ANKH_6-SLC4A11_6	ANKH-SLC4A11	Cas9-SLCxSLC	684	726	756	658	658	796	1080	458	135
ANKH_6-SLC4A2_6	ANKH-SLC4A2	Cas9-SLCxSLC	631	732	915	872	1034	832	1002	112	328
ANKH_6-SLC4A3_6	ANKH-SLC4A3	Cas9-SLCxSLC	657	758	727	606	872	567	1035	418	692
ANKH_6-SLC4A7_6	ANKH-SLC4A7	Cas9-SLCxSLC	289	550	368	351	223	221	216	111	416
ANKH_6-SLC50A1_6	ANKH-SLC50A1	Cas9-SLCxSLC	415	495	531	533	496	449	364	469	344
ANKH_6-SLC52A2_6	ANKH-SLC52A2	Cas9-SLCxSLC	605	1048	862	950	710	758	684	205	291
ANKH_6-SLC52A3_6	ANKH-SLC52A3	Cas9-SLCxSLC	449	853	603	822	762	1061	800	210	550
ANKH_6-SLC5A3_6	ANKH-SLC5A3	Cas9-SLCxSLC	514	1103	653	897	813	719	1001	959	485
ANKH_6-SLC5A6_6	ANKH-SLC5A6	Cas9-SLCxSLC	1067	938	1322	954	1255	934	1322	620	343
ANKH_6-SLC66A1_6	ANKH-SLC66A1	Cas9-SLCxSLC	458	446	353	402	502	339	447	509	286
ANKH_6-SLC66A2_6	ANKH-SLC66A2	Cas9-SLCxSLC	647	946	871	889	869	589	887	196	227
ANKH_6-SLC66A3_6	ANKH-SLC66A3	Cas9-SLCxSLC	559	1270	591	1062	521	1323	563	400	335
ANKH_6-SLC66A4_6	ANKH-SLC66A4	Cas9-SLCxSLC	597	534	608	502	636	439	641	471	253
ANKH_6-SLC66A5_6	ANKH-SLC66A5	Cas9-SLCxSLC	956	1047	780	852	427	650	278	642	648
ANKH_6-SLC6A16_6	ANKH-SLC6A16	Cas9-SLCxSLC	1277	1905	1816	2118	1658	1869	2360	948	418
ANKH_6-SLC6A17_6	ANKH-SLC6A17	Cas9-SLCxSLC	659	1051	841	879	842	978	1083	855	225
ANKH_6-SLC6A20_6	ANKH-SLC6A20	Cas9-SLCxSLC	781	995	909	1061	1113	1039	1485	381	491
ANKH_6-SLC6A6_6	ANKH-SLC6A6	Cas9-SLCxSLC	1199	1661	1720	1779	1429	1887	1481	1541	1336
ANKH_6-SLC6A8_6	ANKH-SLC6A8	Cas9-SLCxSLC	811	1055	959	795	1037	893	604	475	898
ANKH_6-SLC6A9_6	ANKH-SLC6A9	Cas9-SLCxSLC	1441	1270	1675	1065	1922	1303	2170	691	993
ANKH_6-SLC7A1_6	ANKH-SLC7A1	Cas9-SLCxSLC	959	1578	1110	1403	973	1437	1087	928	784
ANKH_6-SLC7A11_6	ANKH-SLC7A11	Cas9-SLCxSLC	379	878	632	690	615	560	691	416	411
ANKH_6-SLC7A2_6	ANKH-SLC7A2	Cas9-SLCxSLC	669	945	969	951	710	1118	845	253	418
ANKH_6-SLC7A5_6	ANKH-SLC7A5	Cas9-SLCxSLC	551	583	566	631	504	608	478	530	90
ANKH_6-SLC7A6_6	ANKH-SLC7A6	Cas9-SLCxSLC	1027	1422	1288	1218	1293	1043	1169	379	617
ANKH_6-SLC7A8_6	ANKH-SLC7A8	Cas9-SLCxSLC	496	925	493	689	547	882	404	709	380
ANKH_6-SLC8A2_6	ANKH-SLC8A2	Cas9-SLCxSLC	479	538	426	624	454	652	357	77	345
ANKH_6-SLC8B1_6	ANKH-SLC8B1	Cas9-SLCxSLC	464	664	424	707	357	813	436	229	426
ANKH_6-SLC9A1_6	ANKH-SLC9A1	Cas9-SLCxSLC	352	607	484	417	623	250	687	488	372
ANKH_6-SLC9A5_6	ANKH-SLC9A5	Cas9-SLCxSLC	727	733	729	731	753	551	598	547	218
ANKH_6-SLC9A6_6	ANKH-SLC9A6	Cas9-SLCxSLC	832	1236	949	1076	763	1167	607	558	1153
ANKH_6-SLC9A7_6	ANKH-SLC9A7	Cas9-SLCxSLC	413	456	432	499	677	540	666	207	437
ANKH_6-SLC9A8_6	ANKH-SLC9A8	Cas9-SLCxSLC	311	449	284	302	280	317	445	409	981
ANKH_6-SLC9B2_6	ANKH-SLC9B2	Cas9-SLCxSLC	487	818	583	1003	596	882	365	430	1078
ANKH_6-SLCO1B3_6	ANKH-SLCO1B3	Cas9-SLCxSLC	414	498	436	552	423	407	350	158	303
ANKH_6-SLCO3A1_6	ANKH-SLCO3A1	Cas9-SLCxSLC	681	835	951	729	1073	728	1341	663	642
ANKH_6-SLCO4A1_6	ANKH-SLCO4A1	Cas9-SLCxSLC	805	949	1015	928	880	961	726	635	157
ANKH_6-SPNS1_6	ANKH-SPNS1	Cas9-SLCxSLC	509	837	506	358	440	178	175	276	662
ANKH_6-TMEM104_6	ANKH-TMEM104	Cas9-SLCxSLC	678	848	1123	813	898	816	748	440	526
ANKH_6-TMEM144_6	ANKH-TMEM144	Cas9-SLCxSLC	836	1193	1073	1131	1092	1239	1386	779	590
ANKH_6-TMEM165_6	ANKH-TMEM165	Cas9-SLCxSLC	459	422	624	404	673	791	595	274	152
ANKH_6-TMEM241_6	ANKH-TMEM241	Cas9-SLCxSLC	655	745	633	689	625	605	681	877	56
ANKH_6-UCP2_6	ANKH-UCP2	Cas9-SLCxSLC	480	917	709	754	601	652	675	752	201
ANKH_6-UNC93B1_6	ANKH-UNC93B1	Cas9-SLCxSLC	457	617	531	615	536	927	351	478	695
ANKH_6-XPR1_6	ANKH-XPR1	Cas9-SLCxSLC	564	1057	550	715	456	755	626	489	493
ARF4_1-ARF5_1	ARF4-ARF5	Cas9-Control	213	378	11	36	8	12	6	4029	4859
ARF4_2-ARF5_2	ARF4-ARF5	Cas9-Control	162	172	40	58	4	10	12	6177	5131
ARF4_3-ARF5_3	ARF4-ARF5	Cas9-Control	132	241	37	32	36	11	21	6553	7178
ARF4_4-ARF5_4	ARF4-ARF5	Cas9-Control	174	131	4	9	4	3	6	2436	3446
ARF4_5-ARF5_5	ARF4-ARF5	Cas9-Control	131	127	23	21	15	29	9	2512	2631
ARF4_6-ARF5_6	ARF4-ARF5	Cas9-Control	261	181	145	31	92	6	8	4263	5078
ARF5_1-OR10A5_1	ARF5-OR10A5	Cas9-Control	368	399	249	315	319	281	187	2783	4147
ARF5_1-OR10V1_1	ARF5-OR10V1	Cas9-Control	459	697	454	660	371	613	383	4372	4798
ARF5_1-OR1B1_1	ARF5-OR1B1	Cas9-Control	610	1142	538	896	700	1069	1064	7119	6060
ARF5_2-OR10A5_1	ARF5-OR10A5	Cas9-Control	427	686	458	345	340	312	352	6568	6263
ARF5_2-OR10V1_1	ARF5-OR10V1	Cas9-Control	533	543	738	361	696	297	850	5213	9038
ARF5_2-OR1B1_1	ARF5-OR1B1	Cas9-Control	252	538	287	548	447	402	587	7037	6928
ARF5_3-OR10A5_1	ARF5-OR10A5	Cas9-Control	357	347	237	306	177	258	237	4310	6542
ARF5_3-OR10V1_1	ARF5-OR10V1	Cas9-Control	313	515	226	513	176	443	267	5331	7748
ARF5_3-OR1B1_1	ARF5-OR1B1	Cas9-Control	522	640	604	484	512	496	482	6801	6892
ARF5_4-OR10A5_1	ARF5-OR10A5	Cas9-Control	440	361	249	311	175	130	146	4746	4779
ARF5_4-OR10V1_1	ARF5-OR10V1	Cas9-Control	388	522	327	458	403	438	439	4923	6444
ARF5_4-OR1B1_1	ARF5-OR1B1	Cas9-Control	489	554	676	388	894	460	1105	6412	6275
ARF5_5-OR10A5_1	ARF5-OR10A5	Cas9-Control	509	370	291	165	128	100	163	4360	3483
ARF5_5-OR10V1_1	ARF5-OR10V1	Cas9-Control	354	369	463	391	335	509	276	3081	4089
ARF5_5-OR1B1_1	ARF5-OR1B1	Cas9-Control	408	554	375	685	604	378	940	3738	4099
ARF5_6-OR10A5_1	ARF5-OR10A5	Cas9-Control	406	361	420	371	501	171	461	5404	6166
ARF5_6-OR10V1_1	ARF5-OR10V1	Cas9-Control	327	392	228	390	286	323	335	5907	5632
ARF5_6-OR1B1_1	ARF5-OR1B1	Cas9-Control	232	515	289	389	214	563	152	5513	6818
ASF1A_1-ASF1B_1	ASF1A-ASF1B	Cas9-Control	150	274	11	174	2	266	9	3715	4292
ASF1A_2-ASF1B_2	ASF1A-ASF1B	Cas9-Control	59	45	13	4	8	5	4	4958	6057
ASF1A_3-ASF1B_3	ASF1A-ASF1B	Cas9-Control	157	265	3	9	5	7	3	2496	3146
ASF1A_4-ASF1B_4	ASF1A-ASF1B	Cas9-Control	245	103	3	1	3	6	3	3366	2326
ASF1A_5-ASF1B_5	ASF1A-ASF1B	Cas9-Control	325	550	131	205	92	66	68	2902	2760
ASF1A_6-ASF1B_6	ASF1A-ASF1B	Cas9-Control	581	663	494	501	458	372	368	3538	4344
ASF1B_1-OR10A5_1	ASF1B-OR10A5	Cas9-Control	282	367	218	167	185	282	352	4786	4363
ASF1B_1-OR10V1_1	ASF1B-OR10V1	Cas9-Control	412	889	628	839	704	952	885	6940	7608
ASF1B_1-OR1B1_1	ASF1B-OR1B1	Cas9-Control	247	377	317	350	355	393	450	6618	6106
ASF1B_2-OR10A5_1	ASF1B-OR10A5	Cas9-Control	237	455	246	292	199	236	330	6832	6466
ASF1B_2-OR10V1_1	ASF1B-OR10V1	Cas9-Control	312	469	349	363	477	478	653	6367	9381
ASF1B_2-OR1B1_1	ASF1B-OR1B1	Cas9-Control	328	795	416	511	414	420	595	6218	8544
ASF1B_3-OR10A5_1	ASF1B-OR10A5	Cas9-Control	339	519	224	300	301	181	462	3466	4357
ASF1B_3-OR10V1_1	ASF1B-OR10V1	Cas9-Control	254	279	304	266	336	253	486	3893	4692
ASF1B_3-OR1B1_1	ASF1B-OR1B1	Cas9-Control	274	507	179	272	228	224	297	6197	4410
ASF1B_4-OR10A5_1	ASF1B-OR10A5	Cas9-Control	397	205	202	174	258	180	213	6087	4120
ASF1B_4-OR10V1_1	ASF1B-OR10V1	Cas9-Control	449	423	731	536	909	499	1226	4748	5916
ASF1B_4-OR1B1_1	ASF1B-OR1B1	Cas9-Control	434	479	429	345	440	448	742	8111	7174
ASF1B_5-OR10A5_1	ASF1B-OR10A5	Cas9-Control	368	607	544	401	656	288	1086	5412	4897
ASF1B_5-OR10V1_1	ASF1B-OR10V1	Cas9-Control	647	761	613	722	878	798	1054	4208	5567
ASF1B_5-OR1B1_1	ASF1B-OR1B1	Cas9-Control	442	588	504	615	387	1106	613	6024	5996
ASF1B_6-OR10A5_1	ASF1B-OR10A5	Cas9-Control	283	496	298	377	145	261	180	2560	3523
ASF1B_6-OR10V1_1	ASF1B-OR10V1	Cas9-Control	349	573	445	468	390	356	436	3677	3672
ASF1B_6-OR1B1_1	ASF1B-OR1B1	Cas9-Control	474	569	578	575	615	533	728	4930	4491
ATP7A_1-OR10V1_1	ATP7A-OR10V1	Cas9-Control	286	435	461	456	539	472	487	5810	6140
ATP7A_1-OR1B1_1	ATP7A-OR1B1	Cas9-Control	347	707	395	682	291	650	397	5810	5351
ATP7A_1-SLC30A5_1	ATP7A-SLC30A5	Cas9-Control	367	357	540	324	494	370	534	2529	2175
ATP7A_2-OR10V1_1	ATP7A-OR10V1	Cas9-Control	228	220	482	297	557	289	619	5437	6051
ATP7A_2-OR1B1_1	ATP7A-OR1B1	Cas9-Control	201	943	156	851	135	1066	175	6218	6604
ATP7A_2-SLC30A5_2	ATP7A-SLC30A5	Cas9-Control	304	549	391	469	422	617	559	5107	4777
ATP7A_3-OR10V1_1	ATP7A-OR10V1	Cas9-Control	332	445	327	283	325	297	315	3180	3575
ATP7A_3-OR1B1_1	ATP7A-OR1B1	Cas9-Control	294	465	296	293	300	291	305	4300	4321
ATP7A_3-SLC30A5_3	ATP7A-SLC30A5	Cas9-Control	286	631	462	477	380	627	340	1972	1174
ATP7A_4-OR10V1_1	ATP7A-OR10V1	Cas9-Control	253	623	377	649	449	551	455	5977	5773
ATP7A_4-OR1B1_1	ATP7A-OR1B1	Cas9-Control	335	626	493	584	574	465	492	6941	7222
ATP7A_4-SLC30A5_4	ATP7A-SLC30A5	Cas9-Control	461	518	746	355	837	510	736	4932	6331
ATP7A_5-OR10V1_1	ATP7A-OR10V1	Cas9-Control	498	361	536	189	621	186	562	5009	5572
ATP7A_5-OR1B1_1	ATP7A-OR1B1	Cas9-Control	246	569	573	532	669	466	748	6836	6147
ATP7A_5-SLC30A5_5	ATP7A-SLC30A5	Cas9-Control	454	475	787	846	916	874	1060	3539	6107
ATP7A_6-OR10V1_1	ATP7A-OR10V1	Cas9-Control	263	544	391	621	415	651	346	3813	4129
ATP7A_6-OR1B1_1	ATP7A-OR1B1	Cas9-Control	354	425	400	526	468	372	566	4976	6050
ATP7A_6-SLC30A5_6	ATP7A-SLC30A5	Cas9-Control	339	554	338	637	329	609	230	3752	3443
ATP7B_1-OR10V1_1	ATP7B-OR10V1	Cas9-Control	417	694	518	755	470	792	592	4215	4055
ATP7B_1-OR1B1_1	ATP7B-OR1B1	Cas9-Control	516	640	510	484	410	519	245	5230	3881
ATP7B_1-SLC30A5_1	ATP7B-SLC30A5	Cas9-Control	537	688	591	720	496	414	453	1977	1609
ATP7B_2-OR10V1_1	ATP7B-OR10V1	Cas9-Control	277	387	310	235	242	292	148	3710	3444
ATP7B_2-OR1B1_1	ATP7B-OR1B1	Cas9-Control	283	391	304	159	403	190	468	4342	3292
ATP7B_2-SLC30A5_2	ATP7B-SLC30A5	Cas9-Control	363	140	147	132	145	93	231	2834	2952
ATP7B_3-OR10V1_1	ATP7B-OR10V1	Cas9-Control	294	533	295	343	255	274	429	3437	3614
ATP7B_3-OR1B1_1	ATP7B-OR1B1	Cas9-Control	368	400	360	262	516	192	499	4306	4359
ATP7B_3-SLC30A5_3	ATP7B-SLC30A5	Cas9-Control	242	196	199	171	219	325	160	1206	949
ATP7B_4-OR10V1_1	ATP7B-OR10V1	Cas9-Control	374	435	593	482	446	346	588	4225	3455
ATP7B_4-OR1B1_1	ATP7B-OR1B1	Cas9-Control	500	750	472	534	408	695	404	4442	5087
ATP7B_4-SLC30A5_4	ATP7B-SLC30A5	Cas9-Control	322	612	511	522	494	406	548	3839	5660
ATP7B_5-OR10V1_1	ATP7B-OR10V1	Cas9-Control	378	645	712	533	671	466	867	3773	2689
ATP7B_5-OR1B1_1	ATP7B-OR1B1	Cas9-Control	308	851	608	605	599	553	963	4882	3180
ATP7B_5-SLC30A5_5	ATP7B-SLC30A5	Cas9-Control	377	373	471	316	956	419	992	3137	1553
ATP7B_6-OR10V1_1	ATP7B-OR10V1	Cas9-Control	293	731	428	454	498	450	462	4859	4768
ATP7B_6-OR1B1_1	ATP7B-OR1B1	Cas9-Control	412	544	745	369	941	409	1172	4834	4681
ATP7B_6-SLC30A5_6	ATP7B-SLC30A5	Cas9-Control	489	831	527	909	552	1093	699	4437	3771
BCL2L1_1-MCL1_1	BCL2L1-MCL1	Cas9-Control	67	39	18	23	3	12	10	3415	3587
BCL2L1_1-OR10A5_1	BCL2L1-OR10A5	Cas9-Control	179	273	27	63	8	19	5	5270	7279
BCL2L1_1-OR10V1_1	BCL2L1-OR10V1	Cas9-Control	445	363	138	140	24	15	9	3974	4265
BCL2L1_1-OR1B1_1	BCL2L1-OR1B1	Cas9-Control	198	294	76	65	33	28	29	4634	4888
BCL2L1_2-MCL1_2	BCL2L1-MCL1	Cas9-Control	198	408	253	295	304	243	230	4374	2854
BCL2L1_2-OR10A5_1	BCL2L1-OR10A5	Cas9-Control	123	157	142	37	31	17	44	3423	3842
BCL2L1_2-OR10V1_1	BCL2L1-OR10V1	Cas9-Control	272	506	203	299	120	274	75	5619	5031
BCL2L1_2-OR1B1_1	BCL2L1-OR1B1	Cas9-Control	345	374	146	238	108	149	43	5373	5731
BCL2L1_3-MCL1_3	BCL2L1-MCL1	Cas9-Control	225	278	228	143	239	42	127	2465	1256
BCL2L1_3-OR10A5_1	BCL2L1-OR10A5	Cas9-Control	69	142	50	63	67	0	126	3024	2541
BCL2L1_3-OR10V1_1	BCL2L1-OR10V1	Cas9-Control	154	154	128	48	89	44	63	3007	2621
BCL2L1_3-OR1B1_1	BCL2L1-OR1B1	Cas9-Control	179	102	81	21	12	4	7	2928	2604
BCL2L1_4-MCL1_4	BCL2L1-MCL1	Cas9-Control	70	95	10	48	14	1	0	1249	845
BCL2L1_4-OR10A5_1	BCL2L1-OR10A5	Cas9-Control	141	215	20	30	4	15	6	5339	5304
BCL2L1_4-OR10V1_1	BCL2L1-OR10V1	Cas9-Control	166	307	100	117	31	29	14	5228	5663
BCL2L1_4-OR1B1_1	BCL2L1-OR1B1	Cas9-Control	179	278	54	61	56	18	60	4174	4014
BCL2L1_5-MCL1_5	BCL2L1-MCL1	Cas9-Control	80	22	37	29	11	3	5	712	518
BCL2L1_5-OR10A5_1	BCL2L1-OR10A5	Cas9-Control	238	139	70	35	89	3	43	3803	3626
BCL2L1_5-OR10V1_1	BCL2L1-OR10V1	Cas9-Control	253	238	79	220	145	235	78	4033	5444
BCL2L1_5-OR1B1_1	BCL2L1-OR1B1	Cas9-Control	168	329	194	196	135	107	102	4296	4367
BCL2L1_6-MCL1_6	BCL2L1-MCL1	Cas9-Control	207	158	50	138	47	110	28	2051	1915
BCL2L1_6-OR10A5_1	BCL2L1-OR10A5	Cas9-Control	127	330	21	42	15	30	10	5595	5507
BCL2L1_6-OR10V1_1	BCL2L1-OR10V1	Cas9-Control	268	250	81	145	44	117	15	5925	4163
BCL2L1_6-OR1B1_1	BCL2L1-OR1B1	Cas9-Control	436	247	189	77	242	51	122	5439	6702
CDK1_1-CDK2_1	CDK1-CDK2	Cas9-Control	59	91	97	40	29	52	21	4490	4136
CDK1_2-CDK2_2	CDK1-CDK2	Cas9-Control	85	141	50	16	68	7	31	4095	3838
CDK1_3-CDK2_3	CDK1-CDK2	Cas9-Control	106	59	20	3	6	2	4	3926	3374
CDK1_4-CDK2_4	CDK1-CDK2	Cas9-Control	41	73	7	55	1	32	15	3905	5737
CDK1_5-CDK2_5	CDK1-CDK2	Cas9-Control	54	59	12	4	2	4	3	4517	3926
CDK1_6-CDK2_6	CDK1-CDK2	Cas9-Control	54	173	10	29	13	10	1	2960	3748
CDK2_1-OR10A5_1	CDK2-OR10A5	Cas9-Control	417	264	495	214	433	186	486	3210	4272
CDK2_1-OR10V1_1	CDK2-OR10V1	Cas9-Control	265	241	216	246	542	227	867	4479	5205
CDK2_1-OR1B1_1	CDK2-OR1B1	Cas9-Control	303	430	378	334	596	553	733	4929	7352
CDK2_2-OR10A5_1	CDK2-OR10A5	Cas9-Control	334	714	324	509	449	383	468	5114	4712
CDK2_2-OR10V1_1	CDK2-OR10V1	Cas9-Control	415	426	515	574	685	564	1154	7739	7043
CDK2_2-OR1B1_1	CDK2-OR1B1	Cas9-Control	394	631	515	621	650	650	799	7414	7351
CDK2_3-OR10A5_1	CDK2-OR10A5	Cas9-Control	215	322	54	261	25	199	43	5072	5097
CDK2_3-OR10V1_1	CDK2-OR10V1	Cas9-Control	201	314	482	182	749	272	1049	3787	5724
CDK2_3-OR1B1_1	CDK2-OR1B1	Cas9-Control	399	545	362	508	370	590	565	4033	4690
CDK2_4-OR10A5_1	CDK2-OR10A5	Cas9-Control	323	381	220	309	238	231	248	6389	4919
CDK2_4-OR10V1_1	CDK2-OR10V1	Cas9-Control	363	494	216	388	460	335	555	3611	5463
CDK2_4-OR1B1_1	CDK2-OR1B1	Cas9-Control	369	431	202	289	293	313	345	5290	4145
CDK2_5-OR10A5_1	CDK2-OR10A5	Cas9-Control	239	366	209	464	367	666	483	5506	5072
CDK2_5-OR10V1_1	CDK2-OR10V1	Cas9-Control	198	387	185	357	253	320	614	6074	7606
CDK2_5-OR1B1_1	CDK2-OR1B1	Cas9-Control	364	416	449	355	366	428	517	6385	6507
CDK2_6-OR10A5_1	CDK2-OR10A5	Cas9-Control	375	283	317	170	204	227	231	4236	4845
CDK2_6-OR10V1_1	CDK2-OR10V1	Cas9-Control	382	379	593	377	810	536	1391	3776	4712
CDK2_6-OR1B1_1	CDK2-OR1B1	Cas9-Control	456	423	526	556	534	585	596	4960	5671
CLN3_1-ANKH_1	ANKH-CLN3	Cas9-SLCxSLC	615	622	472	419	418	226	505	761	304
CLN3_1-CLN3_1	CLN3-CLN3	Cas9-SLCxSLC	1	2	0	2	0	0	1	1	30
CLN3_1-DIRC2_1	CLN3-DIRC2	Cas9-SLCxSLC	486	576	188	423	180	633	123	916	542
CLN3_1-FLVCR1_1	CLN3-FLVCR1	Cas9-SLCxSLC	242	292	274	187	234	220	421	235	63
CLN3_1-LETM1_1	CLN3-LETM1	Cas9-SLCxSLC	511	438	25	45	10	4	4	927	1047
CLN3_1-LETM2_1	CLN3-LETM2	Cas9-SLCxSLC	428	772	335	307	336	203	401	898	332
CLN3_1-LETMD1_1	CLN3-LETMD1	Cas9-SLCxSLC	377	502	271	253	276	225	102	353	1496
CLN3_1-MAGT1_1	CLN3-MAGT1	Cas9-SLCxSLC	732	463	359	351	233	228	217	736	450
CLN3_1-MFSD1_1	CLN3-MFSD1	Cas9-SLCxSLC	547	755	555	419	499	367	426	1296	2095
CLN3_1-MFSD10_1	CLN3-MFSD10	Cas9-SLCxSLC	395	345	341	284	346	312	571	621	1001
CLN3_1-MFSD11_1	CLN3-MFSD11	Cas9-SLCxSLC	503	563	480	293	417	291	398	958	881
CLN3_1-MFSD12_1	CLN3-MFSD12	Cas9-SLCxSLC	261	430	379	394	287	307	296	191	397
CLN3_1-MFSD13A_1	CLN3-MFSD13A	Cas9-SLCxSLC	517	610	275	359	393	238	404	641	717
CLN3_1-MFSD14A_1	CLN3-MFSD14A	Cas9-SLCxSLC	572	811	623	752	482	562	412	1537	1507
CLN3_1-MFSD14B_1	CLN3-MFSD14B	Cas9-SLCxSLC	226	581	193	363	136	461	63	1328	1326
CLN3_1-MFSD2A_1	CLN3-MFSD2A	Cas9-SLCxSLC	452	807	517	464	363	407	697	971	668
CLN3_1-MFSD2B_1	CLN3-MFSD2B	Cas9-SLCxSLC	518	809	412	442	459	280	372	845	654
CLN3_1-MFSD3_1	CLN3-MFSD3	Cas9-SLCxSLC	178	134	88	58	35	142	1	234	175
CLN3_1-MFSD4B_1	CLN3-MFSD4B	Cas9-SLCxSLC	634	1223	566	726	549	906	439	1516	1133
CLN3_1-MFSD5_1	CLN3-MFSD5	Cas9-SLCxSLC	443	627	366	422	232	450	122	940	903
CLN3_1-MFSD6_1	CLN3-MFSD6	Cas9-SLCxSLC	566	552	374	365	504	414	555	749	688
CLN3_1-MFSD8_1	CLN3-MFSD8	Cas9-SLCxSLC	850	1150	641	622	882	673	1053	953	1584
CLN3_1-MFSD9_1	CLN3-MFSD9	Cas9-SLCxSLC	264	285	78	164	81	190	38	453	928
CLN3_1-MPC1_1	CLN3-MPC1	Cas9-SLCxSLC	614	1055	472	849	460	703	439	1125	950
CLN3_1-MPC2_1	CLN3-MPC2	Cas9-SLCxSLC	550	467	488	268	359	183	279	509	901
CLN3_1-MTCH1_1	CLN3-MTCH1	Cas9-SLCxSLC	613	674	383	337	211	238	127	633	551
CLN3_1-MTCH2_1	CLN3-MTCH2	Cas9-SLCxSLC	600	741	166	153	32	25	5	704	1659
CLN3_1-NIPA1_1	CLN3-NIPA1	Cas9-SLCxSLC	599	725	483	279	426	288	384	1051	1056
CLN3_1-NIPA2_1	CLN3-NIPA2	Cas9-SLCxSLC	374	322	208	302	105	251	116	484	229
CLN3_1-NIPAL1_1	CLN3-NIPAL1	Cas9-SLCxSLC	640	891	405	419	401	467	353	587	874
CLN3_1-NIPAL2_1	CLN3-NIPAL2	Cas9-SLCxSLC	636	1052	450	778	393	549	537	1160	835
CLN3_1-NIPAL3_1	CLN3-NIPAL3	Cas9-SLCxSLC	365	501	177	337	137	119	113	714	376
CLN3_1-NPC1_1	CLN3-NPC1	Cas9-SLCxSLC	199	710	92	201	138	229	130	988	783
CLN3_1-OR10A5_1	CLN3-OR10A5	Cas9-SLCxSLC	207	247	86	94	82	17	47	119	182
CLN3_1-OR10H2_1	CLN3-OR10H2	Cas9-SLCxSLC	759	882	528	314	559	170	728	1482	1520
CLN3_1-OR10V1_1	CLN3-OR10V1	Cas9-SLCxSLC	473	605	491	322	517	176	547	815	1078
CLN3_1-OR12D2_1	CLN3-OR12D2	Cas9-SLCxSLC	574	1117	761	616	562	511	803	1007	357
CLN3_1-OR13C4_1	CLN3-OR13C4	Cas9-SLCxSLC	631	605	357	443	303	351	411	661	799
CLN3_1-OR13H1_1	CLN3-OR13H1	Cas9-SLCxSLC	348	723	271	483	336	446	348	766	588
CLN3_1-OR1A1_1	CLN3-OR1A1	Cas9-SLCxSLC	976	839	800	539	742	536	863	1028	773
CLN3_1-OR1A2_1	CLN3-OR1A2	Cas9-SLCxSLC	586	546	271	324	206	180	256	815	793
CLN3_1-OR1B1_1	CLN3-OR1B1	Cas9-SLCxSLC	471	798	400	527	308	450	262	480	1941
CLN3_1-OR1I1_1	CLN3-OR1I1	Cas9-SLCxSLC	608	609	376	258	365	290	340	511	612
CLN3_1-OR2V2_1	CLN3-OR2V2	Cas9-SLCxSLC	451	636	313	369	285	314	168	472	822
CLN3_1-OR5K4_1	CLN3-OR5K4	Cas9-SLCxSLC	170	275	98	58	136	12	101	1053	574
CLN3_1-RHBG_1	CLN3-RHBG	Cas9-SLCxSLC	642	1045	497	357	432	542	410	1063	1098
CLN3_1-SFXN1_1	CLN3-SFXN1	Cas9-SLCxSLC	800	1328	508	945	532	581	620	1137	1835
CLN3_1-SFXN2_1	CLN3-SFXN2	Cas9-SLCxSLC	315	643	355	319	465	177	484	577	334
CLN3_1-SFXN3_1	CLN3-SFXN3	Cas9-SLCxSLC	291	247	166	363	137	376	135	712	425
CLN3_1-SFXN4_1	CLN3-SFXN4	Cas9-SLCxSLC	792	1461	313	996	174	617	81	1672	843
CLN3_1-SFXN5_1	CLN3-SFXN5	Cas9-SLCxSLC	258	254	226	84	184	48	214	419	878
CLN3_1-SLC10A3_1	CLN3-SLC10A3	Cas9-SLCxSLC	510	521	484	514	493	470	636	552	307
CLN3_1-SLC10A4_1	CLN3-SLC10A4	Cas9-SLCxSLC	330	756	329	400	149	384	164	948	629
CLN3_1-SLC10A7_1	CLN3-SLC10A7	Cas9-SLCxSLC	472	709	432	610	209	581	237	522	317
CLN3_1-SLC11A2_1	CLN3-SLC11A2	Cas9-SLCxSLC	389	658	356	650	234	628	307	703	752
CLN3_1-SLC12A2_1	CLN3-SLC12A2	Cas9-SLCxSLC	800	1188	492	817	576	538	492	722	840
CLN3_1-SLC12A4_1	CLN3-SLC12A4	Cas9-SLCxSLC	326	440	65	263	21	317	60	1525	1056
CLN3_1-SLC12A6_1	CLN3-SLC12A6	Cas9-SLCxSLC	357	652	362	237	207	249	234	791	586
CLN3_1-SLC12A7_1	CLN3-SLC12A7	Cas9-SLCxSLC	173	268	181	189	180	233	97	370	392
CLN3_1-SLC12A8_1	CLN3-SLC12A8	Cas9-SLCxSLC	585	528	397	205	311	119	340	365	535
CLN3_1-SLC12A9_1	CLN3-SLC12A9	Cas9-SLCxSLC	519	789	425	405	296	345	255	655	1261
CLN3_1-SLC15A2_1	CLN3-SLC15A2	Cas9-SLCxSLC	252	372	218	182	154	111	186	636	566
CLN3_1-SLC15A4_1	CLN3-SLC15A4	Cas9-SLCxSLC	1021	1479	906	921	781	1107	815	678	718
CLN3_1-SLC16A1_1	CLN3-SLC16A1	Cas9-SLCxSLC	469	740	341	215	194	250	166	955	1331
CLN3_1-SLC16A10_1	CLN3-SLC16A10	Cas9-SLCxSLC	249	827	287	254	352	269	429	175	435
CLN3_1-SLC16A13_1	CLN3-SLC16A13	Cas9-SLCxSLC	72	170	2	120	1	74	0	38	54
CLN3_1-SLC16A14_1	CLN3-SLC16A14	Cas9-SLCxSLC	459	504	614	415	254	420	205	425	552
CLN3_1-SLC16A3_1	CLN3-SLC16A3	Cas9-SLCxSLC	333	630	296	438	392	258	404	851	580
CLN3_1-SLC16A5_1	CLN3-SLC16A5	Cas9-SLCxSLC	294	327	87	99	21	30	11	950	1026
CLN3_1-SLC16A6_1	CLN3-SLC16A6	Cas9-SLCxSLC	343	652	445	529	457	451	445	739	1249
CLN3_1-SLC16A7_1	CLN3-SLC16A7	Cas9-SLCxSLC	397	646	423	347	395	139	422	1250	1082
CLN3_1-SLC16A9_1	CLN3-SLC16A9	Cas9-SLCxSLC	863	868	616	434	526	264	515	1479	1852
CLN3_1-SLC17A5_1	CLN3-SLC17A5	Cas9-SLCxSLC	633	883	582	442	299	263	377	559	1192
CLN3_1-SLC17A9_1	CLN3-SLC17A9	Cas9-SLCxSLC	540	538	432	317	244	338	249	497	824
CLN3_1-SLC18B1_1	CLN3-SLC18B1	Cas9-SLCxSLC	397	416	127	391	163	244	135	490	733
CLN3_1-SLC19A1_1	CLN3-SLC19A1	Cas9-SLCxSLC	173	228	116	90	9	59	4	515	244
CLN3_1-SLC19A2_1	CLN3-SLC19A2	Cas9-SLCxSLC	361	386	256	289	241	297	209	510	474
CLN3_1-SLC1A1_1	CLN3-SLC1A1	Cas9-SLCxSLC	1028	1362	771	1140	722	1182	772	948	1335
CLN3_1-SLC1A3_1	CLN3-SLC1A3	Cas9-SLCxSLC	376	487	293	132	207	51	275	302	1002
CLN3_1-SLC1A4_1	CLN3-SLC1A4	Cas9-SLCxSLC	109	398	171	348	182	242	192	541	154
CLN3_1-SLC1A5_1	CLN3-SLC1A5	Cas9-SLCxSLC	509	540	379	245	323	148	320	1561	987
CLN3_1-SLC20A1_1	CLN3-SLC20A1	Cas9-SLCxSLC	119	533	118	422	94	311	91	479	542
CLN3_1-SLC20A2_1	CLN3-SLC20A2	Cas9-SLCxSLC	516	721	324	429	304	265	393	588	541
CLN3_1-SLC22A17_1	CLN3-SLC22A17	Cas9-SLCxSLC	266	284	165	131	154	141	218	394	246
CLN3_1-SLC22A18_1	CLN3-SLC22A18	Cas9-SLCxSLC	418	597	304	376	203	288	280	607	410
CLN3_1-SLC22A23_1	CLN3-SLC22A23	Cas9-SLCxSLC	754	962	885	519	1030	449	1291	474	1254
CLN3_1-SLC22A31_1	CLN3-SLC22A31	Cas9-SLCxSLC	256	427	125	181	154	122	100	244	196
CLN3_1-SLC22A5_1	CLN3-SLC22A5	Cas9-SLCxSLC	368	550	220	304	224	229	116	702	1193
CLN3_1-SLC23A2_1	CLN3-SLC23A2	Cas9-SLCxSLC	425	550	355	344	259	192	293	359	344
CLN3_1-SLC24A1_1	CLN3-SLC24A1	Cas9-SLCxSLC	613	1051	449	645	285	510	199	1135	714
CLN3_1-SLC25A1_1	CLN3-SLC25A1	Cas9-SLCxSLC	173	563	166	219	151	211	163	389	402
CLN3_1-SLC25A10_1	CLN3-SLC25A10	Cas9-SLCxSLC	294	454	313	216	277	132	352	464	779
CLN3_1-SLC25A11_1	CLN3-SLC25A11	Cas9-SLCxSLC	436	833	487	454	427	327	261	1102	814
CLN3_1-SLC25A12_1	CLN3-SLC25A12	Cas9-SLCxSLC	540	491	521	295	364	275	532	596	693
CLN3_1-SLC25A13_1	CLN3-SLC25A13	Cas9-SLCxSLC	968	1200	1072	676	1095	672	1339	1773	1556
CLN3_1-SLC25A14_1	CLN3-SLC25A14	Cas9-SLCxSLC	274	552	396	343	305	330	330	205	504
CLN3_1-SLC25A15_1	CLN3-SLC25A15	Cas9-SLCxSLC	434	1017	394	379	431	308	469	1237	2674
CLN3_1-SLC25A16_1	CLN3-SLC25A16	Cas9-SLCxSLC	415	502	183	297	268	202	297	498	955
CLN3_1-SLC25A17_1	CLN3-SLC25A17	Cas9-SLCxSLC	786	929	631	682	664	527	709	1010	790
CLN3_1-SLC25A19_1	CLN3-SLC25A19	Cas9-SLCxSLC	477	934	353	675	276	572	143	482	278
CLN3_1-SLC25A20_1	CLN3-SLC25A20	Cas9-SLCxSLC	612	1015	452	565	406	629	504	929	879
CLN3_1-SLC25A21_1	CLN3-SLC25A21	Cas9-SLCxSLC	351	457	252	364	216	382	350	903	608
CLN3_1-SLC25A22_1	CLN3-SLC25A22	Cas9-SLCxSLC	762	1288	407	668	259	648	180	1341	1250
CLN3_1-SLC25A23_1	CLN3-SLC25A23	Cas9-SLCxSLC	682	804	381	418	361	347	339	981	1172
CLN3_1-SLC25A24_1	CLN3-SLC25A24	Cas9-SLCxSLC	367	502	321	307	288	222	296	1266	466
CLN3_1-SLC25A25_1	CLN3-SLC25A25	Cas9-SLCxSLC	681	775	419	472	394	547	510	408	467
CLN3_1-SLC25A26_1	CLN3-SLC25A26	Cas9-SLCxSLC	466	482	257	214	160	67	85	872	407
CLN3_1-SLC25A27_1	CLN3-SLC25A27	Cas9-SLCxSLC	454	670	486	368	365	304	680	1019	631
CLN3_1-SLC25A28_1	CLN3-SLC25A28	Cas9-SLCxSLC	292	325	162	59	206	10	161	260	715
CLN3_1-SLC25A29_1	CLN3-SLC25A29	Cas9-SLCxSLC	498	737	366	386	306	96	300	326	729
CLN3_1-SLC25A3_1	CLN3-SLC25A3	Cas9-SLCxSLC	538	899	46	134	2	116	2	1877	2104
CLN3_1-SLC25A30_1	CLN3-SLC25A30	Cas9-SLCxSLC	456	371	322	149	251	127	385	221	1088
CLN3_1-SLC25A32_1	CLN3-SLC25A32	Cas9-SLCxSLC	447	822	354	337	255	202	321	1243	728
CLN3_1-SLC25A33_1	CLN3-SLC25A33	Cas9-SLCxSLC	336	507	121	142	105	85	122	710	456
CLN3_1-SLC25A36_1	CLN3-SLC25A36	Cas9-SLCxSLC	485	602	387	361	443	460	768	523	642
CLN3_1-SLC25A37_1	CLN3-SLC25A37	Cas9-SLCxSLC	278	304	49	134	39	62	19	1050	1245
CLN3_1-SLC25A38_1	CLN3-SLC25A38	Cas9-SLCxSLC	862	1226	600	795	599	668	765	1198	874
CLN3_1-SLC25A39_1	CLN3-SLC25A39	Cas9-SLCxSLC	363	694	306	339	408	261	645	879	1008
CLN3_1-SLC25A4_1	CLN3-SLC25A4	Cas9-SLCxSLC	404	888	370	578	262	451	570	752	992
CLN3_1-SLC25A40_1	CLN3-SLC25A40	Cas9-SLCxSLC	305	583	262	215	251	187	253	829	960
CLN3_1-SLC25A42_1	CLN3-SLC25A42	Cas9-SLCxSLC	586	827	698	422	520	358	589	719	858
CLN3_1-SLC25A43_1	CLN3-SLC25A43	Cas9-SLCxSLC	604	719	496	394	392	368	419	1560	1790
CLN3_1-SLC25A44_1	CLN3-SLC25A44	Cas9-SLCxSLC	805	795	576	460	439	599	393	895	822
CLN3_1-SLC25A45_1	CLN3-SLC25A45	Cas9-SLCxSLC	367	736	331	422	440	325	485	1101	521
CLN3_1-SLC25A46_1	CLN3-SLC25A46	Cas9-SLCxSLC	449	963	489	649	459	701	551	1085	1077
CLN3_1-SLC25A48_1	CLN3-SLC25A48	Cas9-SLCxSLC	316	388	333	217	255	124	357	445	114
CLN3_1-SLC25A5_1	CLN3-SLC25A5	Cas9-SLCxSLC	555	673	430	301	341	301	297	923	539
CLN3_1-SLC25A51_1	CLN3-SLC25A51	Cas9-SLCxSLC	412	402	315	261	256	97	77	153	244
CLN3_1-SLC25A53_1	CLN3-SLC25A53	Cas9-SLCxSLC	867	971	698	549	589	427	538	1139	1085
CLN3_1-SLC25A6_1	CLN3-SLC25A6	Cas9-SLCxSLC	676	800	461	535	426	340	340	674	265
CLN3_1-SLC26A11_1	CLN3-SLC26A11	Cas9-SLCxSLC	329	359	223	87	284	127	183	652	412
CLN3_1-SLC26A2_1	CLN3-SLC26A2	Cas9-SLCxSLC	275	274	321	179	254	172	291	179	246
CLN3_1-SLC26A6_1	CLN3-SLC26A6	Cas9-SLCxSLC	546	671	371	386	354	354	330	921	1071
CLN3_1-SLC27A1_1	CLN3-SLC27A1	Cas9-SLCxSLC	426	720	289	370	294	336	502	547	464
CLN3_1-SLC27A2_1	CLN3-SLC27A2	Cas9-SLCxSLC	265	210	218	177	78	193	89	66	170
CLN3_1-SLC27A3_1	CLN3-SLC27A3	Cas9-SLCxSLC	196	276	128	111	153	97	193	350	543
CLN3_1-SLC27A4_1	CLN3-SLC27A4	Cas9-SLCxSLC	380	596	227	385	264	306	235	314	451
CLN3_1-SLC27A5_1	CLN3-SLC27A5	Cas9-SLCxSLC	431	433	288	270	83	309	85	838	408
CLN3_1-SLC27A6_1	CLN3-SLC27A6	Cas9-SLCxSLC	464	532	327	394	160	480	221	1207	258
CLN3_1-SLC29A1_1	CLN3-SLC29A1	Cas9-SLCxSLC	478	553	312	233	317	154	439	624	399
CLN3_1-SLC29A2_1	CLN3-SLC29A2	Cas9-SLCxSLC	197	228	121	48	55	79	46	311	286
CLN3_1-SLC29A3_1	CLN3-SLC29A3	Cas9-SLCxSLC	776	932	788	819	804	577	1040	777	818
CLN3_1-SLC29A4_1	CLN3-SLC29A4	Cas9-SLCxSLC	374	721	281	336	252	352	103	299	491
CLN3_1-SLC2A1_1	CLN3-SLC2A1	Cas9-SLCxSLC	541	729	365	443	196	184	203	605	1103
CLN3_1-SLC2A11_1	CLN3-SLC2A11	Cas9-SLCxSLC	579	682	274	330	230	255	330	577	803
CLN3_1-SLC2A13_1	CLN3-SLC2A13	Cas9-SLCxSLC	472	576	363	295	307	286	152	579	596
CLN3_1-SLC2A3_1	CLN3-SLC2A3	Cas9-SLCxSLC	244	459	160	200	199	75	132	515	311
CLN3_1-SLC2A6_1	CLN3-SLC2A6	Cas9-SLCxSLC	566	605	220	538	323	391	197	582	838
CLN3_1-SLC2A8_1	CLN3-SLC2A8	Cas9-SLCxSLC	790	485	725	336	703	238	542	572	140
CLN3_1-SLC30A1_1	CLN3-SLC30A1	Cas9-SLCxSLC	396	666	327	556	307	575	217	677	393
CLN3_1-SLC30A3_1	CLN3-SLC30A3	Cas9-SLCxSLC	0	12	0	0	1	0	1	0	0
CLN3_1-SLC30A4_1	CLN3-SLC30A4	Cas9-SLCxSLC	309	311	100	226	107	125	149	531	406
CLN3_1-SLC30A5_1	CLN3-SLC30A5	Cas9-SLCxSLC	358	353	387	226	233	242	128	265	414
CLN3_1-SLC30A6_1	CLN3-SLC30A6	Cas9-SLCxSLC	324	460	305	218	210	397	108	975	1020
CLN3_1-SLC30A7_1	CLN3-SLC30A7	Cas9-SLCxSLC	241	494	235	394	129	296	88	938	782
CLN3_1-SLC30A9_1	CLN3-SLC30A9	Cas9-SLCxSLC	300	755	181	198	41	3	80	622	1060
CLN3_1-SLC31A1_1	CLN3-SLC31A1	Cas9-SLCxSLC	842	1240	909	746	861	572	972	1721	1639
CLN3_1-SLC31A2_1	CLN3-SLC31A2	Cas9-SLCxSLC	454	605	481	427	612	329	757	562	325
CLN3_1-SLC33A1_1	CLN3-SLC33A1	Cas9-SLCxSLC	537	923	492	635	266	277	233	1227	962
CLN3_1-SLC35A1_1	CLN3-SLC35A1	Cas9-SLCxSLC	722	1059	738	417	478	392	334	1085	1238
CLN3_1-SLC35A2_1	CLN3-SLC35A2	Cas9-SLCxSLC	346	504	285	238	151	233	42	507	353
CLN3_1-SLC35A3_1	CLN3-SLC35A3	Cas9-SLCxSLC	697	914	552	711	651	671	571	903	1314
CLN3_1-SLC35A4_1	CLN3-SLC35A4	Cas9-SLCxSLC	1004	1092	982	573	902	492	1171	648	685
CLN3_1-SLC35A5_1	CLN3-SLC35A5	Cas9-SLCxSLC	1020	1009	627	689	570	616	713	1258	1275
CLN3_1-SLC35B1_1	CLN3-SLC35B1	Cas9-SLCxSLC	302	523	115	59	47	27	32	991	766
CLN3_1-SLC35B2_1	CLN3-SLC35B2	Cas9-SLCxSLC	471	900	483	489	529	275	546	660	633
CLN3_1-SLC35B3_1	CLN3-SLC35B3	Cas9-SLCxSLC	706	856	774	486	538	371	411	1847	1429
CLN3_1-SLC35B4_1	CLN3-SLC35B4	Cas9-SLCxSLC	476	890	414	487	299	339	247	816	1251
CLN3_1-SLC35C1_1	CLN3-SLC35C1	Cas9-SLCxSLC	678	897	576	561	946	486	985	1014	1212
CLN3_1-SLC35C2_1	CLN3-SLC35C2	Cas9-SLCxSLC	323	519	140	243	129	221	99	464	661
CLN3_1-SLC35D1_1	CLN3-SLC35D1	Cas9-SLCxSLC	525	772	377	301	470	256	414	796	541
CLN3_1-SLC35D2_1	CLN3-SLC35D2	Cas9-SLCxSLC	494	764	263	452	177	476	164	561	783
CLN3_1-SLC35E1_1	CLN3-SLC35E1	Cas9-SLCxSLC	989	973	765	846	761	789	780	1883	1731
CLN3_1-SLC35E2A_1	CLN3-SLC35E2A	Cas9-SLCxSLC	686	624	447	307	379	321	272	804	703
CLN3_1-SLC35E2B_1	CLN3-SLC35E2B	Cas9-SLCxSLC	350	473	289	219	153	102	98	382	710
CLN3_1-SLC35E3_1	CLN3-SLC35E3	Cas9-SLCxSLC	545	785	339	574	358	421	375	606	610
CLN3_1-SLC35E4_1	CLN3-SLC35E4	Cas9-SLCxSLC	563	892	400	509	227	391	196	725	739
CLN3_1-SLC35F2_1	CLN3-SLC35F2	Cas9-SLCxSLC	500	1073	383	612	417	383	667	634	1012
CLN3_1-SLC35F3_1	CLN3-SLC35F3	Cas9-SLCxSLC	340	421	173	114	116	62	71	231	322
CLN3_1-SLC35F5_1	CLN3-SLC35F5	Cas9-SLCxSLC	395	345	330	318	303	306	274	208	416
CLN3_1-SLC35F6_1	CLN3-SLC35F6	Cas9-SLCxSLC	504	546	398	288	306	144	151	387	648
CLN3_1-SLC35G1_1	CLN3-SLC35G1	Cas9-SLCxSLC	407	897	250	394	180	269	153	503	1183
CLN3_1-SLC35G2_1	CLN3-SLC35G2	Cas9-SLCxSLC	850	1191	710	788	469	711	543	1333	1242
CLN3_1-SLC36A1_1	CLN3-SLC36A1	Cas9-SLCxSLC	564	917	452	736	329	715	292	1139	555
CLN3_1-SLC36A4_1	CLN3-SLC36A4	Cas9-SLCxSLC	412	442	293	102	190	178	174	1118	807
CLN3_1-SLC37A1_1	CLN3-SLC37A1	Cas9-SLCxSLC	311	445	182	457	140	186	132	113	195
CLN3_1-SLC37A2_1	CLN3-SLC37A2	Cas9-SLCxSLC	719	1213	607	910	711	784	685	818	744
CLN3_1-SLC37A3_1	CLN3-SLC37A3	Cas9-SLCxSLC	424	777	264	740	137	720	68	344	674
CLN3_1-SLC37A4_1	CLN3-SLC37A4	Cas9-SLCxSLC	300	277	161	89	101	72	170	648	391
CLN3_1-SLC38A1_1	CLN3-SLC38A1	Cas9-SLCxSLC	330	244	159	115	224	133	227	417	663
CLN3_1-SLC38A10_1	CLN3-SLC38A10	Cas9-SLCxSLC	373	467	387	292	219	217	217	511	618
CLN3_1-SLC38A2_1	CLN3-SLC38A2	Cas9-SLCxSLC	742	865	556	487	389	281	212	1607	1734
CLN3_1-SLC38A3_1	CLN3-SLC38A3	Cas9-SLCxSLC	274	297	129	134	85	112	132	93	390
CLN3_1-SLC38A5_1	CLN3-SLC38A5	Cas9-SLCxSLC	738	1113	390	570	681	654	614	1606	800
CLN3_1-SLC38A6_1	CLN3-SLC38A6	Cas9-SLCxSLC	497	781	323	723	216	719	199	1154	1370
CLN3_1-SLC38A7_1	CLN3-SLC38A7	Cas9-SLCxSLC	298	416	275	188	257	113	180	464	833
CLN3_1-SLC38A9_1	CLN3-SLC38A9	Cas9-SLCxSLC	292	346	184	177	64	112	27	551	99
CLN3_1-SLC39A1_1	CLN3-SLC39A1	Cas9-SLCxSLC	528	832	459	604	389	349	384	1015	977
CLN3_1-SLC39A10_1	CLN3-SLC39A10	Cas9-SLCxSLC	230	350	179	171	169	146	67	514	606
CLN3_1-SLC39A11_1	CLN3-SLC39A11	Cas9-SLCxSLC	510	872	319	470	180	519	237	728	986
CLN3_1-SLC39A13_1	CLN3-SLC39A13	Cas9-SLCxSLC	525	478	456	206	540	369	627	228	1007
CLN3_1-SLC39A14_1	CLN3-SLC39A14	Cas9-SLCxSLC	513	818	254	456	216	425	249	1005	1085
CLN3_1-SLC39A3_1	CLN3-SLC39A3	Cas9-SLCxSLC	362	354	187	111	69	142	126	159	716
CLN3_1-SLC39A4_1	CLN3-SLC39A4	Cas9-SLCxSLC	196	378	169	249	92	340	88	462	936
CLN3_1-SLC39A6_1	CLN3-SLC39A6	Cas9-SLCxSLC	445	541	371	315	393	155	402	287	479
CLN3_1-SLC39A7_1	CLN3-SLC39A7	Cas9-SLCxSLC	622	557	187	146	202	132	342	1041	1712
CLN3_1-SLC39A8_1	CLN3-SLC39A8	Cas9-SLCxSLC	371	635	291	422	111	265	103	620	641
CLN3_1-SLC39A9_1	CLN3-SLC39A9	Cas9-SLCxSLC	434	537	234	265	188	264	128	661	627
CLN3_1-SLC3A2_1	CLN3-SLC3A2	Cas9-SLCxSLC	532	661	360	221	191	130	206	1087	631
CLN3_1-SLC41A1_1	CLN3-SLC41A1	Cas9-SLCxSLC	361	408	202	277	146	293	150	529	475
CLN3_1-SLC41A2_1	CLN3-SLC41A2	Cas9-SLCxSLC	314	690	343	308	219	393	365	578	578
CLN3_1-SLC41A3_1	CLN3-SLC41A3	Cas9-SLCxSLC	683	1227	711	610	626	483	771	1153	956
CLN3_1-SLC43A1_1	CLN3-SLC43A1	Cas9-SLCxSLC	589	666	512	607	435	357	665	1010	465
CLN3_1-SLC43A2_1	CLN3-SLC43A2	Cas9-SLCxSLC	498	737	465	581	303	375	308	662	819
CLN3_1-SLC43A3_1	CLN3-SLC43A3	Cas9-SLCxSLC	362	562	257	373	286	275	531	798	537
CLN3_1-SLC44A1_1	CLN3-SLC44A1	Cas9-SLCxSLC	452	644	425	341	282	584	400	398	621
CLN3_1-SLC44A2_1	CLN3-SLC44A2	Cas9-SLCxSLC	208	371	153	144	159	91	77	387	494
CLN3_1-SLC44A3_1	CLN3-SLC44A3	Cas9-SLCxSLC	1016	848	714	671	730	346	937	1699	1133
CLN3_1-SLC44A5_1	CLN3-SLC44A5	Cas9-SLCxSLC	194	341	81	275	83	254	119	350	880
CLN3_1-SLC45A1_1	CLN3-SLC45A1	Cas9-SLCxSLC	281	493	243	401	81	292	152	106	155
CLN3_1-SLC45A3_1	CLN3-SLC45A3	Cas9-SLCxSLC	155	226	134	69	196	60	156	178	86
CLN3_1-SLC45A4_1	CLN3-SLC45A4	Cas9-SLCxSLC	289	564	211	447	51	306	17	1029	462
CLN3_1-SLC46A1_1	CLN3-SLC46A1	Cas9-SLCxSLC	421	549	165	247	141	203	93	281	707
CLN3_1-SLC48A1_1	CLN3-SLC48A1	Cas9-SLCxSLC	504	362	388	181	541	262	735	448	448
CLN3_1-SLC49A3_1	CLN3-SLC49A3	Cas9-SLCxSLC	619	1002	360	569	276	351	417	638	469
CLN3_1-SLC4A11_1	CLN3-SLC4A11	Cas9-SLCxSLC	628	1055	487	706	323	600	464	826	1779
CLN3_1-SLC4A2_1	CLN3-SLC4A2	Cas9-SLCxSLC	506	696	513	318	449	149	804	743	524
CLN3_1-SLC4A3_1	CLN3-SLC4A3	Cas9-SLCxSLC	227	278	124	133	53	152	91	638	573
CLN3_1-SLC4A7_1	CLN3-SLC4A7	Cas9-SLCxSLC	339	427	51	222	67	40	54	786	738
CLN3_1-SLC50A1_1	CLN3-SLC50A1	Cas9-SLCxSLC	661	919	279	690	378	515	434	1267	1220
CLN3_1-SLC52A2_1	CLN3-SLC52A2	Cas9-SLCxSLC	577	766	582	398	541	266	326	1143	733
CLN3_1-SLC52A3_1	CLN3-SLC52A3	Cas9-SLCxSLC	756	659	505	439	339	292	284	1527	966
CLN3_1-SLC5A3_1	CLN3-SLC5A3	Cas9-SLCxSLC	667	1032	453	402	253	453	344	1042	385
CLN3_1-SLC5A6_1	CLN3-SLC5A6	Cas9-SLCxSLC	457	577	502	358	499	191	693	559	600
CLN3_1-SLC66A1_1	CLN3-SLC66A1	Cas9-SLCxSLC	527	895	345	667	565	494	826	1067	1647
CLN3_1-SLC66A2_1	CLN3-SLC66A2	Cas9-SLCxSLC	539	847	462	458	340	292	145	439	894
CLN3_1-SLC66A3_1	CLN3-SLC66A3	Cas9-SLCxSLC	619	679	508	254	403	278	300	440	271
CLN3_1-SLC66A4_1	CLN3-SLC66A4	Cas9-SLCxSLC	312	580	438	309	260	145	326	540	862
CLN3_1-SLC66A5_1	CLN3-SLC66A5	Cas9-SLCxSLC	470	514	367	153	271	84	203	484	483
CLN3_1-SLC6A16_1	CLN3-SLC6A16	Cas9-SLCxSLC	431	369	168	151	144	163	62	507	986
CLN3_1-SLC6A17_1	CLN3-SLC6A17	Cas9-SLCxSLC	584	991	408	578	493	227	354	831	626
CLN3_1-SLC6A20_1	CLN3-SLC6A20	Cas9-SLCxSLC	388	530	163	253	243	114	269	1464	740
CLN3_1-SLC6A6_1	CLN3-SLC6A6	Cas9-SLCxSLC	254	360	131	158	92	156	34	485	97
CLN3_1-SLC6A8_1	CLN3-SLC6A8	Cas9-SLCxSLC	149	412	143	281	84	242	61	106	186
CLN3_1-SLC6A9_1	CLN3-SLC6A9	Cas9-SLCxSLC	214	510	255	225	279	246	229	629	509
CLN3_1-SLC7A1_1	CLN3-SLC7A1	Cas9-SLCxSLC	584	689	148	100	18	17	2	1317	677
CLN3_1-SLC7A11_1	CLN3-SLC7A11	Cas9-SLCxSLC	354	863	239	388	164	358	168	1382	255
[truncated: 435,173+ more rows]

## Sheet: scoring of genetic interactions
				LFC_obs				LFC_gene1				LFC_gene2				LFC_exp				dLFC
gene pair	gene1	gene2	sublibrary	w1	w2	w3	w4	w1	w2	w3	w4	w1	w2	w3	w4	w1	w2	w3	w4	w1	w2	w3	w4	padj (rep1-3, w2-4)	interaction
SLC30A1-SLC30A3	SLC30A1	SLC30A3	Cas9-SLCxSLC	1.7293	1.71744	1.70288	1.28804	0.567056	0.605531	0.59854	0.611718	0.820301	0.799609	0.757788	0.654582	1.23264	1.26817	1.23187	1.19428	0.496665	0.449271	0.471006	0.0937555	0.170458	neutral
SLC16A3-SLC35E2B	SLC16A3	SLC35E2B	Cas9-SLCxSLC	1.68495	1.57608	1.32578	0.622044	0.643308	0.531423	0.424949	0.277133	0.718155	0.690233	0.561611	0.350201	1.20675	1.08469	0.862106	0.555318	0.478204	0.491397	0.463676	0.0667261	0.0896884	neutral
SLC30A1-SLC35E2B	SLC30A1	SLC35E2B	Cas9-SLCxSLC	1.66394	1.51658	1.27775	1.39393	0.567056	0.605531	0.59854	0.611718	0.718155	0.690233	0.561611	0.350201	1.13049	1.1588	1.0357	0.889903	0.53345	0.357783	0.242058	0.504023	0.204376	neutral
SLC30A3-SLC39A13	SLC30A3	SLC39A13	Cas9-SLCxSLC	1.58641	1.69344	1.72559	1.8246	0.820301	0.799609	0.757788	0.654582	0.40064	0.380268	0.359985	0.22629	1.06622	1.04291	0.993318	0.808856	0.520188	0.650534	0.73227	1.01575	0.0175251	neutral
SLC16A3-SLC49A3	SLC16A3	SLC49A3	Cas9-SLCxSLC	1.57773	1.33175	1.12402	0.345106	0.643308	0.531423	0.424949	0.277133	0.590589	0.56533	0.548049	0.490567	1.07918	0.959785	0.848543	0.695684	0.498546	0.371962	0.275478	-0.350578	0.584026	neutral
SLC39A1-SLC45A4	SLC39A1	SLC45A4	Cas9-SLCxSLC	1.57667	1.51141	1.15537	0.462472	0.539269	0.608037	0.590047	0.507394	0.65111	0.511828	0.277336	0.0792856	1.03566	0.982897	0.742928	0.514664	0.541013	0.528517	0.412447	-0.0521916	0.200676	neutral
SLC30A3-SLC4A2	SLC30A3	SLC4A2	Cas9-SLCxSLC	1.5241	1.50797	1.38388	1.02018	0.820301	0.799609	0.757788	0.654582	0.57283	0.517882	0.383368	0.230051	1.23841	1.18052	1.0167	0.812617	0.397069	0.411228	0.43074	0.28632	0.141924	neutral
SLC16A3-SLC35C1	SLC16A3	SLC35C1	Cas9-SLCxSLC	1.48878	1.32931	1.24601	0.876701	0.643308	0.531423	0.424949	0.277133	0.289826	0.201908	0.138375	-0.0159445	0.778417	0.596363	0.438869	0.189172	0.710366	0.732943	0.807143	0.687528	0.0389965	neutral
SLC27A1-SLC30A3	SLC27A1	SLC30A3	Cas9-SLCxSLC	1.44446	1.32029	1.25642	0.842271	0.544566	0.523213	0.489383	0.340018	0.820301	0.799609	0.757788	0.654582	1.21015	1.18585	1.12272	0.922584	0.333121	0.200888	0.184566	-0.00506641	0.565185	neutral
ANKH-SLC35E2B	ANKH	SLC35E2B	Cas9-SLCxSLC	1.43767	1.37099	1.31492	1.11937	0.34259	0.355218	0.3099	0.199452	0.718155	0.690233	0.561611	0.350201	0.906027	0.908482	0.747056	0.477637	0.53164	0.462506	0.56786	0.641729	0.126506	neutral
SLC2A8-SLC30A3	SLC2A8	SLC30A3	Cas9-SLCxSLC	1.43124	1.40196	1.40361	1.01221	0.393439	0.366466	0.319205	0.238495	0.820301	0.799609	0.757788	0.654582	1.05902	1.02911	0.952537	0.821061	0.482184	0.442084	0.532227	0.282224	0.140738	neutral
SLC16A3-SLC22A23	SLC16A3	SLC22A23	Cas9-SLCxSLC	1.41678	1.2823	1.12977	1.02777	0.643308	0.531423	0.424949	0.277133	0.355434	0.398767	0.328455	0.114723	0.844025	0.793222	0.628949	0.31984	0.572755	0.489077	0.500823	0.707929	0.0215829	neutral
SLC29A3-SLC30A3	SLC29A3	SLC30A3	Cas9-SLCxSLC	1.39651	1.19092	1.12881	0.440604	0.416627	0.244871	0.149555	-0.0175808	0.820301	0.799609	0.757788	0.654582	1.08221	0.907511	0.782888	0.564985	0.295789	0.363407	0.344979	-0.0516289	0.372827	neutral
MFSD3-SLC6A17	MFSD3	SLC6A17	Cas9-SLCxSLC	1.39533	1.16627	0.76782	0.742347	0.634584	0.463561	0.232676	0.0252767	0.113328	3.03308e-05	-0.0409693	-0.164949	0.593195	0.326622	0.0672514	-0.211688	0.802131	0.839643	0.700568	0.954035	0.0436214	neutral
SLC30A3-SLC49A3	SLC30A3	SLC49A3	Cas9-SLCxSLC	1.39219	1.09174	0.872423	0.670458	0.820301	0.799609	0.757788	0.654582	0.590589	0.56533	0.548049	0.490567	1.25617	1.22797	1.18138	1.07313	0.1202	-0.134762	-0.293746	-0.367461	0.554635	neutral
SLC49A3-SLCO3A1	SLC49A3	SLCO3A1	Cas9-SLCxSLC	1.37873	1.26851	0.967197	0.97884	0.590589	0.56533	0.548049	0.490567	0.377848	0.282904	0.133396	0.015638	0.81372	0.711266	0.55699	0.434189	0.450856	0.426171	0.377419	0.619433	0.0558751	neutral
SLC35E2B-SLC7A2	SLC35E2B	SLC7A2	Cas9-SLCxSLC	1.37355	1.18259	0.865833	0.480672	0.718155	0.690233	0.561611	0.350201	0.352361	0.261842	0.0579368	-0.182702	0.915798	0.815106	0.495093	0.0954835	0.457756	0.367488	0.37074	0.385189	0.0960485	neutral
SLC35E2B-SLC7A5	SLC35E2B	SLC7A5	Cas9-SLCxSLC	1.37038	0.922171	0.48854	-0.179105	0.718155	0.690233	0.561611	0.350201	0.142713	-0.144829	-0.448001	-0.738893	0.706151	0.408435	-0.0108449	-0.460708	0.664226	0.513736	0.499385	0.281603	0.165125	neutral
SLC16A7-SLC45A4	SLC16A7	SLC45A4	Cas9-SLCxSLC	1.36968	0.962158	0.825664	0.309395	0.240115	0.241676	0.234513	0.243958	0.65111	0.511828	0.277336	0.0792856	0.736507	0.616536	0.387395	0.251228	0.633174	0.345623	0.438269	0.0581672	0.332229	neutral
MFSD3-SLC45A4	MFSD3	SLC45A4	Cas9-SLCxSLC	1.35803	1.20938	0.800669	0.284293	0.634584	0.463561	0.232676	0.0252767	0.65111	0.511828	0.277336	0.0792856	1.13098	0.83842	0.385557	0.0325464	0.227049	0.370961	0.415112	0.251747	0.0671761	neutral
SLC16A3-SLC29A3	SLC16A3	SLC29A3	Cas9-SLCxSLC	1.3509	1.18799	1.07235	0.717891	0.643308	0.531423	0.424949	0.277133	0.416627	0.244871	0.149555	-0.0175808	0.905218	0.639325	0.450049	0.187536	0.445679	0.54866	0.622299	0.350743	0.0861334	neutral
SLC35E2B-SLC48A1	SLC35E2B	SLC48A1	Cas9-SLCxSLC	1.33524	1.2548	1.11467	0.655727	0.718155	0.690233	0.561611	0.350201	0.480733	0.465688	0.416287	0.297947	1.04417	1.01895	0.853443	0.576132	0.291067	0.235847	0.261227	0.0795948	0.471029	neutral
SLC30A3-SLC35E2B	SLC30A3	SLC35E2B	Cas9-SLCxSLC	1.32829	1.28418	1.10816	0.908079	0.820301	0.799609	0.757788	0.654582	0.718155	0.690233	0.561611	0.350201	1.38374	1.35287	1.19494	0.932767	0.07326	0.0354887	-0.00251962	0.101741	0.908763	neutral
SLC25A22-SLC30A3	SLC25A22	SLC30A3	Cas9-SLCxSLC	1.3242	0.973255	0.638665	0.864801	0.230078	-0.0523331	-0.235762	-0.515147	0.820301	0.799609	0.757788	0.654582	0.895662	0.610307	0.397571	0.0674188	0.428539	0.362948	0.313842	0.888465	0.149066	neutral
SLC35E2B-SLC9A5	SLC35E2B	SLC9A5	Cas9-SLCxSLC	1.32367	1.25655	1.04809	0.771582	0.718155	0.690233	0.561611	0.350201	0.365945	0.31515	0.165939	-0.0579977	0.929382	0.868415	0.603096	0.220188	0.39429	0.388133	0.444996	0.551394	0.0110607	neutral
SLC30A1-SLC45A4	SLC30A1	SLC45A4	Cas9-SLCxSLC	1.32328	1.19155	1.06008	0.708731	0.567056	0.605531	0.59854	0.611718	0.65111	0.511828	0.277336	0.0792856	1.06345	0.980391	0.751421	0.618987	0.25983	0.211155	0.308659	0.0897436	0.374759	neutral
SLC45A4-SLC4A2	SLC45A4	SLC4A2	Cas9-SLCxSLC	1.32296	0.980309	0.597556	-0.200474	0.65111	0.511828	0.277336	0.0792856	0.57283	0.517882	0.383368	0.230051	1.06922	0.892742	0.536249	0.237321	0.253738	0.0875675	0.0613071	-0.437795	0.940692	neutral
SLC30A3-SLC36A1	SLC30A3	SLC36A1	Cas9-SLCxSLC	1.31651	1.40627	1.39936	0.870697	0.820301	0.799609	0.757788	0.654582	0.51516	0.539948	0.481808	0.329301	1.18074	1.20259	1.11514	0.911866	0.135763	0.203686	0.284221	-0.0411694	0.588836	neutral
SLC29A4-SLC35C1	SLC29A4	SLC35C1	Cas9-SLCxSLC	1.30808	0.912079	0.210867	-1.05341	0.371677	0.101703	-0.166212	-0.571876	0.289826	0.201908	0.138375	-0.0159445	0.506785	0.166642	-0.152293	-0.659837	0.838537	0.762027	0.244755	-0.393578	0.481265	neutral
SLC35E2B-SLC39A1	SLC35E2B	SLC39A1	Cas9-SLCxSLC	1.30381	1.23016	1.13021	0.964377	0.718155	0.690233	0.561611	0.350201	0.539269	0.608037	0.590047	0.507394	1.10271	1.1613	1.0272	0.78558	0.201106	0.068857	0.103006	0.178797	0.729406	neutral
SLC25A29-SLC37A4	SLC25A29	SLC37A4	Cas9-SLCxSLC	1.30315	1.28721	1.1817	0.581663	0.548503	0.508771	0.402691	0.240126	0.402955	0.432735	0.376394	0.192216	0.796741	0.804538	0.654629	0.360325	0.506411	0.482668	0.527067	0.221337	0.00504134	neutral
SLC30A3-SLC48A1	SLC30A3	SLC48A1	Cas9-SLCxSLC	1.29211	1.35802	1.33327	0.573077	0.820301	0.799609	0.757788	0.654582	0.480733	0.465688	0.416287	0.297947	1.14632	1.12833	1.04962	0.880513	0.14579	0.229693	0.283653	-0.307436	0.712921	neutral
SLC26A11-SLC30A1	SLC26A11	SLC30A1	Cas9-SLCxSLC	1.29143	1.19969	1.04638	0.674088	0.247211	0.111631	-0.0509586	-0.335523	0.567056	0.605531	0.59854	0.611718	0.65955	0.580193	0.423126	0.204179	0.631884	0.619498	0.623253	0.46991	0.00095174	neutral
SLC30A3-SLC66A2	SLC30A3	SLC66A2	Cas9-SLCxSLC	1.28888	1.37978	1.13008	1.19471	0.820301	0.799609	0.757788	0.654582	0.553162	0.65092	0.60043	0.423906	1.21875	1.31356	1.23376	1.00647	0.0701373	0.0662213	-0.10368	0.303187	0.919512	neutral
SLC39A1-SLC49A3	SLC39A1	SLC49A3	Cas9-SLCxSLC	1.28469	1.44276	1.33322	0.900358	0.539269	0.608037	0.590047	0.507394	0.590589	0.56533	0.548049	0.490567	0.975141	1.0364	1.01364	0.925945	0.309552	0.406363	0.319582	-0.0255869	0.333904	neutral
SLC25A29-SLC30A1	SLC25A29	SLC30A1	Cas9-SLCxSLC	1.27304	1.26173	1.14198	1.08783	0.548503	0.508771	0.402691	0.240126	0.567056	0.605531	0.59854	0.611718	0.960842	0.977334	0.876776	0.779828	0.312199	0.284396	0.265209	0.307998	0.0444554	neutral
SLC17A9-SLC30A1	SLC17A9	SLC30A1	Cas9-SLCxSLC	1.27063	1.21522	1.06782	1.14902	0.387826	0.304071	0.18219	0.014817	0.567056	0.605531	0.59854	0.611718	0.800165	0.772633	0.656275	0.554519	0.47047	0.442592	0.411544	0.594502	0.287465	neutral
MFSD10-MFSD3	MFSD10	MFSD3	Cas9-SLCxSLC	1.26973	0.957074	0.647183	0.445133	0.369283	0.2192	0.0652471	-0.123826	0.634584	0.463561	0.232676	0.0252767	0.84915	0.545792	0.173468	-0.170566	0.420576	0.411282	0.473715	0.615699	0.246112	neutral
SLC19A1-SLC35E2B	SLC19A1	SLC35E2B	Cas9-SLCxSLC	1.26132	1.27985	1.15397	0.808068	0.391421	0.332165	0.244927	0.040925	0.718155	0.690233	0.561611	0.350201	0.954858	0.885429	0.682083	0.31911	0.306465	0.394423	0.471891	0.488958	0.0121587	neutral
SLC25A1-SLC35E2B	SLC25A1	SLC35E2B	Cas9-SLCxSLC	1.25948	1.18804	1.26993	1.24011	0.392304	0.395024	0.525201	0.769093	0.718155	0.690233	0.561611	0.350201	0.955741	0.948288	0.962357	1.04728	0.303738	0.239757	0.307569	0.192829	0.281644	neutral
MFSD2A-SLC30A3	MFSD2A	SLC30A3	Cas9-SLCxSLC	1.25633	1.03162	0.979721	0.612816	0.361687	0.237326	0.183652	0.00209943	0.820301	0.799609	0.757788	0.654582	1.02727	0.899966	0.816985	0.584665	0.333866	0.195489	0.237127	0.118179	0.51298	neutral
SLC35E2B-SLC4A2	SLC35E2B	SLC4A2	Cas9-SLCxSLC	1.25494	1.10116	0.813042	0.375208	0.718155	0.690233	0.561611	0.350201	0.57283	0.517882	0.383368	0.230051	1.13627	1.07115	0.820524	0.508236	0.118675	0.0300127	-0.00748263	-0.133028	0.964837	neutral
SLC25A29-SLC5A6	SLC25A29	SLC5A6	Cas9-SLCxSLC	1.25366	1.19971	1.19726	0.808162	0.548503	0.508771	0.402691	0.240126	0.315771	0.292696	0.296447	0.282099	0.709557	0.664499	0.574683	0.450208	0.544103	0.535215	0.622581	0.357953	0.00269782	neutral
SLC25A48-SLC35E2B	SLC25A48	SLC35E2B	Cas9-SLCxSLC	1.2479	1.0557	0.708782	0.0907283	0.454934	0.408498	0.379747	0.292331	0.718155	0.690233	0.561611	0.350201	1.01837	0.961762	0.816903	0.570517	0.229532	0.0939352	-0.108121	-0.479788	0.795778	neutral
SLC12A7-SLC2A8	SLC12A7	SLC2A8	Cas9-SLCxSLC	1.23499	1.18246	1.0761	0.395634	0.47429	0.387284	0.248531	0.0284807	0.393439	0.366466	0.319205	0.238495	0.713012	0.616782	0.44328	0.19496	0.521974	0.565682	0.632821	0.200675	0.0426311	neutral
SLC45A4-SLC49A3	SLC45A4	SLC49A3	Cas9-SLCxSLC	1.22851	1.01202	0.514243	0.0464842	0.65111	0.511828	0.277336	0.0792856	0.590589	0.56533	0.548049	0.490567	1.08698	0.94019	0.70093	0.497836	0.0965817	0.0158974	-0.148383	-0.31589	0.718972	neutral
SLC30A3-SLC66A3	SLC30A3	SLC66A3	Cas9-SLCxSLC	1.22661	1.07386	0.943977	1.27126	0.820301	0.799609	0.757788	0.654582	0.456241	0.431682	0.418651	0.235407	1.12182	1.09432	1.05198	0.817973	0.104785	-0.0204574	-0.108006	0.453285	0.933017	neutral
SLC36A1-SLC4A2	SLC36A1	SLC4A2	Cas9-SLCxSLC	1.22111	1.19505	0.91635	0.805943	0.51516	0.539948	0.481808	0.329301	0.57283	0.517882	0.383368	0.230051	0.933273	0.920861	0.740721	0.487336	0.28784	0.274188	0.17563	0.318607	0.246956	neutral
SLC27A1-SLC45A1	SLC27A1	SLC45A1	Cas9-SLCxSLC	1.22043	1.04186	0.882273	0.794771	0.544566	0.523213	0.489383	0.340018	0.509173	0.408754	0.305812	0.230391	0.899022	0.794998	0.67074	0.498392	0.321412	0.246861	0.211533	0.296379	0.302481	neutral
SLC30A1-SLC35B3	SLC30A1	SLC35B3	Cas9-SLCxSLC	1.21705	1.37609	1.34352	1.47826	0.567056	0.605531	0.59854	0.611718	0.309149	0.352712	0.30479	0.230626	0.721488	0.821275	0.778875	0.770328	0.495557	0.554816	0.564643	0.707934	0.0536755	neutral
SLC30A3-SLC7A2	SLC30A3	SLC7A2	Cas9-SLCxSLC	1.21624	1.1585	0.883113	0.738169	0.820301	0.799609	0.757788	0.654582	0.352361	0.261842	0.0579368	-0.182702	1.01794	0.924482	0.69127	0.399864	0.279074	0.299094	0.250214	0.41334	0.267724	neutral
MFSD3-SLC66A2	MFSD3	SLC66A2	Cas9-SLCxSLC	1.21593	1.10167	0.872729	0.508396	0.634584	0.463561	0.232676	0.0252767	0.553162	0.65092	0.60043	0.423906	1.03303	0.977512	0.708651	0.377166	0.182905	0.124155	0.164078	0.13123	0.475859	neutral
SLC25A29-SLC35E2B	SLC25A29	SLC35E2B	Cas9-SLCxSLC	1.21216	1.1715	0.979722	0.774862	0.548503	0.508771	0.402691	0.240126	0.718155	0.690233	0.561611	0.350201	1.11194	1.06204	0.839847	0.518311	0.100217	0.109469	0.139875	0.256551	0.370917	neutral
MFSD12-SLC35E2B	MFSD12	SLC35E2B	Cas9-SLCxSLC	1.21111	1.01803	0.826228	0.124724	0.511199	0.381277	0.24559	0.0492619	0.718155	0.690233	0.561611	0.350201	1.07464	0.934541	0.682747	0.327447	0.136471	0.083486	0.143481	-0.202724	0.861109	neutral
SLC35E2B-SLC49A3	SLC35E2B	SLC49A3	Cas9-SLCxSLC	1.20986	1.0244	0.928858	0.448205	0.718155	0.690233	0.561611	0.350201	0.590589	0.56533	0.548049	0.490567	1.15403	1.11859	0.985205	0.768752	0.0818332	-0.0433404	0.00947566	-0.174046	0.885911	neutral
SLC30A3-SLC6A16	SLC30A3	SLC6A16	Cas9-SLCxSLC	1.20854	1.17251	0.962072	0.660456	0.820301	0.799609	0.757788	0.654582	0.0978228	0.0273137	-0.0260956	-0.157743	0.763406	0.689954	0.607237	0.424823	0.445134	0.482555	0.354834	0.311156	0.122169	neutral
MFSD3-SLC30A1	MFSD3	SLC30A1	Cas9-SLCxSLC	1.20833	1.11136	0.925772	0.773063	0.634584	0.463561	0.232676	0.0252767	0.567056	0.605531	0.59854	0.611718	1.04692	0.932123	0.706761	0.564979	0.161408	0.179234	0.219012	0.208085	0.384426	neutral
MFSD3-SLC39A1	MFSD3	SLC39A1	Cas9-SLCxSLC	1.20673	1.07294	0.816167	0.0849745	0.634584	0.463561	0.232676	0.0252767	0.539269	0.608037	0.590047	0.507394	1.01914	0.934629	0.698267	0.460655	0.187592	0.138309	0.1179	-0.37568	0.919727	neutral
SLC30A3-SLC37A2	SLC30A3	SLC37A2	Cas9-SLCxSLC	1.20624	0.926055	1.05656	0.840004	0.820301	0.799609	0.757788	0.654582	0.386371	0.290569	0.213317	0.147004	1.05195	0.953209	0.84665	0.72957	0.154282	-0.0255393	0.209914	0.110435	0.627578	neutral
SLC16A5-SLC30A3	SLC16A5	SLC30A3	Cas9-SLCxSLC	1.2061	1.00432	0.634099	-0.277539	0.180373	-0.190661	-0.459134	-0.705946	0.820301	0.799609	0.757788	0.654582	0.845956	0.471979	0.174199	-0.12338	0.348802	0.398298	0.229782	-0.449074	0.67686	neutral
SLC45A1-SLC45A4	SLC45A1	SLC45A4	Cas9-SLCxSLC	1.20343	1.01975	0.718532	0.218777	0.509173	0.408754	0.305812	0.230391	0.65111	0.511828	0.277336	0.0792856	1.00557	0.783614	0.458693	0.23766	0.197867	0.236132	0.259839	-0.0188831	0.235217	neutral
MFSD3-SLC29A3	MFSD3	SLC29A3	Cas9-SLCxSLC	1.19938	0.913658	0.650117	0.420963	0.634584	0.463561	0.232676	0.0252767	0.416627	0.244871	0.149555	-0.0175808	0.896494	0.571463	0.257775	-0.06432	0.302883	0.342196	0.392342	0.485283	0.199132	neutral
SLC35E2B-SLC45A4	SLC35E2B	SLC45A4	Cas9-SLCxSLC	1.19933	0.981247	0.627308	0.0696886	0.718155	0.690233	0.561611	0.350201	0.65111	0.511828	0.277336	0.0792856	1.21455	1.06509	0.714493	0.357471	-0.0152146	-0.0838458	-0.0871851	-0.287782	0.494688	neutral
SLC25A6-SLC35C1	SLC25A6	SLC35C1	Cas9-SLCxSLC	1.19743	1.15001	1.17123	0.779865	0.307071	0.347276	0.277984	0.17457	0.289826	0.201908	0.138375	-0.0159445	0.44218	0.412216	0.291904	0.0866092	0.768184	0.734066	0.875815	0.697636	0.0235864	neutral
SLC30A3-SLC9A1	SLC30A3	SLC9A1	Cas9-SLCxSLC	1.19476	1.20343	0.949719	1.04793	0.820301	0.799609	0.757788	0.654582	0.382035	0.278387	0.239686	0.141874	1.04762	0.941027	0.873019	0.72444	0.2542	0.360499	0.0763379	0.437829	0.378049	neutral
SLC25A11-SLC30A3	SLC25A11	SLC30A3	Cas9-SLCxSLC	1.19453	1.00966	0.598912	-0.37298	0.253261	0.0957032	-0.133773	-0.453085	0.820301	0.799609	0.757788	0.654582	0.918844	0.758343	0.499559	0.129481	0.275685	0.251317	0.0993522	-0.502461	0.927466	neutral
MFSD3-SLC41A1	MFSD3	SLC41A1	Cas9-SLCxSLC	1.1914	0.820311	0.56959	0.275409	0.634584	0.463561	0.232676	0.0252767	0.411524	0.405038	0.33201	0.12386	0.891391	0.73163	0.440231	0.0771204	0.300014	0.0886806	0.129359	0.198289	0.577171	neutral
SLC25A10-SLC45A4	SLC25A10	SLC45A4	Cas9-SLCxSLC	1.19072	0.845897	0.369859	-0.0765322	0.242466	0.0573167	-0.160631	-0.503134	0.65111	0.511828	0.277336	0.0792856	0.738859	0.432176	-0.0077492	-0.495864	0.451859	0.413721	0.377608	0.419332	0.0843498	neutral
SLC2A6-SLC35E2B	SLC2A6	SLC35E2B	Cas9-SLCxSLC	1.19059	1.05367	0.741101	0.140586	0.41782	0.262538	0.146893	-0.0791292	0.718155	0.690233	0.561611	0.350201	0.981257	0.815802	0.584049	0.199056	0.209333	0.237871	0.157052	-0.0584702	0.589408	neutral
SLC25A29-SLC45A4	SLC25A29	SLC45A4	Cas9-SLCxSLC	1.18862	1.10377	0.807679	0.322746	0.548503	0.508771	0.402691	0.240126	0.65111	0.511828	0.277336	0.0792856	1.0449	0.883631	0.555572	0.247395	0.143724	0.22014	0.252107	0.0753505	0.145012	neutral
SLC12A7-SLC66A2	SLC12A7	SLC66A2	Cas9-SLCxSLC	1.18531	1.21196	1.03833	0.939938	0.47429	0.387284	0.248531	0.0284807	0.553162	0.65092	0.60043	0.423906	0.872734	0.901236	0.724506	0.38037	0.312575	0.310729	0.313824	0.559568	0.033775	neutral
SLC29A4-SLC45A4	SLC29A4	SLC45A4	Cas9-SLCxSLC	1.18479	0.588715	0.259918	-0.669452	0.371677	0.101703	-0.166212	-0.571876	0.65111	0.511828	0.277336	0.0792856	0.868069	0.476562	-0.0133306	-0.564607	0.299141	0.0878983	0.254626	-0.15682	0.805765	neutral
SLC30A1-SLC36A1	SLC30A1	SLC36A1	Cas9-SLCxSLC	1.18326	1.25801	1.20139	1.13835	0.567056	0.605531	0.59854	0.611718	0.51516	0.539948	0.481808	0.329301	0.927499	1.00851	0.955893	0.869002	0.255759	0.249503	0.245494	0.269344	0.230693	neutral
SLC4A2-SLCO4A1	SLC4A2	SLCO4A1	Cas9-SLCxSLC	1.18318	1.03116	0.831454	0.232768	0.57283	0.517882	0.383368	0.230051	0.541545	0.409314	0.280819	0.0839533	0.959658	0.790228	0.539731	0.241988	0.223518	0.240928	0.291722	-0.00922012	0.252888	neutral
SLC22A23-SLC35E2B	SLC22A23	SLC35E2B	Cas9-SLCxSLC	1.18298	1.25168	1.07032	0.911143	0.355434	0.398767	0.328455	0.114723	0.718155	0.690233	0.561611	0.350201	0.918871	0.952031	0.765611	0.392909	0.264106	0.299645	0.304705	0.518235	0.0700916	neutral
SLC30A1-SLC48A1	SLC30A1	SLC48A1	Cas9-SLCxSLC	1.17684	1.23512	1.1538	1.21944	0.567056	0.605531	0.59854	0.611718	0.480733	0.465688	0.416287	0.297947	0.893071	0.934251	0.890372	0.837649	0.283765	0.300866	0.263424	0.381788	0.16649	neutral
SLC12A7-SLC35E2B	SLC12A7	SLC35E2B	Cas9-SLCxSLC	1.17618	0.997199	0.783233	0.208446	0.47429	0.387284	0.248531	0.0284807	0.718155	0.690233	0.561611	0.350201	1.03773	0.940549	0.685687	0.306666	0.138453	0.0566505	0.0975461	-0.0982203	0.860587	neutral
SLC16A3-SLC8A2	SLC16A3	SLC8A2	Cas9-SLCxSLC	1.17513	0.91596	0.727225	0.3994	0.643308	0.531423	0.424949	0.277133	0.371122	0.266195	0.257219	0.142887	0.859713	0.660649	0.557713	0.348004	0.315415	0.255311	0.169512	0.0513964	0.538373	neutral
SLC16A14-SLC30A1	SLC16A14	SLC30A1	Cas9-SLCxSLC	1.17315	1.2232	1.10172	1.26473	0.322832	0.31262	0.236232	0.114866	0.567056	0.605531	0.59854	0.611718	0.735171	0.781183	0.710317	0.654568	0.437976	0.44202	0.3914	0.610161	0.0446328	neutral
SLC35E2B-SLC41A1	SLC35E2B	SLC41A1	Cas9-SLCxSLC	1.17026	0.904689	0.716438	0.522346	0.718155	0.690233	0.561611	0.350201	0.411524	0.405038	0.33201	0.12386	0.974961	0.958302	0.769167	0.402045	0.215029	-0.042083	-0.0367475	0.120301	0.984418	neutral
MFSD2A-SLC16A3	MFSD2A	SLC16A3	Cas9-SLCxSLC	1.17016	0.779469	0.698072	0.650574	0.361687	0.237326	0.183652	0.00209943	0.643308	0.531423	0.424949	0.277133	0.850278	0.63178	0.484146	0.207216	0.319881	0.148664	0.216616	0.469416	0.289888	neutral
SLC2A8-SLC45A4	SLC2A8	SLC45A4	Cas9-SLCxSLC	1.16861	0.993823	0.753637	0.316795	0.393439	0.366466	0.319205	0.238495	0.65111	0.511828	0.277336	0.0792856	0.889832	0.741326	0.472086	0.245764	0.27878	0.252497	0.281551	0.0710304	0.447295	neutral
SLC25A48-SLC52A2	SLC25A48	SLC52A2	Cas9-SLCxSLC	1.16805	0.959721	0.60498	0.385528	0.454934	0.408498	0.379747	0.292331	0.348105	0.209039	0.0314142	-0.351224	0.648321	0.480568	0.286706	-0.130909	0.519726	0.479153	0.318274	0.516438	0.158007	neutral
FLVCR1-SLC39A1	FLVCR1	SLC39A1	Cas9-SLCxSLC	1.16626	1.2011	1.17254	1.17383	0.334718	0.273404	0.221172	0.0377292	0.539269	0.608037	0.590047	0.507394	0.71927	0.744472	0.686763	0.473107	0.446989	0.45663	0.485775	0.700721	0.00558679	neutral
MFSD3-SLC35F6	MFSD3	SLC35F6	Cas9-SLCxSLC	1.16267	1.01309	0.810221	0.805044	0.634584	0.463561	0.232676	0.0252767	0.353518	0.335061	0.289557	0.300451	0.833386	0.661653	0.397778	0.253712	0.32928	0.351436	0.412443	0.551332	0.104043	neutral
SLC30A3-SLC39A1	SLC30A3	SLC39A1	Cas9-SLCxSLC	1.16221	1.15893	1.05412	1.09989	0.820301	0.799609	0.757788	0.654582	0.539269	0.608037	0.590047	0.507394	1.20485	1.27068	1.22338	1.08996	0.0383153	-0.0613936	-0.121547	0.0672143	0.859082	neutral
MFSD12-SLC29A3	MFSD12	SLC29A3	Cas9-SLCxSLC	1.16143	0.915123	0.729364	0.29095	0.511199	0.381277	0.24559	0.0492619	0.416627	0.244871	0.149555	-0.0175808	0.773109	0.489179	0.27069	-0.0403349	0.388323	0.425944	0.458674	0.331285	0.0152316	neutral
SLC25A1-SLC30A3	SLC25A1	SLC30A3	Cas9-SLCxSLC	1.16131	1.27602	1.35436	1.65317	0.392304	0.395024	0.525201	0.769093	0.820301	0.799609	0.757788	0.654582	1.05789	1.05766	1.15853	1.35166	0.17894	0.272693	0.231492	0.318023	0.204958	neutral
SLC25A29-SLC52A3	SLC25A29	SLC52A3	Cas9-SLCxSLC	1.15997	1.15491	1.02601	0.683288	0.548503	0.508771	0.402691	0.240126	0.418518	0.419663	0.298823	0.236059	0.812305	0.791465	0.577059	0.404169	0.347663	0.363442	0.448955	0.279119	0.028358	neutral
SLC30A3-SLC45A1	SLC30A3	SLC45A1	Cas9-SLCxSLC	1.15967	0.99569	0.858343	0.634921	0.820301	0.799609	0.757788	0.654582	0.509173	0.408754	0.305812	0.230391	1.17476	1.07139	0.939145	0.812956	0.138242	0.0573103	0.0451855	-0.0453506	0.928699	neutral
SLC25A29-SLC49A3	SLC25A29	SLC49A3	Cas9-SLCxSLC	1.15961	1.09931	0.910571	0.666357	0.548503	0.508771	0.402691	0.240126	0.590589	0.56533	0.548049	0.490567	0.984376	0.937133	0.826285	0.658677	0.119569	0.077461	0.0934914	0.128695	0.678174	neutral
SLC49A3-SLC7A6	SLC49A3	SLC7A6	Cas9-SLCxSLC	1.15673	0.953273	0.629194	-0.0918997	0.590589	0.56533	0.548049	0.490567	0.202866	0.073669	-0.202648	-0.573373	0.638739	0.50203	0.220946	-0.154822	0.52312	0.472136	0.447421	0.143268	0.0615465	neutral
SLC39A13-SLC49A3	SLC39A13	SLC49A3	Cas9-SLCxSLC	1.15666	1.20974	1.16705	1.04858	0.40064	0.380268	0.359985	0.22629	0.590589	0.56533	0.548049	0.490567	0.836512	0.808629	0.783579	0.644841	0.22514	0.282307	0.360431	0.494594	0.0359455	neutral
MFSD3-SLC29A4	MFSD3	SLC29A4	Cas9-SLCxSLC	1.15247	0.754531	0.350108	-0.786258	0.634584	0.463561	0.232676	0.0252767	0.371677	0.101703	-0.166212	-0.571876	0.851544	0.428295	-0.0579913	-0.618616	0.300931	0.326236	0.408099	-0.167642	0.284707	neutral
SLC35E2B-SLC37A4	SLC35E2B	SLC37A4	Cas9-SLCxSLC	1.15001	1.2506	0.965303	0.878658	0.718155	0.690233	0.561611	0.350201	0.402955	0.432735	0.376394	0.192216	0.966392	0.985999	0.81355	0.470401	0.183621	0.264599	0.151753	0.408257	0.264832	neutral
SLC35C1-SLC52A3	SLC35C1	SLC52A3	Cas9-SLCxSLC	1.14844	0.986469	0.766914	0.592657	0.289826	0.201908	0.138375	-0.0159445	0.418518	0.419663	0.298823	0.236059	0.553627	0.484602	0.312743	0.148099	0.594809	0.501867	0.454171	0.444558	0.277609	neutral
SLC39A1-SLC66A2	SLC39A1	SLC66A2	Cas9-SLCxSLC	1.14548	1.39413	1.28921	1.35658	0.539269	0.608037	0.590047	0.507394	0.553162	0.65092	0.60043	0.423906	0.937714	1.12199	1.06602	0.859284	0.207769	0.272143	0.223192	0.497297	0.116288	neutral
MFSD3-SLC12A7	MFSD3	SLC12A7	Cas9-SLCxSLC	1.1447	0.777173	0.658391	0.502609	0.634584	0.463561	0.232676	0.0252767	0.47429	0.387284	0.248531	0.0284807	0.954157	0.713876	0.356751	-0.0182586	0.190539	0.0632966	0.30164	0.520867	0.138851	neutral
SLC39A1-SLC66A3	SLC39A1	SLC66A3	Cas9-SLCxSLC	1.14333	1.13125	1.10634	1.05276	0.539269	0.608037	0.590047	0.507394	0.456241	0.431682	0.418651	0.235407	0.840793	0.90275	0.884242	0.670786	0.302539	0.228496	0.2221	0.381979	0.234829	neutral
MFSD3-SLC35F2	MFSD3	SLC35F2	Cas9-SLCxSLC	1.14224	0.800977	0.597496	0.242763	0.634584	0.463561	0.232676	0.0252767	0.328308	0.241489	0.185902	0.0581248	0.808175	0.568081	0.294123	0.0113855	0.334063	0.232895	0.303373	0.231378	0.204668	neutral
SLC39A1-SLC4A11	SLC39A1	SLC4A11	Cas9-SLCxSLC	1.14213	1.32172	1.29026	1.19835	0.539269	0.608037	0.590047	0.507394	0.40775	0.419699	0.338403	0.341975	0.792302	0.890768	0.803994	0.777353	0.349824	0.430951	0.486261	0.420998	0.0620293	neutral
SLC45A1-SLC4A3	SLC45A1	SLC4A3	Cas9-SLCxSLC	1.13962	0.872738	0.64833	0.566829	0.509173	0.408754	0.305812	0.230391	0.326819	0.197986	0.104197	0.0408452	0.681274	0.469771	0.285554	0.19922	0.458341	0.402967	0.362777	0.367609	0.156833	neutral
SLC15A4-SLC16A3	SLC15A4	SLC16A3	Cas9-SLCxSLC	1.13958	1.07779	0.941114	0.460699	0.298264	0.229323	0.183809	0.101431	0.643308	0.531423	0.424949	0.277133	0.786855	0.623778	0.484303	0.306548	0.352728	0.454015	0.456811	0.154151	0.0662128	neutral
SLC35C1-SLC38A10	SLC35C1	SLC38A10	Cas9-SLCxSLC	1.13769	0.871442	0.69692	0.440249	0.289826	0.201908	0.138375	-0.0159445	0.0416155	-0.252088	-0.457904	-0.749855	0.176724	-0.187148	-0.443985	-0.837816	0.960964	1.05859	1.1409	1.27806	0.00832273	neutral
SLC19A1-SLC45A4	SLC19A1	SLC45A4	Cas9-SLCxSLC	1.13686	0.994176	0.729389	0.0302225	0.391421	0.332165	0.244927	0.040925	0.65111	0.511828	0.277336	0.0792856	0.887813	0.707025	0.397808	0.0481946	0.249043	0.287152	0.331581	-0.0179722	0.39765	neutral
SLC19A1-SLC39A1	SLC19A1	SLC39A1	Cas9-SLCxSLC	1.13644	1.1202	1.03748	0.787102	0.391421	0.332165	0.244927	0.040925	0.539269	0.608037	0.590047	0.507394	0.775973	0.803234	0.710518	0.476303	0.360468	0.316966	0.326965	0.310799	0.0797098	neutral
SLC35E2B-SLC45A1	SLC35E2B	SLC45A1	Cas9-SLCxSLC	1.13593	0.928876	0.660913	0.697591	0.718155	0.690233	0.561611	0.350201	0.509173	0.408754	0.305812	0.230391	1.07261	0.962018	0.742968	0.508576	0.0633234	-0.033142	-0.0820549	0.189015	0.981277	neutral
SLC27A1-SLC4A2	SLC27A1	SLC4A2	Cas9-SLCxSLC	1.13586	1.02489	0.835003	0.325377	0.544566	0.523213	0.489383	0.340018	0.57283	0.517882	0.383368	0.230051	0.962679	0.904126	0.748296	0.498053	0.173183	0.120766	0.0867074	-0.172675	0.846537	neutral
SLC30A1-SLC35E4	SLC30A1	SLC35E4	Cas9-SLCxSLC	1.13574	0.91937	0.80692	0.515588	0.567056	0.605531	0.59854	0.611718	0.368614	0.0724936	-0.0773863	-0.346707	0.780953	0.541056	0.396699	0.192994	0.354788	0.378314	0.410222	0.322594	0.0137736	neutral
SLC35E2B-SLC66A2	SLC35E2B	SLC66A2	Cas9-SLCxSLC	1.13492	1.22383	1.01262	0.730566	0.718155	0.690233	0.561611	0.350201	0.553162	0.65092	0.60043	0.423906	1.1166	1.20418	1.03759	0.702091	0.018316	0.019646	-0.0249635	0.0284749	0.981277	neutral
SLC16A3-SLC8B1	SLC16A3	SLC8B1	Cas9-SLCxSLC	1.13355	1.0448	0.90042	0.443966	0.643308	0.531423	0.424949	0.277133	0.348839	0.264067	0.232781	0.0609023	0.83743	0.658522	0.533275	0.266019	0.296117	0.386279	0.367145	0.177946	0.151508	neutral
SLC16A3-SLC66A3	SLC16A3	SLC66A3	Cas9-SLCxSLC	1.13206	0.95544	0.809358	0.177449	0.643308	0.531423	0.424949	0.277133	0.456241	0.431682	0.418651	0.235407	0.944832	0.826137	0.719145	0.440524	0.187224	0.129304	0.0902128	-0.263075	0.892226	neutral
MFSD12-SLC9A1	MFSD12	SLC9A1	Cas9-SLCxSLC	1.12909	0.931977	0.747059	0.870697	0.511199	0.381277	0.24559	0.0492619	0.382035	0.278387	0.239686	0.141874	0.738517	0.522695	0.360821	0.11912	0.390576	0.409281	0.386238	0.751577	0.0211911	neutral
SLC25A29-SLC8A2	SLC25A29	SLC8A2	Cas9-SLCxSLC	1.12843	1.04529	0.998414	0.95674	0.548503	0.508771	0.402691	0.240126	0.371122	0.266195	0.257219	0.142887	0.764908	0.637997	0.535455	0.310997	0.363525	0.40729	0.462959	0.645743	0.0124232	neutral
SLC30A3-SLC45A4	SLC30A3	SLC45A4	Cas9-SLCxSLC	1.12769	1.18015	0.740019	-0.277615	0.820301	0.799609	0.757788	0.654582	0.65111	0.511828	0.277336	0.0792856	1.31669	1.17447	0.910669	0.661851	-0.189004	0.00568568	-0.17065	-0.939467	0.414623	neutral
SLC25A28-SLC25A37	SLC25A28	SLC25A37	Cas9-SLCxSLC	-0.291029	-2.46938	-4.30205	-5.19289	0.0276303	-0.448504	-0.642862	-0.835681	0.232972	-0.0664242	-0.294984	-0.63669	0.105886	-0.651897	-1.0623	-1.54439	-0.396915	-1.93718	-3.3652	-4.36153	9.27122e-16	synthetic_lethal
SLC39A4-SLC45A3	SLC39A4	SLC45A3	Cas9-SLCxSLC	1.12401	0.755228	0.448639	0.331943	0.416143	0.332654	0.212478	-0.014491	0.379821	0.144266	-0.0220214	-0.264307	0.641247	0.339952	0.0660015	-0.350814	0.482762	0.415276	0.382638	0.682757	0.178972	neutral
SLC2A6-SLC45A4	SLC2A6	SLC45A4	Cas9-SLCxSLC	1.12355	0.750746	0.609176	0.428755	0.41782	0.262538	0.146893	-0.0791292	0.65111	0.511828	0.277336	0.0792856	0.914212	0.637398	0.299774	-0.0718596	0.209333	0.113349	0.309402	0.500615	0.190981	neutral
SLC25A48-SLC45A1	SLC25A48	SLC45A1	Cas9-SLCxSLC	1.12279	0.917218	0.941138	1.02959	0.454934	0.408498	0.379747	0.292331	0.509173	0.408754	0.305812	0.230391	0.809389	0.680283	0.561103	0.450706	0.313402	0.236935	0.380035	0.578882	0.0289368	neutral
MFSD3-SLC25A48	MFSD3	SLC25A48	Cas9-SLCxSLC	1.12252	0.981596	0.786165	0.307626	0.634584	0.463561	0.232676	0.0252767	0.454934	0.408498	0.379747	0.292331	0.934801	0.73509	0.487967	0.245592	0.187719	0.246506	0.298198	0.0620338	0.352369	neutral
MPC1-SLC35E2B	MPC1	SLC35E2B	Cas9-SLCxSLC	1.12222	1.17349	1.13895	1.22963	0.309832	0.418841	0.343467	0.423113	0.718155	0.690233	0.561611	0.350201	0.873269	0.972105	0.780623	0.701299	0.248952	0.201386	0.358324	0.528332	0.332229	neutral
SLC25A29-SLC4A2	SLC25A29	SLC4A2	Cas9-SLCxSLC	1.12122	0.960196	0.82025	0.356539	0.548503	0.508771	0.402691	0.240126	0.57283	0.517882	0.383368	0.230051	0.966616	0.889685	0.661604	0.398161	0.1546	0.0705114	0.158646	-0.0416212	0.721372	neutral
SLC39A1-SLC4A2	SLC39A1	SLC4A2	Cas9-SLCxSLC	1.12097	1.23893	1.05892	0.790911	0.539269	0.608037	0.590047	0.507394	0.57283	0.517882	0.383368	0.230051	0.957382	0.98895	0.848959	0.665429	0.163589	0.249977	0.209957	0.125482	0.566704	neutral
MFSD3-SLC16A3	MFSD3	SLC16A3	Cas9-SLCxSLC	1.11991	0.697499	0.497421	0.264387	0.634584	0.463561	0.232676	0.0252767	0.643308	0.531423	0.424949	0.277133	1.12318	0.858015	0.53317	0.230394	-0.00326512	-0.160516	-0.0357487	0.0339934	0.850102	neutral
SLC36A1-SLC45A1	SLC36A1	SLC45A1	Cas9-SLCxSLC	1.11953	0.996234	0.937943	0.787408	0.51516	0.539948	0.481808	0.329301	0.509173	0.408754	0.305812	0.230391	0.869615	0.811733	0.663165	0.487675	0.249914	0.184501	0.274778	0.299733	0.218297	neutral
SLC30A3-SLC50A1	SLC30A3	SLC50A1	Cas9-SLCxSLC	1.1194	0.94557	0.993342	0.412463	0.820301	0.799609	0.757788	0.654582	0.172175	0.084097	0.0291331	-0.13935	0.837758	0.746737	0.662466	0.443216	0.379417	0.256482	0.399793	0.0311265	0.298372	neutral
SLC41A1-SLC4A2	SLC41A1	SLC4A2	Cas9-SLCxSLC	1.11851	0.982097	0.713937	0.418144	0.411524	0.405038	0.33201	0.12386	0.57283	0.517882	0.383368	0.230051	0.829637	0.785951	0.590923	0.281895	0.288872	0.196145	0.123013	0.136249	0.499185	neutral
SLC39A1-SLC7A11	SLC39A1	SLC7A11	Cas9-SLCxSLC	1.11758	1.23066	1.05143	0.805527	0.539269	0.608037	0.590047	0.507394	0.293555	0.276214	0.276166	0.16896	0.678107	0.747282	0.741757	0.604338	0.43947	0.483381	0.309674	0.201189	0.0653903	neutral
SLC45A4-SLC4A3	SLC45A4	SLC4A3	Cas9-SLCxSLC	1.11715	0.906765	0.596856	0.222272	0.65111	0.511828	0.277336	0.0792856	0.326819	0.197986	0.104197	0.0408452	0.823212	0.572845	0.257078	0.0481149	0.293934	0.333919	0.339778	0.174157	0.0962866	neutral
MFSD3-SLC27A1	MFSD3	SLC27A1	Cas9-SLCxSLC	1.11485	0.910355	0.537053	0.0709795	0.634584	0.463561	0.232676	0.0252767	0.544566	0.523213	0.489383	0.340018	1.02443	0.849805	0.597604	0.293279	0.0904134	0.0605505	-0.0605506	-0.222299	0.923422	neutral
SLC29A4-SLC41A1	SLC29A4	SLC41A1	Cas9-SLCxSLC	1.11468	0.903325	0.575877	-0.224075	0.371677	0.101703	-0.166212	-0.571876	0.411524	0.405038	0.33201	0.12386	0.628483	0.369772	0.0413432	-0.520033	0.486196	0.533553	0.534533	0.295958	0.0557708	neutral
SLC16A3-SLC27A1	SLC16A3	SLC27A1	Cas9-SLCxSLC	1.11398	0.968348	0.760291	0.591819	0.643308	0.531423	0.424949	0.277133	0.544566	0.523213	0.489383	0.340018	1.03316	0.917667	0.789877	0.545135	0.0808206	0.0506805	-0.0295861	0.0466844	0.969456	neutral
SLC12A7-SLC39A13	SLC12A7	SLC39A13	Cas9-SLCxSLC	1.1134	0.954483	0.697651	0.587707	0.47429	0.387284	0.248531	0.0284807	0.40064	0.380268	0.359985	0.22629	0.720213	0.630584	0.484061	0.182755	0.393185	0.323899	0.21359	0.404953	0.0684646	neutral
MFSD3-SLC49A3	MFSD3	SLC49A3	Cas9-SLCxSLC	1.11202	0.768094	0.486796	-0.0939083	0.634584	0.463561	0.232676	0.0252767	0.590589	0.56533	0.548049	0.490567	1.07046	0.891922	0.65627	0.443828	-0.0620653	-0.261875	-0.225862	-0.486904	0.0951067	neutral
SLC27A1-SLC66A2	SLC27A1	SLC66A2	Cas9-SLCxSLC	1.11008	1.18656	1.16614	0.721822	0.544566	0.523213	0.489383	0.340018	0.553162	0.65092	0.60043	0.423906	0.943011	1.03716	0.965358	0.691907	0.167067	0.149392	0.200786	0.0299144	0.352369	neutral
SLC25A29-SLC45A3	SLC25A29	SLC45A3	Cas9-SLCxSLC	1.10661	0.854914	0.646639	0.233209	0.548503	0.508771	0.402691	0.240126	0.379821	0.144266	-0.0220214	-0.264307	0.773607	0.516069	0.256214	-0.0961973	0.333003	0.338845	0.390424	0.329406	0.190062	neutral
SLC36A1-SLC45A4	SLC36A1	SLC45A4	Cas9-SLCxSLC	1.1057	1.00007	0.863422	0.351379	0.51516	0.539948	0.481808	0.329301	0.65111	0.511828	0.277336	0.0792856	1.01155	0.914808	0.634689	0.33657	0.0941438	0.0852579	0.228733	0.0148088	0.526563	neutral
SLC25A51-SLC39A1	SLC25A51	SLC39A1	Cas9-SLCxSLC	1.10443	0.905542	0.497555	-0.201895	0.273624	0.015301	-0.384788	-0.883729	0.539269	0.608037	0.590047	0.507394	0.658176	0.48637	0.0808031	-0.448351	0.446253	0.419173	0.416752	0.246456	0.203286	neutral
SLC15A4-SLC45A4	SLC15A4	SLC45A4	Cas9-SLCxSLC	1.10258	0.911135	0.569697	-0.00701606	0.298264	0.229323	0.183809	0.101431	0.65111	0.511828	0.277336	0.0792856	0.794657	0.604183	0.33669	0.108701	0.307926	0.306952	0.233007	-0.115717	0.445792	neutral
SLC37A4-SLC9A1	SLC37A4	SLC9A1	Cas9-SLCxSLC	1.10242	1.01233	1.0054	0.353497	0.402955	0.432735	0.376394	0.192216	0.382035	0.278387	0.239686	0.141874	0.630273	0.574154	0.491625	0.262074	0.47215	0.438175	0.513772	0.0914232	0.0375445	neutral
SLC2A1-SLC30A1	SLC2A1	SLC30A1	Cas9-SLCxSLC	1.10205	0.849014	0.588558	0.369805	0.374507	0.0432519	-0.244895	-0.517729	0.567056	0.605531	0.59854	0.611718	0.786846	0.511814	0.22919	0.0219725	0.315204	0.337199	0.359368	0.347832	0.250515	neutral
SLC25A19-SLC30A3	SLC25A19	SLC30A3	Cas9-SLCxSLC	1.10205	0.660098	0.0501852	-0.67513	0.202251	0.0604177	-0.423085	-0.815003	0.820301	0.799609	0.757788	0.654582	0.867834	0.723058	0.210248	-0.232437	0.234213	0.00543589	-0.0869707	-0.366538	0.751271	neutral
SLC4A2-SLC6A8	SLC4A2	SLC6A8	Cas9-SLCxSLC	1.1	0.90008	0.701297	0.820218	0.57283	0.517882	0.383368	0.230051	0.252421	0.164493	0.104933	-0.0141519	0.670534	0.545406	0.363845	0.143883	0.429471	0.354673	0.337452	0.676335	0.0359455	neutral
SLC16A3-SLC39A9	SLC16A3	SLC39A9	Cas9-SLCxSLC	1.09901	0.861692	0.612837	0.156474	0.643308	0.531423	0.424949	0.277133	0.494153	0.388204	0.202307	0.10408	0.982744	0.782659	0.502801	0.309196	0.116262	0.137609	0.110036	-0.0652395	0.73306	neutral
SLC48A1-SLC49A3	SLC48A1	SLC49A3	Cas9-SLCxSLC	1.09619	1.04807	1.06866	0.738613	0.480733	0.465688	0.416287	0.297947	0.590589	0.56533	0.548049	0.490567	0.916605	0.89405	0.83988	0.716498	0.089369	0.0418499	0.211215	0.0678819	0.653473	neutral
SLC16A3-SLC30A3	SLC16A3	SLC30A3	Cas9-SLCxSLC	1.09604	0.942997	0.78259	0.520201	0.643308	0.531423	0.424949	0.277133	0.820301	0.799609	0.757788	0.654582	1.30889	1.19406	1.05828	0.859699	-0.105851	-0.17834	-0.188606	-0.228428	0.319673	neutral
MFSD2B-SLC30A1	MFSD2B	SLC30A1	Cas9-SLCxSLC	1.08916	0.933877	0.792343	0.584422	0.403071	0.292661	0.166221	-0.0119848	0.567056	0.605531	0.59854	0.611718	0.81541	0.761223	0.640306	0.527717	0.273753	0.172654	0.152037	0.0567046	0.503635	neutral
SLC25A53-SLC45A4	SLC25A53	SLC45A4	Cas9-SLCxSLC	1.08856	0.994449	0.765252	0.391182	0.190314	0.234307	0.221066	0.177139	0.65111	0.511828	0.277336	0.0792856	0.686706	0.609167	0.373947	0.184409	0.401855	0.385282	0.391305	0.206773	0.0290706	neutral
SLC16A3-SLC52A3	SLC16A3	SLC52A3	Cas9-SLCxSLC	1.08753	0.998013	0.770089	0.755942	0.643308	0.531423	0.424949	0.277133	0.418518	0.419663	0.298823	0.236059	0.907109	0.814117	0.599317	0.441176	0.180422	0.183896	0.170772	0.314766	0.471029	neutral
SLC25A29-SLC29A3	SLC25A29	SLC29A3	Cas9-SLCxSLC	1.08462	0.741759	0.486883	0.313498	0.548503	0.508771	0.402691	0.240126	0.416627	0.244871	0.149555	-0.0175808	0.810413	0.616674	0.42779	0.150529	0.274205	0.125086	0.0590923	0.162969	0.714228	neutral
MFSD12-SLC44A1	MFSD12	SLC44A1	Cas9-SLCxSLC	1.0809	0.981525	0.874154	0.238252	0.511199	0.381277	0.24559	0.0492619	0.405813	0.455696	0.444415	0.420834	0.762295	0.700004	0.56555	0.39808	0.318606	0.281521	0.308604	-0.159828	0.543522	neutral
MFSD12-SLC66A3	MFSD12	SLC66A3	Cas9-SLCxSLC	1.08012	0.906291	0.867241	0.675184	0.511199	0.381277	0.24559	0.0492619	0.456241	0.431682	0.418651	0.235407	0.812723	0.67599	0.539786	0.212653	0.267396	0.230301	0.327454	0.462531	0.0554229	neutral
SLC25A6-SLC35E2B	SLC25A6	SLC35E2B	Cas9-SLCxSLC	1.07956	1.0919	0.86865	1.09527	0.307071	0.347276	0.277984	0.17457	0.718155	0.690233	0.561611	0.350201	0.870508	0.90054	0.715141	0.452755	0.209051	0.191365	0.153509	0.642513	0.335797	neutral
MFSD3-SLC16A14	MFSD3	SLC16A14	Cas9-SLCxSLC	1.07953	0.892875	0.616849	0.575997	0.634584	0.463561	0.232676	0.0252767	0.322832	0.31262	0.236232	0.114866	0.802699	0.639212	0.344453	0.0681271	0.276827	0.253663	0.272396	0.50787	0.0906066	neutral
MFSD3-SLC25A29	MFSD3	SLC25A29	Cas9-SLCxSLC	1.07758	0.96466	0.701857	0.248928	0.634584	0.463561	0.232676	0.0252767	0.548503	0.508771	0.402691	0.240126	1.02837	0.835363	0.510912	0.193387	0.0492112	0.129297	0.190946	0.0555415	0.584026	neutral
MTCH1-SLC2A8	MTCH1	SLC2A8	Cas9-SLCxSLC	1.07679	0.882097	0.710645	0.695765	0.328967	0.106664	-0.0178892	-0.175901	0.393439	0.366466	0.319205	0.238495	0.567689	0.336162	0.17686	-0.00942204	0.509104	0.545936	0.533785	0.705187	0.0337291	neutral
SLC16A3-SLC25A53	SLC16A3	SLC25A53	Cas9-SLCxSLC	1.07657	0.936828	0.866851	0.435029	0.643308	0.531423	0.424949	0.277133	0.190314	0.234307	0.221066	0.177139	0.678905	0.628762	0.52156	0.382256	0.397669	0.308066	0.345291	0.0527728	0.178864	neutral
MFSD3-SLC8B1	MFSD3	SLC8B1	Cas9-SLCxSLC	1.0762	0.913149	0.525424	0.185734	0.634584	0.463561	0.232676	0.0252767	0.348839	0.264067	0.232781	0.0609023	0.828706	0.590659	0.341002	0.014163	0.247491	0.32249	0.184423	0.171571	0.198922	neutral
MFSD3-SLC27A2	MFSD3	SLC27A2	Cas9-SLCxSLC	1.07247	0.923885	0.696486	0.560074	0.634584	0.463561	0.232676	0.0252767	0.248098	0.25011	0.232054	0.155555	0.727965	0.576702	0.340274	0.108815	0.344506	0.347183	0.356212	0.451258	0.163041	neutral
SLC25A51-SLC30A3	SLC25A51	SLC30A3	Cas9-SLCxSLC	1.07243	0.844239	0.485184	-0.181925	0.273624	0.015301	-0.384788	-0.883729	0.820301	0.799609	0.757788	0.654582	0.939208	0.677941	0.248545	-0.301164	0.133221	0.230274	0.302446	0.197987	0.198744	neutral
SLC25A11-SLC30A1	SLC25A11	SLC30A1	Cas9-SLCxSLC	1.07235	0.994457	0.853928	0.0833206	0.253261	0.0957032	-0.133773	-0.453085	0.567056	0.605531	0.59854	0.611718	0.665599	0.564266	0.340311	0.0866168	0.40675	0.430191	0.513617	-0.00329617	0.0373685	neutral
LETM1-SLC35E2B	LETM1	SLC35E2B	Cas9-SLCxSLC	1.07186	-1.72492	-3.34856	-3.7341	0.262486	-2.27861	-3.85485	-4.65006	0.718155	0.690233	0.561611	0.350201	0.825923	-1.72534	-3.41769	-4.37187	0.245934	0.000422172	0.0504901	0.791518	0.76015	neutral
SLC35E2B-SLC52A2	SLC35E2B	SLC52A2	Cas9-SLCxSLC	1.07167	0.868048	0.635119	0.398281	0.718155	0.690233	0.561611	0.350201	0.348105	0.209039	0.0314142	-0.351224	0.911542	0.762303	0.46857	-0.0730391	0.160126	0.105745	0.166548	0.47132	0.294666	neutral
SLC9A5-SLCO4A1	SLC9A5	SLCO4A1	Cas9-SLCxSLC	1.07164	0.974505	0.656931	0.714537	0.365945	0.31515	0.165939	-0.0579977	0.541545	0.409314	0.280819	0.0839533	0.752772	0.587496	0.322303	-0.0460604	0.318864	0.387009	0.334629	0.760597	0.0521224	neutral
SLC66A3-SLC66A4	SLC66A3	SLC66A4	Cas9-SLCxSLC	1.07146	0.860147	0.814351	0.61475	0.456241	0.431682	0.418651	0.235407	0.288217	0.116009	-0.0179803	-0.157149	0.58974	0.410722	0.276215	0.00624277	0.481723	0.449425	0.538136	0.608507	0.00266915	neutral
SLC16A3-SLC39A3	SLC16A3	SLC39A3	Cas9-SLCxSLC	1.07131	0.812021	0.535961	0.131616	0.643308	0.531423	0.424949	0.277133	0.397987	0.378826	0.271754	0.147019	0.886578	0.77328	0.572248	0.352136	0.184736	0.0387408	-0.0362872	-0.22052	0.892226	neutral
SLC30A3-SLC35C1	SLC30A3	SLC35C1	Cas9-SLCxSLC	1.07126	0.950851	0.812319	0.778259	0.820301	0.799609	0.757788	0.654582	0.289826	0.201908	0.138375	-0.0159445	0.95541	0.864548	0.771707	0.566621	0.185008	0.139471	0.0846633	0.30441	0.715827	neutral
MFSD3-MTCH1	MFSD3	MTCH1	Cas9-SLCxSLC	1.07113	0.639891	0.244058	-0.0457533	0.634584	0.463561	0.232676	0.0252767	0.328967	0.106664	-0.0178892	-0.175901	0.808834	0.433256	0.0903315	-0.22264	0.261783	0.210857	0.150309	0.176887	0.476897	neutral
SLC30A1-SLC9A5	SLC30A1	SLC9A5	Cas9-SLCxSLC	1.07006	1.10177	0.984585	0.963646	0.567056	0.605531	0.59854	0.611718	0.365945	0.31515	0.165939	-0.0579977	0.778283	0.783713	0.640024	0.481704	0.291776	0.31806	0.34456	0.481942	0.104757	neutral
SLC35E2B-SLC41A3	SLC35E2B	SLC41A3	Cas9-SLCxSLC	1.06991	0.951488	0.665064	0.684223	0.718155	0.690233	0.561611	0.350201	0.275594	0.217319	0.137014	-0.0684258	0.839031	0.770583	0.574171	0.20976	0.230883	0.180905	0.0908934	0.474463	0.662604	neutral
SLC27A6-SLC30A1	SLC27A6	SLC30A1	Cas9-SLCxSLC	1.06967	1.03192	1.003	1.08768	0.136133	0.0966836	0.0817094	0.00519483	0.567056	0.605531	0.59854	0.611718	0.548472	0.565246	0.555794	0.544897	0.521199	0.466674	0.447209	0.542783	0.0420932	neutral
SLC7A1-SLC7A6	SLC7A1	SLC7A6	Cas9-SLCxSLC	-0.76104	-4.08001	-5.97613	-7.05415	-0.289795	-1.92518	-3.73608	-5.34849	0.202866	0.073669	-0.202648	-0.573373	-0.241646	-1.98848	-4.06318	-5.99388	-0.519394	-2.09153	-2.22766	-1.78302	5.77389e-10	synthetic_lethal
SLC41A3-SLC45A4	SLC41A3	SLC45A4	Cas9-SLCxSLC	1.06856	0.815166	0.547775	-0.27709	0.275594	0.217319	0.137014	-0.0684258	0.65111	0.511828	0.277336	0.0792856	0.771987	0.592179	0.289896	-0.0611562	0.296578	0.222987	0.257879	-0.215934	0.637994	neutral
MFSD3-SLC35C1	MFSD3	SLC35C1	Cas9-SLCxSLC	1.06785	0.899357	0.585282	0.0905822	0.634584	0.463561	0.232676	0.0252767	0.289826	0.201908	0.138375	-0.0159445	0.769693	0.5285	0.246595	-0.0626837	0.29816	0.370857	0.338687	0.153266	0.296277	neutral
SLC22A23-SLC30A1	SLC22A23	SLC30A1	Cas9-SLCxSLC	1.06751	1.19133	1.07351	1.08271	0.355434	0.398767	0.328455	0.114723	0.567056	0.605531	0.59854	0.611718	0.767773	0.86733	0.80254	0.654425	0.299733	0.324003	0.270967	0.428287	0.0351572	neutral
MFSD12-SLC30A3	MFSD12	SLC30A3	Cas9-SLCxSLC	1.06729	0.882464	0.731235	0.196853	0.511199	0.381277	0.24559	0.0492619	0.820301	0.799609	0.757788	0.654582	1.17678	1.04392	0.878923	0.631828	-0.022614	-0.0789861	-0.0795579	-0.382543	0.580658	neutral
SLC35C1-SLC35E2B	SLC35C1	SLC35E2B	Cas9-SLCxSLC	1.06609	0.950391	0.640227	-0.199352	0.289826	0.201908	0.138375	-0.0159445	0.718155	0.690233	0.561611	0.350201	0.853263	0.755173	0.575531	0.262241	0.21283	0.195218	0.0646961	-0.461593	0.976071	neutral
MFSD12-MFSD3	MFSD12	MFSD3	Cas9-SLCxSLC	1.0653	0.810281	0.548603	-0.212547	0.511199	0.381277	0.24559	0.0492619	0.634584	0.463561	0.232676	0.0252767	0.991066	0.707869	0.353811	0.00252261	0.0742312	0.102412	0.194792	-0.21507	0.779312	neutral
SLC16A3-SLC25A11	SLC16A3	SLC25A11	Cas9-SLCxSLC	1.06515	0.993669	0.612999	0.0222351	0.643308	0.531423	0.424949	0.277133	0.253261	0.0957032	-0.133773	-0.453085	0.741852	0.490158	0.166721	-0.247968	0.323298	0.503511	0.446278	0.270203	0.146977	neutral
SLC45A4-SLC52A3	SLC45A4	SLC52A3	Cas9-SLCxSLC	1.06414	0.82269	0.490025	0.245632	0.65111	0.511828	0.277336	0.0792856	0.418518	0.419663	0.298823	0.236059	0.914911	0.794522	0.451705	0.243329	0.149231	0.028168	0.0383208	0.00230351	0.892888	neutral
SLC22A17-SLC30A1	SLC22A17	SLC30A1	Cas9-SLCxSLC	1.06343	1.00739	0.981163	1.32734	0.206132	0.0977868	0.113212	-0.0574251	0.567056	0.605531	0.59854	0.611718	0.618471	0.566349	0.587297	0.482277	0.444957	0.44104	0.393866	0.845062	0.118374	neutral
SLC25A48-SLC45A4	SLC25A48	SLC45A4	Cas9-SLCxSLC	1.06313	0.803521	0.621599	0.375331	0.454934	0.408498	0.379747	0.292331	0.65111	0.511828	0.277336	0.0792856	0.951326	0.783358	0.532628	0.299601	0.111799	0.0201638	0.0889713	0.0757299	0.833715	neutral
SLC30A1-SLC37A2	SLC30A1	SLC37A2	Cas9-SLCxSLC	1.06311	1.02945	0.988308	1.08855	0.567056	0.605531	0.59854	0.611718	0.386371	0.290569	0.213317	0.147004	0.79871	0.759131	0.687402	0.686706	0.264399	0.270319	0.300906	0.401849	0.102358	neutral
SLC48A1-SLC7A2	SLC48A1	SLC7A2	Cas9-SLCxSLC	1.06206	1.00105	0.883601	0.478984	0.480733	0.465688	0.416287	0.297947	0.352361	0.261842	0.0579368	-0.182702	0.678377	0.590562	0.349768	0.0432292	0.383687	0.410485	0.533833	0.435754	0.106283	neutral
SLC25A46-SLC49A3	SLC25A46	SLC49A3	Cas9-SLCxSLC	1.06162	1.0324	0.825677	0.562706	0.233351	0.211223	0.119442	-0.0558524	0.590589	0.56533	0.548049	0.490567	0.669223	0.639585	0.543035	0.362698	0.409619	0.39282	0.282641	0.301194	0.0821659	neutral
MFSD12-SLC35C1	MFSD12	SLC35C1	Cas9-SLCxSLC	1.06148	0.948366	0.904882	0.605927	0.511199	0.381277	0.24559	0.0492619	0.289826	0.201908	0.138375	-0.0159445	0.646308	0.446217	0.25951	-0.0386986	0.418062	0.491498	0.624838	0.534823	0.136049	neutral
MFSD3-SLC12A4	MFSD3	SLC12A4	Cas9-SLCxSLC	1.06123	0.651554	0.43613	0.1597	0.634584	0.463561	0.232676	0.0252767	0.0481134	-0.0674817	-0.202069	-0.35439	0.527981	0.25911	-0.093848	-0.401129	0.533251	0.392444	0.529978	0.560829	0.0273092	neutral
SLC30A3-SLC43A2	SLC30A3	SLC43A2	Cas9-SLCxSLC	1.0599	1.18628	0.818533	1.07661	0.820301	0.799609	0.757788	0.654582	0.35712	0.312643	0.271781	0.130879	1.0227	0.975283	0.905114	0.713445	0.161841	0.329121	0.0108618	0.505362	0.645391	neutral
MTCH1-MTCH2	MTCH1	MTCH2	Cas9-SLCxSLC	-0.164854	-3.19974	-5.69227	-6.98033	0.328967	0.106664	-0.0178892	-0.175901	-0.1266	-1.55763	-3.32906	-4.33236	0.0476497	-1.58794	-3.47141	-4.58028	-0.212503	-1.6118	-2.22087	-2.1389	4.45e-06	synthetic_lethal
MFSD2B-MTCH1	MFSD2B	MTCH1	Cas9-SLCxSLC	1.05794	0.657112	0.556972	0.32045	0.403071	0.292661	0.166221	-0.0119848	0.328967	0.106664	-0.0178892	-0.175901	0.57732	0.262356	0.0238765	-0.259902	0.480615	0.394756	0.533096	0.580352	0.286968	neutral
SLC26A11-SLC35E2B	SLC26A11	SLC35E2B	Cas9-SLCxSLC	1.05772	0.866066	0.628062	0.233057	0.247211	0.111631	-0.0509586	-0.335523	0.718155	0.690233	0.561611	0.350201	0.810648	0.664895	0.386198	-0.0573378	0.247072	0.201171	0.241865	0.290395	0.203389	neutral
SLC2A3-SLC35E2B	SLC2A3	SLC35E2B	Cas9-SLCxSLC	1.05533	0.851786	0.687549	0.38123	0.283973	0.232538	0.170876	0.0372801	0.718155	0.690233	0.561611	0.350201	0.84741	0.785802	0.608032	0.315465	0.207918	0.0659844	0.0795164	0.0657643	0.738038	neutral
MFSD3-SLC35F3	MFSD3	SLC35F3	Cas9-SLCxSLC	1.05506	0.808346	0.444542	-0.103131	0.634584	0.463561	0.232676	0.0252767	0.167543	0.106328	0.00160597	-0.153829	0.64741	0.432921	0.109827	-0.200569	0.407651	0.375425	0.334716	0.0974375	0.152051	neutral
SLC36A1-SLC39A13	SLC36A1	SLC39A13	Cas9-SLCxSLC	1.05492	1.01605	0.967531	0.54001	0.51516	0.539948	0.481808	0.329301	0.40064	0.380268	0.359985	0.22629	0.761083	0.783247	0.717338	0.483575	0.293836	0.232807	0.250193	0.0564358	0.251477	neutral
SLC35E2B-SLC39A3	SLC35E2B	SLC39A3	Cas9-SLCxSLC	1.05438	1.02211	1.02282	0.955312	0.718155	0.690233	0.561611	0.350201	0.397987	0.378826	0.271754	0.147019	0.961424	0.93209	0.708911	0.425204	0.0929556	0.090021	0.313905	0.530108	0.156551	neutral
MFSD2B-SLC39A13	MFSD2B	SLC39A13	Cas9-SLCxSLC	1.0541	0.946863	0.89851	0.332446	0.403071	0.292661	0.166221	-0.0119848	0.40064	0.380268	0.359985	0.22629	0.648994	0.53596	0.401751	0.142289	0.405107	0.410903	0.496759	0.190157	0.0497481	neutral
MFSD12-SLC30A1	MFSD12	SLC30A1	Cas9-SLCxSLC	1.05407	1.08495	1.00182	1.28605	0.511199	0.381277	0.24559	0.0492619	0.567056	0.605531	0.59854	0.611718	0.923538	0.849839	0.719675	0.588964	0.130529	0.235108	0.282142	0.697085	0.074789	neutral
SLC30A1-SLC4A2	SLC30A1	SLC4A2	Cas9-SLCxSLC	1.05395	1.10793	1.02918	0.852429	0.567056	0.605531	0.59854	0.611718	0.57283	0.517882	0.383368	0.230051	0.985169	0.986444	0.857453	0.769753	0.0687792	0.121484	0.171727	0.0826761	0.588092	neutral
SLC25A5-SLC25A6	SLC25A5	SLC25A6	Cas9-SLCxSLC	-0.494622	-1.41991	-2.56274	-2.91278	-0.357833	-0.769888	-1.10771	-1.46827	0.307071	0.347276	0.277984	0.17457	-0.20548	-0.55958	-0.954179	-1.36572	-0.289142	-0.86033	-1.60856	-1.54706	2.40194e-07	synthetic_lethal
MTCH1-SLC44A1	MTCH1	SLC44A1	Cas9-SLCxSLC	1.05214	0.823514	0.706641	0.784901	0.328967	0.106664	-0.0178892	-0.175901	0.405813	0.455696	0.444415	0.420834	0.580063	0.425391	0.302071	0.172917	0.472074	0.398123	0.404571	0.611984	0.0658457	neutral
SLC30A1-SLC41A3	SLC30A1	SLC41A3	Cas9-SLCxSLC	1.05076	1.12504	1.06001	1.42195	0.567056	0.605531	0.59854	0.611718	0.275594	0.217319	0.137014	-0.0684258	0.687933	0.685882	0.611099	0.471276	0.362822	0.439154	0.448911	0.950669	0.121805	neutral
SLC35E2B-SLC66A4	SLC35E2B	SLC66A4	Cas9-SLCxSLC	1.05021	0.752903	0.475096	0.150418	0.718155	0.690233	0.561611	0.350201	0.288217	0.116009	-0.0179803	-0.157149	0.851654	0.669273	0.419176	0.121037	0.198552	0.0836306	0.0559202	0.0293814	0.816818	neutral
MFSD12-SLC45A4	MFSD12	SLC45A4	Cas9-SLCxSLC	1.04972	0.775296	0.281984	-0.137459	0.511199	0.381277	0.24559	0.0492619	0.65111	0.511828	0.277336	0.0792856	1.00759	0.756137	0.398472	0.0565315	0.0421307	0.0191592	-0.116488	-0.19399	0.754545	neutral
SLC12A7-SLC25A29	SLC12A7	SLC25A29	Cas9-SLCxSLC	1.04942	0.976057	0.860011	0.495216	0.47429	0.387284	0.248531	0.0284807	0.548503	0.508771	0.402691	0.240126	0.868076	0.759087	0.526766	0.19659	0.181341	0.21697	0.333245	0.298626	0.0110191	neutral
SLC45A4-SLC66A3	SLC45A4	SLC66A3	Cas9-SLCxSLC	1.049	0.957991	0.734196	0.242904	0.65111	0.511828	0.277336	0.0792856	0.456241	0.431682	0.418651	0.235407	0.952633	0.806542	0.571532	0.242677	0.0963623	0.15145	0.162664	0.000227446	0.705258	neutral
MFSD3-SLC37A1	MFSD3	SLC37A1	Cas9-SLCxSLC	1.04892	0.757286	0.567997	0.319856	0.634584	0.463561	0.232676	0.0252767	0.382931	0.258485	0.158198	-0.0451585	0.862798	0.585077	0.266418	-0.0918977	0.18612	0.172209	0.301578	0.411753	0.145189	neutral
SLC25A1-SLC45A1	SLC25A1	SLC45A1	Cas9-SLCxSLC	1.0488	0.972533	0.993637	0.978468	0.392304	0.395024	0.525201	0.769093	0.509173	0.408754	0.305812	0.230391	0.746759	0.666809	0.706557	0.927468	0.302038	0.305724	0.28708	0.051	0.255026	neutral
SLC37A4-SLC45A4	SLC37A4	SLC45A4	Cas9-SLCxSLC	1.04813	0.985312	0.76503	0.41692	0.402955	0.432735	0.376394	0.192216	0.65111	0.511828	0.277336	0.0792856	0.899348	0.807595	0.529275	0.199485	0.148787	0.177717	0.235755	0.217435	0.571293	neutral
SLC27A1-SLCO4A1	SLC27A1	SLCO4A1	Cas9-SLCxSLC	1.04777	0.912135	0.707964	0.175779	0.544566	0.523213	0.489383	0.340018	0.541545	0.409314	0.280819	0.0839533	0.931394	0.795559	0.645747	0.351955	0.116375	0.116577	0.0622172	-0.176176	0.898912	neutral
SLC35E2B-SLC7A11	SLC35E2B	SLC7A11	Cas9-SLCxSLC	1.04623	0.905101	0.778932	0.139407	0.718155	0.690233	0.561611	0.350201	0.293555	0.276214	0.276166	0.16896	0.856992	0.829478	0.713322	0.447145	0.189234	0.0756229	0.0656098	-0.307737	0.986632	neutral
SLC30A3-SLC35D2	SLC30A3	SLC35D2	Cas9-SLCxSLC	1.04554	1.01299	0.951188	0.527504	0.820301	0.799609	0.757788	0.654582	0.28968	0.30644	0.28989	0.252111	0.955263	0.96908	0.923223	0.834677	0.199635	0.135546	0.106031	-0.187672	0.853103	neutral
NIPAL3-SLC30A3	NIPAL3	SLC30A3	Cas9-SLCxSLC	1.04397	0.968789	1.01616	1.21837	0.354636	0.29996	0.270422	0.154598	0.820301	0.799609	0.757788	0.654582	1.02022	0.9626	0.903754	0.737163	0.148149	0.106211	0.194054	0.564857	0.118374	neutral
SLC39A1-SLC9A1	SLC39A1	SLC9A1	Cas9-SLCxSLC	1.04366	1.10621	1.08463	0.666649	0.539269	0.608037	0.590047	0.507394	0.382035	0.278387	0.239686	0.141874	0.766587	0.749456	0.705277	0.577252	0.277078	0.356754	0.379349	0.0893963	0.0110607	neutral
SLC25A29-SLC66A3	SLC25A29	SLC66A3	Cas9-SLCxSLC	1.04285	0.989041	0.916652	0.700774	0.548503	0.508771	0.402691	0.240126	0.456241	0.431682	0.418651	0.235407	0.850027	0.803485	0.696887	0.403517	0.192824	0.185556	0.219765	0.297256	0.266065	neutral
SLC16A14-SLC45A3	SLC16A14	SLC45A3	Cas9-SLCxSLC	1.04249	0.879168	0.758446	1.04836	0.322832	0.31262	0.236232	0.114866	0.379821	0.144266	-0.0220214	-0.264307	0.547936	0.319918	0.0897554	-0.221457	0.494553	0.55925	0.66869	1.26982	0.0717826	neutral
LETM1-SLC31A2	LETM1	SLC31A2	Cas9-SLCxSLC	0.206704	-2.71078	-5.02868	-5.95033	0.262486	-2.27861	-3.85485	-4.65006	0.323701	0.325285	0.326993	0.236447	0.43147	-2.09029	-3.65231	-4.48563	-0.224766	-0.620489	-1.37637	-1.46471	0.00307836	synthetic_lethal
NIPA1-SLC30A1	NIPA1	SLC30A1	Cas9-SLCxSLC	1.04004	1.02266	1.07742	1.28425	0.106624	0.0756483	0.0812448	-0.111695	0.567056	0.605531	0.59854	0.611718	0.518963	0.544211	0.55533	0.428007	0.521079	0.478449	0.522091	0.856246	0.0060211	neutral
SLC2A3-SLC35F2	SLC2A3	SLC35F2	Cas9-SLCxSLC	1.03994	0.961458	0.799528	1.02085	0.283973	0.232538	0.170876	0.0372801	0.328308	0.241489	0.185902	0.0581248	0.457564	0.337059	0.232323	0.0233889	0.582377	0.624399	0.567204	0.997465	0.0922597	neutral
SLC30A1-SLC8A2	SLC30A1	SLC8A2	Cas9-SLCxSLC	1.03914	0.975924	0.93232	1.0188	0.567056	0.605531	0.59854	0.611718	0.371122	0.266195	0.257219	0.142887	0.783461	0.734757	0.731304	0.682589	0.255682	0.241167	0.201016	0.336209	0.146977	neutral
SLC37A1-SLC66A2	SLC37A1	SLC66A2	Cas9-SLCxSLC	1.03906	1.12747	0.882228	0.859154	0.382931	0.258485	0.158198	-0.0451585	0.553162	0.65092	0.60043	0.423906	0.781376	0.772436	0.634173	0.306731	0.257688	0.355034	0.248055	0.552423	0.0365046	neutral
SLC22A23-SLC30A3	SLC22A23	SLC30A3	Cas9-SLCxSLC	1.03849	1.13622	1.06518	0.808743	0.355434	0.398767	0.328455	0.114723	0.820301	0.799609	0.757788	0.654582	1.02102	1.06141	0.961788	0.697289	0.120998	0.134851	0.168127	0.183205	0.570655	neutral
SLC27A1-SLC35E2B	SLC27A1	SLC35E2B	Cas9-SLCxSLC	1.03773	0.920724	0.756705	0.610943	0.544566	0.523213	0.489383	0.340018	0.718155	0.690233	0.561611	0.350201	1.108	1.07648	0.926539	0.618203	-0.0702696	-0.155753	-0.169834	-0.00725995	0.581699	neutral
SLC35C1-SLC36A1	SLC35C1	SLC36A1	Cas9-SLCxSLC	1.03723	0.878528	0.780836	1.0336	0.289826	0.201908	0.138375	-0.0159445	0.51516	0.539948	0.481808	0.329301	0.650269	0.604888	0.495727	0.24134	0.386958	0.27364	0.285108	0.792257	0.406203	neutral
FLVCR1-SLC45A1	FLVCR1	SLC45A1	Cas9-SLCxSLC	1.03716	0.81714	0.613922	0.643075	0.334718	0.273404	0.221172	0.0377292	0.509173	0.408754	0.305812	0.230391	0.689173	0.545189	0.402529	0.196104	0.347987	0.271951	0.211393	0.446971	0.209428	neutral
SLC2A1-SLC39A9	SLC2A1	SLC39A9	Cas9-SLCxSLC	1.03698	0.619243	0.252653	-0.365038	0.374507	0.0432519	-0.244895	-0.517729	0.494153	0.388204	0.202307	0.10408	0.713944	0.294488	-0.167044	-0.485666	0.323035	0.324755	0.419697	0.120628	0.27151	neutral
SLC30A1-SLC39A13	SLC30A1	SLC39A13	Cas9-SLCxSLC	1.03651	1.0077	0.860989	0.982025	0.567056	0.605531	0.59854	0.611718	0.40064	0.380268	0.359985	0.22629	0.812979	0.84883	0.83407	0.765992	0.223528	0.158867	0.0269193	0.216033	0.38273	neutral
SLC45A4-SLC66A2	SLC45A4	SLC66A2	Cas9-SLCxSLC	1.03584	1.01898	0.646204	-0.213642	0.65111	0.511828	0.277336	0.0792856	0.553162	0.65092	0.60043	0.423906	1.04955	1.02578	0.753312	0.431175	-0.0137115	-0.00680479	-0.107107	-0.644818	0.369299	neutral
NIPA1-SLC49A3	NIPA1	SLC49A3	Cas9-SLCxSLC	1.03574	0.92831	0.81802	0.213786	0.106624	0.0756483	0.0812448	-0.111695	0.590589	0.56533	0.548049	0.490567	0.542497	0.50401	0.504839	0.306856	0.470533	0.41814	0.32663	-0.0742224	0.364236	neutral
SLC29A4-SLC66A2	SLC29A4	SLC66A2	Cas9-SLCxSLC	1.03487	0.924588	0.665838	0.37147	0.371677	0.101703	-0.166212	-0.571876	0.553162	0.65092	0.60043	0.423906	0.770121	0.615654	0.309763	-0.219987	0.264748	0.308934	0.356075	0.591457	0.0449567	neutral
SLC49A3-SLC7A2	SLC49A3	SLC7A2	Cas9-SLCxSLC	1.03487	0.92577	0.576329	0.315025	0.590589	0.56533	0.548049	0.490567	0.352361	0.261842	0.0579368	-0.182702	0.788233	0.690204	0.481531	0.235849	0.185245	0.151314	0.10699	0.189103	0.390186	neutral
SLC45A1-SLC66A2	SLC45A1	SLC66A2	Cas9-SLCxSLC	1.03363	1.01943	0.874824	0.722534	0.509173	0.408754	0.305812	0.230391	0.553162	0.65092	0.60043	0.423906	0.907617	0.922706	0.781787	0.58228	0.126009	0.0967277	0.0930368	0.140253	0.710467	neutral
SLC12A6-SLC30A1	SLC12A6	SLC30A1	Cas9-SLCxSLC	1.03338	1.03844	0.860087	0.25116	0.277817	0.221789	0.166986	0.0509297	0.567056	0.605531	0.59854	0.611718	0.690156	0.690352	0.641071	0.590631	0.34322	0.348086	0.219016	-0.339472	0.541594	neutral
SLC29A4-SLC30A3	SLC29A4	SLC30A3	Cas9-SLCxSLC	1.03311	0.534545	0.374471	-0.206798	0.371677	0.101703	-0.166212	-0.571876	0.820301	0.799609	0.757788	0.654582	1.03726	0.764343	0.467121	0.0106895	-0.00414644	-0.229798	-0.0926504	-0.217487	0.509332	neutral
SLC35E2B-SLC66A3	SLC35E2B	SLC66A3	Cas9-SLCxSLC	1.03263	0.949744	0.777556	0.645149	0.718155	0.690233	0.561611	0.350201	0.456241	0.431682	0.418651	0.235407	1.01968	0.984946	0.855807	0.513593	0.0129522	-0.0352025	-0.0782512	0.131556	0.942336	neutral
SLC36A1-SLC4A11	SLC36A1	SLC4A11	Cas9-SLCxSLC	1.03245	1.08716	0.894834	0.549519	0.51516	0.539948	0.481808	0.329301	0.40775	0.419699	0.338403	0.341975	0.768193	0.822679	0.695756	0.599259	0.264253	0.264485	0.199079	-0.0497404	0.302907	neutral
SLC30A1-SLC6A8	SLC30A1	SLC6A8	Cas9-SLCxSLC	1.03205	1.06479	1.01578	0.900687	0.567056	0.605531	0.59854	0.611718	0.252421	0.164493	0.104933	-0.0141519	0.66476	0.633055	0.579017	0.52555	0.367293	0.431738	0.436762	0.375137	0.0276543	neutral
SLC35E2B-SLC8B1	SLC35E2B	SLC8B1	Cas9-SLCxSLC	1.03199	0.97552	0.885963	0.869758	0.718155	0.690233	0.561611	0.350201	0.348839	0.264067	0.232781	0.0609023	0.912276	0.817331	0.669937	0.339088	0.119715	0.158189	0.216026	0.53067	0.104043	neutral
SLC35E2B-SLCO4A1	SLC35E2B	SLCO4A1	Cas9-SLCxSLC	1.03075	0.794191	0.507692	0.247732	0.718155	0.690233	0.561611	0.350201	0.541545	0.409314	0.280819	0.0839533	1.10498	0.962579	0.717975	0.362139	-0.0742334	-0.168387	-0.210283	-0.114407	0.3603	neutral
MFSD3-SLC25A10	MFSD3	SLC25A10	Cas9-SLCxSLC	1.03023	0.531574	0.19986	-0.165524	0.634584	0.463561	0.232676	0.0252767	0.242466	0.0573167	-0.160631	-0.503134	0.722333	0.383909	-0.0524098	-0.549873	0.307894	0.147665	0.25227	0.384349	0.0986063	neutral
SLC25A38-SLC30A3	SLC25A38	SLC30A3	Cas9-SLCxSLC	1.03016	1.04566	0.970283	1.26616	0.223798	0.254402	0.246335	0.189536	0.820301	0.799609	0.757788	0.654582	0.889381	0.917042	0.879668	0.772102	0.140781	0.128617	0.0906157	0.494055	0.541594	neutral
SLC16A3-SLC45A1	SLC16A3	SLC45A1	Cas9-SLCxSLC	1.02976	0.698704	0.548409	0.287473	0.643308	0.531423	0.424949	0.277133	0.509173	0.408754	0.305812	0.230391	0.997764	0.803209	0.606306	0.435508	0.0319989	-0.104505	-0.0578966	-0.148035	0.666188	neutral
SLC25A11-SLC35E2B	SLC25A11	SLC35E2B	Cas9-SLCxSLC	1.02934	0.851125	0.564422	0.128147	0.253261	0.0957032	-0.133773	-0.453085	0.718155	0.690233	0.561611	0.350201	0.816698	0.648967	0.303383	-0.1749	0.212642	0.202157	0.261039	0.303047	0.168836	neutral
SFXN5-SLC35E2B	SFXN5	SLC35E2B	Cas9-SLCxSLC	1.0292	1.07488	0.906174	0.925836	0.171658	0.124972	0.163791	0.1242	0.718155	0.690233	0.561611	0.350201	0.735096	0.678236	0.600948	0.402385	0.294101	0.396648	0.305227	0.523451	0.00457772	neutral
SLC37A2-SLC45A4	SLC37A2	SLC45A4	Cas9-SLCxSLC	1.02813	0.812619	0.588988	-0.00205535	0.386371	0.290569	0.213317	0.147004	0.65111	0.511828	0.277336	0.0792856	0.882764	0.665428	0.366198	0.154274	0.145367	0.147191	0.22279	-0.156329	0.578633	neutral
SLC39A9-SLC49A3	SLC39A9	SLC49A3	Cas9-SLCxSLC	1.02761	0.878031	0.548332	0.807522	0.494153	0.388204	0.202307	0.10408	0.590589	0.56533	0.548049	0.490567	0.930026	0.816566	0.625901	0.52263	0.0107318	-0.0758241	-0.148799	0.342391	0.944096	neutral
SLC35F6-SLC45A3	SLC35F6	SLC45A3	Cas9-SLCxSLC	1.02677	0.798562	0.62379	0.613432	0.353518	0.335061	0.289557	0.300451	0.379821	0.144266	-0.0220214	-0.264307	0.578623	0.342358	0.143081	-0.0358718	0.448151	0.456204	0.480709	0.649304	0.159678	neutral
MFSD3-SLCO4A1	MFSD3	SLCO4A1	Cas9-SLCxSLC	1.02602	1.0293	0.683337	0.120523	0.634584	0.463561	0.232676	0.0252767	0.541545	0.409314	0.280819	0.0839533	1.02141	0.735906	0.389039	0.0372141	-0.0163872	0.269646	0.274483	0.0833085	0.220344	neutral
SLC7A1-SLC7A2	SLC7A1	SLC7A2	Cas9-SLCxSLC	-0.688935	-3.12045	-4.96305	-6.56864	-0.289795	-1.92518	-3.73608	-5.34849	0.352361	0.261842	0.0579368	-0.182702	-0.0921509	-1.80031	-3.8026	-5.60321	-0.596784	-1.32014	-1.32063	-1.10166	0.00013808	synthetic_lethal
SLC12A7-SLC30A1	SLC12A7	SLC30A1	Cas9-SLCxSLC	1.02548	1.03024	0.823265	0.739831	0.47429	0.387284	0.248531	0.0284807	0.567056	0.605531	0.59854	0.611718	0.886629	0.855847	0.722616	0.568182	0.138847	0.174396	0.100649	0.171648	0.536294	neutral
SLC30A1-SLC37A1	SLC30A1	SLC37A1	Cas9-SLCxSLC	1.02491	0.947611	0.859121	1.31279	0.567056	0.605531	0.59854	0.611718	0.382931	0.258485	0.158198	-0.0451585	0.79527	0.727047	0.632283	0.494543	0.229636	0.220563	0.226838	0.818251	0.0287769	neutral
MFSD3-SLC16A10	MFSD3	SLC16A10	Cas9-SLCxSLC	1.02456	0.705578	0.449357	0.26945	0.634584	0.463561	0.232676	0.0252767	0.205842	0.129506	0.0515563	0.0392992	0.685709	0.456098	0.159777	-0.00744006	0.338852	0.24948	0.28958	0.27689	0.511838	neutral
MFSD3-SLC8A2	MFSD3	SLC8A2	Cas9-SLCxSLC	1.02402	0.682191	0.506224	0.585759	0.634584	0.463561	0.232676	0.0252767	0.371122	0.266195	0.257219	0.142887	0.850989	0.592787	0.36544	0.0961477	0.173031	0.0894045	0.140784	0.489611	0.162014	neutral
SLC16A13-SLC30A3	SLC16A13	SLC30A3	Cas9-SLCxSLC	1.02314	0.808644	0.533043	0.62629	0.262507	0.0772366	0.0088816	-0.0783508	0.820301	0.799609	0.757788	0.654582	0.928091	0.739877	0.642214	0.504215	0.0950456	0.0687673	-0.109172	0.21926	0.937723	neutral
SLC16A3-SLC35F2	SLC16A3	SLC35F2	Cas9-SLCxSLC	1.02291	0.810514	0.567279	0.350034	0.643308	0.531423	0.424949	0.277133	0.328308	0.241489	0.185902	0.0581248	0.816899	0.635944	0.486397	0.263242	0.206015	0.17457	0.080882	0.0867922	0.678174	neutral
SLC19A1-SLC25A48	SLC19A1	SLC25A48	Cas9-SLCxSLC	1.02282	0.916995	0.689502	-0.0123099	0.391421	0.332165	0.244927	0.040925	0.454934	0.408498	0.379747	0.292331	0.691638	0.603695	0.500219	0.26124	0.331186	0.3133	0.189284	-0.27355	0.627578	neutral
SLC16A13-SLC35E2B	SLC16A13	SLC35E2B	Cas9-SLCxSLC	1.02233	0.897252	0.900854	0.882301	0.262507	0.0772366	0.0088816	-0.0783508	0.718155	0.690233	0.561611	0.350201	0.825945	0.630501	0.446038	0.199835	0.196389	0.266751	0.454816	0.682467	0.0257665	neutral
SLC12A7-SLC49A3	SLC12A7	SLC49A3	Cas9-SLCxSLC	1.02158	0.758019	0.441435	0.649791	0.47429	0.387284	0.248531	0.0284807	0.590589	0.56533	0.548049	0.490567	0.910162	0.815646	0.672124	0.447031	0.0537541	-0.142715	-0.226615	0.300685	0.782535	neutral
SLC25A39-SLC45A4	SLC25A39	SLC45A4	Cas9-SLCxSLC	1.02153	0.698882	0.336509	-0.45032	0.327983	0.26935	0.184377	0.195364	0.65111	0.511828	0.277336	0.0792856	0.824376	0.644209	0.337258	0.202634	0.197151	0.0546728	-0.000749115	-0.652954	0.728	neutral
SLC25A15-SLC39A1	SLC25A15	SLC39A1	Cas9-SLCxSLC	1.02032	0.822301	0.726627	0.278382	0.121477	-0.0383441	-0.0859307	-0.161598	0.539269	0.608037	0.590047	0.507394	0.506029	0.432724	0.379661	0.27378	0.514293	0.389577	0.346967	0.00460186	0.256947	neutral
SLC27A1-SLC39A3	SLC27A1	SLC39A3	Cas9-SLCxSLC	1.02022	0.902994	0.736078	0.679	0.544566	0.523213	0.489383	0.340018	0.397987	0.378826	0.271754	0.147019	0.787836	0.76507	0.636682	0.41502	0.232386	0.137924	0.0993957	0.263979	0.53737	neutral
SLC30A1-SLC66A3	SLC30A1	SLC66A3	Cas9-SLCxSLC	1.01983	1.0237	0.900401	0.78356	0.567056	0.605531	0.59854	0.611718	0.456241	0.431682	0.418651	0.235407	0.86858	0.900244	0.892736	0.775109	0.151249	0.123459	0.00766476	0.00845132	0.779881	neutral
SLC2A3-SLC30A1	SLC2A3	SLC30A1	Cas9-SLCxSLC	1.0192	1.04416	0.988072	1.19497	0.283973	0.232538	0.170876	0.0372801	0.567056	0.605531	0.59854	0.611718	0.696311	0.7011	0.644961	0.576982	0.322893	0.343063	0.343111	0.617992	0.177316	neutral
SLC35E2B-SLC39A13	SLC35E2B	SLC39A13	Cas9-SLCxSLC	1.01897	0.983883	0.888254	0.850681	0.718155	0.690233	0.561611	0.350201	0.40064	0.380268	0.359985	0.22629	0.964078	0.933532	0.797141	0.504475	0.0548916	0.0503511	0.0911132	0.346206	0.435184	neutral
SLC30A1-SLC41A1	SLC30A1	SLC41A1	Cas9-SLCxSLC	1.01859	0.984589	0.849827	0.553447	0.567056	0.605531	0.59854	0.611718	0.411524	0.405038	0.33201	0.12386	0.823863	0.8736	0.806095	0.663561	0.19473	0.110989	0.0437317	-0.110114	0.863217	neutral
SLC39A3-SLC66A2	SLC39A3	SLC66A2	Cas9-SLCxSLC	1.01836	1.18657	1.06898	1.00852	0.397987	0.378826	0.271754	0.147019	0.553162	0.65092	0.60043	0.423906	0.796432	0.892777	0.747729	0.498908	0.221932	0.293794	0.32125	0.509614	0.0215829	neutral
MFSD3-SLC36A1	MFSD3	SLC36A1	Cas9-SLCxSLC	1.01797	0.927994	0.637881	0.231934	0.634584	0.463561	0.232676	0.0252767	0.51516	0.539948	0.481808	0.329301	0.995027	0.86654	0.590029	0.282561	0.02294	0.0614536	0.0478524	-0.0506274	0.894645	neutral
SLC27A1-SLC35F2	SLC27A1	SLC35F2	Cas9-SLCxSLC	1.01758	0.939876	0.928703	1.06678	0.544566	0.523213	0.489383	0.340018	0.328308	0.241489	0.185902	0.0581248	0.718157	0.627734	0.55083	0.326127	0.299425	0.312143	0.377873	0.740652	0.0608213	neutral
SLC30A1-TMEM104	SLC30A1	TMEM104	Cas9-SLCxSLC	1.01693	0.817877	0.519124	0.150153	0.567056	0.605531	0.59854	0.611718	0.246766	0.0170791	-0.206291	-0.438127	0.659105	0.485642	0.267793	0.101575	0.357826	0.332236	0.251331	0.0485785	0.187483	neutral
SLC25A29-SLC39A4	SLC25A29	SLC39A4	Cas9-SLCxSLC	1.01666	0.875563	0.546411	0.115482	0.548503	0.508771	0.402691	0.240126	0.416143	0.332654	0.212478	-0.014491	0.809929	0.704457	0.490714	0.153619	0.206734	0.171106	0.0556968	-0.0381371	0.735136	neutral
SLC2A6-SLC37A4	SLC2A6	SLC37A4	Cas9-SLCxSLC	1.01661	0.823888	0.713912	0.331583	0.41782	0.262538	0.146893	-0.0791292	0.402955	0.432735	0.376394	0.192216	0.666058	0.558305	0.398831	0.0410703	0.350554	0.265583	0.315081	0.290513	0.130653	neutral
SLC37A2-SLC39A1	SLC37A2	SLC39A1	Cas9-SLCxSLC	1.01654	1.04559	0.912145	0.365802	0.386371	0.290569	0.213317	0.147004	0.539269	0.608037	0.590047	0.507394	0.770923	0.761637	0.678908	0.582382	0.245615	0.283948	0.233237	-0.216581	0.347335	neutral
SLC35A4-SLC45A4	SLC35A4	SLC45A4	Cas9-SLCxSLC	1.01635	0.815415	0.603046	0.336109	0.240168	0.1266	0.114323	0.0649036	0.65111	0.511828	0.277336	0.0792856	0.73656	0.50146	0.267205	0.0721732	0.27979	0.313955	0.335841	0.263936	0.256213	neutral
MFSD12-SLCO4A1	MFSD12	SLCO4A1	Cas9-SLCxSLC	1.01595	0.775675	0.521383	0.205134	0.511199	0.381277	0.24559	0.0492619	0.541545	0.409314	0.280819	0.0839533	0.898027	0.653623	0.401954	0.0611992	0.117921	0.122052	0.11943	0.143935	0.612567	neutral
SLC39A4-SLC4A2	SLC39A4	SLC4A2	Cas9-SLCxSLC	1.01406	0.965846	0.672113	0.254113	0.416143	0.332654	0.212478	-0.014491	0.57283	0.517882	0.383368	0.230051	0.834256	0.713568	0.471391	0.143544	0.179807	0.252278	0.200722	0.110569	0.125494	neutral
SLC30A1-SLC37A4	SLC30A1	SLC37A4	Cas9-SLCxSLC	1.01399	1.05955	1.0561	1.03941	0.567056	0.605531	0.59854	0.611718	0.402955	0.432735	0.376394	0.192216	0.815294	0.901298	0.850478	0.731917	0.198692	0.158255	0.205626	0.307494	0.165125	neutral
MFSD2B-SLC45A4	MFSD2B	SLC45A4	Cas9-SLCxSLC	1.0134	0.790748	0.339382	-0.118917	0.403071	0.292661	0.166221	-0.0119848	0.65111	0.511828	0.277336	0.0792856	0.899463	0.66752	0.319102	-0.00471513	0.113938	0.123227	0.0202795	-0.114202	0.923725	neutral
MFSD3-SLC2A6	MFSD3	SLC2A6	Cas9-SLCxSLC	1.01338	0.714433	0.230345	0.117768	0.634584	0.463561	0.232676	0.0252767	0.41782	0.262538	0.146893	-0.0791292	0.897687	0.58913	0.255113	-0.125868	0.115691	0.125302	-0.0247685	0.243636	0.677451	neutral
SLC48A1-SLC9A1	SLC48A1	SLC9A1	Cas9-SLCxSLC	1.01309	0.996935	0.91067	0.286958	0.480733	0.465688	0.416287	0.297947	0.382035	0.278387	0.239686	0.141874	0.70805	0.607107	0.531518	0.367805	0.305042	0.389828	0.379152	-0.0808472	0.077458	neutral
SLC16A3-SLC44A1	SLC16A3	SLC44A1	Cas9-SLCxSLC	1.01244	0.901513	0.82335	0.743357	0.643308	0.531423	0.424949	0.277133	0.405813	0.455696	0.444415	0.420834	0.894404	0.85015	0.744909	0.625951	0.118031	0.0513623	0.0784412	0.117406	0.890581	neutral
SLC27A1-SLC9A1	SLC27A1	SLC9A1	Cas9-SLCxSLC	1.01164	0.897118	0.873834	0.64155	0.544566	0.523213	0.489383	0.340018	0.382035	0.278387	0.239686	0.141874	0.771884	0.664631	0.604614	0.409876	0.239757	0.232487	0.26922	0.231674	0.266065	neutral
MFSD2B-SLC39A4	MFSD2B	SLC39A4	Cas9-SLCxSLC	1.01161	0.802407	0.59621	0.0730096	0.403071	0.292661	0.166221	-0.0119848	0.416143	0.332654	0.212478	-0.014491	0.664496	0.488346	0.254244	-0.0984917	0.347116	0.314061	0.341967	0.171501	0.520405	neutral
SLC35E2B-SLC43A2	SLC35E2B	SLC43A2	Cas9-SLCxSLC	1.01069	0.911095	0.704324	0.529704	0.718155	0.690233	0.561611	0.350201	0.35712	0.312643	0.271781	0.130879	0.920558	0.865907	0.708937	0.409064	0.0901275	0.0451886	-0.00461328	0.12064	0.8639	neutral
SLC16A14-SLC4A2	SLC16A14	SLC4A2	Cas9-SLCxSLC	1.00889	1.03651	0.953034	0.431931	0.322832	0.31262	0.236232	0.114866	0.57283	0.517882	0.383368	0.230051	0.740945	0.693534	0.495145	0.272901	0.267942	0.342981	0.457889	0.15903	0.0908583	neutral
MFSD3-SLC3A2	MFSD3	SLC3A2	Cas9-SLCxSLC	1.00874	0.583468	0.226093	-0.74882	0.634584	0.463561	0.232676	0.0252767	0.242646	0.0218358	-0.25976	-0.622622	0.722513	0.348428	-0.151539	-0.669361	0.286231	0.23504	0.377633	-0.0794588	0.56425	neutral
NIPAL3-SLC27A1	NIPAL3	SLC27A1	Cas9-SLCxSLC	1.00867	0.974702	1.04851	0.589171	0.354636	0.29996	0.270422	0.154598	0.544566	0.523213	0.489383	0.340018	0.744485	0.686204	0.63535	0.422599	0.264187	0.288497	0.413157	0.166572	0.183013	neutral
MFSD12-SLC16A3	MFSD12	SLC16A3	Cas9-SLCxSLC	1.00853	0.834599	0.581606	0.287564	0.511199	0.381277	0.24559	0.0492619	0.643308	0.531423	0.424949	0.277133	0.99979	0.775732	0.546084	0.254379	0.00873934	0.0588672	0.035522	0.0331852	0.873083	neutral
SLC25A19-SLC49A3	SLC25A19	SLC49A3	Cas9-SLCxSLC	1.00824	0.844707	0.354736	0.221918	0.202251	0.0604177	-0.423085	-0.815003	0.590589	0.56533	0.548049	0.490567	0.638123	0.488779	0.00050897	-0.396452	0.370121	0.355928	0.354227	0.61837	0.295316	neutral
SLC30A1-SLC52A3	SLC30A1	SLC52A3	Cas9-SLCxSLC	1.00786	1.12918	1.03614	1.12811	0.567056	0.605531	0.59854	0.611718	0.418518	0.419663	0.298823	0.236059	0.830857	0.888225	0.772908	0.775761	0.177001	0.240953	0.263237	0.352352	0.166798	neutral
SLC30A1-SLC44A1	SLC30A1	SLC44A1	Cas9-SLCxSLC	1.00743	1.08088	1.07603	1.05787	0.567056	0.605531	0.59854	0.611718	0.405813	0.455696	0.444415	0.420834	0.818152	0.924258	0.9185	0.960536	0.189276	0.156617	0.157533	0.0973366	0.325452	neutral
SLC25A29-SLC39A13	SLC25A29	SLC39A13	Cas9-SLCxSLC	1.00547	0.917632	0.715875	0.418432	0.548503	0.508771	0.402691	0.240126	0.40064	0.380268	0.359985	0.22629	0.794426	0.752071	0.638221	0.3944	0.211046	0.165561	0.0776547	0.0240323	0.699866	neutral
MFSD3-SLC66A4	MFSD3	SLC66A4	Cas9-SLCxSLC	1.00486	0.709027	0.329274	0.314701	0.634584	0.463561	0.232676	0.0252767	0.288217	0.116009	-0.0179803	-0.157149	0.768084	0.442601	0.0902404	-0.203888	0.236774	0.266426	0.239034	0.518588	0.118911	neutral
SLC25A29-SLC39A1	SLC25A29	SLC39A1	Cas9-SLCxSLC	1.00371	0.995997	0.916365	0.653149	0.548503	0.508771	0.402691	0.240126	0.539269	0.608037	0.590047	0.507394	0.933055	0.97984	0.868282	0.675504	0.0706558	0.0161569	0.0480823	-0.0223547	0.922228	neutral
NIPAL3-SLC45A4	NIPAL3	SLC45A4	Cas9-SLCxSLC	1.00348	0.834389	0.496711	0.021002	0.354636	0.29996	0.270422	0.154598	0.65111	0.511828	0.277336	0.0792856	0.851028	0.67482	0.423303	0.161867	0.152451	0.159569	0.0734086	-0.140865	0.732333	neutral
MFSD5-SLC45A1	MFSD5	SLC45A1	Cas9-SLCxSLC	1.00322	1.00453	0.85294	0.701347	0.186813	0.177785	0.0972682	0.00603758	0.509173	0.408754	0.305812	0.230391	0.541269	0.449571	0.278625	0.164412	0.461953	0.554955	0.574315	0.536935	0.0216647	neutral
SLC44A1-SLC7A2	SLC44A1	SLC7A2	Cas9-SLCxSLC	1.00269	1.02135	0.78003	0.532606	0.405813	0.455696	0.444415	0.420834	0.352361	0.261842	0.0579368	-0.182702	0.603457	0.580569	0.377897	0.166116	0.399228	0.440781	0.402134	0.36649	0.0577272	neutral
SLC25A29-SLC48A1	SLC25A29	SLC48A1	Cas9-SLCxSLC	1.00169	1.09201	1.0215	1.01039	0.548503	0.508771	0.402691	0.240126	0.480733	0.465688	0.416287	0.297947	0.874519	0.837491	0.694522	0.466057	0.12717	0.254514	0.326976	0.544333	0.0934908	neutral
MFSD2B-SLC27A2	MFSD2B	SLC27A2	Cas9-SLCxSLC	1.00098	0.718065	0.512693	0.510477	0.403071	0.292661	0.166221	-0.0119848	0.248098	0.25011	0.232054	0.155555	0.496452	0.405802	0.273819	0.0715538	0.504526	0.312263	0.238874	0.438923	0.410471	neutral
SLC25A29-SLC30A3	SLC25A29	SLC30A3	Cas9-SLCxSLC	1.00067	1.06008	0.864336	0.970312	0.548503	0.508771	0.402691	0.240126	0.820301	0.799609	0.757788	0.654582	1.21409	1.17141	1.03602	0.822692	-0.215484	-0.0958425	-0.182786	0.199468	0.850672	neutral
SLC25A29-SLC3A2	SLC25A29	SLC3A2	Cas9-SLCxSLC	0.999494	0.859408	0.479738	-0.00688242	0.548503	0.508771	0.402691	0.240126	0.242646	0.0218358	-0.25976	-0.622622	0.636432	0.393639	0.0184757	-0.454512	0.363062	0.46577	0.461263	0.44763	0.119294	neutral
MFSD2A-SLC30A1	MFSD2A	SLC30A1	Cas9-SLCxSLC	0.999471	1.01694	0.920917	0.380889	0.361687	0.237326	0.183652	0.00209943	0.567056	0.605531	0.59854	0.611718	0.774026	0.705888	0.657737	0.541801	0.225446	0.311056	0.26318	-0.160912	0.471029	neutral
SLC2A1-SLC49A3	SLC2A1	SLC49A3	Cas9-SLCxSLC	0.998152	0.491564	0.0282774	-0.616414	0.374507	0.0432519	-0.244895	-0.517729	0.590589	0.56533	0.548049	0.490567	0.810379	0.471613	0.178699	-0.0991785	0.123578	-0.0677035	-0.148654	-0.424541	0.406203	neutral
SLC25A29-SLC39A9	SLC25A29	SLC39A9	Cas9-SLCxSLC	0.997608	1.00367	0.816379	0.575349	0.548503	0.508771	0.402691	0.240126	0.494153	0.388204	0.202307	0.10408	0.88794	0.760007	0.480542	0.272189	0.109669	0.243658	0.335836	0.30316	0.308255	neutral
SLC41A1-SLC45A4	SLC41A1	SLC45A4	Cas9-SLCxSLC	0.997454	0.842314	0.495004	0.373217	0.411524	0.405038	0.33201	0.12386	0.65111	0.511828	0.277336	0.0792856	0.907916	0.779898	0.484892	0.131129	0.0895373	0.0624161	0.0101121	0.242088	0.763328	neutral
MFSD12-SLC25A48	MFSD12	SLC25A48	Cas9-SLCxSLC	0.997276	0.719358	0.609076	0.539722	0.511199	0.381277	0.24559	0.0492619	0.454934	0.408498	0.379747	0.292331	0.811416	0.652806	0.500882	0.269577	0.185861	0.0665515	0.108194	0.270145	0.633185	neutral
SLC12A8-SLC25A29	SLC12A8	SLC25A29	Cas9-SLCxSLC	0.996992	0.537206	0.194078	-0.312156	0.264214	-0.0684305	-0.190997	-0.54653	0.548503	0.508771	0.402691	0.240126	0.658001	0.303372	0.0872384	-0.37842	0.338992	0.233834	0.106839	0.0662639	0.530889	neutral
SLC2A8-SLC30A1	SLC2A8	SLC30A1	Cas9-SLCxSLC	0.995829	1.12144	1.1281	0.706995	0.393439	0.366466	0.319205	0.238495	0.567056	0.605531	0.59854	0.611718	0.805778	0.835029	0.793289	0.778197	0.190051	0.286408	0.334807	-0.0712014	0.226667	neutral
MFSD2B-SLC35D1	MFSD2B	SLC35D1	Cas9-SLCxSLC	0.995407	0.84658	0.619881	0.530324	0.403071	0.292661	0.166221	-0.0119848	0.180683	0.0681193	0.0416942	-0.0144881	0.429037	0.223811	0.0834599	-0.0984888	0.56637	0.622768	0.536422	0.628812	0.0986063	neutral
SLC39A1-SLCO4A1	SLC39A1	SLCO4A1	Cas9-SLCxSLC	0.993971	1.04886	0.871314	0.593052	0.539269	0.608037	0.590047	0.507394	0.541545	0.409314	0.280819	0.0839533	0.926096	0.880383	0.74641	0.519332	0.0678749	0.16848	0.124904	0.0737203	0.294254	neutral
MFSD2B-SLC48A1	MFSD2B	SLC48A1	Cas9-SLCxSLC	0.993818	1.03877	0.739418	0.907666	0.403071	0.292661	0.166221	-0.0119848	0.480733	0.465688	0.416287	0.297947	0.729086	0.62138	0.458052	0.213946	0.264732	0.417387	0.281366	0.69372	0.244817	neutral
SLC39A13-SLC4A11	SLC39A13	SLC4A11	Cas9-SLCxSLC	0.993033	1.02061	0.89737	0.779025	0.40064	0.380268	0.359985	0.22629	0.40775	0.419699	0.338403	0.341975	0.653673	0.662999	0.573933	0.496249	0.339359	0.357609	0.323438	0.282776	0.0626276	neutral
SLC52A3-SLCO4A1	SLC52A3	SLCO4A1	Cas9-SLCxSLC	0.992472	0.957168	0.727834	0.483245	0.418518	0.419663	0.298823	0.236059	0.541545	0.409314	0.280819	0.0839533	0.805346	0.692008	0.455187	0.247997	0.187126	0.26516	0.272647	0.235249	0.190264	neutral
SLC30A1-SLC35B2	SLC30A1	SLC35B2	Cas9-SLCxSLC	0.99228	0.791001	0.559088	0.120191	0.567056	0.605531	0.59854	0.611718	0.0970008	-0.157499	-0.32602	-0.451619	0.50934	0.311063	0.148065	0.0880828	0.48294	0.479938	0.411023	0.0321081	0.0820208	neutral
MFSD2A-SLC37A1	MFSD2A	SLC37A1	Cas9-SLCxSLC	0.992125	0.641748	0.536676	0.508269	0.361687	0.237326	0.183652	0.00209943	0.382931	0.258485	0.158198	-0.0451585	0.589901	0.358842	0.217395	-0.115075	0.402224	0.282906	0.319281	0.623344	0.223694	neutral
SLC16A10-SLC30A3	SLC16A10	SLC30A3	Cas9-SLCxSLC	0.991965	0.822494	0.699181	0.739641	0.205842	0.129506	0.0515563	0.0392992	0.820301	0.799609	0.757788	0.654582	0.871425	0.792146	0.684889	0.621865	0.215651	0.0770065	0.0654705	0.147911	0.88768	neutral
SLC25A11-SLC39A13	SLC25A11	SLC39A13	Cas9-SLCxSLC	0.991724	0.864071	0.525781	-0.0683908	0.253261	0.0957032	-0.133773	-0.453085	0.40064	0.380268	0.359985	0.22629	0.499184	0.339003	0.101756	-0.298811	0.49254	0.525068	0.424025	0.23042	0.0929429	neutral
SLC35E2B-SLC37A2	SLC35E2B	SLC37A2	Cas9-SLCxSLC	0.991708	0.751491	0.618267	0.376551	0.718155	0.690233	0.561611	0.350201	0.386371	0.290569	0.213317	0.147004	0.949808	0.843833	0.650473	0.425189	0.0418995	-0.0923422	-0.0322063	-0.0486386	0.802208	neutral
MFSD3-SLC5A6	MFSD3	SLC5A6	Cas9-SLCxSLC	0.991484	0.819843	0.449918	0.136062	0.634584	0.463561	0.232676	0.0252767	0.315771	0.292696	0.296447	0.282099	0.795638	0.619288	0.404668	0.235359	0.195846	0.200555	0.0452499	-0.0992972	0.788072	neutral
SLC12A7-SLC4A2	SLC12A7	SLC4A2	Cas9-SLCxSLC	0.990558	0.85443	0.510039	0.0626887	0.47429	0.387284	0.248531	0.0284807	0.57283	0.517882	0.383368	0.230051	0.892403	0.768198	0.507444	0.186516	0.0981556	0.0862317	0.00259527	-0.123827	0.966508	neutral
NIPA2-SLC35E2B	NIPA2	SLC35E2B	Cas9-SLCxSLC	0.988963	0.877073	0.850139	0.596992	0.194814	0.120986	0.0878693	-0.0690684	0.718155	0.690233	0.561611	0.350201	0.758251	0.67425	0.525026	0.209117	0.230712	0.202822	0.325113	0.387876	0.348837	neutral
SLC39A13-SLC4A2	SLC39A13	SLC4A2	Cas9-SLCxSLC	0.988314	0.944313	0.734248	0.322714	0.40064	0.380268	0.359985	0.22629	0.57283	0.517882	0.383368	0.230051	0.818753	0.761181	0.618898	0.384325	0.169561	0.183131	0.11535	-0.0616112	0.633185	neutral
SLC27A1-SLC30A1	SLC27A1	SLC30A1	Cas9-SLCxSLC	0.988258	1.13493	1.11839	1.03494	0.544566	0.523213	0.489383	0.340018	0.567056	0.605531	0.59854	0.611718	0.956905	0.991775	0.963468	0.87972	0.0313531	0.143157	0.15492	0.155224	0.588092	neutral
SLC12A9-SLC39A1	SLC12A9	SLC39A1	Cas9-SLCxSLC	0.988255	0.823545	0.948066	0.420465	0.197763	0.0767663	0.0111306	-0.172797	0.539269	0.608037	0.590047	0.507394	0.582315	0.547835	0.476722	0.262581	0.40594	0.27571	0.471344	0.157884	0.333904	neutral
SLC49A3-SLC4A11	SLC49A3	SLC4A11	Cas9-SLCxSLC	0.987925	1.22099	1.08695	1.37146	0.590589	0.56533	0.548049	0.490567	0.40775	0.419699	0.338403	0.341975	0.843623	0.848061	0.761997	0.760526	0.0599149	0.237767	0.258012	0.610937	0.241547	neutral
SLC16A3-SLC45A4	SLC16A3	SLC45A4	Cas9-SLCxSLC	0.987831	0.695431	0.45168	0.00858146	0.643308	0.531423	0.424949	0.277133	0.65111	0.511828	0.277336	0.0792856	1.1397	0.906283	0.577831	0.284403	-0.15187	-0.210852	-0.126151	-0.275821	0.388669	neutral
SLC29A4-SLC45A1	SLC29A4	SLC45A1	Cas9-SLCxSLC	0.9877	0.761372	0.294967	0.155422	0.371677	0.101703	-0.166212	-0.571876	0.509173	0.408754	0.305812	0.230391	0.726132	0.373488	0.0151448	-0.413502	0.262678	0.397819	0.289833	0.568924	0.104043	neutral
SLC16A3-SLC30A1	SLC16A3	SLC30A1	Cas9-SLCxSLC	0.987118	1.01307	0.875088	0.659802	0.643308	0.531423	0.424949	0.277133	0.567056	0.605531	0.59854	0.611718	1.05565	0.999986	0.899034	0.816835	-0.0685292	0.0130858	-0.0239464	-0.157032	0.911566	neutral
SLC2A6-SLC49A3	SLC2A6	SLC49A3	Cas9-SLCxSLC	0.986902	0.718581	0.729085	-0.0654762	0.41782	0.262538	0.146893	-0.0791292	0.590589	0.56533	0.548049	0.490567	0.853692	0.6909	0.570486	0.339422	0.13321	0.0276811	0.158598	-0.404898	0.980343	neutral
ANKH-SLC48A1	ANKH	SLC48A1	Cas9-SLCxSLC	0.9869	0.864208	0.791925	0.334749	0.34259	0.355218	0.3099	0.199452	0.480733	0.465688	0.416287	0.297947	0.668605	0.683938	0.601732	0.425383	0.318295	0.180271	0.190194	-0.0906339	0.765613	neutral
SLC27A1-SLCO3A1	SLC27A1	SLCO3A1	Cas9-SLCxSLC	0.98565	0.780922	0.59749	0.378277	0.544566	0.523213	0.489383	0.340018	0.377848	0.282904	0.133396	0.015638	0.767697	0.669149	0.498324	0.28364	0.217953	0.111774	0.0991662	0.094637	0.706178	neutral
SLC22A23-SLC39A3	SLC22A23	SLC39A3	Cas9-SLCxSLC	0.985382	0.937091	0.875025	0.65226	0.355434	0.398767	0.328455	0.114723	0.397987	0.378826	0.271754	0.147019	0.598704	0.640625	0.475754	0.189726	0.386678	0.296467	0.399271	0.462534	0.222064	neutral
SLC12A7-SLC52A3	SLC12A7	SLC52A3	Cas9-SLCxSLC	0.984564	0.893788	0.705171	0.741563	0.47429	0.387284	0.248531	0.0284807	0.418518	0.419663	0.298823	0.236059	0.738091	0.669978	0.422899	0.192524	0.246473	0.22381	0.282272	0.549039	0.179923	neutral
SLC29A4-SLC41A3	SLC29A4	SLC41A3	Cas9-SLCxSLC	0.98422	0.623536	0.274688	-0.0695107	0.371677	0.101703	-0.166212	-0.571876	0.275594	0.217319	0.137014	-0.0684258	0.492554	0.182053	-0.153653	-0.712318	0.491667	0.441483	0.428341	0.642807	0.056319	neutral
SLC27A3-SLC35E2B	SLC27A3	SLC35E2B	Cas9-SLCxSLC	0.984086	0.792161	0.814592	0.663942	0.301284	0.19984	0.152937	0.00441479	0.718155	0.690233	0.561611	0.350201	0.864722	0.753104	0.590093	0.2826	0.119364	0.0390569	0.224499	0.381342	0.522407	neutral
SLC45A1-SLC52A3	SLC45A1	SLC52A3	Cas9-SLCxSLC	0.983772	0.804979	0.598723	0.196876	0.509173	0.408754	0.305812	0.230391	0.418518	0.419663	0.298823	0.236059	0.772974	0.691448	0.48018	0.394434	0.210798	0.113531	0.118543	-0.197558	0.869526	neutral
MFSD12-SLC22A23	MFSD12	SLC22A23	Cas9-SLCxSLC	0.982513	0.914459	0.872306	0.256471	0.511199	0.381277	0.24559	0.0492619	0.355434	0.398767	0.328455	0.114723	0.711916	0.643076	0.44959	0.0919693	0.270597	0.271383	0.422716	0.164502	0.145189	neutral
SLC25A46-SLC39A13	SLC25A46	SLC39A13	Cas9-SLCxSLC	0.982242	0.862471	0.745686	1.16273	0.233351	0.211223	0.119442	-0.0558524	0.40064	0.380268	0.359985	0.22629	0.479274	0.454523	0.354972	0.0984217	0.502968	0.407949	0.390715	1.06431	0.205794	neutral
SLC19A1-SLC35C1	SLC19A1	SLC35C1	Cas9-SLCxSLC	0.982088	0.685101	0.54711	0.505876	0.391421	0.332165	0.244927	0.040925	0.289826	0.201908	0.138375	-0.0159445	0.52653	0.397105	0.258846	-0.0470355	0.4218	0.265473	0.244271	0.375969	0.139667	neutral
SLC16A3-SLC4A2	SLC16A3	SLC4A2	Cas9-SLCxSLC	0.981835	0.831789	0.452614	0.295146	0.643308	0.531423	0.424949	0.277133	0.57283	0.517882	0.383368	0.230051	1.06142	0.912337	0.683862	0.435168	-0.0795865	-0.0805481	-0.231248	-0.140022	0.611128	neutral
SLC27A5-SLC29A4	SLC27A5	SLC29A4	Cas9-SLCxSLC	0.981719	0.513058	-0.334987	-0.602926	0.273785	0.113731	-0.0816412	-0.355169	0.371677	0.101703	-0.166212	-0.571876	0.490744	0.0784648	-0.372308	-0.999061	0.490974	0.434593	0.037321	0.396135	0.615915	neutral
MFSD2B-SLC4A2	MFSD2B	SLC4A2	Cas9-SLCxSLC	0.981316	0.793206	0.618017	0.511334	0.403071	0.292661	0.166221	-0.0119848	0.57283	0.517882	0.383368	0.230051	0.821184	0.673574	0.425134	0.14605	0.160132	0.119632	0.192883	0.365283	0.376478	neutral
SLC22A23-SLC66A2	SLC22A23	SLC66A2	Cas9-SLCxSLC	0.980996	1.18247	1.05188	0.970868	0.355434	0.398767	0.328455	0.114723	0.553162	0.65092	0.60043	0.423906	0.753879	0.912719	0.80443	0.466613	0.227117	0.269751	0.247454	0.504256	0.0522128	neutral
SLC2A1-SLC8B1	SLC2A1	SLC8B1	Cas9-SLCxSLC	0.980548	0.584132	0.249266	-0.21717	0.374507	0.0432519	-0.244895	-0.517729	0.348839	0.264067	0.232781	0.0609023	0.568629	0.17035	-0.136569	-0.528843	0.411919	0.413782	0.385835	0.311673	0.0209142	neutral
SLC36A1-SLC39A4	SLC36A1	SLC39A4	Cas9-SLCxSLC	0.979858	0.918316	0.681695	0.480736	0.51516	0.539948	0.481808	0.329301	0.416143	0.332654	0.212478	-0.014491	0.776585	0.735634	0.569831	0.242794	0.203273	0.182682	0.111864	0.237942	0.319528	neutral
SLC36A1-SLC39A3	SLC36A1	SLC39A3	Cas9-SLCxSLC	0.978053	1.00232	0.962897	0.647359	0.51516	0.539948	0.481808	0.329301	0.397987	0.378826	0.271754	0.147019	0.75843	0.781805	0.629107	0.404303	0.219624	0.220513	0.33379	0.243056	0.0788196	neutral
LETM1-SLC39A1	LETM1	SLC39A1	Cas9-SLCxSLC	0.977606	-1.53381	-3.04054	-4.04636	0.262486	-2.27861	-3.85485	-4.65006	0.539269	0.608037	0.590047	0.507394	0.647038	-1.80754	-3.38926	-4.21468	0.330569	0.273732	0.435558	-0.210594	0.450211	neutral
SLC25A10-SLC35E2B	SLC25A10	SLC35E2B	Cas9-SLCxSLC	0.977019	0.6973	0.348851	-0.26322	0.242466	0.0573167	-0.160631	-0.503134	0.718155	0.690233	0.561611	0.350201	0.805904	0.610581	0.276526	-0.224948	0.171116	0.0867191	0.0723249	-0.0382719	0.759511	neutral
SLC12A7-SLC16A3	SLC12A7	SLC16A3	Cas9-SLCxSLC	0.976632	0.978024	0.785819	0.549214	0.47429	0.387284	0.248531	0.0284807	0.643308	0.531423	0.424949	0.277133	0.962881	0.781739	0.549025	0.233598	0.0137517	0.196285	0.236794	0.315616	0.18663	neutral
SLC30A1-SLC38A10	SLC30A1	SLC38A10	Cas9-SLCxSLC	0.976585	0.799888	0.62	0.441694	0.567056	0.605531	0.59854	0.611718	0.0416155	-0.252088	-0.457904	-0.749855	0.453954	0.216474	0.0161808	-0.210154	0.522631	0.583414	0.60382	0.651848	0.00387774	neutral
SLC39A3-SLC9A1	SLC39A3	SLC9A1	Cas9-SLCxSLC	0.976474	0.755623	0.723519	0.436291	0.397987	0.378826	0.271754	0.147019	0.382035	0.278387	0.239686	0.141874	0.625305	0.520244	0.386985	0.216877	0.351169	0.235378	0.336534	0.219415	0.0779051	neutral
MFSD12-SLC39A1	MFSD12	SLC39A1	Cas9-SLCxSLC	0.975705	1.09741	1.02206	0.870594	0.511199	0.381277	0.24559	0.0492619	0.539269	0.608037	0.590047	0.507394	0.895751	0.852345	0.711182	0.48464	0.0799539	0.245069	0.31088	0.385954	0.0801971	neutral
SLC12A7-SLCO4A1	SLC12A7	SLCO4A1	Cas9-SLCxSLC	0.975294	0.746491	0.493977	0.129874	0.47429	0.387284	0.248531	0.0284807	0.541545	0.409314	0.280819	0.0839533	0.861117	0.65963	0.404894	0.040418	0.114177	0.0868604	0.0890832	0.0894563	0.786706	neutral
SLC45A3-SLC9A7	SLC45A3	SLC9A7	Cas9-SLCxSLC	0.974455	0.565404	0.48042	0.339601	0.379821	0.144266	-0.0220214	-0.264307	0.208725	0.195988	0.163126	0.0201801	0.433829	0.203285	0.0166497	-0.316143	0.540626	0.362119	0.46377	0.655744	0.0188832	neutral
MFSD10-SLC45A4	MFSD10	SLC45A4	Cas9-SLCxSLC	0.974412	0.687209	0.291234	-0.243698	0.369283	0.2192	0.0652471	-0.123826	0.65111	0.511828	0.277336	0.0792856	0.865676	0.59406	0.218128	-0.116557	0.108737	0.0931489	0.0731059	-0.127141	0.906023	neutral
SLC29A3-SLC4A11	SLC29A3	SLC4A11	Cas9-SLCxSLC	0.973764	0.843727	0.751827	0.118574	0.416627	0.244871	0.149555	-0.0175808	0.40775	0.419699	0.338403	0.341975	0.66966	0.527601	0.363502	0.252378	0.304103	0.316125	0.388325	-0.133804	0.226911	neutral
SLC36A1-SLC49A3	SLC36A1	SLC49A3	Cas9-SLCxSLC	0.973693	0.878808	0.736269	0.133928	0.51516	0.539948	0.481808	0.329301	0.590589	0.56533	0.548049	0.490567	0.951032	0.968309	0.905402	0.747851	-0.0358057	-0.179104	-0.16311	-0.524652	0.141545	neutral
MFSD3-SLC7A11	MFSD3	SLC7A11	Cas9-SLCxSLC	0.973548	0.857485	0.717477	0.188866	0.634584	0.463561	0.232676	0.0252767	0.293555	0.276214	0.276166	0.16896	0.773422	0.602806	0.384386	0.12222	0.200126	0.254679	0.333091	0.0666454	0.445792	neutral
SLC30A1-SLC35C2	SLC30A1	SLC35C2	Cas9-SLCxSLC	0.973351	0.766165	0.589865	0.408623	0.567056	0.605531	0.59854	0.611718	0.221653	0.0653963	-0.0832405	-0.208487	0.633991	0.533959	0.390844	0.331215	0.33936	0.232206	0.199021	0.0774083	0.350627	neutral
SLC19A1-SLC4A2	SLC19A1	SLC4A2	Cas9-SLCxSLC	0.97319	0.92594	0.735592	0.650053	0.391421	0.332165	0.244927	0.040925	0.57283	0.517882	0.383368	0.230051	0.809534	0.713079	0.50384	0.19896	0.163656	0.212861	0.231752	0.451093	0.178972	neutral
SLC19A1-SLC66A2	SLC19A1	SLC66A2	Cas9-SLCxSLC	0.972632	0.984404	0.653351	0.687801	0.391421	0.332165	0.244927	0.040925	0.553162	0.65092	0.60043	0.423906	0.789866	0.846117	0.720902	0.392815	0.182767	0.138287	-0.0675515	0.294986	0.772291	neutral
LETM1-SLCO3A1	LETM1	SLCO3A1	Cas9-SLCxSLC	0.972596	-1.86558	-3.59367	-5.36727	0.262486	-2.27861	-3.85485	-4.65006	0.377848	0.282904	0.133396	0.015638	0.485617	-2.13267	-3.84591	-4.70644	0.486979	0.267097	0.289638	-0.60574	0.841624	neutral
MFSD2B-SLC35E2B	MFSD2B	SLC35E2B	Cas9-SLCxSLC	0.972415	0.848966	0.658957	0.105705	0.403071	0.292661	0.166221	-0.0119848	0.718155	0.690233	0.561611	0.350201	0.966508	0.845925	0.603377	0.266201	0.00590635	0.00304171	0.0555802	-0.160495	0.973854	neutral
SLC16A3-SLC39A1	SLC16A3	SLC39A1	Cas9-SLCxSLC	0.972385	0.987902	0.804403	0.605432	0.643308	0.531423	0.424949	0.277133	0.539269	0.608037	0.590047	0.507394	1.02786	1.00249	0.890541	0.712511	-0.0554753	-0.01459	-0.0861375	-0.107079	0.825457	neutral
SLC25A48-SLC49A3	SLC25A48	SLC49A3	Cas9-SLCxSLC	0.972086	0.859747	0.700857	0.274635	0.454934	0.408498	0.379747	0.292331	0.590589	0.56533	0.548049	0.490567	0.890806	0.836859	0.80334	0.710882	0.080734	0.044772	-0.0613156	-0.357224	0.718972	neutral
SLC16A14-SLC45A4	SLC16A14	SLC45A4	Cas9-SLCxSLC	0.971583	0.751035	0.473445	0.115552	0.322832	0.31262	0.236232	0.114866	0.65111	0.511828	0.277336	0.0792856	0.819225	0.68748	0.389113	0.122136	0.152358	0.0635546	0.0843319	-0.00658451	0.816818	neutral
SLC25A29-SLC66A2	SLC25A29	SLC66A2	Cas9-SLCxSLC	0.971348	1.0365	0.87175	0.735481	0.548503	0.508771	0.402691	0.240126	0.553162	0.65092	0.60043	0.423906	0.946948	1.02272	0.878666	0.592015	0.0243999	0.0137755	-0.00691647	0.143465	0.8927	neutral
SLC25A53-SLC35E4	SLC25A53	SLC35E4	Cas9-SLCxSLC	0.971002	0.628919	0.417144	0.66311	0.190314	0.234307	0.221066	0.177139	0.368614	0.0724936	-0.0773863	-0.346707	0.404211	0.169832	0.0192245	-0.241584	0.566792	0.459087	0.397919	0.904695	0.0126943	neutral
SLC45A1-SLCO3A1	SLC45A1	SLCO3A1	Cas9-SLCxSLC	0.970902	0.78419	0.456658	0.154967	0.509173	0.408754	0.305812	0.230391	0.377848	0.282904	0.133396	0.015638	0.732303	0.55469	0.314753	0.174013	0.238599	0.2295	0.141905	-0.0190461	0.615915	neutral
SLC16A10-SLC35E2B	SLC16A10	SLC35E2B	Cas9-SLCxSLC	0.970744	0.880083	0.715226	0.635142	0.205842	0.129506	0.0515563	0.0392992	0.718155	0.690233	0.561611	0.350201	0.769279	0.682771	0.488713	0.317485	0.201465	0.197312	0.226514	0.317658	0.362028	neutral
SLC25A29-SLC25A51	SLC25A29	SLC25A51	Cas9-SLCxSLC	0.970737	0.776361	0.28672	-0.0967257	0.548503	0.508771	0.402691	0.240126	0.273624	0.015301	-0.384788	-0.883729	0.66741	0.387104	-0.106553	-0.71562	0.303326	0.389257	0.393272	0.618894	0.0516015	neutral
SLC29A4-SLC49A3	SLC29A4	SLC49A3	Cas9-SLCxSLC	0.970283	0.533835	0.168277	-0.538095	0.371677	0.101703	-0.166212	-0.571876	0.590589	0.56533	0.548049	0.490567	0.807549	0.530064	0.257382	-0.153326	0.162734	-0.0459196	-0.0304903	-0.229516	0.791848	neutral
SLC35E4-SLC49A3	SLC35E4	SLC49A3	Cas9-SLCxSLC	0.970255	0.669812	0.467388	0.469545	0.368614	0.0724936	-0.0773863	-0.346707	0.590589	0.56533	0.548049	0.490567	0.804486	0.500855	0.346207	0.0718433	0.102225	0.0635337	0.103879	0.440537	0.406203	neutral
SLC39A1-SLC39A3	SLC39A1	SLC39A3	Cas9-SLCxSLC	0.97013	0.999964	0.942994	0.674733	0.539269	0.608037	0.590047	0.507394	0.397987	0.378826	0.271754	0.147019	0.782539	0.849894	0.737346	0.582397	0.187591	0.15007	0.205648	0.0923357	0.391659	neutral
SLC45A3-SLC49A3	SLC45A3	SLC49A3	Cas9-SLCxSLC	0.970065	0.809681	0.523278	0.665004	0.379821	0.144266	-0.0220214	-0.264307	0.590589	0.56533	0.548049	0.490567	0.815693	0.572627	0.401572	0.154244	0.0454387	0.115526	0.0910504	0.574942	0.391659	neutral
SLC12A7-SLC25A39	SLC12A7	SLC25A39	Cas9-SLCxSLC	0.969566	0.881228	0.791517	0.900152	0.47429	0.387284	0.248531	0.0284807	0.327983	0.26935	0.184377	0.195364	0.647556	0.519666	0.308453	0.151829	0.32201	0.361562	0.483064	0.748323	0.00644029	neutral
MFSD2B-SLC2A6	MFSD2B	SLC2A6	Cas9-SLCxSLC	0.969367	0.768391	0.266571	-0.170457	0.403071	0.292661	0.166221	-0.0119848	0.41782	0.262538	0.146893	-0.0791292	0.666174	0.41823	0.188658	-0.16313	0.303193	0.350161	0.0779129	-0.0468355	0.69664	neutral
SLC45A4-SLC8B1	SLC45A4	SLC8B1	Cas9-SLCxSLC	0.968622	0.817192	0.596893	0.164481	0.65111	0.511828	0.277336	0.0792856	0.348839	0.264067	0.232781	0.0609023	0.845231	0.638927	0.385662	0.0681719	0.123391	0.178266	0.211231	0.0963087	0.340978	neutral
CLN3-SLC30A3	CLN3	SLC30A3	Cas9-SLCxSLC	0.968606	0.79892	0.679367	0.439273	0.150625	-0.0489809	-0.121822	-0.254171	0.820301	0.799609	0.757788	0.654582	0.816209	0.613659	0.511511	0.328395	0.22482	0.192843	0.140137	0.115586	0.533317	neutral
SLC12A7-SLC25A11	SLC12A7	SLC25A11	Cas9-SLCxSLC	0.968461	0.856827	0.46547	-0.646407	0.47429	0.387284	0.248531	0.0284807	0.253261	0.0957032	-0.133773	-0.453085	0.572833	0.346019	-0.00969788	-0.49662	0.395627	0.510807	0.475168	-0.149786	0.244543	neutral
SLC16A3-SLC25A29	SLC16A3	SLC25A29	Cas9-SLCxSLC	0.968258	0.894334	0.694952	0.40439	0.643308	0.531423	0.424949	0.277133	0.548503	0.508771	0.402691	0.240126	1.03709	0.903226	0.703185	0.445243	-0.0688359	-0.00889148	-0.00823343	-0.0408531	0.95834	neutral
NIPAL3-SLC39A13	NIPAL3	SLC39A13	Cas9-SLCxSLC	0.966915	0.909646	1.0231	0.951296	0.354636	0.29996	0.270422	0.154598	0.40064	0.380268	0.359985	0.22629	0.600559	0.54326	0.505951	0.308872	0.366357	0.366387	0.517152	0.642424	0.00791215	neutral
SLC27A1-SLC39A1	SLC27A1	SLC39A1	Cas9-SLCxSLC	0.966843	0.845112	0.704482	0.215796	0.544566	0.523213	0.489383	0.340018	0.539269	0.608037	0.590047	0.507394	0.929118	0.994281	0.954975	0.775396	0.0377247	-0.149169	-0.250492	-0.5596	0.406203	neutral
SLC30A1-SLC35F6	SLC30A1	SLC35F6	Cas9-SLCxSLC	0.966644	0.89291	0.789474	0.58841	0.567056	0.605531	0.59854	0.611718	0.353518	0.335061	0.289557	0.300451	0.765857	0.803623	0.763642	0.840153	0.200787	0.0892871	0.025832	-0.251743	0.982661	neutral
SLC35E4-SLC39A1	SLC35E4	SLC39A1	Cas9-SLCxSLC	0.966603	0.824993	0.676914	0.435643	0.368614	0.0724936	-0.0773863	-0.346707	0.539269	0.608037	0.590047	0.507394	0.753166	0.543562	0.388205	0.0886708	0.213437	0.281431	0.288709	0.346972	0.369299	neutral
MFSD3-SLC15A4	MFSD3	SLC15A4	Cas9-SLCxSLC	0.966148	0.680552	0.461536	0.332368	0.634584	0.463561	0.232676	0.0252767	0.298264	0.229323	0.183809	0.101431	0.778131	0.555915	0.29203	0.0546922	0.195957	0.144069	0.175768	0.283558	0.584026	neutral
SLC29A4-SLC2A8	SLC29A4	SLC2A8	Cas9-SLCxSLC	0.965478	0.732973	0.49372	0.116102	0.371677	0.101703	-0.166212	-0.571876	0.393439	0.366466	0.319205	0.238495	0.610399	0.331201	0.0285374	-0.405397	0.355079	0.401772	0.465183	0.5215	0.0127772	neutral
SLC48A1-SLC4A11	SLC48A1	SLC4A11	Cas9-SLCxSLC	0.965379	1.01892	1.0744	0.829118	0.480733	0.465688	0.416287	0.297947	0.40775	0.419699	0.338403	0.341975	0.733766	0.748419	0.630234	0.567906	0.231613	0.270499	0.444169	0.261212	0.0529192	neutral
MFSD9-SLC30A1	MFSD9	SLC30A1	Cas9-SLCxSLC	0.964795	0.972995	1.03447	1.3186	0.0813495	0.0375115	0.0227532	-0.0317389	0.567056	0.605531	0.59854	0.611718	0.493688	0.506074	0.496838	0.507963	0.471107	0.466921	0.537634	0.810633	0.00270113	neutral
SLC2A8-SLC39A1	SLC2A8	SLC39A1	Cas9-SLCxSLC	0.964732	1.06935	1.05495	0.730075	0.393439	0.366466	0.319205	0.238495	0.539269	0.608037	0.590047	0.507394	0.777991	0.837535	0.784796	0.673873	0.186741	0.231815	0.270155	0.0562021	0.2639	neutral
ANKH-SLC39A1	ANKH	SLC39A1	Cas9-SLCxSLC	0.964308	0.968032	0.799704	0.287043	0.34259	0.355218	0.3099	0.199452	0.539269	0.608037	0.590047	0.507394	0.727141	0.826287	0.775491	0.63483	0.237167	0.141745	0.0242128	-0.347787	0.987696	neutral
SLC30A1-SLC4A11	SLC30A1	SLC4A11	Cas9-SLCxSLC	0.963699	1.09339	0.863514	0.847569	0.567056	0.605531	0.59854	0.611718	0.40775	0.419699	0.338403	0.341975	0.820089	0.888262	0.812488	0.881677	0.14361	0.205128	0.0510263	-0.0341074	0.617356	neutral
SLC4A2-SLC52A3	SLC4A2	SLC52A3	Cas9-SLCxSLC	0.963246	0.869113	0.667236	0.405704	0.57283	0.517882	0.383368	0.230051	0.418518	0.419663	0.298823	0.236059	0.836631	0.800576	0.557736	0.394094	0.126614	0.0685366	0.1095	0.0116099	0.692885	neutral
MFSD3-SLC19A1	MFSD3	SLC19A1	Cas9-SLCxSLC	0.962569	0.623549	0.432657	-0.199021	0.634584	0.463561	0.232676	0.0252767	0.391421	0.332165	0.244927	0.040925	0.871288	0.658757	0.353148	-0.00581427	0.0912814	-0.0352082	0.0795095	-0.193207	0.935805	neutral
SLC45A4-SLC52A2	SLC45A4	SLC52A2	Cas9-SLCxSLC	0.962262	0.754876	0.382749	0.200211	0.65111	0.511828	0.277336	0.0792856	0.348105	0.209039	0.0314142	-0.351224	0.844497	0.583899	0.184296	-0.343955	0.117765	0.170978	0.198453	0.544166	0.182472	neutral
SLC37A1-SLC45A1	SLC37A1	SLC45A1	Cas9-SLCxSLC	0.962228	0.70972	0.435663	-0.0620444	0.382931	0.258485	0.158198	-0.0451585	0.509173	0.408754	0.305812	0.230391	0.737387	0.53027	0.339554	0.113216	0.224841	0.17945	0.0961086	-0.175261	0.814316	neutral
SLC35E2B-SLC6A9	SLC35E2B	SLC6A9	Cas9-SLCxSLC	0.961822	0.729636	0.548947	0.159745	0.718155	0.690233	0.561611	0.350201	0.178897	0.0503316	-0.0217106	-0.102971	0.742334	0.603596	0.415446	0.175215	0.219487	0.12604	0.133501	-0.0154701	0.689858	neutral
SLC17A9-SLC39A13	SLC17A9	SLC39A13	Cas9-SLCxSLC	0.961707	0.93401	0.790062	0.178567	0.387826	0.304071	0.18219	0.014817	0.40064	0.380268	0.359985	0.22629	0.633749	0.54737	0.41772	0.169091	0.327958	0.38664	0.372342	0.0094756	0.113473	neutral
SLC30A3-UCP2	SLC30A3	UCP2	Cas9-SLCxSLC	0.960936	0.923763	0.829676	0.932373	0.820301	0.799609	0.757788	0.654582	0.225043	0.150292	0.128281	0.0701686	0.890626	0.812932	0.761614	0.652734	0.201208	0.232655	0.181467	0.379336	0.345785	neutral
NIPAL1-SLC35E2B	NIPAL1	SLC35E2B	Cas9-SLCxSLC	0.960751	0.971674	0.823322	0.749705	0.274445	0.260325	0.227972	0.0833987	0.718155	0.690233	0.561611	0.350201	0.837883	0.813589	0.665129	0.361584	0.122868	0.158084	0.158193	0.388121	0.231865	neutral
SLC35E4-SLC48A1	SLC35E4	SLC48A1	Cas9-SLCxSLC	0.960712	0.733249	0.621014	0.376505	0.368614	0.0724936	-0.0773863	-0.346707	0.480733	0.465688	0.416287	0.297947	0.69463	0.401213	0.214445	-0.120776	0.266082	0.332035	0.406569	0.497281	0.068827	neutral
ANKH-SLC52A3	ANKH	SLC52A3	Cas9-SLCxSLC	0.960574	1.00671	0.879668	0.533821	0.34259	0.355218	0.3099	0.199452	0.418518	0.419663	0.298823	0.236059	0.606391	0.637912	0.484268	0.363495	0.354184	0.368802	0.3954	0.170326	0.0723005	neutral
MFSD10-MFSD12	MFSD10	MFSD12	Cas9-SLCxSLC	0.960217	0.813701	0.565856	0.216239	0.369283	0.2192	0.0652471	-0.123826	0.511199	0.381277	0.24559	0.0492619	0.725765	0.463508	0.186382	-0.146581	0.234452	0.350192	0.379474	0.36282	0.0183393	neutral
SLC25A1-SLC4A2	SLC25A1	SLC4A2	Cas9-SLCxSLC	0.959972	0.89426	0.979924	0.777217	0.392304	0.395024	0.525201	0.769093	0.57283	0.517882	0.383368	0.230051	0.810417	0.775937	0.784113	0.927128	0.149555	0.118323	0.19581	-0.149911	0.67314	neutral
SLC30A1-SLC9A6	SLC30A1	SLC9A6	Cas9-SLCxSLC	0.959895	1.02261	0.918565	0.961156	0.567056	0.605531	0.59854	0.611718	0.181307	0.199903	0.208036	0.122984	0.593646	0.668465	0.682121	0.662686	0.366249	0.354149	0.236444	0.29847	0.0982407	neutral
SLC39A9-SLC45A1	SLC39A9	SLC45A1	Cas9-SLCxSLC	0.959785	0.949122	0.668356	0.289182	0.494153	0.388204	0.202307	0.10408	0.509173	0.408754	0.305812	0.230391	0.848609	0.65999	0.383664	0.262454	0.111176	0.289132	0.284693	0.0267279	0.589408	neutral
SLC9A1-SLC66A2	SLC9A1	SLC66A2	Cas9-SLCxSLC	0.959286	0.926323	0.891883	0.940884	0.382035	0.278387	0.239686	0.141874	0.553162	0.65092	0.60043	0.423906	0.78048	0.792339	0.715661	0.493764	0.178806	0.133984	0.176222	0.44712	0.169198	neutral
MFSD10-SLC36A1	MFSD10	SLC36A1	Cas9-SLCxSLC	0.958529	0.875144	0.618166	-0.109896	0.369283	0.2192	0.0652471	-0.123826	0.51516	0.539948	0.481808	0.329301	0.729726	0.622179	0.4226	0.133458	0.228803	0.252965	0.195567	-0.243355	0.615426	neutral
SLC25A25-SLC25A29	SLC25A25	SLC25A29	Cas9-SLCxSLC	0.958517	0.794253	0.639401	-0.48047	0.17774	-0.0347858	-0.20433	-0.384779	0.548503	0.508771	0.402691	0.240126	0.571527	0.337017	0.0739062	-0.216669	0.386991	0.457236	0.565495	-0.263801	0.314125	neutral
SLC31A2-SLC35E2B	SLC31A2	SLC35E2B	Cas9-SLCxSLC	0.958136	0.849164	0.674166	0.422992	0.323701	0.325285	0.326993	0.236447	0.718155	0.690233	0.561611	0.350201	0.887139	0.87855	0.764149	0.514633	0.0709978	-0.0293853	-0.0899826	-0.0916404	0.784251	neutral
SLC30A1-SLC39A1	SLC30A1	SLC39A1	Cas9-SLCxSLC	0.957978	0.986136	1.00742	0.853707	0.567056	0.605531	0.59854	0.611718	0.539269	0.608037	0.590047	0.507394	0.951608	1.0766	1.06413	1.0471	0.00637031	-0.0904638	-0.0567087	-0.193389	0.630643	neutral
MFSD3-SLC27A5	MFSD3	SLC27A5	Cas9-SLCxSLC	0.957264	0.657765	0.244786	-0.604211	0.634584	0.463561	0.232676	0.0252767	0.273785	0.113731	-0.0816412	-0.355169	0.753652	0.440323	0.0265795	-0.401908	0.203611	0.217442	0.218206	-0.202302	0.584026	neutral
[truncated: 32,748 more rows]

## Sheet: scoring of control pairs
			LFC_obs				LFC_gene1				LFC_gene2				LFC_exp				dLFC
gene pair	gene1	gene2	w1	w2	w3	w4	w1	w2	w3	w4	w1	w2	w3	w4	w1	w2	w3	w4	w1	w2	w3	w4	padj (w2-4)
[truncated: 5 more rows]
