# Supplementary material for: The genetic interaction map of the human solute carrier superfamily
Source: Mol Syst Biol. 2025 May 12;21(6):531–59. doi: 10.1038/s44320-025-00105-5 (PMC12130552; doi:10.1038/s44320-025-00105-5)
Supplement: Supplementary file 7 — Dataset EV4 [file 44320_2025_105_MOESM7_ESM.xlsx]

## Sheet: legend
Dataset EV4. Common genetic interactions that were significantly scored in both Cas12a- and Cas9-SLCxSLC screens with substrate and localization information.

## Sheet: common interactions
gene pair	gene1	gene1 substrate class	gene1 substrates	gene1 localisation	gene2	gene2 substrate	gene2 substrates	gene2 localisation
SLC25A3-SLC39A1	SLC25A3	Metals	Cu2+	Mitochondria	SLC39A1	Metals	Zn2+	Plasma membrane, Mitochondria (?)
SLC3A2-SLC7A1	SLC3A2	Amino acids	amino acids (in complex with SLC7 members)	Plasma membrane	SLC7A1	Amino acids	Na+, H, A, R, L, K, homoserine	Plasma membrane
SLC7A1-SLC7A2	SLC7A1	Amino acids	Na+, H, A, R, L, K, homoserine	Plasma membrane	SLC7A2	Amino acids	K, R	Plasma membrane
SLC7A1-SLC7A6	SLC7A1	Amino acids	Na+, H, A, R, L, K, homoserine	Plasma membrane	SLC7A6	Amino acids	Zn2+	Plasma membrane
MPC1-SLC25A3	MPC1	Carboxylic acids	pyruvate	Mitochondria	SLC25A3	Metals	Cu2+	Mitochondria
MPC2-SLC25A3	MPC2	Carboxylic acids	pyruvate	Mitochondria	SLC25A3	Metals	Cu2+	Mitochondria
SLC20A1-SLC20A2	SLC20A1	Inorganic ions	Na, phosphate	Plasma membrane	SLC20A2	Inorganic ions	Na+, phosphate	Plasma membrane
SLC25A1-SLC25A3	SLC25A1	Carboxylic acids	citric acid	Mitochondria	SLC25A3	Metals	Cu2+	Mitochondria
SLC25A1-SLC39A1	SLC25A1	Carboxylic acids	citric acid	Mitochondria	SLC39A1	Metals	Zn2+	Plasma membrane, Mitochondria (?)
SLC25A28-SLC25A37	SLC25A28	Metals	Fe2+	Mitochondria	SLC25A37	Metals	Fe2+	Mitochondria
SLC25A33-SLC25A36	SLC25A33	Nucleotides	pyrimidines	Mitochondria	SLC25A36	Nucleotides	pyrimidines	Mitochondria
SLC25A36-SLC30A9	SLC25A36	Nucleotides	pyrimidines	Mitochondria	SLC30A9	Metals	Zn2+	Mitochondria
SLC25A5-SLC25A6	SLC25A5	Nucleotides	ADP/ATP	Mitochondria	SLC25A6	Nucleotides	ADP/ATP	Mitochondria
SLC30A5-SLC30A7	SLC30A5	Metals	Zn2+ (in complex with SLC30A6)	ER, Golgi	SLC30A7	Metals	Zn2+	ER, Golgi
SLC30A6-SLC30A7	SLC30A6	Metals	Zn2+ (in complex with SLC30A5)	ER, Golgi	SLC30A7	Metals	Zn2+	ER, Golgi
SLC30A7-SLC39A7	SLC30A7	Metals	Zn2+	ER, Golgi	SLC39A7	Metals	Zn2+	ER, Golgi
SLC35B1-SLC35B4	SLC35B1	Nucleotides	ADP/ATP, UDP-alpha-D-glucuronic acid	ER	SLC35B4	Nucleotides	UDP-alpha-D-xylose, UDP-N-acetyl-alpha-D-glucosamine	ER
SLC45A4-TMEM104	SLC45A4	Orphan	unknown	Plasma membrane	TMEM104	Orphan	unknown	ER (?)
