# Supplementary material for: The genetic interaction map of the human solute carrier superfamily
Source: Mol Syst Biol. 2025 May 12;21(6):531–59. doi: 10.1038/s44320-025-00105-5 (PMC12130552; doi:10.1038/s44320-025-00105-5)
Supplement: Supplementary file 8 — Dataset EV5 [file 44320_2025_105_MOESM8_ESM.xlsx]

## Sheet: legend
Dataset EV5. Cas12a-SLCxEnzyme screen overview containing sgRNA sequences, sgRNA combinations in library, raw read counts, and statistical scoring of all possible gene x gene interactions.

## Sheet: Cas12a sgRNA sequences
sgRNA	sgRNA sequence
ANKH_1	CGTCAACCAGCCGTATGGCATGT
ANKH_2	AAGTCACTCATGGGACCCGTGAA
ANKH_3	CCGGGACCTTGGTGGCAGTTCTG
ANKH_4	AGAGAATGCCAGCATGGGTCCAT
ANKH_5	CTGGTGGGATGTGCCTCAATCTC
ANKH_6	CCTGCTCCCCGAAGTCGATGGCT
CLN3_1	AATGCGCGCCCTGATGGTCCAAC
CLN3_2	CCGATGTCCTCTTGTGGCTAAGG
CLN3_3	TCCCATTAGGTGGACCCAGGCCC
CLN3_4	ATGACGAGTGTGGGGAGGATGTC
CLN3_5	GTGGGCGGCACTCAGCATCACCA
CLN3_6	TGCTGCTGGAAGCTTCGTCCTGG
LETM1_1	CCATGCGGCTGCGCTCCATAAAG
LETM1_2	CGCCTGCTATGGATCGACACCAA
LETM1_3	CGATGACTCGGTAGTAGAGAAGT
LETM1_4	ACGCACCTGCTTCAGCTGACCCC
LETM1_5	ATGGCGCTCTCGACACTATGCGA
LETM1_6	GCTCGTCCAGCACCCGCTGCCCC
MAGT1_1	TCGGTGGGGCTTTCACAAGGCGA
MAGT1_2	GCTGTTATTGGTGGACTTGTGTA
MAGT1_3	GATGGTGTTATCTGAAAAGGTTA
MAGT1_4	ACTGCTCTCCAACTGCATAGACA
MAGT1_5	AGCTGAGCAGATTGCCCGGTGGA
MAGT1_6	GAGTGATTAGACCCCCAAATTAT
MFSD1_1	ACTCACCAATCATAAGTGTGATC
MFSD1_2	CCCTGGGTGGAATATTTAATGCT
MFSD1_3	GGGAAGTACAGTAAACATGAACC
MFSD1_4	GGGGGTATAACGTGTATTCTTTC
MFSD1_5	GCCTTCCTTACCTGTCCAATGCA
MFSD1_6	CAAATACTCGGTCTATCAAAAAG
MFSD11_1	TCCGTAGAGAGTGACCGAAGAAC
MFSD11_2	TAGCACCAATACAGGTTCCATAT
MFSD11_3	CAACATCTTACTCGTTGACTTCC
MFSD11_4	TCCAATGCCGATGAAAATGCCAG
MFSD11_5	TCAGGTCTGCCCAGAACAATCTG
MFSD11_6	CGTGGTCCTTCTACACAGCCTCT
MFSD13A_1	TGTCCCTGTGCCGGCGCTGGGGC
MFSD13A_2	GTTGATCTTGTACACTGAGACAA
MFSD13A_3	TATGTCGCTCCCCATCTCAACAA
MFSD13A_4	CTGACGCTCGTGGACCTGCACCA
MFSD13A_5	CAATACACCAACCGGGGCTGGGA
MFSD13A_6	TCCGACCATATCTCCCTTTCCAC
MFSD14A_1	TCAGGCAACGACTCTGGCACAGC
MFSD14A_2	GGCCCCAAACATCAGAAAGAGCA
MFSD14A_3	CAATTGACCTCATAAGTAAACTC
MFSD14A_4	CATACGTAGCAGATATAACCCAA
MFSD14A_5	GGGCCGAAAATCCTTCTTGCTGC
MFSD14A_6	TGATGAACGGCTTAATTCAAGGA
MPC2_1	TCTGCAGGTCTGGCCATATCAGC
MPC2_2	GTAAAAACTCAAGACTTACCCAT
MPC2_3	CAAGTGAGTATCTTGACCAAATA
MPC2_4	GCTGATATGGCCAGACCTGCAGA
MPC2_5	TAATTGGAGCCCAGAAGAAAACT
MPC2_6	ACTTTATCGAGGAGCCGGTGGTA
MTCH1_1	TCAGTCATCTCAATGCGCTGCAT
MTCH1_2	ATGCTACCCCGAGTCACAGTAGA
MTCH1_3	ACGTAGAGCAGGGGATGGCTGAG
MTCH1_4	TGGGACGGGAGGCCAAGTACAGG
MTCH1_5	CAGCCAAGTACATCGTGCAAGTG
MTCH1_6	AGACCTCCTACGAGATGATGATG
SLC22A23_1	TCATGCCTGGGCTAGCCGCCCTG
SLC22A23_2	AAGGATATTCCCCGAGTCCCTCC
SLC22A23_3	TGATTACGATGGTGGCGAGCTTC
SLC22A23_4	CCGGAGGCCCAAGAAGGTCTGCA
SLC22A23_5	CCTCTCCATATGCAGGGTCGGCC
SLC22A23_6	GCCTGGCTGGAATCATTCTCACC
SLC25A1_1	CCGGTCCCTGCAGGCGGCCTGGC
SLC25A1_2	GAGTTCCTCAGCAACCACATGCG
SLC25A1_3	ACGTACTCGGTGGGGAAGGTGAT
SLC25A1_4	CACGGGGTTAGGGAGATTGTGCG
SLC25A1_5	CATCCCCAAGGCGGCCGTCAGGT
SLC25A1_6	GCGGCCTTAGCTCCCTGCTCTAC
SLC25A27_1	GCCAATCCAACTGACCTAGTGAA
SLC25A27_2	GGCAGGCTGGGTACCCAATATAC
SLC25A27_3	CCGCTGACCCAGAGATGGCCCCG
SLC25A27_4	GTGGTGTACATCATGCATTTGCA
SLC25A27_5	TACTGTCCGGCTGCGCGGCTACC
SLC25A27_6	AATGATCCCTAGAGCTGTGCGCA
SLC25A32_1	ACTCCCCACACCGACAATATAAA
SLC25A32_2	GGGTTACTCCTTGATAAAGTCCC
SLC25A32_3	TCATACCGGACGTGGCGGAATAC
SLC25A32_4	GAACATCGCATGGTGCCCTTCAG
SLC25A32_5	TAATGCAGAGGGTCATGGCTCCT
SLC25A32_6	CCTTATATAATCCACGCACACCT
SLC25A51_1	ACAACAGCTGTATGGCATCAAAA
SLC25A51_2	AGAGTTTGCAACCAGTGGCGTGG
SLC25A51_3	CACGATACAAATTTCGAAATCCA
SLC25A51_4	AGTGGAGTGAAAATTGCTTCTGT
SLC25A51_5	ATGACATTTCAGTGCCTTGAAAG
SLC25A51_6	TCTCACCAACATTTGTAATATGA
SLC2A6_1	GGTATGCCCTGGTCTACACATCC
SLC2A6_2	GAGCAGCCGAGTATCGTGGGCTG
SLC2A6_3	GTCCGCCACCATCACCAGGACCC
SLC2A6_4	ATGCCCAACTCGCCGCGCTTCCT
SLC2A6_5	ATGGTGAGGGCGGCGATCAGCAC
SLC2A6_6	CAGTGGACATCGACGTCCGTCCC
SLC2A8_1	ATGCCCGAGACCCCGCGCTTCCT
SLC2A8_2	GCGCTCGGCTACAGCTCCCCGGC
SLC2A8_3	GTGGCCGGCTTTGCCGTCATCAC
SLC2A8_4	TAGCCTGCAGCGCGCCGCGCCCC
SLC2A8_5	GACGACGACCATTAGCTGCACAC
SLC2A8_6	GATGCCGGGCTGCCGCAGCAGGG
SLC33A1_1	CCTGGATAACATAGTTAACGCCC
SLC33A1_2	TCCACTCAGGTGGACCGTTTGCT
SLC33A1_3	CGACGACCGAAGTTCTTAACGTA
SLC33A1_4	GCCCACCGAATTGCAAGTAGAAG
SLC33A1_5	GCTATACAGACCAAGCTTTCTTC
SLC33A1_6	GGTGGGCCAAACAGCGGGTTACT
SLC35A1_1	GGTGACCTACCAGTTGAAGATTC
SLC35A1_2	CACTGTACAAGCGTAACTCCAGC
SLC35A1_3	ATGTTAAACCGGACACTCAGCAA
SLC35A1_4	AACCACAGCCGTGTGTATCACAG
SLC35A1_5	AGTGTGCCATCGTTAGTGTATGC
SLC35A1_6	GCGCTATAGCTATTGCTGTATTG
SLC35A4_1	CGGGAACTTGAAGGCCCCCTGCT
SLC35A4_2	ACTGCCATGTACGGTGCCCATGC
SLC35A4_3	GCGCCATAGAGCAGGGCTGATAG
SLC35A4_4	GAAGCACAGCTGTGCTCTACTGC
SLC35A4_5	CGGGAACACCCTTCCCAGTCCCC
SLC35A4_6	ATGTGGACGGCCGAGTGCCCTTC
SLC35B3_1	CCCTCGCTGACAGCACAACTGCA
SLC35B3_2	ATAACCCCATAGTACCCACAGTT
SLC35B3_3	AATGACGGCATCTGCACATAGTG
SLC35B3_4	TCTGCTCTAGGTATTGTATTCGT
SLC35B3_5	GCCTAATAGAACTTCAGCTTATT
SLC35B3_6	TATCACTGTGCCATCCAAAACCC
SLC35C2_1	ACAGCTCTGGCGACGGCGCTTGA
SLC35C2_2	AGGTCTCCATTTGTCCACATCTG
SLC35C2_3	CAAGTACCCGCAGGAGCAGCCCT
SLC35C2_4	AGGTACACAATGACCAAATCCTC
SLC35C2_5	AGTGCTCCAGCCACAGGGCCCGT
SLC35C2_6	TCGGTGGCATTCGCTGGACCCTC
SLC35E1_1	TACCCGCGCTACGTGCTACCGCT
SLC35E1_2	ACGGATCCACCATCTCCGGCTGC
SLC35E1_3	GCGTCCGTGTCAGCGCACGTCAG
SLC35E1_4	GGTCTCTGCAGACCTACGTCTAC
SLC35E1_5	GTTCCCGGTGACCGTGTCGCTGT
SLC35E1_6	CAGTCAAGGCCACCATGCCCATC
SLC35F6_1	CCGGCTCCATCAACACGCTCTCG
SLC35F6_2	CGCTGAAGGAGCCGGCGGGGATG
SLC35F6_3	GCTGAGCTTGTGCTGACTGTCGT
SLC35F6_4	ATGGCCGAGGGCTGTGGAGGGAG
SLC35F6_5	GTCTACAAACACAATGTGCACCC
SLC35F6_6	GACGAACTTCTCCTCTAGCACCA
SLC38A1_1	TCTCAAATAGACCGTGTATGCTT
SLC38A1_2	ACCGAAGTAGAAAATGGTCAGAT
SLC38A1_3	ACCTAAGCAACGCCATTATGGGC
SLC38A1_4	ATCGTAAAAAATGAACTACCCTC
SLC38A1_5	AGCTCACTGTAAATTGGCAGGAC
SLC38A1_6	TACGATGAAGAGGTAGCTCAGCA
SLC38A10_1	ACCGAGGCCACGGCCGGCAACGT
SLC38A10_2	TTGTAGATCAGCGCCGGGCAGAT
SLC38A10_3	GCCGTGTCGCTGTGCATCGTGCT
SLC38A10_4	TCACGACAAGGTGGTGGTAGATG
SLC38A10_5	ACTGACGGCTCATCCAGGCTGTC
SLC38A10_6	AACCGGAGAGGGGGCATGTAGCC
SLC38A5_1	TGACTCCCCCCGCTAGGCATCCG
SLC38A5_2	CACGACCTCTACACCTCAGGCCC
SLC38A5_3	AAACGATGTCTTCCCCTCGAACT
SLC38A5_4	GGCTACCTGGGGTACACCAGTGG
SLC38A5_5	TCGGCACCTTCCTGTACATGGAC
SLC38A5_6	CTGCCCAGTCGTGGTCCTGCTCC
SLC39A1_1	GCTCCTGGCCGGCGCAGCACACA
SLC39A1_2	CAAGGAGCAGTCAGGGCCGTCAC
SLC39A1_3	ATGGCCCGAGCCCGGTCTCGCTG
SLC39A1_4	GCCACTTGTCTCCTGGACCTGCT
SLC39A1_5	AATGCTGCGGCCCACCATTCACT
SLC39A1_6	CCGCCAGAAAGCCCTGAGCCTAG
SLC39A11_1	AGAGGGTCTCGCTGTTGGAGTTG
SLC39A11_2	GGGCTATAGAAAAGACGGCATCT
SLC39A11_3	AGTGCCAGGGTCGTCTGGGGGTC
SLC39A11_4	TAGGTCATGTTGGCAGCTTCCTA
SLC39A11_5	ATCAACGTAGAGCCGAAGTTCAG
SLC39A11_6	CCTGTGGCTGTTGGCTTCACCCT
SLC39A4_1	ACACGGCCCGTTGGCGCAGTGCA
SLC39A4_2	CGACAGTCCATATGCAGCCATCA
SLC39A4_3	CCAGGCCTGCGTAGATATCCCTC
SLC39A4_4	ACGCCTTGCCGAGCCCTCAGTAC
SLC39A4_5	GGCGTGGGCACTCACTCTCTGAC
SLC39A4_6	GTGGGTGACCCCCCTGCAGCCAG
SLC41A1_1	GTCGGGCCAGCACCACCCAGACA
SLC41A1_2	CATCGGGCTGCAAGTACTGTTTC
SLC41A1_3	CCAGTGATCATCCGCCAGAGCTC
SLC41A1_4	GCTGGATCCCTGATGGCCACTTC
SLC41A1_5	GCACGCCTTCCTGCTCTGTGCTA
SLC41A1_6	ACCTCGTAGCACTGGGAAGTCTT
SLC44A3_1	ACCGATGTGTCCCTCAAACACCT
SLC44A3_2	CTATCGTATCCACAGGCATCACG
SLC44A3_3	ATTGGCCTCATCTGGACTAGTGA
SLC44A3_4	AATGGTACGACCACATGTACCGA
SLC44A3_5	ATGGTGGCTGTATTATGACTATA
SLC44A3_6	CCTTGGAGGAACTGGTAGCCTGG
SLC44A5_1	CTTTAACCTGTTACGCTGTACCA
SLC44A5_2	TAGTGGCCTGACGATTGCCATGG
SLC44A5_3	TATACAGGTACCCCCGATGTCGC
SLC44A5_4	GTCTGAATCCCGATGTCATAGAT
SLC44A5_5	GCAGTGGTCTTACAGAACTGACG
SLC44A5_6	AAGCTGGATAGACTAATGTACTA
SLC45A1_1	GCGCCGACTCGGCGGACAACCCC
SLC45A1_2	GCCGACCACGTATCCAAAGCCTC
SLC45A1_3	GCACGGCCAACATAGACAGCGTC
SLC45A1_4	CGGTCACGTCAGCCAGGGCGATG
SLC45A1_5	TACCGCCAGGACCGTGGACTTCT
SLC45A1_6	CATGCCAAAACAACAGACCTATA
SLC45A3_1	GCCGCAGGCATCACCTATGTGCC
SLC45A3_2	CACGGATTTCGTGGGCGAGGGGC
SLC45A3_3	GGAAAGCCAAGCGGGCCCGGCAT
SLC45A3_4	GGGACCCGGACCACTGTCGCCAG
SLC45A3_5	TCTCTGGTCATGGACCGGCTGGT
SLC45A3_6	TAGGCTCAGCCAGTGACCACTGG
SLC45A4_1	ATGGCGTAACAGAACTCCCTGCC
SLC45A4_2	CACGACGCCTCCTACCCCGCCAC
SLC45A4_3	GCTGCGCATGATGTCCACGTCCG
SLC45A4_4	CCGATGGCAGAGCCGTTAAGGAA
SLC45A4_5	TGGGGGAGCCACTTCCGTTTGGG
SLC45A4_6	ACTGCTACCGCTACCGGCGCGCC
SLC4A2_1	GCTCGTGCTTGGACTTGGAGCGG
SLC4A2_2	GGGGGCTGATCCGAGATGTGCGG
SLC4A2_3	TCCAGTCGGGGAGGCTCCCGGGC
SLC4A2_4	ATGAGGTCTAGGTCGGCCGTGGC
SLC4A2_5	TGTAGCAGCAACCACCTGGAGTA
SLC4A2_6	ACGAGGCAGCCTACCTGGCTGAC
SLC4A3_1	CCCGAAACCCATCGAGCTCCAGC
SLC4A3_2	CAGCGAGAGCTGCTTAGGAAGCG
SLC4A3_3	CACTAAGTGTCGCCGCACACCAG
SLC4A3_4	GGGGGCTTGTGCGGGATGTGAGG
SLC4A3_5	GTAGCAGGGTACGTAGGACGCTG
SLC4A3_6	CCCCGGTGACCATCTCCCCCAGG
SLC50A1_1	CGGAGCATGCGTGGTCTTCACCC
SLC50A1_2	GCTCCTGGTACCCAACCCTGAGG
SLC50A1_3	GAGGGCAGTAATGCAGATATGCC
SLC50A1_4	AAGGGTGAAGACCACGCATGCTC
SLC50A1_5	ACCATCAGCATGTACCTCTCACC
SLC50A1_6	GGTACCAGGAGCCAAAAGTAGCC
SLC52A2_1	GCACTGGCCTTTGTGCTGGCACT
SLC52A2_2	TATCAGCCCGCAGTGCCTGCCTG
SLC52A2_3	GGATCAGGCCTCCAGGTGGGAGC
SLC52A2_4	GTGGCTCTTGCAGTGGTGAGGAC
SLC52A2_5	TGGGCTGCGGTCAATGGGATCTG
SLC52A2_6	CCGCCAGCACCTTCTTCTGGGCA
SLC66A3_1	TGCGGTACCAGTGTTACTATGGG
SLC66A3_2	AACGGGAACGTGAAGCAGGCCAC
SLC66A3_3	CTATGGGTATCCGCCGCTGACCT
SLC66A3_4	AGCGCGGCGCACACGCCCAGCGT
SLC66A3_5	ATCAGCGCGGCCAGTAAGTTTGC
SLC66A3_6	CATAGTAACACTGGTACCGCAGA
MPDU1_1	TGATGCTCCAGACGATCACCATC
MPDU1_2	CTCGCTTGCTACGGCCTGGTCCT
MPDU1_3	TGGTCATGCACTACAGAGGACAG
MPDU1_4	CCCTAGTAAAGCTGCCCCAGGTG
MPDU1_5	GTGATGCTGTAGACCATGGTCCC
MPDU1_6	CAGTCTGTCCTCTGTAGTGCATG
SLC8A2_1	CCGGTGTGCGTGGTATTCGCCTG
SLC8A2_2	ATGGCGGCCATCGAGGTCATCAC
SLC8A2_3	CAAGCGCTACCGCACCGACCCAC
SLC8A2_4	TGGTCATCGCCGTGTGCATCTAC
SLC8A2_5	TACGTGGACTACCGCACTGAGGA
SLC8A2_6	GCACGCGTCCTCGTAGTGCACGC
SLC9B2_1	CTGGACAGGGTCATAACAAATGG
SLC9B2_2	GAGGTGGTAATTGGTGTGGCAAC
SLC9B2_3	CCACCAATGATGGCACAATAGAA
SLC9B2_4	GTCAATTACTGGCAGTGAATGTC
SLC9B2_5	GGGCTTATTAAGTTACCTACATT
SLC9B2_6	TTCGTTCAAGGCATGCTGCTTGC
SPNS1_1	CGCGTGGTCCTTGGGGAGACCCC
SPNS1_2	AACATCGGGGACAGTAGCTCTGG
SPNS1_3	GCTCTCATAGTGGCGGTGCTGTG
SPNS1_4	GACTCATCACCTGCCTGACCGGA
SPNS1_5	ACGGCTCCCCTTGGCGGCTCCCG
SPNS1_6	GTCCTGTCTTCCCTGGGCTTCAC
UNC93B1_1	CGCTCCGCGGGAGCGTCCGCAGA
UNC93B1_2	TCTACAGCGGCTTCGAGGTGCTC
UNC93B1_3	GCTGTCGATGTCGGGCAGCCCCA
UNC93B1_4	ACCTCGCGGTAGGTCTCGTCGTA
UNC93B1_5	TGCGGAGCCGCTTACCGGCCCAC
UNC93B1_6	CATGGGCAACTACATCACCAGGT
SFXN3_1	TCGGAACATCGTGCAGAACTACA
SFXN3_2	CTGATCCTCGAAATCTGCTGCTG
SFXN3_3	ACTACTCCAACCGCAGTGGTGAC
SFXN3_4	CCTCAGGAAGACCCCAACCGTGG
SFXN3_5	AGTGGTGGCACTCACATAGGCTG
SFXN3_6	GGGGCACAGCTGGAAGCTTCTCG
MFSD6_1	GATGTGGGTGTAGTCGATCCCGA
MFSD6_2	CCTGATGTGGCCGATCAATTCAA
MFSD6_3	GGTTCCGCTACAACCATTTCAAA
MFSD6_4	CTAACCGTATGATGGACTTGACT
MFSD6_5	AAAGCGGTCTGCAACTACACCCC
MFSD6_6	CCACCACCAAATCTTTACCTTCT
SLC31A1_1	TGGCAGCCTATGACCTTCTACTT
SLC31A1_2	CTAGCAATGTTCTATGAAGGACT
SLC31A1_3	CGGTTTGGTGATCAATACAGCTG
SLC31A1_4	CCTTCCATACTTAGAAATGGCTG
SLC31A1_5	TGTGTCTCCATAAGGATGGTTCC
SLC31A1_6	AAGCCAAAGTAGAAGGTCATAGG
SLC25A45_1	TAGCGGGCTGCACCGGGGGGTTC
SLC25A45_2	GTAGCCGGACTTTGATGAGGTCA
SLC25A45_3	TCGGAACAGCCCCCGGGGCCCCT
SLC25A45_4	AGGGGCCCGTGCACTGTGCAGCC
SLC25A45_5	TAGGTGATGAAGTAGATCCCCAC
SLC25A45_6	CTATAGACCCCAAACAGGACAGA
SLC5A6_1	CCAGAGCTGTATAGACGGTACAG
SLC5A6_2	GCGGTCCGCCATCAGCAGCTCAC
SLC5A6_3	GCGTATTACCAGGAGTATCCCAT
SLC5A6_4	GGACCCAATATTGGTTCCTGGGC
SLC5A6_5	CACATGCAACAGGTGATCTACAT
SLC5A6_6	CTCGGGCAGCTGGCAGTTATCAT
SLC25A42_1	AGCGCACACGAGGAGTACAAGCG
SLC25A42_2	GTTCGGTCCAGGGGAGCTACCGC
SLC25A42_3	GGGTCCTCTACTACACCTACCTC
SLC25A42_4	CTTCGGGGTTACGGCCATCCGCG
SLC25A42_5	AGCCAGTGCGCCGGCGAAGAGGC
SLC25A42_6	ATCCGCATCTCGAGAGAAGAGGG
SLC25A16_1	AGGTATGACAGCAGTTATCTGTA
SLC25A16_2	GAGGAACAGCACGCAATGCAGAA
SLC25A16_3	ACCTGGAATGCTAGGCGGACCCT
SLC25A16_4	AGGTCATGTGCACAGATTAATGG
SLC25A16_5	CCTATGGTGCAATCCAGTTTATG
SLC25A16_6	GGGTCCGCCTAGCATTCCAGGTG
SLC49A4_1	GTTGGACCACTTGTTGTTCCAGC
SLC49A4_2	GCATATGCCATACCACTTGGTGT
SLC49A4_3	ATCTGCAGAAAACCACGTCGTAG
SLC49A4_4	CCTGCATATAACACAGCCTCTAT
SLC49A4_5	TGCAGATGAAAGGGCCACAGCCA
SLC49A4_6	AGTCTGATATAGGTATGCATCTT
MFSD12_1	TCAACGACCTGTGCGCGTCCATG
MFSD12_2	GGAGCTCGTCACCAACGACCATG
MFSD12_3	GGTGGGCTCCACCCGCGACGAGC
MFSD12_4	GCTGGGCCTCCACACAGATCTCC
MFSD12_5	CGATGAGCCTGGTGGTCATGTAC
MFSD12_6	TCCGCATGCGGCCGGCGCCTCTC
SFXN5_1	CTGCGAGACTGTTACCTGCCAGA
SFXN5_2	AGACGTCCTTCTATGGCCGCTTC
SFXN5_3	TCATTGGTGTCCGGATGTAGAAT
SFXN5_4	TGAACCAGGACATTAAGGCCCAC
SFXN5_5	AAGGTAACACTTACAATTGGCGT
SFXN5_6	TTGGATATCATCGACCCTCGCAC
SLC12A8_1	CGCTATCAGGAAGTCATAGCGAA
SLC12A8_2	ATTGGATATTCACCCGAACTGCT
SLC12A8_3	GGCTTATACATCTCGTCCCTGGC
SLC12A8_4	CAGTAGCGTGCCCTCCAAGACTC
SLC12A8_5	ACACCTGCGAGGTTAATGCCCAG
SLC12A8_6	TCGCACAGCCCAGATATTCCCGA
SLC27A3_1	GCTACTCAGAGGCGGAGCGCGAG
SLC27A3_2	AGATGACTGATCCGAGCAGCCTT
SLC27A3_3	CGCGAGGCGCCAGGCCAGGCTGC
SLC27A3_4	GGCGGACTTGGCCTTTGCGGTGC
SLC27A3_5	TACGTGCGCTAGGCTGGGACTGG
SLC27A3_6	CTGGCTGAAGTGTCCGCTGAAGT
MPC1_1	GGTGACTCTTCACAAAATAGTAC
MPC1_2	TGGGGCCCAGTAGCCAACTGGGG
MPC1_3	GAGGCTGTACCTTGTAGGCAAAT
MPC1_4	ATATCATTGATGGCAGCAATGGG
MPC1_5	GTAGCACTTCTGGGGCCCAGTAG
MPC1_6	GGACATAGTCCGCCGCTTTCCGC
SLC25A11_1	CCGGGTGATTCGAATCAGGGCGT
SLC25A11_2	GTACTCTCGAGTCTTGGCCCCTT
SLC25A11_3	TCCGCATGACTGCCGATGGCCGG
SLC25A11_4	ATGCCCTCACCAGTATCCTGAAG
SLC25A11_5	GTCCAGCCCCTGGACCTGGTGAA
SLC25A11_6	GAATCACCCGGGAAGAGGGTGTC
SLC25A5_1	CCCGTACCCGTCTAGCAGCTGAT
SLC25A5_2	CCGCGCCAGAAGGACAGAACTCC
SLC25A5_3	GGTGCAGCATGCCAGCAAGCAGA
SLC25A5_4	GAGGCCTCGGTGACTGCCTGGTT
SLC25A5_5	GCTCTACTTTGCAGGGAATCTGG
SLC25A5_6	TCTTGTCCACACCACCCAGGAAG
TMEM165_1	GCATTAGAATGCTTCGGGAAGGC
TMEM165_2	GGTAGCAGGATCTTCTTTATTGG
TMEM165_3	TATAGCAGCCATCATGGCAATGC
TMEM165_4	GCTATGCCACCACAGTCATCCCC
TMEM165_5	AAGATGAGCCCTGATGAGGGTCA
TMEM165_6	AGATACAATAATAACTGATATGG
SLC25A6_1	GGCGAAATCCAGCGGGTACACGA
SLC25A6_2	GTACACGCCGAAGTAGGCCGCCC
SLC25A6_3	CACGTCCGCTGCCAGGCGGGTTC
SLC25A6_4	CTTGTACTGCTTGTCGGCGGCGA
SLC25A6_5	CCCGCAAAGTACCTCCAGAACTG
SLC25A6_6	GGAGGTACTTTGCGGGCAACCTG
SLC6A8_1	CTACGTCCTGATCGCCCTGGTTG
SLC6A8_2	CAAGCCCACGGCGAAGCCCACGC
SLC6A8_3	ATGGCGGAAGATCTCCACGCAGT
SLC6A8_4	CCTACGTGGTCCTGGTCGTGCTG
SLC6A8_5	TTACGCCATTGGCCTGGGGGCCC
SLC6A8_6	GAGATCTCGCTGGGCCAGTTCAT
OR10V1_1	CACCGAGGCTGGTCAGATACATC
OR10V1_2	CTGGCTAATCTGGCAGTTCTAGA
OR10V1_3	AATGGGCAAAACTCCTGTTTCCA
OR10V1_4	TGACCAGTTTATAGCGATCTGTC
OR10V1_5	CCCATTGAAAGGAGGTTTGCCAA
OR10V1_6	GTCCATTCTCACCTGACCCTGAG
OR1B1_1	TCGAGAGCTAACATCTCCTACAC
OR1B1_2	ACGTTGCCCCCAGCATCCCCAGT
OR1B1_3	TGCTGCCCGCTGCTTGGCTCAGT
OR1B1_4	TGCGAGCCTCTTGTTCTGACATA
OR1B1_5	GTGGCCTCTCTGTGATAGACATG
OR1B1_6	CCAGTATGGTGGTCAGGTAAATA
OR10H3_1	GATTGAACGCAGACTCCACACAC
OR10H3_2	AATCCAAACTGTGGCCATGATAA
OR10H3_3	TCCTCTCTGGCTTCTCAGCCTTC
OR10H3_4	AAGCAATGTGAACAGGAACATCA
OR10H3_5	ACCTCACTTTCTGTGGGTCTAAT
OR10H3_6	CCCAGCAGCTCCTGCCTGTCTTG
AMD1_1	GGTACTTATATACTCTGGATTTC
AMD1_2	CCAGAGAGTCGGGTAATCAGTCA
AMD1_3	ATACGTCCCATACAATATGCTGC
AMD1_4	TCAACTGCAGTGAGAGTAGCATG
AMD1_5	CTTACTTACTTGAATTGAGTCAA
AMD1_6	AAGGATGTGCAATGTTCAATCAT
ASL_1	AACGCGTCCATTGCCTACGACCG
ASL_2	CCGGGGTACACCCATTTGCAGAG
ASL_3	AGGGCTTACCTGTAGGCATCTGA
ASL_4	GGCTCCGTCCCGTGTGCAGCTTC
ASL_5	GCTGTGCATGACCCATCTCAGCA
ASL_6	GGGCCATCACTCTCAACAGCATG
BCAT2_1	GATGAGCCGGCGGATGCACTCCA
BCAT2_2	CAATGAGCACAGGCCGCACATAG
BCAT2_3	CCGACCACATGCTGATGGTGGAA
BCAT2_4	CGCCCCTGGCTCAACATGGACCG
BCAT2_5	CCCGTCGCAGCCCTCGCTGGGTG
BCAT2_6	ACAGCCCCGCTTGAGTGCCTCCT
CMAS_1	GTTCGTGAAGTGACCGAACCTCT
CMAS_2	AATCCAGCTAAACGGCCTCGTCG
CMAS_3	GGGTGGAAAAATGGCATACTACG
CMAS_4	GACAGACCATGATGAAATTGAGA
CMAS_5	ACTCCATCGAAACTGATGGCGTC
CMAS_6	GTGCACAAGTTCATCGAAGAAGT
COASY_1	ACCGCCTGCACAACGCCCACAAG
COASY_2	ATCACGCACCTCTATGCTGGCGC
COASY_3	ACCGGGTTGTACTGGCTTCCATC
COASY_4	GAGACCCGGCCACGGGGGAAGCT
COASY_5	CATTCTCAAGGCGGAAGCGGTTG
COASY_6	ACCTATCCCCAGGAAAGGCCAGA
CPS1_1	ATAGAGCTACCAATTCGGCTAGA
CPS1_2	AATGGCCACCACTGGTACTACCT
CPS1_3	ATCGCGGGAGGACCGGGGAACCC
CPS1_4	CGGATGTGCCACCCATCTATAGA
CPS1_5	AGGCCAGAGCAGAGCTTCGGGAC
CPS1_6	AAGCAAGCGGATACTGTCTACTT
CPT1A_1	GCGTAGCTGTCCATTGACGTATC
CPT1A_2	ACAGGATTACTTACGCCGTTTCC
CPT1A_3	CGCCCACTAGGTGAGCGACTGGT
CPT1A_4	CCACGTCCAAAATAGGCCTGACG
CPT1A_5	TAACGAGGGGTCGATCTTGGCGT
CPT1A_6	GCACCGGCCTGTGGGTGGCCCTC
DHFR_1	CCAACAACTACACTTACCTTATA
DHFR_2	TGTTAAGGTACTTACTTGAGTTC
DHFR_3	ACCTTAGGGAACCTCCACAAGGA
DHFR_4	TCTAACTTGTAGGAATGAATTCA
DHFR_5	TAGGTAAACAGAATCTGGTGATT
DHFR_6	CCTTATAAACAGAACTGCCACCA
DHODH_1	GAGTCACACTTCCTATCTCAACA
DHODH_2	ACGGGCCAGATTTCAAGACTCTG
DHODH_3	TATGCTGAACACCTGATGCCGAC
DHODH_4	TGCTGTCTGGCCCGTAACCTGTG
DHODH_5	ACAAGCATGGGGAAGCCGTGGAC
DHODH_6	CGAAATCCAGTAGGAATTGCTGC
FASN_1	CGCGACATCATGCTGGCCACTGG
FASN_2	CGGGTGGTCGAAGAGCCTGGGGT
FASN_3	GGTTCCCCCTCAGCCGCCATCTA
FASN_4	CTGAGCATGCTGAACGACATCGC
FASN_5	CCACAGGTGGGCGACCCCCAGGA
FASN_6	ACAGCCTCATCGGAGCGTAGGAT
G6PD_1	ATCGAAATAGCCCCCGCGACCCT
G6PD_2	CGCCTCACAGTGGCTGACATCCG
G6PD_3	TTGGTGACGGCCTCGTAGACGGT
G6PD_4	TATGTGGCTGGCCAGTACGATGA
G6PD_5	CCAACAGGATCTTCGGCCCCATC
G6PD_6	CCACGTACTGGCCCAGGACCACA
GLS_1	CAGATAAACCACATAATCCTATG
GLS_2	CCTCACACATTGATGAGTTATAT
GLS_3	CAACATATCGATGCACATATTCA
GLS_4	GTAAAATAAAACAGGGTCTGTTA
GLS_5	AATAGGCATTCTACTGGAGATAC
GLS_6	AAAACAGGCACTCAAATCTACAG
GLUD1_1	AATCAATGGCAGCAACATGGGTC
GLUD1_2	AAAACACCACCAGGTATCCGTTA
GLUD1_3	GCTAGCTCCATGGTGAACCTCCT
GLUD1_4	AGTGGGTACTCACATAGTGCCCT
GLUD1_5	CCTGTGCCCCCGCAGGTCCTGGC
GLUD1_6	ATACTTACAGTATAGTTCTTGGG
GOT1_1	AAGACATTCGGTCCTATCGCTAC
GOT1_2	ATTGTACCAACGCGCTAAGAAAT
GOT1_3	AGATGCGAAGCCCTGATAGGCTG
GOT1_4	CTCTAAATCACCCACCTCCAGAT
GOT1_5	GCGCGTTGGTACAATGGAACAAA
GOT1_6	GAAGTGCACCTGTTCCCCCCAAA
GOT2_1	TCTTGTCTAGGCAGAGGCCCAGA
GOT2_2	GGACGCGGGTCCACTCCCGTGGG
GOT2_3	CCTTGGCTTACCTGGCTCTGGCA
GOT2_4	GAAAATACCAGAGCAGAGTGTTC
GOT2_5	GCTCCTGGTGGACCCATGTGGAA
GOT2_6	GATGAAGTGGCGCACAGCCCAGG
GPD2_1	TAGCAGGTTGGCACGCTCATGAA
GPD2_2	CCCGCTGCAGGACAACATAACGA
GPD2_3	CCTGTAATAACCAGGCATCACAA
GPD2_4	AAGGAATGCTTAGTTACCTTCAA
GPD2_5	ACAGCAGCATTTATGGTATCTTC
GPD2_6	ACAGGGCAGGAATTTGACGTGAG
GSR_1	CGGTAGGCTACCAGTCATGACCA
GSR_2	ATAGATGGCATTCAGGCGGCTCA
GSR_3	GTCCCATATAGAAATCATCCGTG
GSR_4	GATTCAATGATCAGCACCAACTG
GSR_5	TACATAGGTGCCAGCTTAGGAAT
GSR_6	CCGCCAATTGAATTTACCCTCAC
HK1_1	AAGGGCGGATCACCCCGGAGCTG
HK1_2	TGACACCCCAGAGAACATCGTGC
HK1_3	TGCGGGTGCAAGTGAATCATGAG
HK1_4	ACAGGGAGATAGACCGGGGATCC
HK1_5	AAGCGAGCGGAGTGGAAGGAGCA
HK1_6	TCCGGACGAAGGAGGGCAGCATC
HMGCR_1	GGTCCTACGTTTACCCTCGATGC
HMGCR_2	TCTAACCAGGGGTACGTCAGCTT
HMGCR_3	TCGGGAAAGCCGCGAGGGTCGTC
HMGCR_4	TGACCAGCATAGGTTCACGTCTA
HMGCR_5	CGTCAACTTGGATCAAAATATAT
HMGCR_6	ATCCAGTCCTAATGAAACCTTAG
HPRT1_1	AAAGGATATAATTGACACTGGCA
HPRT1_2	TGTAGGACTGAACGTCTTGCTCG
HPRT1_3	CATACCTAATCATTATGCTGAGG
HPRT1_4	TAGCCCCCCTTGAGCACACAGAG
HPRT1_5	AGTTAAAGTTGAGAGATCATCTC
HPRT1_6	TGTCCCCTGTTGACTGGTCATTC
IDH1_1	GGCATAGAGAATCGTGATGCCAC
IDH1_2	CCCTCTACACAGTACAGAGCAAC
IDH1_3	CCTACGTGGAATTGGATCTACAT
IDH1_4	ACGCCAACATTATGCTTCTTTAT
IDH1_5	CAGGCAGTACAAGTCCCAGTTTG
IDH1_6	CTTGATCCCCATAAGCATGACGA
IDH2_1	AAAGTGCCGGCCCGGTCTGCCAC
IDH2_2	CAGATGATGGGCTCCCGGAAGAC
IDH2_3	TAGATGCCGACAAAAGGATCAAG
IDH2_4	CAGGCACTATAAGACCGACTTCG
IDH2_5	GCTGGATGTCCACGTGGGGCAGG
IDH2_6	ACCCCAAAAGATGGCAGTGGTGT
LDHA_1	TCTAGACTATAATGTAACTGCAA
LDHA_2	TGCAGTCAAAAGCCTCACCTGGA
LDHA_3	ATAGTGGATATCTTGACCTACGT
LDHA_4	GGACTTGGCAGATGAACTTGCTC
LDHA_5	GTGCCTGTATGGAGTGGAATGAA
LDHA_6	ACTGGAATCTCCATGTTCCCCAA
MTHFD1_1	GTCTTGAAGAATAACTCCAACAC
MTHFD1_2	TCGAGCCAGCTTACCAATGGGCT
MTHFD1_3	GATGTCAGAGAACCTTCTCACTC
MTHFD1_4	AGGGGTGCCGATTGCCGGAAGGC
MTHFD1_5	ATTAACACTGAAGAAGTGATCAA
MTHFD1_6	GCCTCGTCGTATGCCACATCACC
ODC1_1	TACATACCATCAGAGCCCGTCTG
ODC1_2	ACTCTCTTAGATCACCGGCGTAA
ODC1_3	GCTCTTTCGCCCGTTCCAAAAGG
ODC1_4	AGGCCTGCTGCTATCGCTTACCT
ODC1_5	CGGATTGCCACTGATGATTCCAA
ODC1_6	GCAGCATACTTAATTTGAGATAC
OGDH_1	GCAACACGAATGCCGGAGCCCCA
OGDH_2	TGTCGGTGACACGATTGATCCTG
OGDH_3	CCGGCGCAACGGCCACAACGAGA
OGDH_4	ATCGGGGGACAGGAATCAGCACT
OGDH_5	CACGTGAACTCAGATGACCCCGA
OGDH_6	GTCTAGAAGGCTGCGAGGTACTG
PCK2_1	GTAGAGCACAGTGCCCGCCTGTG
PCK2_2	CAGTCGGGTCATAATACGCATGC
PCK2_3	TCCTAACAGGTCGACTCCGGGCC
PCK2_4	CCACCGCACATACCAGGTTTCCA
PCK2_5	ACTCCCGCCTGGTGGGGCCCGTG
PCK2_6	CCAGTTATTGTACTTGGGGAGCT
PDHA1_1	TCGGACGGAAAGGCCCCGGGTGA
PDHA1_2	GTAACTACTTCCAGGGCCAGATA
PDHA1_3	AGGCAAGCAGAGTGCTGGTAGCA
PDHA1_4	ATAGCGATTATTCTCACAGATGA
PDHA1_5	ACCACAAACCTACCACTCACCTG
PDHA1_6	CGTCCGAGAAATTCTCGCAGAGC
PDK2_1	GGATGGTGACCAGGGCGTCAGTG
PDK2_2	CGACCGAGTGCTGAGCACACCCT
PDK2_3	GGATGGGCTGGGTTGGTGCTGCC
PDK2_4	CACAGTCGCCCTCATGGCATTCT
PDK2_5	AGTACAAGGACACCTACGGCGAT
PDK2_6	ACTTGCCCTGTAGCAGCCAACTC
PHGDH_1	CGTAAACACGTCCAGTGCAGCCC
PHGDH_2	CCAGGCGACGGCTTCGATGAAGG
PHGDH_3	GCTCTGCCACCAAGGTGACCGCT
PHGDH_4	ACAAGTGAGTTCTGCGGCACTGA
PHGDH_5	AAAGGACTGCATCCGGGTAGCTA
PHGDH_6	CAACCAGACTATAGGGTATGACC
PKM_1	CCCCAGTACCATGCGGAGACCAT
PKM_2	CTAATAGGCCCAGCTTCCCGATC
PKM_3	CGGGCTGTGATGGGTGGTGAATC
PKM_4	ACCTGGAGAGAAATAAGCCCATC
PKM_5	GCTGATAATCTTGATGTTCTTTC
PKM_6	ATACAGGTGCCGACTTCCTGGTG
PPAT_1	TATATAGCTTCTGCGTCATGGTA
PPAT_2	CCAATTCGCCATTATGTGCCACA
PPAT_3	CAAACACACCAGACCAAATGGTT
PPAT_4	CATAAGGATCTCGTACTGCATAA
PPAT_5	CCTTGCACCAATAGATAAGAAGC
PPAT_6	CAAGATATTACCGTGAAGTCTTG
PRPS1_1	GAGCCGGGCGCCAATCTCAGCCA
PRPS1_2	CAGAGTGACCTCCATTGCAGACA
PRPS1_3	GCTTCCACTGATACCTGAATTTG
PRPS1_4	AACCATACCTCTTAGCTCCACCA
PRPS1_5	CCTTGATTCACAAAGAACGGAAG
PRPS1_6	AGCCAGCCGGGTTACTGCAGTCA
RRM1_1	GGACAACGACTTTAGTGACTTCA
RRM1_2	ATGAAGAGATCCGGAATCCAAAG
RRM1_3	CCTTAAAGCCGAAGTAATTGTAA
RRM1_4	AATGCTGGTACCAACCGCCCACA
RRM1_5	AATGGCCTTGTACCGATGCTGAG
RRM1_6	CCATACCTTGCATATAGTTTCTC
SDHA_1	CAGGGAGGAATCAATGCTGCTCT
SDHA_2	GCAGATGCCCTCTTGTTCCCATC
SDHA_3	CAGAGGCTACGGGCGCACCTACT
SDHA_4	AACCCTGCCTCAGAAAGGCCAAA
SDHA_5	ATATAAGGTGTGCAATAGCGAGT
SDHA_6	TACGACACCGTGAAGGGCTCCGA
SHMT1_1	AACACTGCCATGTGGTGACCACC
SHMT1_2	CAACATCATTAAGAAGGAGAGTA
SHMT1_3	CCAGCAATGGCGTGGTTGTGGGG
SHMT1_4	TTGATGAACTGGAGACCCTCTGT
SHMT1_5	CGTAGCCGGGCATATTCCAGGTT
SHMT1_6	ACAGGTGAACCCAGATACTGGCT
UAP1_1	TCTGGTGGACAGGTGGTAGAGAA
UAP1_2	CTGGCAACAGCTCAAAAACGAAG
UAP1_3	GTGAGAAGACTGGTTAAAACCTT
UAP1_4	TCGGGCACTTGCAGCCCAGAATA
UAP1_5	AGCAACCTGCTGTAGCTTCAGGA
UAP1_6	CCATCAAAACTCATGGCGGGGAG
UGP2_1	TAGGGCGGGACACTCACTCAATA
UGP2_2	CCCTGAGTAAGACACGTCCTTTG
UGP2_3	ACACGGATGAAGATACCAAAAAA
UGP2_4	GTGTCTAACATAGATAATCTGGG
UGP2_5	TCTAAAACTTACCGAATCTTCAG
UGP2_6	ACAGCACACCAAAAAAGACCTGG
UMPS_1	CAAAACACTAGATCCACTGGTGA
UMPS_2	CTCCCCCATCTACATCGATCTGC
UMPS_3	ACTGGCCAGAGAGCTGTTGCAGC
UMPS_4	GGACCTAGTATCTGCATGCTGAA
UMPS_5	TGCTGCTCGAGAATCTCCAGCAT
UMPS_6	TTCCAAACTGCCCAAAATGCAGG
UPP1_1	AATCTCACCACTAGCAGACACAA
UPP1_2	ACAGTGATTGCCCCGTCAGACTT
UPP1_3	GGATGACCCGCTTCCCCAGGACA
UPP1_4	ATCCGGGAGGGGCTTCCACCAAC
UPP1_5	CGCACAGATGTTGGGATAGTCTC
UPP1_6	GTGGAAGCCCCTCCCGGATGAAA
SHMT2_1	CGGCCACGGCTCATCATAGCTGG
SHMT2_2	AAGCACGCGGACATCGTCACCAC
SHMT2_3	GCAGTCTCACCCACGGCTACATG
SHMT2_4	ACCTGGATCCTGCACAGTGGGGA
SHMT2_5	TACCGGAAAGGGGTGAAGGCTGT
SHMT2_6	CGGTAGAAGATGAGCCCTGACCT
MTHFD2_1	TAGGCATTCCAACCCTAGGGAAG
MTHFD2_2	AATGGAGTCCAAAACTCACCTGG
MTHFD2_3	CCGAACTGCCGCGAGGTGGAAAG
MTHFD2_4	TGGGATATACCTACCAGTTCGCT
MTHFD2_5	CACACACCCCATGGAGTAGCCGG
MTHFD2_6	CTTACCTCCGGGACGTTCATGCG
MTHFD1L_1	GCCGAGCAAGCTGAATTTCTGAA
MTHFD1L_2	GTTAGTAGGTGTCAACCTAGATG
MTHFD1L_3	GAGCTCTGCCATTATTACCTCGG
MTHFD1L_4	CTGCATCAAGTTGTCGTCACCTG
MTHFD1L_5	ACATCGCAGTGGCCAGCGAGATC
MTHFD1L_6	CCCTCTATCCCTGCTGAAGAACA
MTHFR_1	CCTTGAGATGAGATTGACAGCTC
MTHFR_2	TACACCCTCAACCGCGAGATGGC
MTHFR_3	AACTACGCAGTGGACCTGGTGAA
MTHFR_4	TGCAGATGGCCCGTGATCTCCTC
MTHFR_5	ACTCCTGGGTACGGTAGATGTAA
MTHFR_6	ACCGGATGGCAGCAGGTGGCCCC
TYMS_1	AGATGAATTCCCTCTGCTGACAA
TYMS_2	GGGCAGAATACAGAGATATGGAA
TYMS_3	CAAGGGAGTGAAAATCTGGGATG
TYMS_4	GACAGCCTGGGATTCTCCACCAG
TYMS_5	TAATAGCAGCGACTTCTTTACCT
TYMS_6	CATATCTCTGTATTCTGCCCCAA
PANK1_1	GAGCCGAAGGATATTACAGCCGA
PANK1_2	AAAGCCCCGCCTCCTGTGGCACA
PANK1_3	CCAGCTGTGCTATGCACAGGTTC
PANK1_4	ACCAGCGTTCCACCGATGTCCAT
PANK1_5	AAATTCGAAGAGGACTTCAGAAT
PANK1_6	GTTGAAGCCAACAGAGTCGACAT
PANK2_1	TACATTGACTCAGTCGGATTCAA
PANK2_2	CTCAGGCTTTCGACGCGCTGGCG
PANK2_3	TATACAACTTACCTAGTACCTGT
PANK2_4	TACGCTCCACCTCCAGTGGCACA
PANK2_5	ACCGATATCCAGTCCAAACCATG
PANK2_6	GAATATACTGCTAAGATGCTAAC
PPCS_1	TAGCCGCCGGCTACGGGGTCCTG
PPCS_2	CGTCAGGCGGCACCAAGGTCCCA
PPCS_3	TAGGGCACGCACCTAGCGGATTG
PPCS_4	TGGACAACTTCAGCAGCGGGCGG
PPCS_5	ACTGGAAGCGCGGCCGGTGCGCT
PPCS_6	TGGCTCGCTTCGCGGCCAGGCTG
PPCDC_1	TGTCACCCTCTACAGCGACGCTG
PPCDC_2	TACAGCCCCCAGGACATTCCTGT
PPCDC_3	GGGCTGCGACACTCCCCGTGACA
PPCDC_4	CCGTGACACCCACAAGAACATGG
PPCDC_5	CCTCTGCCAGATATGGAAGAGCC
PPCDC_6	GAAGAGCCGCTCTGACCCAGTTC
ACP2_1	GGAAGCCGTGATAGCGCTGCCGC
ACP2_2	CGTTGGGCCCATGTCCCCGTTAT
ACP2_3	AGACGGTCTCCAGTGTCAGGTCT
ACP2_4	GGTTGAAGCGCTGCATCCCGTTG
ACP2_5	CCGCTTCGCTCTACAGCTGCTGA
ACP2_6	TGTGCGAAGCACAGACTTTGACC
BPNT1_1	GCTCGTGGTCTGGGTTGATCCTC
BPNT1_2	GGTTTAGGCGCCTTTGGGTTTCA
BPNT1_3	GGGCCAATGAAGAACATATGCTC
BPNT1_4	ACTCGTTTACACAGGCAGGACCA
BPNT1_5	ATTGGCCCGGAAATTCCCCAAAC
BPNT1_6	ATAGCACTGTACTGCGATGGGCA
NUDT8_1	CCGGATCATACACAGGCCGCAGC
NUDT8_2	CCGGCCGCTGTACCTGACGTCGC
NUDT8_3	AGGCGGCAAGTGCGACCCGGCTG
NUDT8_4	GTCAGCCGGGTCGCACTTGCCGC
NUDT8_5	CCAGCAAAAGGCCACCGTGGTGC
NUDT8_6	GCGTCTGCAGCAGGTGGGCCAGC
NUDT7_1	CCTGGAGGTAAGCGTGACCCTAC
NUDT7_2	GACAGATACATTGATAACTCCAT
NUDT7_3	AGCGGGCCTTAGCATCATCTAGC
NUDT7_4	CTAGATGATGCTAAGGCCCGCTT
NUDT7_5	CCATTGGTGGCTAAAGAAGGAAA
NUDT7_6	TATATCCAGCTAAGAAGGGCCCC
NUDT19_1	CCGTCGCTGCCCGACACCGATGA
NUDT19_2	TCCGGCGGAGTGCTGGATGCGGC
NUDT19_3	TTGCGGGGCACCACTCGCCGCTT
NUDT19_4	GCGGAGGTGGTGGGCTACCAGGT
NUDT19_5	GCATCTGCGCCGTGCGGGAGGCC
NUDT19_6	GGGCGCGACCAGCCAGCCGCCAG
ABCD3_1	AATGGGCTTCATTGATAGTATTA
ABCD3_2	GAGCTTTCACATATTATAAAATG
ABCD3_3	ACCCATACTTCAAGAAGTTATTA
ABCD3_4	AATACAGATCGACTACACTGTTA
ABCD3_5	CCCGGCCAATCTAGTCATTTCAC
ABCD3_6	TGCCAGGTGGAACACCTACATAA
CS_1	CTACCTCCCAGTACTTGGTTCGG
CS_2	ACAGGTATCTTGGCTCTCAAAAG
CS_3	CCTGTTCCTCTGTTGGGATATGT
CS_4	GAATTTGAAAGACATATTGGCTG
CS_5	CAAACCTTACCGTGGAGGAAGCA
CS_6	GTGGGCAGTGCCCTTTCCGACCC
ACO2_1	ACGGGCCGCAACGACGCAAACCC
ACO2_2	CGAGCAGATCCGCGCCACCATTG
ACO2_3	AGACATTGCCAATCTAGCTGATG
ACO2_4	ACCGTGAGGATGCCTGCCACCTT
ACO2_5	GGGGCGAGAAAGACCTGCGCCGG
ACO2_6	AGAAGCCCACGCCATATTTGGCA
SUCLA2_1	GCTCACAGACCAATACTTGATTG
SUCLA2_2	CCAGCTCCATCTGAATCTTCCAC
SUCLA2_3	CAGGAATACAACATACCTGGAGA
SUCLA2_4	CCAATCATTTGTGAAGAAACAGC
SUCLA2_5	CGAGAAAACTATCTTCACTCCTC
SUCLA2_6	CCTTAGCAGCATCTTTGTCCCTT
SUCLG1_1	GCAAAAGTCCCTCACCAACGCAC
SUCLG1_2	GTGCCATATTCCAATGCCTGCTG
SUCLG1_3	GTGAACTGCTTCATAAGTCAGGG
SUCLG1_4	GTCGTTAATGTTTCAGGCCAAAG
SUCLG1_5	TCAACATAGAGATGTTGCCGAGA
SUCLG1_6	TAACCTCTTAGTGCCGCAGAATG
SUCLG2_1	ACTTGATCACATTTAGGCTGCAG
SUCLG2_2	TGTAGGCAGTTCAATTAACCTCC
SUCLG2_3	TCTTTCTCTTAGCCCTAATGTTG
SUCLG2_4	TCGGAATTCTGCGTTGTCATCAA
SUCLG2_5	ACCCATTATGAATCAGCTTACTT
SUCLG2_6	CCACTAATGTGGTAGGTGATGGT
SDHB_1	TCACGCTCTTCTATGGACTGCAG
SDHB_2	TATGCACAGTACAAATCCATTGA
SDHB_3	GATGTGGCCCCATGGTATTGGAT
SDHB_4	TACTGTGCATAGAAGTTGCTCAA
SDHB_5	CCATCTATCGATGGGACCCAGAC
SDHB_6	GGAAGGTCAAAGTAGAGTCAACT
SDHC_1	GTGCTGTTCCTTTGGGAACCACG
SDHC_2	AAACCGTCCTCTGTCTCCCCACA
SDHC_3	GAAACTTACTTTCTGATACAGAG
SDHC_4	TCTTGCAGACACGTTGGTCGTCA
SDHC_5	CAGTTGGTCTCTTCCCATGGCGA
SDHC_6	GGAATAAGAATATAGGTTCAAAC
SDHD_1	GAATTGCTATACTTGCCAGTGAC
SDHD_2	TAGCTGGCTCCAAGGCTGCATCT
SDHD_3	TCAGCTCTGTTGCTTCGAACTCC
SDHD_4	GAACTCCAGTGGTCAGACCTGCT
SDHD_5	CCAGTGACCATGAAGAGTGAGGG
SDHD_6	AAATAAGCAGCCGGAAGCAGACC
FH_1	CTTCAGCGGCCGCTCGCTTCAAG
FH_2	GCCTCCGAACGCGGCTCGAATGG
FH_3	GTGGTTATGTTCAACAAGTAAAA
FH_4	CTCTCGTGGTATGGCAGACTGGA
FH_5	AACCTGTACCAACAGCAGTGCCT
FH_6	GTCAAACTCCTATACCTGCCCAA
MDH2_1	GATCCAGCTCGAGTCAACGTCCC
MDH2_2	GGCGTGACGACCCTGGACATCGT
MDH2_3	GTCTCGATGTGGCTCAGATCTGC
MDH2_4	TTCTAGGCTACCTCGGACCTGAA
MDH2_5	GTTGGGGTTGTACACTCCATGCT
MDH2_6	AGGCATGACCCGGGACGACCTGT
PC_1	AGATCGTGGGTGCGCACACGAGT
PC_2	ACGTCGCCATGCGCTTCCTGTAT
PC_3	TCTCTGAGCGAGCGGACTTCGCC
PC_4	GCGAGTTTCACAGAGTCGCTGGT
PC_5	ATCGAGGTCAACTCCCGCCTGCA
PC_6	CCATCATCTTCAAGGCGGCCTAT
PDHB_1	CTCCGGAAGCTCAGTCAAAAGAT
PDHB_2	TCCATGCAAGCCATTGACCAGGT
PDHB_3	GTTACCTTGTATGCCCCATCATA
PDHB_4	GTCGAGGGCTGTGGAAGAAATAT
PDHB_5	CATACCTGTGACAGGTGACAGTT
PDHB_6	CAGGCTGGGTTGCGGCCCATTTG
PDHX_1	AAACTGGTGGTGGAGGACCTACG
PDHX_2	ACAGCACGCAGTGGCTTCGGGGT
PDHX_3	AAACAGCTCCAAGGTCACAGTCA
PDHX_4	GTTTAAGTCCAGCTGCCCGCAAT
PDHX_5	CCGAGTCCAGACCAACTCCAGCC
PDHX_6	TAGGTGAAGCGGTGAGTGCTGGA
SLC66A5_1	TGATGCTCCAGACGATCACCATC
SLC66A5_2	CTCGCTTGCTACGGCCTGGTCCT
SLC66A5_3	TGGTCATGCACTACAGAGGACAG
SLC66A5_4	CCCTAGTAAAGCTGCCCCAGGTG
SLC66A5_5	GTGATGCTGTAGACCATGGTCCC
SLC66A5_6	CAGTCTGTCCTCTGTAGTGCATG
DIRC2_1	GTTGGACCACTTGTTGTTCCAGC
DIRC2_2	GCATATGCCATACCACTTGGTGT
DIRC2_3	ATCTGCAGAAAACCACGTCGTAG
DIRC2_4	CCTGCATATAACACAGCCTCTAT
DIRC2_5	TGCAGATGAAAGGGCCACAGCCA
DIRC2_6	AGTCTGATATAGGTATGCATCTT
MAPK1_1	TGGAGCCCTGTACCAACGTGTGG
MAPK1_2	CTCGATGGTTGGTGCTCGAATAA
MAPK1_3	AGCTCTGCTTATGATAATGTCAA
MAPK3_1	GATCTCGGTGGAGCACGTTGGCG
MAPK3_2	AGGGTGGACGCCCGCAGAATGTC
MAPK3_3	GTACGCGCCCTCGCCGATGTACT
HDAC1_1	TCTGGACGGATGGAGCGCAAGAA
HDAC1_2	GGTTGCTTCAATCTAACTATCAA
HDAC1_3	TAGGTATCACCAGAGGGTGCTGT
HDAC2_1	ACAGCAAGTTATGGGTCATGCGG
HDAC2_2	TCAGCTCTCAACTGGCGGTTCAG
HDAC2_3	GTCTTACCCTCAAGTCTCCTGTG
STAG1_1	TCAGGATCGCATTGTATCAATGA
STAG1_2	CCTTAGCAATGTCTGATCGTCAA
STAG1_3	ATACAGATAGTCGTGCAAGCACT
STAG2_1	GCACTAACAGATAGGCAAGAGAG
STAG2_2	CCTCTGCTGTAGTCGGTGGTAGA
STAG2_3	ATTGGCGTGTTAGTACGGCAATG
BCL2L1_1	ACGCACAGTGCCCCGCCGAAGGA
BCL2L1_2	AAAGCTCTGATATGCTGTCCCTG
BCL2L1_3	ACATCACTAAACTGACTCCAGCT
MCL1_1	CGAGAGGCTCCGGCTCGTACCCG
MCL1_2	CGCCAATCACCGCGCCGGCCTCC
MCL1_3	GTCGGGGAATCTGGTAATAACAC
MAP2K1_1	CCTGCAGATGTCAAGCCCTCCAA
MAP2K1_2	ATACCGACATGTAGGACCTTGTG
MAP2K1_3	TATGGTGCGTTCTACAGCGATGG
MAP2K2_1	TACGGGGCCTTCTACAGTGACGG
MAP2K2_2	GGATGGCCGGCTTGATCTCAAGG
MAP2K2_3	AGCCGCTTCTTCTGCTGCTCGTC
SLC25A28_1	GACCCGGATGCAGAGTCTACAGC
SLC25A28_2	GCCTGCTACGAAAAGTTAAAAAA
SLC25A28_3	TAAGAACGGAGGGCCTATGGAGG
SLC25A37_1	TCGTAGTCCTCCGACCCGGTGGC
SLC25A37_2	TGGAGGCCCTTGCGAGGCGTCAA
SLC25A37_3	ACGATGCGGTAATGAATCCAGCA
OR11A1_1	TCTACACCTCCGCAGTGATGCCA
OR11A1_2	TGTGGCCCCAACCACATTGACCA
OR2V2_1	TCCGTGGTTATGGCGGTCTTCAC
OR2V2_2	CCCTACTGTGGCTTGAGGAAGGT
OR5K4_1	CAAATTATCCAGAGCTGAAGACG
OR5K4_2	TTAGACCTGCAGAAAGTTAACCT
RPTOR_1	ATCGACGGAGGCAAAGGCATCTG
RPTOR_2	GCCGAGCAGCTGACCGCATTCCA
RPTOR_3	ATTCTCGCCGTGATCGTCAACAG
CDC27_1	GTACAACACCTCAGGTATTGAGC
CDC27_2	TCTCACAGACAGCCTGAGACAGT
CDC27_3	CTGGCAACCTGTTATTACCGCTC
POLR2L_1	CCGACGATCTTGCCACAAGTGAA
POLR2L_2	TGGCAAGATCGTCGGCAACAAGT
POLR2L_3	CCACAAGTGAAGCAGCGTACAGG
PCNA_1	ATAGGAACAGGAGTACAGCTGTG
PCNA_2	CACGTATATGCCGAGATCTCAGC
PCNA_3	GTAGACCAGGAGAAAGTTTCAGA
SNRPA1_1	GCCGTATAGGTGAGGGACTTGAT
SNRPA1_2	CCAGTTCCACGAGACTATTATTG
SNRPA1_3	TAGGGTATAAAATTCCCGTCATT
SARS_1	AAGCGGGCAGGGTCGATGTTGTA
SARS_2	TGACGGATGATGTCGAGTTTCTC
SARS_3	GGATCTCCCGGCCACGTGCCCGC

## Sheet: Cas12a-SLCxEnzyme library
gRNAs	gene combination	library
ANKH_1-AMD1_1	ANKH-AMD1	Cas12a-SLCxEnzyme
ANKH_1-ASL_1	ANKH-ASL	Cas12a-SLCxEnzyme
ANKH_1-BCAT2_1	ANKH-BCAT2	Cas12a-SLCxEnzyme
ANKH_1-CMAS_1	ANKH-CMAS	Cas12a-SLCxEnzyme
ANKH_1-COASY_1	ANKH-COASY	Cas12a-SLCxEnzyme
ANKH_1-CPS1_1	ANKH-CPS1	Cas12a-SLCxEnzyme
ANKH_1-CPT1A_1	ANKH-CPT1A	Cas12a-SLCxEnzyme
ANKH_1-DHFR_1	ANKH-DHFR	Cas12a-SLCxEnzyme
ANKH_1-DHODH_1	ANKH-DHODH	Cas12a-SLCxEnzyme
ANKH_1-FASN_1	ANKH-FASN	Cas12a-SLCxEnzyme
ANKH_1-G6PD_1	ANKH-G6PD	Cas12a-SLCxEnzyme
ANKH_1-GLS_1	ANKH-GLS	Cas12a-SLCxEnzyme
ANKH_1-GLUD1_1	ANKH-GLUD1	Cas12a-SLCxEnzyme
ANKH_1-GOT1_1	ANKH-GOT1	Cas12a-SLCxEnzyme
ANKH_1-GOT2_1	ANKH-GOT2	Cas12a-SLCxEnzyme
ANKH_1-GPD2_1	ANKH-GPD2	Cas12a-SLCxEnzyme
ANKH_1-GSR_1	ANKH-GSR	Cas12a-SLCxEnzyme
ANKH_1-HK1_1	ANKH-HK1	Cas12a-SLCxEnzyme
ANKH_1-HMGCR_1	ANKH-HMGCR	Cas12a-SLCxEnzyme
ANKH_1-HPRT1_1	ANKH-HPRT1	Cas12a-SLCxEnzyme
ANKH_1-IDH1_1	ANKH-IDH1	Cas12a-SLCxEnzyme
ANKH_1-IDH2_1	ANKH-IDH2	Cas12a-SLCxEnzyme
ANKH_1-LDHA_1	ANKH-LDHA	Cas12a-SLCxEnzyme
ANKH_1-MTHFD1_1	ANKH-MTHFD1	Cas12a-SLCxEnzyme
ANKH_1-ODC1_1	ANKH-ODC1	Cas12a-SLCxEnzyme
ANKH_1-OGDH_1	ANKH-OGDH	Cas12a-SLCxEnzyme
ANKH_1-PCK2_1	ANKH-PCK2	Cas12a-SLCxEnzyme
ANKH_1-PDHA1_1	ANKH-PDHA1	Cas12a-SLCxEnzyme
ANKH_1-PDK2_1	ANKH-PDK2	Cas12a-SLCxEnzyme
ANKH_1-PHGDH_1	ANKH-PHGDH	Cas12a-SLCxEnzyme
ANKH_1-PKM_1	ANKH-PKM	Cas12a-SLCxEnzyme
ANKH_1-PPAT_1	ANKH-PPAT	Cas12a-SLCxEnzyme
ANKH_1-PRPS1_1	ANKH-PRPS1	Cas12a-SLCxEnzyme
ANKH_1-RRM1_1	ANKH-RRM1	Cas12a-SLCxEnzyme
ANKH_1-SDHA_1	ANKH-SDHA	Cas12a-SLCxEnzyme
ANKH_1-SHMT1_1	ANKH-SHMT1	Cas12a-SLCxEnzyme
ANKH_1-UAP1_1	ANKH-UAP1	Cas12a-SLCxEnzyme
ANKH_1-UGP2_1	ANKH-UGP2	Cas12a-SLCxEnzyme
ANKH_1-UMPS_1	ANKH-UMPS	Cas12a-SLCxEnzyme
ANKH_1-UPP1_1	ANKH-UPP1	Cas12a-SLCxEnzyme
CLN3_1-AMD1_1	CLN3-AMD1	Cas12a-SLCxEnzyme
CLN3_1-ASL_1	CLN3-ASL	Cas12a-SLCxEnzyme
CLN3_1-BCAT2_1	CLN3-BCAT2	Cas12a-SLCxEnzyme
CLN3_1-CMAS_1	CLN3-CMAS	Cas12a-SLCxEnzyme
CLN3_1-COASY_1	CLN3-COASY	Cas12a-SLCxEnzyme
CLN3_1-CPS1_1	CLN3-CPS1	Cas12a-SLCxEnzyme
CLN3_1-CPT1A_1	CLN3-CPT1A	Cas12a-SLCxEnzyme
CLN3_1-DHFR_1	CLN3-DHFR	Cas12a-SLCxEnzyme
CLN3_1-DHODH_1	CLN3-DHODH	Cas12a-SLCxEnzyme
CLN3_1-FASN_1	CLN3-FASN	Cas12a-SLCxEnzyme
CLN3_1-G6PD_1	CLN3-G6PD	Cas12a-SLCxEnzyme
CLN3_1-GLS_1	CLN3-GLS	Cas12a-SLCxEnzyme
CLN3_1-GLUD1_1	CLN3-GLUD1	Cas12a-SLCxEnzyme
CLN3_1-GOT1_1	CLN3-GOT1	Cas12a-SLCxEnzyme
CLN3_1-GOT2_1	CLN3-GOT2	Cas12a-SLCxEnzyme
CLN3_1-GPD2_1	CLN3-GPD2	Cas12a-SLCxEnzyme
CLN3_1-GSR_1	CLN3-GSR	Cas12a-SLCxEnzyme
CLN3_1-HK1_1	CLN3-HK1	Cas12a-SLCxEnzyme
CLN3_1-HMGCR_1	CLN3-HMGCR	Cas12a-SLCxEnzyme
CLN3_1-HPRT1_1	CLN3-HPRT1	Cas12a-SLCxEnzyme
CLN3_1-IDH1_1	CLN3-IDH1	Cas12a-SLCxEnzyme
CLN3_1-IDH2_1	CLN3-IDH2	Cas12a-SLCxEnzyme
CLN3_1-LDHA_1	CLN3-LDHA	Cas12a-SLCxEnzyme
CLN3_1-MTHFD1_1	CLN3-MTHFD1	Cas12a-SLCxEnzyme
CLN3_1-ODC1_1	CLN3-ODC1	Cas12a-SLCxEnzyme
CLN3_1-OGDH_1	CLN3-OGDH	Cas12a-SLCxEnzyme
CLN3_1-PCK2_1	CLN3-PCK2	Cas12a-SLCxEnzyme
CLN3_1-PDHA1_1	CLN3-PDHA1	Cas12a-SLCxEnzyme
CLN3_1-PDK2_1	CLN3-PDK2	Cas12a-SLCxEnzyme
CLN3_1-PHGDH_1	CLN3-PHGDH	Cas12a-SLCxEnzyme
CLN3_1-PKM_1	CLN3-PKM	Cas12a-SLCxEnzyme
CLN3_1-PPAT_1	CLN3-PPAT	Cas12a-SLCxEnzyme
CLN3_1-PRPS1_1	CLN3-PRPS1	Cas12a-SLCxEnzyme
CLN3_1-RRM1_1	CLN3-RRM1	Cas12a-SLCxEnzyme
CLN3_1-SDHA_1	CLN3-SDHA	Cas12a-SLCxEnzyme
CLN3_1-SHMT1_1	CLN3-SHMT1	Cas12a-SLCxEnzyme
CLN3_1-UAP1_1	CLN3-UAP1	Cas12a-SLCxEnzyme
CLN3_1-UGP2_1	CLN3-UGP2	Cas12a-SLCxEnzyme
CLN3_1-UMPS_1	CLN3-UMPS	Cas12a-SLCxEnzyme
CLN3_1-UPP1_1	CLN3-UPP1	Cas12a-SLCxEnzyme
LETM1_1-AMD1_1	LETM1-AMD1	Cas12a-SLCxEnzyme
LETM1_1-ASL_1	LETM1-ASL	Cas12a-SLCxEnzyme
LETM1_1-BCAT2_1	LETM1-BCAT2	Cas12a-SLCxEnzyme
LETM1_1-CMAS_1	LETM1-CMAS	Cas12a-SLCxEnzyme
LETM1_1-COASY_1	LETM1-COASY	Cas12a-SLCxEnzyme
LETM1_1-CPS1_1	LETM1-CPS1	Cas12a-SLCxEnzyme
LETM1_1-CPT1A_1	LETM1-CPT1A	Cas12a-SLCxEnzyme
LETM1_1-DHFR_1	LETM1-DHFR	Cas12a-SLCxEnzyme
LETM1_1-DHODH_1	LETM1-DHODH	Cas12a-SLCxEnzyme
LETM1_1-FASN_1	LETM1-FASN	Cas12a-SLCxEnzyme
LETM1_1-G6PD_1	LETM1-G6PD	Cas12a-SLCxEnzyme
LETM1_1-GLS_1	LETM1-GLS	Cas12a-SLCxEnzyme
LETM1_1-GLUD1_1	LETM1-GLUD1	Cas12a-SLCxEnzyme
LETM1_1-GOT1_1	LETM1-GOT1	Cas12a-SLCxEnzyme
LETM1_1-GOT2_1	LETM1-GOT2	Cas12a-SLCxEnzyme
LETM1_1-GPD2_1	LETM1-GPD2	Cas12a-SLCxEnzyme
LETM1_1-GSR_1	LETM1-GSR	Cas12a-SLCxEnzyme
LETM1_1-HK1_1	LETM1-HK1	Cas12a-SLCxEnzyme
LETM1_1-HMGCR_1	LETM1-HMGCR	Cas12a-SLCxEnzyme
LETM1_1-HPRT1_1	LETM1-HPRT1	Cas12a-SLCxEnzyme
LETM1_1-IDH1_1	LETM1-IDH1	Cas12a-SLCxEnzyme
LETM1_1-IDH2_1	LETM1-IDH2	Cas12a-SLCxEnzyme
LETM1_1-LDHA_1	LETM1-LDHA	Cas12a-SLCxEnzyme
LETM1_1-MTHFD1_1	LETM1-MTHFD1	Cas12a-SLCxEnzyme
LETM1_1-ODC1_1	LETM1-ODC1	Cas12a-SLCxEnzyme
LETM1_1-OGDH_1	LETM1-OGDH	Cas12a-SLCxEnzyme
LETM1_1-PCK2_1	LETM1-PCK2	Cas12a-SLCxEnzyme
LETM1_1-PDHA1_1	LETM1-PDHA1	Cas12a-SLCxEnzyme
LETM1_1-PDK2_1	LETM1-PDK2	Cas12a-SLCxEnzyme
LETM1_1-PHGDH_1	LETM1-PHGDH	Cas12a-SLCxEnzyme
LETM1_1-PKM_1	LETM1-PKM	Cas12a-SLCxEnzyme
LETM1_1-PPAT_1	LETM1-PPAT	Cas12a-SLCxEnzyme
LETM1_1-PRPS1_1	LETM1-PRPS1	Cas12a-SLCxEnzyme
LETM1_1-RRM1_1	LETM1-RRM1	Cas12a-SLCxEnzyme
LETM1_1-SDHA_1	LETM1-SDHA	Cas12a-SLCxEnzyme
LETM1_1-SHMT1_1	LETM1-SHMT1	Cas12a-SLCxEnzyme
LETM1_1-UAP1_1	LETM1-UAP1	Cas12a-SLCxEnzyme
LETM1_1-UGP2_1	LETM1-UGP2	Cas12a-SLCxEnzyme
LETM1_1-UMPS_1	LETM1-UMPS	Cas12a-SLCxEnzyme
LETM1_1-UPP1_1	LETM1-UPP1	Cas12a-SLCxEnzyme
MAGT1_1-AMD1_1	MAGT1-AMD1	Cas12a-SLCxEnzyme
MAGT1_1-ASL_1	MAGT1-ASL	Cas12a-SLCxEnzyme
MAGT1_1-BCAT2_1	MAGT1-BCAT2	Cas12a-SLCxEnzyme
MAGT1_1-CMAS_1	MAGT1-CMAS	Cas12a-SLCxEnzyme
MAGT1_1-COASY_1	MAGT1-COASY	Cas12a-SLCxEnzyme
MAGT1_1-CPS1_1	MAGT1-CPS1	Cas12a-SLCxEnzyme
MAGT1_1-CPT1A_1	MAGT1-CPT1A	Cas12a-SLCxEnzyme
MAGT1_1-DHFR_1	MAGT1-DHFR	Cas12a-SLCxEnzyme
MAGT1_1-DHODH_1	MAGT1-DHODH	Cas12a-SLCxEnzyme
MAGT1_1-FASN_1	MAGT1-FASN	Cas12a-SLCxEnzyme
MAGT1_1-G6PD_1	MAGT1-G6PD	Cas12a-SLCxEnzyme
MAGT1_1-GLS_1	MAGT1-GLS	Cas12a-SLCxEnzyme
MAGT1_1-GLUD1_1	MAGT1-GLUD1	Cas12a-SLCxEnzyme
MAGT1_1-GOT1_1	MAGT1-GOT1	Cas12a-SLCxEnzyme
MAGT1_1-GOT2_1	MAGT1-GOT2	Cas12a-SLCxEnzyme
MAGT1_1-GPD2_1	MAGT1-GPD2	Cas12a-SLCxEnzyme
MAGT1_1-GSR_1	MAGT1-GSR	Cas12a-SLCxEnzyme
MAGT1_1-HK1_1	MAGT1-HK1	Cas12a-SLCxEnzyme
MAGT1_1-HMGCR_1	MAGT1-HMGCR	Cas12a-SLCxEnzyme
MAGT1_1-HPRT1_1	MAGT1-HPRT1	Cas12a-SLCxEnzyme
MAGT1_1-IDH1_1	MAGT1-IDH1	Cas12a-SLCxEnzyme
MAGT1_1-IDH2_1	MAGT1-IDH2	Cas12a-SLCxEnzyme
MAGT1_1-LDHA_1	MAGT1-LDHA	Cas12a-SLCxEnzyme
MAGT1_1-MTHFD1_1	MAGT1-MTHFD1	Cas12a-SLCxEnzyme
MAGT1_1-ODC1_1	MAGT1-ODC1	Cas12a-SLCxEnzyme
MAGT1_1-OGDH_1	MAGT1-OGDH	Cas12a-SLCxEnzyme
MAGT1_1-PCK2_1	MAGT1-PCK2	Cas12a-SLCxEnzyme
MAGT1_1-PDHA1_1	MAGT1-PDHA1	Cas12a-SLCxEnzyme
MAGT1_1-PDK2_1	MAGT1-PDK2	Cas12a-SLCxEnzyme
MAGT1_1-PHGDH_1	MAGT1-PHGDH	Cas12a-SLCxEnzyme
MAGT1_1-PKM_1	MAGT1-PKM	Cas12a-SLCxEnzyme
MAGT1_1-PPAT_1	MAGT1-PPAT	Cas12a-SLCxEnzyme
MAGT1_1-PRPS1_1	MAGT1-PRPS1	Cas12a-SLCxEnzyme
MAGT1_1-RRM1_1	MAGT1-RRM1	Cas12a-SLCxEnzyme
MAGT1_1-SDHA_1	MAGT1-SDHA	Cas12a-SLCxEnzyme
MAGT1_1-SHMT1_1	MAGT1-SHMT1	Cas12a-SLCxEnzyme
MAGT1_1-UAP1_1	MAGT1-UAP1	Cas12a-SLCxEnzyme
MAGT1_1-UGP2_1	MAGT1-UGP2	Cas12a-SLCxEnzyme
MAGT1_1-UMPS_1	MAGT1-UMPS	Cas12a-SLCxEnzyme
MAGT1_1-UPP1_1	MAGT1-UPP1	Cas12a-SLCxEnzyme
MFSD1_1-AMD1_1	MFSD1-AMD1	Cas12a-SLCxEnzyme
MFSD1_1-ASL_1	MFSD1-ASL	Cas12a-SLCxEnzyme
MFSD1_1-BCAT2_1	MFSD1-BCAT2	Cas12a-SLCxEnzyme
MFSD1_1-CMAS_1	MFSD1-CMAS	Cas12a-SLCxEnzyme
MFSD1_1-COASY_1	MFSD1-COASY	Cas12a-SLCxEnzyme
MFSD1_1-CPS1_1	MFSD1-CPS1	Cas12a-SLCxEnzyme
MFSD1_1-CPT1A_1	MFSD1-CPT1A	Cas12a-SLCxEnzyme
MFSD1_1-DHFR_1	MFSD1-DHFR	Cas12a-SLCxEnzyme
MFSD1_1-DHODH_1	MFSD1-DHODH	Cas12a-SLCxEnzyme
MFSD1_1-FASN_1	MFSD1-FASN	Cas12a-SLCxEnzyme
MFSD1_1-G6PD_1	MFSD1-G6PD	Cas12a-SLCxEnzyme
MFSD1_1-GLS_1	MFSD1-GLS	Cas12a-SLCxEnzyme
MFSD1_1-GLUD1_1	MFSD1-GLUD1	Cas12a-SLCxEnzyme
MFSD1_1-GOT1_1	MFSD1-GOT1	Cas12a-SLCxEnzyme
MFSD1_1-GOT2_1	MFSD1-GOT2	Cas12a-SLCxEnzyme
MFSD1_1-GPD2_1	MFSD1-GPD2	Cas12a-SLCxEnzyme
MFSD1_1-GSR_1	MFSD1-GSR	Cas12a-SLCxEnzyme
MFSD1_1-HK1_1	MFSD1-HK1	Cas12a-SLCxEnzyme
MFSD1_1-HMGCR_1	MFSD1-HMGCR	Cas12a-SLCxEnzyme
MFSD1_1-HPRT1_1	MFSD1-HPRT1	Cas12a-SLCxEnzyme
MFSD1_1-IDH1_1	MFSD1-IDH1	Cas12a-SLCxEnzyme
MFSD1_1-IDH2_1	MFSD1-IDH2	Cas12a-SLCxEnzyme
MFSD1_1-LDHA_1	MFSD1-LDHA	Cas12a-SLCxEnzyme
MFSD1_1-MTHFD1_1	MFSD1-MTHFD1	Cas12a-SLCxEnzyme
MFSD1_1-ODC1_1	MFSD1-ODC1	Cas12a-SLCxEnzyme
MFSD1_1-OGDH_1	MFSD1-OGDH	Cas12a-SLCxEnzyme
MFSD1_1-PCK2_1	MFSD1-PCK2	Cas12a-SLCxEnzyme
MFSD1_1-PDHA1_1	MFSD1-PDHA1	Cas12a-SLCxEnzyme
MFSD1_1-PDK2_1	MFSD1-PDK2	Cas12a-SLCxEnzyme
MFSD1_1-PHGDH_1	MFSD1-PHGDH	Cas12a-SLCxEnzyme
MFSD1_1-PKM_1	MFSD1-PKM	Cas12a-SLCxEnzyme
MFSD1_1-PPAT_1	MFSD1-PPAT	Cas12a-SLCxEnzyme
MFSD1_1-PRPS1_1	MFSD1-PRPS1	Cas12a-SLCxEnzyme
MFSD1_1-RRM1_1	MFSD1-RRM1	Cas12a-SLCxEnzyme
MFSD1_1-SDHA_1	MFSD1-SDHA	Cas12a-SLCxEnzyme
MFSD1_1-SHMT1_1	MFSD1-SHMT1	Cas12a-SLCxEnzyme
MFSD1_1-UAP1_1	MFSD1-UAP1	Cas12a-SLCxEnzyme
MFSD1_1-UGP2_1	MFSD1-UGP2	Cas12a-SLCxEnzyme
MFSD1_1-UMPS_1	MFSD1-UMPS	Cas12a-SLCxEnzyme
MFSD1_1-UPP1_1	MFSD1-UPP1	Cas12a-SLCxEnzyme
MFSD11_1-AMD1_1	MFSD11-AMD1	Cas12a-SLCxEnzyme
MFSD11_1-ASL_1	MFSD11-ASL	Cas12a-SLCxEnzyme
MFSD11_1-BCAT2_1	MFSD11-BCAT2	Cas12a-SLCxEnzyme
MFSD11_1-CMAS_1	MFSD11-CMAS	Cas12a-SLCxEnzyme
MFSD11_1-COASY_1	MFSD11-COASY	Cas12a-SLCxEnzyme
MFSD11_1-CPS1_1	MFSD11-CPS1	Cas12a-SLCxEnzyme
MFSD11_1-CPT1A_1	MFSD11-CPT1A	Cas12a-SLCxEnzyme
MFSD11_1-DHFR_1	MFSD11-DHFR	Cas12a-SLCxEnzyme
MFSD11_1-DHODH_1	MFSD11-DHODH	Cas12a-SLCxEnzyme
MFSD11_1-FASN_1	MFSD11-FASN	Cas12a-SLCxEnzyme
MFSD11_1-G6PD_1	MFSD11-G6PD	Cas12a-SLCxEnzyme
MFSD11_1-GLS_1	MFSD11-GLS	Cas12a-SLCxEnzyme
MFSD11_1-GLUD1_1	MFSD11-GLUD1	Cas12a-SLCxEnzyme
MFSD11_1-GOT1_1	MFSD11-GOT1	Cas12a-SLCxEnzyme
MFSD11_1-GOT2_1	MFSD11-GOT2	Cas12a-SLCxEnzyme
MFSD11_1-GPD2_1	MFSD11-GPD2	Cas12a-SLCxEnzyme
MFSD11_1-GSR_1	MFSD11-GSR	Cas12a-SLCxEnzyme
MFSD11_1-HK1_1	MFSD11-HK1	Cas12a-SLCxEnzyme
MFSD11_1-HMGCR_1	MFSD11-HMGCR	Cas12a-SLCxEnzyme
MFSD11_1-HPRT1_1	MFSD11-HPRT1	Cas12a-SLCxEnzyme
MFSD11_1-IDH1_1	MFSD11-IDH1	Cas12a-SLCxEnzyme
MFSD11_1-IDH2_1	MFSD11-IDH2	Cas12a-SLCxEnzyme
MFSD11_1-LDHA_1	MFSD11-LDHA	Cas12a-SLCxEnzyme
MFSD11_1-MTHFD1_1	MFSD11-MTHFD1	Cas12a-SLCxEnzyme
MFSD11_1-ODC1_1	MFSD11-ODC1	Cas12a-SLCxEnzyme
MFSD11_1-OGDH_1	MFSD11-OGDH	Cas12a-SLCxEnzyme
MFSD11_1-PCK2_1	MFSD11-PCK2	Cas12a-SLCxEnzyme
MFSD11_1-PDHA1_1	MFSD11-PDHA1	Cas12a-SLCxEnzyme
MFSD11_1-PDK2_1	MFSD11-PDK2	Cas12a-SLCxEnzyme
MFSD11_1-PHGDH_1	MFSD11-PHGDH	Cas12a-SLCxEnzyme
MFSD11_1-PKM_1	MFSD11-PKM	Cas12a-SLCxEnzyme
MFSD11_1-PPAT_1	MFSD11-PPAT	Cas12a-SLCxEnzyme
MFSD11_1-PRPS1_1	MFSD11-PRPS1	Cas12a-SLCxEnzyme
MFSD11_1-RRM1_1	MFSD11-RRM1	Cas12a-SLCxEnzyme
MFSD11_1-SDHA_1	MFSD11-SDHA	Cas12a-SLCxEnzyme
MFSD11_1-SHMT1_1	MFSD11-SHMT1	Cas12a-SLCxEnzyme
MFSD11_1-UAP1_1	MFSD11-UAP1	Cas12a-SLCxEnzyme
MFSD11_1-UGP2_1	MFSD11-UGP2	Cas12a-SLCxEnzyme
MFSD11_1-UMPS_1	MFSD11-UMPS	Cas12a-SLCxEnzyme
MFSD11_1-UPP1_1	MFSD11-UPP1	Cas12a-SLCxEnzyme
MFSD13A_1-AMD1_1	MFSD13A-AMD1	Cas12a-SLCxEnzyme
MFSD13A_1-ASL_1	MFSD13A-ASL	Cas12a-SLCxEnzyme
MFSD13A_1-BCAT2_1	MFSD13A-BCAT2	Cas12a-SLCxEnzyme
MFSD13A_1-CMAS_1	MFSD13A-CMAS	Cas12a-SLCxEnzyme
MFSD13A_1-COASY_1	MFSD13A-COASY	Cas12a-SLCxEnzyme
MFSD13A_1-CPS1_1	MFSD13A-CPS1	Cas12a-SLCxEnzyme
MFSD13A_1-CPT1A_1	MFSD13A-CPT1A	Cas12a-SLCxEnzyme
MFSD13A_1-DHFR_1	MFSD13A-DHFR	Cas12a-SLCxEnzyme
MFSD13A_1-DHODH_1	MFSD13A-DHODH	Cas12a-SLCxEnzyme
MFSD13A_1-FASN_1	MFSD13A-FASN	Cas12a-SLCxEnzyme
MFSD13A_1-G6PD_1	MFSD13A-G6PD	Cas12a-SLCxEnzyme
MFSD13A_1-GLS_1	MFSD13A-GLS	Cas12a-SLCxEnzyme
MFSD13A_1-GLUD1_1	MFSD13A-GLUD1	Cas12a-SLCxEnzyme
MFSD13A_1-GOT1_1	MFSD13A-GOT1	Cas12a-SLCxEnzyme
MFSD13A_1-GOT2_1	MFSD13A-GOT2	Cas12a-SLCxEnzyme
MFSD13A_1-GPD2_1	MFSD13A-GPD2	Cas12a-SLCxEnzyme
MFSD13A_1-GSR_1	MFSD13A-GSR	Cas12a-SLCxEnzyme
MFSD13A_1-HK1_1	MFSD13A-HK1	Cas12a-SLCxEnzyme
MFSD13A_1-HMGCR_1	MFSD13A-HMGCR	Cas12a-SLCxEnzyme
MFSD13A_1-HPRT1_1	MFSD13A-HPRT1	Cas12a-SLCxEnzyme
MFSD13A_1-IDH1_1	MFSD13A-IDH1	Cas12a-SLCxEnzyme
MFSD13A_1-IDH2_1	MFSD13A-IDH2	Cas12a-SLCxEnzyme
MFSD13A_1-LDHA_1	MFSD13A-LDHA	Cas12a-SLCxEnzyme
MFSD13A_1-MTHFD1_1	MFSD13A-MTHFD1	Cas12a-SLCxEnzyme
MFSD13A_1-ODC1_1	MFSD13A-ODC1	Cas12a-SLCxEnzyme
MFSD13A_1-OGDH_1	MFSD13A-OGDH	Cas12a-SLCxEnzyme
MFSD13A_1-PCK2_1	MFSD13A-PCK2	Cas12a-SLCxEnzyme
MFSD13A_1-PDHA1_1	MFSD13A-PDHA1	Cas12a-SLCxEnzyme
MFSD13A_1-PDK2_1	MFSD13A-PDK2	Cas12a-SLCxEnzyme
MFSD13A_1-PHGDH_1	MFSD13A-PHGDH	Cas12a-SLCxEnzyme
MFSD13A_1-PKM_1	MFSD13A-PKM	Cas12a-SLCxEnzyme
MFSD13A_1-PPAT_1	MFSD13A-PPAT	Cas12a-SLCxEnzyme
MFSD13A_1-PRPS1_1	MFSD13A-PRPS1	Cas12a-SLCxEnzyme
MFSD13A_1-RRM1_1	MFSD13A-RRM1	Cas12a-SLCxEnzyme
MFSD13A_1-SDHA_1	MFSD13A-SDHA	Cas12a-SLCxEnzyme
MFSD13A_1-SHMT1_1	MFSD13A-SHMT1	Cas12a-SLCxEnzyme
MFSD13A_1-UAP1_1	MFSD13A-UAP1	Cas12a-SLCxEnzyme
MFSD13A_1-UGP2_1	MFSD13A-UGP2	Cas12a-SLCxEnzyme
MFSD13A_1-UMPS_1	MFSD13A-UMPS	Cas12a-SLCxEnzyme
MFSD13A_1-UPP1_1	MFSD13A-UPP1	Cas12a-SLCxEnzyme
MFSD14A_1-AMD1_1	MFSD14A-AMD1	Cas12a-SLCxEnzyme
MFSD14A_1-ASL_1	MFSD14A-ASL	Cas12a-SLCxEnzyme
MFSD14A_1-BCAT2_1	MFSD14A-BCAT2	Cas12a-SLCxEnzyme
MFSD14A_1-CMAS_1	MFSD14A-CMAS	Cas12a-SLCxEnzyme
MFSD14A_1-COASY_1	MFSD14A-COASY	Cas12a-SLCxEnzyme
MFSD14A_1-CPS1_1	MFSD14A-CPS1	Cas12a-SLCxEnzyme
MFSD14A_1-CPT1A_1	MFSD14A-CPT1A	Cas12a-SLCxEnzyme
MFSD14A_1-DHFR_1	MFSD14A-DHFR	Cas12a-SLCxEnzyme
MFSD14A_1-DHODH_1	MFSD14A-DHODH	Cas12a-SLCxEnzyme
MFSD14A_1-FASN_1	MFSD14A-FASN	Cas12a-SLCxEnzyme
MFSD14A_1-G6PD_1	MFSD14A-G6PD	Cas12a-SLCxEnzyme
MFSD14A_1-GLS_1	MFSD14A-GLS	Cas12a-SLCxEnzyme
MFSD14A_1-GLUD1_1	MFSD14A-GLUD1	Cas12a-SLCxEnzyme
MFSD14A_1-GOT1_1	MFSD14A-GOT1	Cas12a-SLCxEnzyme
MFSD14A_1-GOT2_1	MFSD14A-GOT2	Cas12a-SLCxEnzyme
MFSD14A_1-GPD2_1	MFSD14A-GPD2	Cas12a-SLCxEnzyme
MFSD14A_1-GSR_1	MFSD14A-GSR	Cas12a-SLCxEnzyme
MFSD14A_1-HK1_1	MFSD14A-HK1	Cas12a-SLCxEnzyme
MFSD14A_1-HMGCR_1	MFSD14A-HMGCR	Cas12a-SLCxEnzyme
MFSD14A_1-HPRT1_1	MFSD14A-HPRT1	Cas12a-SLCxEnzyme
MFSD14A_1-IDH1_1	MFSD14A-IDH1	Cas12a-SLCxEnzyme
MFSD14A_1-IDH2_1	MFSD14A-IDH2	Cas12a-SLCxEnzyme
MFSD14A_1-LDHA_1	MFSD14A-LDHA	Cas12a-SLCxEnzyme
MFSD14A_1-MTHFD1_1	MFSD14A-MTHFD1	Cas12a-SLCxEnzyme
MFSD14A_1-ODC1_1	MFSD14A-ODC1	Cas12a-SLCxEnzyme
MFSD14A_1-OGDH_1	MFSD14A-OGDH	Cas12a-SLCxEnzyme
MFSD14A_1-PCK2_1	MFSD14A-PCK2	Cas12a-SLCxEnzyme
MFSD14A_1-PDHA1_1	MFSD14A-PDHA1	Cas12a-SLCxEnzyme
MFSD14A_1-PDK2_1	MFSD14A-PDK2	Cas12a-SLCxEnzyme
MFSD14A_1-PHGDH_1	MFSD14A-PHGDH	Cas12a-SLCxEnzyme
MFSD14A_1-PKM_1	MFSD14A-PKM	Cas12a-SLCxEnzyme
MFSD14A_1-PPAT_1	MFSD14A-PPAT	Cas12a-SLCxEnzyme
MFSD14A_1-PRPS1_1	MFSD14A-PRPS1	Cas12a-SLCxEnzyme
MFSD14A_1-RRM1_1	MFSD14A-RRM1	Cas12a-SLCxEnzyme
MFSD14A_1-SDHA_1	MFSD14A-SDHA	Cas12a-SLCxEnzyme
MFSD14A_1-SHMT1_1	MFSD14A-SHMT1	Cas12a-SLCxEnzyme
MFSD14A_1-UAP1_1	MFSD14A-UAP1	Cas12a-SLCxEnzyme
MFSD14A_1-UGP2_1	MFSD14A-UGP2	Cas12a-SLCxEnzyme
MFSD14A_1-UMPS_1	MFSD14A-UMPS	Cas12a-SLCxEnzyme
MFSD14A_1-UPP1_1	MFSD14A-UPP1	Cas12a-SLCxEnzyme
MPC2_1-AMD1_1	MPC2-AMD1	Cas12a-SLCxEnzyme
MPC2_1-ASL_1	MPC2-ASL	Cas12a-SLCxEnzyme
MPC2_1-BCAT2_1	MPC2-BCAT2	Cas12a-SLCxEnzyme
MPC2_1-CMAS_1	MPC2-CMAS	Cas12a-SLCxEnzyme
MPC2_1-COASY_1	MPC2-COASY	Cas12a-SLCxEnzyme
MPC2_1-CPS1_1	MPC2-CPS1	Cas12a-SLCxEnzyme
MPC2_1-CPT1A_1	MPC2-CPT1A	Cas12a-SLCxEnzyme
MPC2_1-DHFR_1	MPC2-DHFR	Cas12a-SLCxEnzyme
MPC2_1-DHODH_1	MPC2-DHODH	Cas12a-SLCxEnzyme
MPC2_1-FASN_1	MPC2-FASN	Cas12a-SLCxEnzyme
MPC2_1-G6PD_1	MPC2-G6PD	Cas12a-SLCxEnzyme
MPC2_1-GLS_1	MPC2-GLS	Cas12a-SLCxEnzyme
MPC2_1-GLUD1_1	MPC2-GLUD1	Cas12a-SLCxEnzyme
MPC2_1-GOT1_1	MPC2-GOT1	Cas12a-SLCxEnzyme
MPC2_1-GOT2_1	MPC2-GOT2	Cas12a-SLCxEnzyme
MPC2_1-GPD2_1	MPC2-GPD2	Cas12a-SLCxEnzyme
MPC2_1-GSR_1	MPC2-GSR	Cas12a-SLCxEnzyme
MPC2_1-HK1_1	MPC2-HK1	Cas12a-SLCxEnzyme
MPC2_1-HMGCR_1	MPC2-HMGCR	Cas12a-SLCxEnzyme
MPC2_1-HPRT1_1	MPC2-HPRT1	Cas12a-SLCxEnzyme
MPC2_1-IDH1_1	MPC2-IDH1	Cas12a-SLCxEnzyme
MPC2_1-IDH2_1	MPC2-IDH2	Cas12a-SLCxEnzyme
MPC2_1-LDHA_1	MPC2-LDHA	Cas12a-SLCxEnzyme
MPC2_1-MTHFD1_1	MPC2-MTHFD1	Cas12a-SLCxEnzyme
MPC2_1-ODC1_1	MPC2-ODC1	Cas12a-SLCxEnzyme
MPC2_1-OGDH_1	MPC2-OGDH	Cas12a-SLCxEnzyme
MPC2_1-PCK2_1	MPC2-PCK2	Cas12a-SLCxEnzyme
MPC2_1-PDHA1_1	MPC2-PDHA1	Cas12a-SLCxEnzyme
MPC2_1-PDK2_1	MPC2-PDK2	Cas12a-SLCxEnzyme
MPC2_1-PHGDH_1	MPC2-PHGDH	Cas12a-SLCxEnzyme
MPC2_1-PKM_1	MPC2-PKM	Cas12a-SLCxEnzyme
MPC2_1-PPAT_1	MPC2-PPAT	Cas12a-SLCxEnzyme
MPC2_1-PRPS1_1	MPC2-PRPS1	Cas12a-SLCxEnzyme
MPC2_1-RRM1_1	MPC2-RRM1	Cas12a-SLCxEnzyme
MPC2_1-SDHA_1	MPC2-SDHA	Cas12a-SLCxEnzyme
MPC2_1-SHMT1_1	MPC2-SHMT1	Cas12a-SLCxEnzyme
MPC2_1-UAP1_1	MPC2-UAP1	Cas12a-SLCxEnzyme
MPC2_1-UGP2_1	MPC2-UGP2	Cas12a-SLCxEnzyme
MPC2_1-UMPS_1	MPC2-UMPS	Cas12a-SLCxEnzyme
MPC2_1-UPP1_1	MPC2-UPP1	Cas12a-SLCxEnzyme
MTCH1_1-AMD1_1	MTCH1-AMD1	Cas12a-SLCxEnzyme
MTCH1_1-ASL_1	MTCH1-ASL	Cas12a-SLCxEnzyme
MTCH1_1-BCAT2_1	MTCH1-BCAT2	Cas12a-SLCxEnzyme
MTCH1_1-CMAS_1	MTCH1-CMAS	Cas12a-SLCxEnzyme
MTCH1_1-COASY_1	MTCH1-COASY	Cas12a-SLCxEnzyme
MTCH1_1-CPS1_1	MTCH1-CPS1	Cas12a-SLCxEnzyme
MTCH1_1-CPT1A_1	MTCH1-CPT1A	Cas12a-SLCxEnzyme
MTCH1_1-DHFR_1	MTCH1-DHFR	Cas12a-SLCxEnzyme
MTCH1_1-DHODH_1	MTCH1-DHODH	Cas12a-SLCxEnzyme
MTCH1_1-FASN_1	MTCH1-FASN	Cas12a-SLCxEnzyme
MTCH1_1-G6PD_1	MTCH1-G6PD	Cas12a-SLCxEnzyme
MTCH1_1-GLS_1	MTCH1-GLS	Cas12a-SLCxEnzyme
MTCH1_1-GLUD1_1	MTCH1-GLUD1	Cas12a-SLCxEnzyme
MTCH1_1-GOT1_1	MTCH1-GOT1	Cas12a-SLCxEnzyme
MTCH1_1-GOT2_1	MTCH1-GOT2	Cas12a-SLCxEnzyme
MTCH1_1-GPD2_1	MTCH1-GPD2	Cas12a-SLCxEnzyme
MTCH1_1-GSR_1	MTCH1-GSR	Cas12a-SLCxEnzyme
MTCH1_1-HK1_1	MTCH1-HK1	Cas12a-SLCxEnzyme
MTCH1_1-HMGCR_1	MTCH1-HMGCR	Cas12a-SLCxEnzyme
MTCH1_1-HPRT1_1	MTCH1-HPRT1	Cas12a-SLCxEnzyme
MTCH1_1-IDH1_1	MTCH1-IDH1	Cas12a-SLCxEnzyme
MTCH1_1-IDH2_1	MTCH1-IDH2	Cas12a-SLCxEnzyme
MTCH1_1-LDHA_1	MTCH1-LDHA	Cas12a-SLCxEnzyme
MTCH1_1-MTHFD1_1	MTCH1-MTHFD1	Cas12a-SLCxEnzyme
MTCH1_1-ODC1_1	MTCH1-ODC1	Cas12a-SLCxEnzyme
MTCH1_1-OGDH_1	MTCH1-OGDH	Cas12a-SLCxEnzyme
MTCH1_1-PCK2_1	MTCH1-PCK2	Cas12a-SLCxEnzyme
MTCH1_1-PDHA1_1	MTCH1-PDHA1	Cas12a-SLCxEnzyme
MTCH1_1-PDK2_1	MTCH1-PDK2	Cas12a-SLCxEnzyme
MTCH1_1-PHGDH_1	MTCH1-PHGDH	Cas12a-SLCxEnzyme
MTCH1_1-PKM_1	MTCH1-PKM	Cas12a-SLCxEnzyme
MTCH1_1-PPAT_1	MTCH1-PPAT	Cas12a-SLCxEnzyme
MTCH1_1-PRPS1_1	MTCH1-PRPS1	Cas12a-SLCxEnzyme
MTCH1_1-RRM1_1	MTCH1-RRM1	Cas12a-SLCxEnzyme
MTCH1_1-SDHA_1	MTCH1-SDHA	Cas12a-SLCxEnzyme
MTCH1_1-SHMT1_1	MTCH1-SHMT1	Cas12a-SLCxEnzyme
MTCH1_1-UAP1_1	MTCH1-UAP1	Cas12a-SLCxEnzyme
MTCH1_1-UGP2_1	MTCH1-UGP2	Cas12a-SLCxEnzyme
MTCH1_1-UMPS_1	MTCH1-UMPS	Cas12a-SLCxEnzyme
MTCH1_1-UPP1_1	MTCH1-UPP1	Cas12a-SLCxEnzyme
SLC22A23_1-AMD1_1	SLC22A23-AMD1	Cas12a-SLCxEnzyme
SLC22A23_1-ASL_1	SLC22A23-ASL	Cas12a-SLCxEnzyme
SLC22A23_1-BCAT2_1	SLC22A23-BCAT2	Cas12a-SLCxEnzyme
SLC22A23_1-CMAS_1	SLC22A23-CMAS	Cas12a-SLCxEnzyme
SLC22A23_1-COASY_1	SLC22A23-COASY	Cas12a-SLCxEnzyme
SLC22A23_1-CPS1_1	SLC22A23-CPS1	Cas12a-SLCxEnzyme
SLC22A23_1-CPT1A_1	SLC22A23-CPT1A	Cas12a-SLCxEnzyme
SLC22A23_1-DHFR_1	SLC22A23-DHFR	Cas12a-SLCxEnzyme
SLC22A23_1-DHODH_1	SLC22A23-DHODH	Cas12a-SLCxEnzyme
SLC22A23_1-FASN_1	SLC22A23-FASN	Cas12a-SLCxEnzyme
SLC22A23_1-G6PD_1	SLC22A23-G6PD	Cas12a-SLCxEnzyme
SLC22A23_1-GLS_1	SLC22A23-GLS	Cas12a-SLCxEnzyme
SLC22A23_1-GLUD1_1	SLC22A23-GLUD1	Cas12a-SLCxEnzyme
SLC22A23_1-GOT1_1	SLC22A23-GOT1	Cas12a-SLCxEnzyme
SLC22A23_1-GOT2_1	SLC22A23-GOT2	Cas12a-SLCxEnzyme
SLC22A23_1-GPD2_1	SLC22A23-GPD2	Cas12a-SLCxEnzyme
SLC22A23_1-GSR_1	SLC22A23-GSR	Cas12a-SLCxEnzyme
SLC22A23_1-HK1_1	SLC22A23-HK1	Cas12a-SLCxEnzyme
SLC22A23_1-HMGCR_1	SLC22A23-HMGCR	Cas12a-SLCxEnzyme
SLC22A23_1-HPRT1_1	SLC22A23-HPRT1	Cas12a-SLCxEnzyme
SLC22A23_1-IDH1_1	SLC22A23-IDH1	Cas12a-SLCxEnzyme
SLC22A23_1-IDH2_1	SLC22A23-IDH2	Cas12a-SLCxEnzyme
SLC22A23_1-LDHA_1	SLC22A23-LDHA	Cas12a-SLCxEnzyme
SLC22A23_1-MTHFD1_1	SLC22A23-MTHFD1	Cas12a-SLCxEnzyme
SLC22A23_1-ODC1_1	SLC22A23-ODC1	Cas12a-SLCxEnzyme
SLC22A23_1-OGDH_1	SLC22A23-OGDH	Cas12a-SLCxEnzyme
SLC22A23_1-PCK2_1	SLC22A23-PCK2	Cas12a-SLCxEnzyme
SLC22A23_1-PDHA1_1	SLC22A23-PDHA1	Cas12a-SLCxEnzyme
SLC22A23_1-PDK2_1	SLC22A23-PDK2	Cas12a-SLCxEnzyme
SLC22A23_1-PHGDH_1	SLC22A23-PHGDH	Cas12a-SLCxEnzyme
SLC22A23_1-PKM_1	SLC22A23-PKM	Cas12a-SLCxEnzyme
SLC22A23_1-PPAT_1	SLC22A23-PPAT	Cas12a-SLCxEnzyme
SLC22A23_1-PRPS1_1	SLC22A23-PRPS1	Cas12a-SLCxEnzyme
SLC22A23_1-RRM1_1	SLC22A23-RRM1	Cas12a-SLCxEnzyme
SLC22A23_1-SDHA_1	SLC22A23-SDHA	Cas12a-SLCxEnzyme
SLC22A23_1-SHMT1_1	SLC22A23-SHMT1	Cas12a-SLCxEnzyme
SLC22A23_1-UAP1_1	SLC22A23-UAP1	Cas12a-SLCxEnzyme
SLC22A23_1-UGP2_1	SLC22A23-UGP2	Cas12a-SLCxEnzyme
SLC22A23_1-UMPS_1	SLC22A23-UMPS	Cas12a-SLCxEnzyme
SLC22A23_1-UPP1_1	SLC22A23-UPP1	Cas12a-SLCxEnzyme
SLC25A1_1-AMD1_1	SLC25A1-AMD1	Cas12a-SLCxEnzyme
SLC25A1_1-ASL_1	SLC25A1-ASL	Cas12a-SLCxEnzyme
SLC25A1_1-BCAT2_1	SLC25A1-BCAT2	Cas12a-SLCxEnzyme
SLC25A1_1-CMAS_1	SLC25A1-CMAS	Cas12a-SLCxEnzyme
SLC25A1_1-COASY_1	SLC25A1-COASY	Cas12a-SLCxEnzyme
SLC25A1_1-CPS1_1	SLC25A1-CPS1	Cas12a-SLCxEnzyme
SLC25A1_1-CPT1A_1	SLC25A1-CPT1A	Cas12a-SLCxEnzyme
SLC25A1_1-DHFR_1	SLC25A1-DHFR	Cas12a-SLCxEnzyme
SLC25A1_1-DHODH_1	SLC25A1-DHODH	Cas12a-SLCxEnzyme
SLC25A1_1-FASN_1	SLC25A1-FASN	Cas12a-SLCxEnzyme
SLC25A1_1-G6PD_1	SLC25A1-G6PD	Cas12a-SLCxEnzyme
SLC25A1_1-GLS_1	SLC25A1-GLS	Cas12a-SLCxEnzyme
SLC25A1_1-GLUD1_1	SLC25A1-GLUD1	Cas12a-SLCxEnzyme
SLC25A1_1-GOT1_1	SLC25A1-GOT1	Cas12a-SLCxEnzyme
SLC25A1_1-GOT2_1	SLC25A1-GOT2	Cas12a-SLCxEnzyme
SLC25A1_1-GPD2_1	SLC25A1-GPD2	Cas12a-SLCxEnzyme
SLC25A1_1-GSR_1	SLC25A1-GSR	Cas12a-SLCxEnzyme
SLC25A1_1-HK1_1	SLC25A1-HK1	Cas12a-SLCxEnzyme
SLC25A1_1-HMGCR_1	SLC25A1-HMGCR	Cas12a-SLCxEnzyme
SLC25A1_1-HPRT1_1	SLC25A1-HPRT1	Cas12a-SLCxEnzyme
SLC25A1_1-IDH1_1	SLC25A1-IDH1	Cas12a-SLCxEnzyme
SLC25A1_1-IDH2_1	SLC25A1-IDH2	Cas12a-SLCxEnzyme
SLC25A1_1-LDHA_1	SLC25A1-LDHA	Cas12a-SLCxEnzyme
SLC25A1_1-MTHFD1_1	SLC25A1-MTHFD1	Cas12a-SLCxEnzyme
SLC25A1_1-ODC1_1	SLC25A1-ODC1	Cas12a-SLCxEnzyme
SLC25A1_1-OGDH_1	SLC25A1-OGDH	Cas12a-SLCxEnzyme
SLC25A1_1-PCK2_1	SLC25A1-PCK2	Cas12a-SLCxEnzyme
SLC25A1_1-PDHA1_1	SLC25A1-PDHA1	Cas12a-SLCxEnzyme
SLC25A1_1-PDK2_1	SLC25A1-PDK2	Cas12a-SLCxEnzyme
SLC25A1_1-PHGDH_1	SLC25A1-PHGDH	Cas12a-SLCxEnzyme
SLC25A1_1-PKM_1	SLC25A1-PKM	Cas12a-SLCxEnzyme
SLC25A1_1-PPAT_1	SLC25A1-PPAT	Cas12a-SLCxEnzyme
SLC25A1_1-PRPS1_1	SLC25A1-PRPS1	Cas12a-SLCxEnzyme
SLC25A1_1-RRM1_1	SLC25A1-RRM1	Cas12a-SLCxEnzyme
SLC25A1_1-SDHA_1	SLC25A1-SDHA	Cas12a-SLCxEnzyme
SLC25A1_1-SHMT1_1	SLC25A1-SHMT1	Cas12a-SLCxEnzyme
SLC25A1_1-UAP1_1	SLC25A1-UAP1	Cas12a-SLCxEnzyme
SLC25A1_1-UGP2_1	SLC25A1-UGP2	Cas12a-SLCxEnzyme
SLC25A1_1-UMPS_1	SLC25A1-UMPS	Cas12a-SLCxEnzyme
SLC25A1_1-UPP1_1	SLC25A1-UPP1	Cas12a-SLCxEnzyme
SLC25A27_1-AMD1_1	SLC25A27-AMD1	Cas12a-SLCxEnzyme
SLC25A27_1-ASL_1	SLC25A27-ASL	Cas12a-SLCxEnzyme
SLC25A27_1-BCAT2_1	SLC25A27-BCAT2	Cas12a-SLCxEnzyme
SLC25A27_1-CMAS_1	SLC25A27-CMAS	Cas12a-SLCxEnzyme
SLC25A27_1-COASY_1	SLC25A27-COASY	Cas12a-SLCxEnzyme
SLC25A27_1-CPS1_1	SLC25A27-CPS1	Cas12a-SLCxEnzyme
SLC25A27_1-CPT1A_1	SLC25A27-CPT1A	Cas12a-SLCxEnzyme
SLC25A27_1-DHFR_1	SLC25A27-DHFR	Cas12a-SLCxEnzyme
SLC25A27_1-DHODH_1	SLC25A27-DHODH	Cas12a-SLCxEnzyme
SLC25A27_1-FASN_1	SLC25A27-FASN	Cas12a-SLCxEnzyme
SLC25A27_1-G6PD_1	SLC25A27-G6PD	Cas12a-SLCxEnzyme
SLC25A27_1-GLS_1	SLC25A27-GLS	Cas12a-SLCxEnzyme
SLC25A27_1-GLUD1_1	SLC25A27-GLUD1	Cas12a-SLCxEnzyme
SLC25A27_1-GOT1_1	SLC25A27-GOT1	Cas12a-SLCxEnzyme
SLC25A27_1-GOT2_1	SLC25A27-GOT2	Cas12a-SLCxEnzyme
SLC25A27_1-GPD2_1	SLC25A27-GPD2	Cas12a-SLCxEnzyme
SLC25A27_1-GSR_1	SLC25A27-GSR	Cas12a-SLCxEnzyme
SLC25A27_1-HK1_1	SLC25A27-HK1	Cas12a-SLCxEnzyme
SLC25A27_1-HMGCR_1	SLC25A27-HMGCR	Cas12a-SLCxEnzyme
SLC25A27_1-HPRT1_1	SLC25A27-HPRT1	Cas12a-SLCxEnzyme
SLC25A27_1-IDH1_1	SLC25A27-IDH1	Cas12a-SLCxEnzyme
SLC25A27_1-IDH2_1	SLC25A27-IDH2	Cas12a-SLCxEnzyme
SLC25A27_1-LDHA_1	SLC25A27-LDHA	Cas12a-SLCxEnzyme
SLC25A27_1-MTHFD1_1	SLC25A27-MTHFD1	Cas12a-SLCxEnzyme
SLC25A27_1-ODC1_1	SLC25A27-ODC1	Cas12a-SLCxEnzyme
SLC25A27_1-OGDH_1	SLC25A27-OGDH	Cas12a-SLCxEnzyme
SLC25A27_1-PCK2_1	SLC25A27-PCK2	Cas12a-SLCxEnzyme
SLC25A27_1-PDHA1_1	SLC25A27-PDHA1	Cas12a-SLCxEnzyme
SLC25A27_1-PDK2_1	SLC25A27-PDK2	Cas12a-SLCxEnzyme
SLC25A27_1-PHGDH_1	SLC25A27-PHGDH	Cas12a-SLCxEnzyme
SLC25A27_1-PKM_1	SLC25A27-PKM	Cas12a-SLCxEnzyme
SLC25A27_1-PPAT_1	SLC25A27-PPAT	Cas12a-SLCxEnzyme
SLC25A27_1-PRPS1_1	SLC25A27-PRPS1	Cas12a-SLCxEnzyme
SLC25A27_1-RRM1_1	SLC25A27-RRM1	Cas12a-SLCxEnzyme
SLC25A27_1-SDHA_1	SLC25A27-SDHA	Cas12a-SLCxEnzyme
SLC25A27_1-SHMT1_1	SLC25A27-SHMT1	Cas12a-SLCxEnzyme
SLC25A27_1-UAP1_1	SLC25A27-UAP1	Cas12a-SLCxEnzyme
SLC25A27_1-UGP2_1	SLC25A27-UGP2	Cas12a-SLCxEnzyme
SLC25A27_1-UMPS_1	SLC25A27-UMPS	Cas12a-SLCxEnzyme
SLC25A27_1-UPP1_1	SLC25A27-UPP1	Cas12a-SLCxEnzyme
SLC25A32_1-AMD1_1	SLC25A32-AMD1	Cas12a-SLCxEnzyme
SLC25A32_1-ASL_1	SLC25A32-ASL	Cas12a-SLCxEnzyme
SLC25A32_1-BCAT2_1	SLC25A32-BCAT2	Cas12a-SLCxEnzyme
SLC25A32_1-CMAS_1	SLC25A32-CMAS	Cas12a-SLCxEnzyme
SLC25A32_1-COASY_1	SLC25A32-COASY	Cas12a-SLCxEnzyme
SLC25A32_1-CPS1_1	SLC25A32-CPS1	Cas12a-SLCxEnzyme
SLC25A32_1-CPT1A_1	SLC25A32-CPT1A	Cas12a-SLCxEnzyme
SLC25A32_1-DHFR_1	SLC25A32-DHFR	Cas12a-SLCxEnzyme
SLC25A32_1-DHODH_1	SLC25A32-DHODH	Cas12a-SLCxEnzyme
SLC25A32_1-FASN_1	SLC25A32-FASN	Cas12a-SLCxEnzyme
SLC25A32_1-G6PD_1	SLC25A32-G6PD	Cas12a-SLCxEnzyme
SLC25A32_1-GLS_1	SLC25A32-GLS	Cas12a-SLCxEnzyme
SLC25A32_1-GLUD1_1	SLC25A32-GLUD1	Cas12a-SLCxEnzyme
SLC25A32_1-GOT1_1	SLC25A32-GOT1	Cas12a-SLCxEnzyme
SLC25A32_1-GOT2_1	SLC25A32-GOT2	Cas12a-SLCxEnzyme
SLC25A32_1-GPD2_1	SLC25A32-GPD2	Cas12a-SLCxEnzyme
SLC25A32_1-GSR_1	SLC25A32-GSR	Cas12a-SLCxEnzyme
SLC25A32_1-HK1_1	SLC25A32-HK1	Cas12a-SLCxEnzyme
SLC25A32_1-HMGCR_1	SLC25A32-HMGCR	Cas12a-SLCxEnzyme
SLC25A32_1-HPRT1_1	SLC25A32-HPRT1	Cas12a-SLCxEnzyme
SLC25A32_1-IDH1_1	SLC25A32-IDH1	Cas12a-SLCxEnzyme
SLC25A32_1-IDH2_1	SLC25A32-IDH2	Cas12a-SLCxEnzyme
SLC25A32_1-LDHA_1	SLC25A32-LDHA	Cas12a-SLCxEnzyme
SLC25A32_1-MTHFD1_1	SLC25A32-MTHFD1	Cas12a-SLCxEnzyme
SLC25A32_1-ODC1_1	SLC25A32-ODC1	Cas12a-SLCxEnzyme
SLC25A32_1-OGDH_1	SLC25A32-OGDH	Cas12a-SLCxEnzyme
SLC25A32_1-PCK2_1	SLC25A32-PCK2	Cas12a-SLCxEnzyme
SLC25A32_1-PDHA1_1	SLC25A32-PDHA1	Cas12a-SLCxEnzyme
SLC25A32_1-PDK2_1	SLC25A32-PDK2	Cas12a-SLCxEnzyme
SLC25A32_1-PHGDH_1	SLC25A32-PHGDH	Cas12a-SLCxEnzyme
SLC25A32_1-PKM_1	SLC25A32-PKM	Cas12a-SLCxEnzyme
SLC25A32_1-PPAT_1	SLC25A32-PPAT	Cas12a-SLCxEnzyme
SLC25A32_1-PRPS1_1	SLC25A32-PRPS1	Cas12a-SLCxEnzyme
SLC25A32_1-RRM1_1	SLC25A32-RRM1	Cas12a-SLCxEnzyme
SLC25A32_1-SDHA_1	SLC25A32-SDHA	Cas12a-SLCxEnzyme
SLC25A32_1-SHMT1_1	SLC25A32-SHMT1	Cas12a-SLCxEnzyme
SLC25A32_1-UAP1_1	SLC25A32-UAP1	Cas12a-SLCxEnzyme
SLC25A32_1-UGP2_1	SLC25A32-UGP2	Cas12a-SLCxEnzyme
SLC25A32_1-UMPS_1	SLC25A32-UMPS	Cas12a-SLCxEnzyme
SLC25A32_1-UPP1_1	SLC25A32-UPP1	Cas12a-SLCxEnzyme
SLC25A51_1-AMD1_1	SLC25A51-AMD1	Cas12a-SLCxEnzyme
SLC25A51_1-ASL_1	SLC25A51-ASL	Cas12a-SLCxEnzyme
SLC25A51_1-BCAT2_1	SLC25A51-BCAT2	Cas12a-SLCxEnzyme
SLC25A51_1-CMAS_1	SLC25A51-CMAS	Cas12a-SLCxEnzyme
SLC25A51_1-COASY_1	SLC25A51-COASY	Cas12a-SLCxEnzyme
SLC25A51_1-CPS1_1	SLC25A51-CPS1	Cas12a-SLCxEnzyme
SLC25A51_1-CPT1A_1	SLC25A51-CPT1A	Cas12a-SLCxEnzyme
SLC25A51_1-DHFR_1	SLC25A51-DHFR	Cas12a-SLCxEnzyme
SLC25A51_1-DHODH_1	SLC25A51-DHODH	Cas12a-SLCxEnzyme
SLC25A51_1-FASN_1	SLC25A51-FASN	Cas12a-SLCxEnzyme
SLC25A51_1-G6PD_1	SLC25A51-G6PD	Cas12a-SLCxEnzyme
SLC25A51_1-GLS_1	SLC25A51-GLS	Cas12a-SLCxEnzyme
SLC25A51_1-GLUD1_1	SLC25A51-GLUD1	Cas12a-SLCxEnzyme
SLC25A51_1-GOT1_1	SLC25A51-GOT1	Cas12a-SLCxEnzyme
SLC25A51_1-GOT2_1	SLC25A51-GOT2	Cas12a-SLCxEnzyme
SLC25A51_1-GPD2_1	SLC25A51-GPD2	Cas12a-SLCxEnzyme
SLC25A51_1-GSR_1	SLC25A51-GSR	Cas12a-SLCxEnzyme
SLC25A51_1-HK1_1	SLC25A51-HK1	Cas12a-SLCxEnzyme
SLC25A51_1-HMGCR_1	SLC25A51-HMGCR	Cas12a-SLCxEnzyme
SLC25A51_1-HPRT1_1	SLC25A51-HPRT1	Cas12a-SLCxEnzyme
SLC25A51_1-IDH1_1	SLC25A51-IDH1	Cas12a-SLCxEnzyme
SLC25A51_1-IDH2_1	SLC25A51-IDH2	Cas12a-SLCxEnzyme
SLC25A51_1-LDHA_1	SLC25A51-LDHA	Cas12a-SLCxEnzyme
SLC25A51_1-MTHFD1_1	SLC25A51-MTHFD1	Cas12a-SLCxEnzyme
SLC25A51_1-ODC1_1	SLC25A51-ODC1	Cas12a-SLCxEnzyme
SLC25A51_1-OGDH_1	SLC25A51-OGDH	Cas12a-SLCxEnzyme
SLC25A51_1-PCK2_1	SLC25A51-PCK2	Cas12a-SLCxEnzyme
SLC25A51_1-PDHA1_1	SLC25A51-PDHA1	Cas12a-SLCxEnzyme
SLC25A51_1-PDK2_1	SLC25A51-PDK2	Cas12a-SLCxEnzyme
SLC25A51_1-PHGDH_1	SLC25A51-PHGDH	Cas12a-SLCxEnzyme
SLC25A51_1-PKM_1	SLC25A51-PKM	Cas12a-SLCxEnzyme
SLC25A51_1-PPAT_1	SLC25A51-PPAT	Cas12a-SLCxEnzyme
SLC25A51_1-PRPS1_1	SLC25A51-PRPS1	Cas12a-SLCxEnzyme
SLC25A51_1-RRM1_1	SLC25A51-RRM1	Cas12a-SLCxEnzyme
SLC25A51_1-SDHA_1	SLC25A51-SDHA	Cas12a-SLCxEnzyme
SLC25A51_1-SHMT1_1	SLC25A51-SHMT1	Cas12a-SLCxEnzyme
SLC25A51_1-UAP1_1	SLC25A51-UAP1	Cas12a-SLCxEnzyme
SLC25A51_1-UGP2_1	SLC25A51-UGP2	Cas12a-SLCxEnzyme
SLC25A51_1-UMPS_1	SLC25A51-UMPS	Cas12a-SLCxEnzyme
SLC25A51_1-UPP1_1	SLC25A51-UPP1	Cas12a-SLCxEnzyme
SLC2A6_1-AMD1_1	SLC2A6-AMD1	Cas12a-SLCxEnzyme
SLC2A6_1-ASL_1	SLC2A6-ASL	Cas12a-SLCxEnzyme
SLC2A6_1-BCAT2_1	SLC2A6-BCAT2	Cas12a-SLCxEnzyme
SLC2A6_1-CMAS_1	SLC2A6-CMAS	Cas12a-SLCxEnzyme
SLC2A6_1-COASY_1	SLC2A6-COASY	Cas12a-SLCxEnzyme
SLC2A6_1-CPS1_1	SLC2A6-CPS1	Cas12a-SLCxEnzyme
SLC2A6_1-CPT1A_1	SLC2A6-CPT1A	Cas12a-SLCxEnzyme
SLC2A6_1-DHFR_1	SLC2A6-DHFR	Cas12a-SLCxEnzyme
SLC2A6_1-DHODH_1	SLC2A6-DHODH	Cas12a-SLCxEnzyme
SLC2A6_1-FASN_1	SLC2A6-FASN	Cas12a-SLCxEnzyme
SLC2A6_1-G6PD_1	SLC2A6-G6PD	Cas12a-SLCxEnzyme
SLC2A6_1-GLS_1	SLC2A6-GLS	Cas12a-SLCxEnzyme
SLC2A6_1-GLUD1_1	SLC2A6-GLUD1	Cas12a-SLCxEnzyme
SLC2A6_1-GOT1_1	SLC2A6-GOT1	Cas12a-SLCxEnzyme
SLC2A6_1-GOT2_1	SLC2A6-GOT2	Cas12a-SLCxEnzyme
SLC2A6_1-GPD2_1	SLC2A6-GPD2	Cas12a-SLCxEnzyme
SLC2A6_1-GSR_1	SLC2A6-GSR	Cas12a-SLCxEnzyme
SLC2A6_1-HK1_1	SLC2A6-HK1	Cas12a-SLCxEnzyme
SLC2A6_1-HMGCR_1	SLC2A6-HMGCR	Cas12a-SLCxEnzyme
SLC2A6_1-HPRT1_1	SLC2A6-HPRT1	Cas12a-SLCxEnzyme
SLC2A6_1-IDH1_1	SLC2A6-IDH1	Cas12a-SLCxEnzyme
SLC2A6_1-IDH2_1	SLC2A6-IDH2	Cas12a-SLCxEnzyme
SLC2A6_1-LDHA_1	SLC2A6-LDHA	Cas12a-SLCxEnzyme
SLC2A6_1-MTHFD1_1	SLC2A6-MTHFD1	Cas12a-SLCxEnzyme
SLC2A6_1-ODC1_1	SLC2A6-ODC1	Cas12a-SLCxEnzyme
SLC2A6_1-OGDH_1	SLC2A6-OGDH	Cas12a-SLCxEnzyme
SLC2A6_1-PCK2_1	SLC2A6-PCK2	Cas12a-SLCxEnzyme
SLC2A6_1-PDHA1_1	SLC2A6-PDHA1	Cas12a-SLCxEnzyme
SLC2A6_1-PDK2_1	SLC2A6-PDK2	Cas12a-SLCxEnzyme
SLC2A6_1-PHGDH_1	SLC2A6-PHGDH	Cas12a-SLCxEnzyme
SLC2A6_1-PKM_1	SLC2A6-PKM	Cas12a-SLCxEnzyme
SLC2A6_1-PPAT_1	SLC2A6-PPAT	Cas12a-SLCxEnzyme
SLC2A6_1-PRPS1_1	SLC2A6-PRPS1	Cas12a-SLCxEnzyme
SLC2A6_1-RRM1_1	SLC2A6-RRM1	Cas12a-SLCxEnzyme
SLC2A6_1-SDHA_1	SLC2A6-SDHA	Cas12a-SLCxEnzyme
SLC2A6_1-SHMT1_1	SLC2A6-SHMT1	Cas12a-SLCxEnzyme
SLC2A6_1-UAP1_1	SLC2A6-UAP1	Cas12a-SLCxEnzyme
SLC2A6_1-UGP2_1	SLC2A6-UGP2	Cas12a-SLCxEnzyme
SLC2A6_1-UMPS_1	SLC2A6-UMPS	Cas12a-SLCxEnzyme
SLC2A6_1-UPP1_1	SLC2A6-UPP1	Cas12a-SLCxEnzyme
SLC2A8_1-AMD1_1	SLC2A8-AMD1	Cas12a-SLCxEnzyme
SLC2A8_1-ASL_1	SLC2A8-ASL	Cas12a-SLCxEnzyme
SLC2A8_1-BCAT2_1	SLC2A8-BCAT2	Cas12a-SLCxEnzyme
SLC2A8_1-CMAS_1	SLC2A8-CMAS	Cas12a-SLCxEnzyme
SLC2A8_1-COASY_1	SLC2A8-COASY	Cas12a-SLCxEnzyme
SLC2A8_1-CPS1_1	SLC2A8-CPS1	Cas12a-SLCxEnzyme
SLC2A8_1-CPT1A_1	SLC2A8-CPT1A	Cas12a-SLCxEnzyme
SLC2A8_1-DHFR_1	SLC2A8-DHFR	Cas12a-SLCxEnzyme
SLC2A8_1-DHODH_1	SLC2A8-DHODH	Cas12a-SLCxEnzyme
SLC2A8_1-FASN_1	SLC2A8-FASN	Cas12a-SLCxEnzyme
SLC2A8_1-G6PD_1	SLC2A8-G6PD	Cas12a-SLCxEnzyme
SLC2A8_1-GLS_1	SLC2A8-GLS	Cas12a-SLCxEnzyme
SLC2A8_1-GLUD1_1	SLC2A8-GLUD1	Cas12a-SLCxEnzyme
SLC2A8_1-GOT1_1	SLC2A8-GOT1	Cas12a-SLCxEnzyme
SLC2A8_1-GOT2_1	SLC2A8-GOT2	Cas12a-SLCxEnzyme
SLC2A8_1-GPD2_1	SLC2A8-GPD2	Cas12a-SLCxEnzyme
SLC2A8_1-GSR_1	SLC2A8-GSR	Cas12a-SLCxEnzyme
SLC2A8_1-HK1_1	SLC2A8-HK1	Cas12a-SLCxEnzyme
SLC2A8_1-HMGCR_1	SLC2A8-HMGCR	Cas12a-SLCxEnzyme
SLC2A8_1-HPRT1_1	SLC2A8-HPRT1	Cas12a-SLCxEnzyme
SLC2A8_1-IDH1_1	SLC2A8-IDH1	Cas12a-SLCxEnzyme
SLC2A8_1-IDH2_1	SLC2A8-IDH2	Cas12a-SLCxEnzyme
SLC2A8_1-LDHA_1	SLC2A8-LDHA	Cas12a-SLCxEnzyme
SLC2A8_1-MTHFD1_1	SLC2A8-MTHFD1	Cas12a-SLCxEnzyme
SLC2A8_1-ODC1_1	SLC2A8-ODC1	Cas12a-SLCxEnzyme
SLC2A8_1-OGDH_1	SLC2A8-OGDH	Cas12a-SLCxEnzyme
SLC2A8_1-PCK2_1	SLC2A8-PCK2	Cas12a-SLCxEnzyme
SLC2A8_1-PDHA1_1	SLC2A8-PDHA1	Cas12a-SLCxEnzyme
SLC2A8_1-PDK2_1	SLC2A8-PDK2	Cas12a-SLCxEnzyme
SLC2A8_1-PHGDH_1	SLC2A8-PHGDH	Cas12a-SLCxEnzyme
SLC2A8_1-PKM_1	SLC2A8-PKM	Cas12a-SLCxEnzyme
SLC2A8_1-PPAT_1	SLC2A8-PPAT	Cas12a-SLCxEnzyme
SLC2A8_1-PRPS1_1	SLC2A8-PRPS1	Cas12a-SLCxEnzyme
SLC2A8_1-RRM1_1	SLC2A8-RRM1	Cas12a-SLCxEnzyme
SLC2A8_1-SDHA_1	SLC2A8-SDHA	Cas12a-SLCxEnzyme
SLC2A8_1-SHMT1_1	SLC2A8-SHMT1	Cas12a-SLCxEnzyme
SLC2A8_1-UAP1_1	SLC2A8-UAP1	Cas12a-SLCxEnzyme
SLC2A8_1-UGP2_1	SLC2A8-UGP2	Cas12a-SLCxEnzyme
SLC2A8_1-UMPS_1	SLC2A8-UMPS	Cas12a-SLCxEnzyme
SLC2A8_1-UPP1_1	SLC2A8-UPP1	Cas12a-SLCxEnzyme
SLC33A1_1-AMD1_1	SLC33A1-AMD1	Cas12a-SLCxEnzyme
SLC33A1_1-ASL_1	SLC33A1-ASL	Cas12a-SLCxEnzyme
SLC33A1_1-BCAT2_1	SLC33A1-BCAT2	Cas12a-SLCxEnzyme
SLC33A1_1-CMAS_1	SLC33A1-CMAS	Cas12a-SLCxEnzyme
SLC33A1_1-COASY_1	SLC33A1-COASY	Cas12a-SLCxEnzyme
SLC33A1_1-CPS1_1	SLC33A1-CPS1	Cas12a-SLCxEnzyme
SLC33A1_1-CPT1A_1	SLC33A1-CPT1A	Cas12a-SLCxEnzyme
SLC33A1_1-DHFR_1	SLC33A1-DHFR	Cas12a-SLCxEnzyme
SLC33A1_1-DHODH_1	SLC33A1-DHODH	Cas12a-SLCxEnzyme
SLC33A1_1-FASN_1	SLC33A1-FASN	Cas12a-SLCxEnzyme
SLC33A1_1-G6PD_1	SLC33A1-G6PD	Cas12a-SLCxEnzyme
SLC33A1_1-GLS_1	SLC33A1-GLS	Cas12a-SLCxEnzyme
SLC33A1_1-GLUD1_1	SLC33A1-GLUD1	Cas12a-SLCxEnzyme
SLC33A1_1-GOT1_1	SLC33A1-GOT1	Cas12a-SLCxEnzyme
SLC33A1_1-GOT2_1	SLC33A1-GOT2	Cas12a-SLCxEnzyme
SLC33A1_1-GPD2_1	SLC33A1-GPD2	Cas12a-SLCxEnzyme
SLC33A1_1-GSR_1	SLC33A1-GSR	Cas12a-SLCxEnzyme
SLC33A1_1-HK1_1	SLC33A1-HK1	Cas12a-SLCxEnzyme
SLC33A1_1-HMGCR_1	SLC33A1-HMGCR	Cas12a-SLCxEnzyme
SLC33A1_1-HPRT1_1	SLC33A1-HPRT1	Cas12a-SLCxEnzyme
SLC33A1_1-IDH1_1	SLC33A1-IDH1	Cas12a-SLCxEnzyme
SLC33A1_1-IDH2_1	SLC33A1-IDH2	Cas12a-SLCxEnzyme
SLC33A1_1-LDHA_1	SLC33A1-LDHA	Cas12a-SLCxEnzyme
SLC33A1_1-MTHFD1_1	SLC33A1-MTHFD1	Cas12a-SLCxEnzyme
SLC33A1_1-ODC1_1	SLC33A1-ODC1	Cas12a-SLCxEnzyme
SLC33A1_1-OGDH_1	SLC33A1-OGDH	Cas12a-SLCxEnzyme
SLC33A1_1-PCK2_1	SLC33A1-PCK2	Cas12a-SLCxEnzyme
SLC33A1_1-PDHA1_1	SLC33A1-PDHA1	Cas12a-SLCxEnzyme
SLC33A1_1-PDK2_1	SLC33A1-PDK2	Cas12a-SLCxEnzyme
SLC33A1_1-PHGDH_1	SLC33A1-PHGDH	Cas12a-SLCxEnzyme
SLC33A1_1-PKM_1	SLC33A1-PKM	Cas12a-SLCxEnzyme
SLC33A1_1-PPAT_1	SLC33A1-PPAT	Cas12a-SLCxEnzyme
SLC33A1_1-PRPS1_1	SLC33A1-PRPS1	Cas12a-SLCxEnzyme
SLC33A1_1-RRM1_1	SLC33A1-RRM1	Cas12a-SLCxEnzyme
SLC33A1_1-SDHA_1	SLC33A1-SDHA	Cas12a-SLCxEnzyme
SLC33A1_1-SHMT1_1	SLC33A1-SHMT1	Cas12a-SLCxEnzyme
SLC33A1_1-UAP1_1	SLC33A1-UAP1	Cas12a-SLCxEnzyme
SLC33A1_1-UGP2_1	SLC33A1-UGP2	Cas12a-SLCxEnzyme
SLC33A1_1-UMPS_1	SLC33A1-UMPS	Cas12a-SLCxEnzyme
SLC33A1_1-UPP1_1	SLC33A1-UPP1	Cas12a-SLCxEnzyme
SLC35A1_1-AMD1_1	SLC35A1-AMD1	Cas12a-SLCxEnzyme
SLC35A1_1-ASL_1	SLC35A1-ASL	Cas12a-SLCxEnzyme
SLC35A1_1-BCAT2_1	SLC35A1-BCAT2	Cas12a-SLCxEnzyme
SLC35A1_1-CMAS_1	SLC35A1-CMAS	Cas12a-SLCxEnzyme
SLC35A1_1-COASY_1	SLC35A1-COASY	Cas12a-SLCxEnzyme
SLC35A1_1-CPS1_1	SLC35A1-CPS1	Cas12a-SLCxEnzyme
SLC35A1_1-CPT1A_1	SLC35A1-CPT1A	Cas12a-SLCxEnzyme
SLC35A1_1-DHFR_1	SLC35A1-DHFR	Cas12a-SLCxEnzyme
SLC35A1_1-DHODH_1	SLC35A1-DHODH	Cas12a-SLCxEnzyme
SLC35A1_1-FASN_1	SLC35A1-FASN	Cas12a-SLCxEnzyme
SLC35A1_1-G6PD_1	SLC35A1-G6PD	Cas12a-SLCxEnzyme
SLC35A1_1-GLS_1	SLC35A1-GLS	Cas12a-SLCxEnzyme
SLC35A1_1-GLUD1_1	SLC35A1-GLUD1	Cas12a-SLCxEnzyme
SLC35A1_1-GOT1_1	SLC35A1-GOT1	Cas12a-SLCxEnzyme
SLC35A1_1-GOT2_1	SLC35A1-GOT2	Cas12a-SLCxEnzyme
SLC35A1_1-GPD2_1	SLC35A1-GPD2	Cas12a-SLCxEnzyme
SLC35A1_1-GSR_1	SLC35A1-GSR	Cas12a-SLCxEnzyme
SLC35A1_1-HK1_1	SLC35A1-HK1	Cas12a-SLCxEnzyme
SLC35A1_1-HMGCR_1	SLC35A1-HMGCR	Cas12a-SLCxEnzyme
SLC35A1_1-HPRT1_1	SLC35A1-HPRT1	Cas12a-SLCxEnzyme
SLC35A1_1-IDH1_1	SLC35A1-IDH1	Cas12a-SLCxEnzyme
SLC35A1_1-IDH2_1	SLC35A1-IDH2	Cas12a-SLCxEnzyme
SLC35A1_1-LDHA_1	SLC35A1-LDHA	Cas12a-SLCxEnzyme
SLC35A1_1-MTHFD1_1	SLC35A1-MTHFD1	Cas12a-SLCxEnzyme
SLC35A1_1-ODC1_1	SLC35A1-ODC1	Cas12a-SLCxEnzyme
SLC35A1_1-OGDH_1	SLC35A1-OGDH	Cas12a-SLCxEnzyme
SLC35A1_1-PCK2_1	SLC35A1-PCK2	Cas12a-SLCxEnzyme
SLC35A1_1-PDHA1_1	SLC35A1-PDHA1	Cas12a-SLCxEnzyme
SLC35A1_1-PDK2_1	SLC35A1-PDK2	Cas12a-SLCxEnzyme
SLC35A1_1-PHGDH_1	SLC35A1-PHGDH	Cas12a-SLCxEnzyme
SLC35A1_1-PKM_1	SLC35A1-PKM	Cas12a-SLCxEnzyme
SLC35A1_1-PPAT_1	SLC35A1-PPAT	Cas12a-SLCxEnzyme
SLC35A1_1-PRPS1_1	SLC35A1-PRPS1	Cas12a-SLCxEnzyme
SLC35A1_1-RRM1_1	SLC35A1-RRM1	Cas12a-SLCxEnzyme
SLC35A1_1-SDHA_1	SLC35A1-SDHA	Cas12a-SLCxEnzyme
SLC35A1_1-SHMT1_1	SLC35A1-SHMT1	Cas12a-SLCxEnzyme
SLC35A1_1-UAP1_1	SLC35A1-UAP1	Cas12a-SLCxEnzyme
SLC35A1_1-UGP2_1	SLC35A1-UGP2	Cas12a-SLCxEnzyme
SLC35A1_1-UMPS_1	SLC35A1-UMPS	Cas12a-SLCxEnzyme
SLC35A1_1-UPP1_1	SLC35A1-UPP1	Cas12a-SLCxEnzyme
SLC35A4_1-AMD1_1	SLC35A4-AMD1	Cas12a-SLCxEnzyme
SLC35A4_1-ASL_1	SLC35A4-ASL	Cas12a-SLCxEnzyme
SLC35A4_1-BCAT2_1	SLC35A4-BCAT2	Cas12a-SLCxEnzyme
SLC35A4_1-CMAS_1	SLC35A4-CMAS	Cas12a-SLCxEnzyme
SLC35A4_1-COASY_1	SLC35A4-COASY	Cas12a-SLCxEnzyme
SLC35A4_1-CPS1_1	SLC35A4-CPS1	Cas12a-SLCxEnzyme
SLC35A4_1-CPT1A_1	SLC35A4-CPT1A	Cas12a-SLCxEnzyme
SLC35A4_1-DHFR_1	SLC35A4-DHFR	Cas12a-SLCxEnzyme
SLC35A4_1-DHODH_1	SLC35A4-DHODH	Cas12a-SLCxEnzyme
SLC35A4_1-FASN_1	SLC35A4-FASN	Cas12a-SLCxEnzyme
SLC35A4_1-G6PD_1	SLC35A4-G6PD	Cas12a-SLCxEnzyme
SLC35A4_1-GLS_1	SLC35A4-GLS	Cas12a-SLCxEnzyme
SLC35A4_1-GLUD1_1	SLC35A4-GLUD1	Cas12a-SLCxEnzyme
SLC35A4_1-GOT1_1	SLC35A4-GOT1	Cas12a-SLCxEnzyme
SLC35A4_1-GOT2_1	SLC35A4-GOT2	Cas12a-SLCxEnzyme
SLC35A4_1-GPD2_1	SLC35A4-GPD2	Cas12a-SLCxEnzyme
SLC35A4_1-GSR_1	SLC35A4-GSR	Cas12a-SLCxEnzyme
SLC35A4_1-HK1_1	SLC35A4-HK1	Cas12a-SLCxEnzyme
SLC35A4_1-HMGCR_1	SLC35A4-HMGCR	Cas12a-SLCxEnzyme
SLC35A4_1-HPRT1_1	SLC35A4-HPRT1	Cas12a-SLCxEnzyme
SLC35A4_1-IDH1_1	SLC35A4-IDH1	Cas12a-SLCxEnzyme
SLC35A4_1-IDH2_1	SLC35A4-IDH2	Cas12a-SLCxEnzyme
SLC35A4_1-LDHA_1	SLC35A4-LDHA	Cas12a-SLCxEnzyme
SLC35A4_1-MTHFD1_1	SLC35A4-MTHFD1	Cas12a-SLCxEnzyme
SLC35A4_1-ODC1_1	SLC35A4-ODC1	Cas12a-SLCxEnzyme
SLC35A4_1-OGDH_1	SLC35A4-OGDH	Cas12a-SLCxEnzyme
SLC35A4_1-PCK2_1	SLC35A4-PCK2	Cas12a-SLCxEnzyme
SLC35A4_1-PDHA1_1	SLC35A4-PDHA1	Cas12a-SLCxEnzyme
SLC35A4_1-PDK2_1	SLC35A4-PDK2	Cas12a-SLCxEnzyme
SLC35A4_1-PHGDH_1	SLC35A4-PHGDH	Cas12a-SLCxEnzyme
SLC35A4_1-PKM_1	SLC35A4-PKM	Cas12a-SLCxEnzyme
SLC35A4_1-PPAT_1	SLC35A4-PPAT	Cas12a-SLCxEnzyme
SLC35A4_1-PRPS1_1	SLC35A4-PRPS1	Cas12a-SLCxEnzyme
SLC35A4_1-RRM1_1	SLC35A4-RRM1	Cas12a-SLCxEnzyme
SLC35A4_1-SDHA_1	SLC35A4-SDHA	Cas12a-SLCxEnzyme
SLC35A4_1-SHMT1_1	SLC35A4-SHMT1	Cas12a-SLCxEnzyme
SLC35A4_1-UAP1_1	SLC35A4-UAP1	Cas12a-SLCxEnzyme
SLC35A4_1-UGP2_1	SLC35A4-UGP2	Cas12a-SLCxEnzyme
SLC35A4_1-UMPS_1	SLC35A4-UMPS	Cas12a-SLCxEnzyme
SLC35A4_1-UPP1_1	SLC35A4-UPP1	Cas12a-SLCxEnzyme
SLC35B3_1-AMD1_1	SLC35B3-AMD1	Cas12a-SLCxEnzyme
SLC35B3_1-ASL_1	SLC35B3-ASL	Cas12a-SLCxEnzyme
SLC35B3_1-BCAT2_1	SLC35B3-BCAT2	Cas12a-SLCxEnzyme
SLC35B3_1-CMAS_1	SLC35B3-CMAS	Cas12a-SLCxEnzyme
SLC35B3_1-COASY_1	SLC35B3-COASY	Cas12a-SLCxEnzyme
SLC35B3_1-CPS1_1	SLC35B3-CPS1	Cas12a-SLCxEnzyme
SLC35B3_1-CPT1A_1	SLC35B3-CPT1A	Cas12a-SLCxEnzyme
SLC35B3_1-DHFR_1	SLC35B3-DHFR	Cas12a-SLCxEnzyme
SLC35B3_1-DHODH_1	SLC35B3-DHODH	Cas12a-SLCxEnzyme
SLC35B3_1-FASN_1	SLC35B3-FASN	Cas12a-SLCxEnzyme
SLC35B3_1-G6PD_1	SLC35B3-G6PD	Cas12a-SLCxEnzyme
SLC35B3_1-GLS_1	SLC35B3-GLS	Cas12a-SLCxEnzyme
SLC35B3_1-GLUD1_1	SLC35B3-GLUD1	Cas12a-SLCxEnzyme
SLC35B3_1-GOT1_1	SLC35B3-GOT1	Cas12a-SLCxEnzyme
SLC35B3_1-GOT2_1	SLC35B3-GOT2	Cas12a-SLCxEnzyme
SLC35B3_1-GPD2_1	SLC35B3-GPD2	Cas12a-SLCxEnzyme
SLC35B3_1-GSR_1	SLC35B3-GSR	Cas12a-SLCxEnzyme
SLC35B3_1-HK1_1	SLC35B3-HK1	Cas12a-SLCxEnzyme
SLC35B3_1-HMGCR_1	SLC35B3-HMGCR	Cas12a-SLCxEnzyme
SLC35B3_1-HPRT1_1	SLC35B3-HPRT1	Cas12a-SLCxEnzyme
SLC35B3_1-IDH1_1	SLC35B3-IDH1	Cas12a-SLCxEnzyme
SLC35B3_1-IDH2_1	SLC35B3-IDH2	Cas12a-SLCxEnzyme
SLC35B3_1-LDHA_1	SLC35B3-LDHA	Cas12a-SLCxEnzyme
SLC35B3_1-MTHFD1_1	SLC35B3-MTHFD1	Cas12a-SLCxEnzyme
SLC35B3_1-ODC1_1	SLC35B3-ODC1	Cas12a-SLCxEnzyme
SLC35B3_1-OGDH_1	SLC35B3-OGDH	Cas12a-SLCxEnzyme
SLC35B3_1-PCK2_1	SLC35B3-PCK2	Cas12a-SLCxEnzyme
SLC35B3_1-PDHA1_1	SLC35B3-PDHA1	Cas12a-SLCxEnzyme
SLC35B3_1-PDK2_1	SLC35B3-PDK2	Cas12a-SLCxEnzyme
SLC35B3_1-PHGDH_1	SLC35B3-PHGDH	Cas12a-SLCxEnzyme
SLC35B3_1-PKM_1	SLC35B3-PKM	Cas12a-SLCxEnzyme
SLC35B3_1-PPAT_1	SLC35B3-PPAT	Cas12a-SLCxEnzyme
SLC35B3_1-PRPS1_1	SLC35B3-PRPS1	Cas12a-SLCxEnzyme
SLC35B3_1-RRM1_1	SLC35B3-RRM1	Cas12a-SLCxEnzyme
SLC35B3_1-SDHA_1	SLC35B3-SDHA	Cas12a-SLCxEnzyme
SLC35B3_1-SHMT1_1	SLC35B3-SHMT1	Cas12a-SLCxEnzyme
SLC35B3_1-UAP1_1	SLC35B3-UAP1	Cas12a-SLCxEnzyme
SLC35B3_1-UGP2_1	SLC35B3-UGP2	Cas12a-SLCxEnzyme
SLC35B3_1-UMPS_1	SLC35B3-UMPS	Cas12a-SLCxEnzyme
SLC35B3_1-UPP1_1	SLC35B3-UPP1	Cas12a-SLCxEnzyme
SLC35C2_1-AMD1_1	SLC35C2-AMD1	Cas12a-SLCxEnzyme
SLC35C2_1-ASL_1	SLC35C2-ASL	Cas12a-SLCxEnzyme
SLC35C2_1-BCAT2_1	SLC35C2-BCAT2	Cas12a-SLCxEnzyme
SLC35C2_1-CMAS_1	SLC35C2-CMAS	Cas12a-SLCxEnzyme
SLC35C2_1-COASY_1	SLC35C2-COASY	Cas12a-SLCxEnzyme
SLC35C2_1-CPS1_1	SLC35C2-CPS1	Cas12a-SLCxEnzyme
SLC35C2_1-CPT1A_1	SLC35C2-CPT1A	Cas12a-SLCxEnzyme
SLC35C2_1-DHFR_1	SLC35C2-DHFR	Cas12a-SLCxEnzyme
SLC35C2_1-DHODH_1	SLC35C2-DHODH	Cas12a-SLCxEnzyme
SLC35C2_1-FASN_1	SLC35C2-FASN	Cas12a-SLCxEnzyme
SLC35C2_1-G6PD_1	SLC35C2-G6PD	Cas12a-SLCxEnzyme
SLC35C2_1-GLS_1	SLC35C2-GLS	Cas12a-SLCxEnzyme
SLC35C2_1-GLUD1_1	SLC35C2-GLUD1	Cas12a-SLCxEnzyme
SLC35C2_1-GOT1_1	SLC35C2-GOT1	Cas12a-SLCxEnzyme
SLC35C2_1-GOT2_1	SLC35C2-GOT2	Cas12a-SLCxEnzyme
SLC35C2_1-GPD2_1	SLC35C2-GPD2	Cas12a-SLCxEnzyme
SLC35C2_1-GSR_1	SLC35C2-GSR	Cas12a-SLCxEnzyme
SLC35C2_1-HK1_1	SLC35C2-HK1	Cas12a-SLCxEnzyme
SLC35C2_1-HMGCR_1	SLC35C2-HMGCR	Cas12a-SLCxEnzyme
SLC35C2_1-HPRT1_1	SLC35C2-HPRT1	Cas12a-SLCxEnzyme
SLC35C2_1-IDH1_1	SLC35C2-IDH1	Cas12a-SLCxEnzyme
SLC35C2_1-IDH2_1	SLC35C2-IDH2	Cas12a-SLCxEnzyme
SLC35C2_1-LDHA_1	SLC35C2-LDHA	Cas12a-SLCxEnzyme
SLC35C2_1-MTHFD1_1	SLC35C2-MTHFD1	Cas12a-SLCxEnzyme
SLC35C2_1-ODC1_1	SLC35C2-ODC1	Cas12a-SLCxEnzyme
SLC35C2_1-OGDH_1	SLC35C2-OGDH	Cas12a-SLCxEnzyme
SLC35C2_1-PCK2_1	SLC35C2-PCK2	Cas12a-SLCxEnzyme
SLC35C2_1-PDHA1_1	SLC35C2-PDHA1	Cas12a-SLCxEnzyme
SLC35C2_1-PDK2_1	SLC35C2-PDK2	Cas12a-SLCxEnzyme
SLC35C2_1-PHGDH_1	SLC35C2-PHGDH	Cas12a-SLCxEnzyme
SLC35C2_1-PKM_1	SLC35C2-PKM	Cas12a-SLCxEnzyme
SLC35C2_1-PPAT_1	SLC35C2-PPAT	Cas12a-SLCxEnzyme
SLC35C2_1-PRPS1_1	SLC35C2-PRPS1	Cas12a-SLCxEnzyme
SLC35C2_1-RRM1_1	SLC35C2-RRM1	Cas12a-SLCxEnzyme
SLC35C2_1-SDHA_1	SLC35C2-SDHA	Cas12a-SLCxEnzyme
SLC35C2_1-SHMT1_1	SLC35C2-SHMT1	Cas12a-SLCxEnzyme
SLC35C2_1-UAP1_1	SLC35C2-UAP1	Cas12a-SLCxEnzyme
SLC35C2_1-UGP2_1	SLC35C2-UGP2	Cas12a-SLCxEnzyme
SLC35C2_1-UMPS_1	SLC35C2-UMPS	Cas12a-SLCxEnzyme
SLC35C2_1-UPP1_1	SLC35C2-UPP1	Cas12a-SLCxEnzyme
SLC35E1_1-AMD1_1	SLC35E1-AMD1	Cas12a-SLCxEnzyme
SLC35E1_1-ASL_1	SLC35E1-ASL	Cas12a-SLCxEnzyme
SLC35E1_1-BCAT2_1	SLC35E1-BCAT2	Cas12a-SLCxEnzyme
SLC35E1_1-CMAS_1	SLC35E1-CMAS	Cas12a-SLCxEnzyme
SLC35E1_1-COASY_1	SLC35E1-COASY	Cas12a-SLCxEnzyme
SLC35E1_1-CPS1_1	SLC35E1-CPS1	Cas12a-SLCxEnzyme
SLC35E1_1-CPT1A_1	SLC35E1-CPT1A	Cas12a-SLCxEnzyme
SLC35E1_1-DHFR_1	SLC35E1-DHFR	Cas12a-SLCxEnzyme
SLC35E1_1-DHODH_1	SLC35E1-DHODH	Cas12a-SLCxEnzyme
SLC35E1_1-FASN_1	SLC35E1-FASN	Cas12a-SLCxEnzyme
SLC35E1_1-G6PD_1	SLC35E1-G6PD	Cas12a-SLCxEnzyme
SLC35E1_1-GLS_1	SLC35E1-GLS	Cas12a-SLCxEnzyme
SLC35E1_1-GLUD1_1	SLC35E1-GLUD1	Cas12a-SLCxEnzyme
SLC35E1_1-GOT1_1	SLC35E1-GOT1	Cas12a-SLCxEnzyme
SLC35E1_1-GOT2_1	SLC35E1-GOT2	Cas12a-SLCxEnzyme
SLC35E1_1-GPD2_1	SLC35E1-GPD2	Cas12a-SLCxEnzyme
SLC35E1_1-GSR_1	SLC35E1-GSR	Cas12a-SLCxEnzyme
SLC35E1_1-HK1_1	SLC35E1-HK1	Cas12a-SLCxEnzyme
SLC35E1_1-HMGCR_1	SLC35E1-HMGCR	Cas12a-SLCxEnzyme
SLC35E1_1-HPRT1_1	SLC35E1-HPRT1	Cas12a-SLCxEnzyme
SLC35E1_1-IDH1_1	SLC35E1-IDH1	Cas12a-SLCxEnzyme
SLC35E1_1-IDH2_1	SLC35E1-IDH2	Cas12a-SLCxEnzyme
SLC35E1_1-LDHA_1	SLC35E1-LDHA	Cas12a-SLCxEnzyme
SLC35E1_1-MTHFD1_1	SLC35E1-MTHFD1	Cas12a-SLCxEnzyme
SLC35E1_1-ODC1_1	SLC35E1-ODC1	Cas12a-SLCxEnzyme
SLC35E1_1-OGDH_1	SLC35E1-OGDH	Cas12a-SLCxEnzyme
SLC35E1_1-PCK2_1	SLC35E1-PCK2	Cas12a-SLCxEnzyme
SLC35E1_1-PDHA1_1	SLC35E1-PDHA1	Cas12a-SLCxEnzyme
SLC35E1_1-PDK2_1	SLC35E1-PDK2	Cas12a-SLCxEnzyme
SLC35E1_1-PHGDH_1	SLC35E1-PHGDH	Cas12a-SLCxEnzyme
SLC35E1_1-PKM_1	SLC35E1-PKM	Cas12a-SLCxEnzyme
SLC35E1_1-PPAT_1	SLC35E1-PPAT	Cas12a-SLCxEnzyme
SLC35E1_1-PRPS1_1	SLC35E1-PRPS1	Cas12a-SLCxEnzyme
SLC35E1_1-RRM1_1	SLC35E1-RRM1	Cas12a-SLCxEnzyme
SLC35E1_1-SDHA_1	SLC35E1-SDHA	Cas12a-SLCxEnzyme
SLC35E1_1-SHMT1_1	SLC35E1-SHMT1	Cas12a-SLCxEnzyme
SLC35E1_1-UAP1_1	SLC35E1-UAP1	Cas12a-SLCxEnzyme
SLC35E1_1-UGP2_1	SLC35E1-UGP2	Cas12a-SLCxEnzyme
SLC35E1_1-UMPS_1	SLC35E1-UMPS	Cas12a-SLCxEnzyme
SLC35E1_1-UPP1_1	SLC35E1-UPP1	Cas12a-SLCxEnzyme
SLC35F6_1-AMD1_1	SLC35F6-AMD1	Cas12a-SLCxEnzyme
SLC35F6_1-ASL_1	SLC35F6-ASL	Cas12a-SLCxEnzyme
SLC35F6_1-BCAT2_1	SLC35F6-BCAT2	Cas12a-SLCxEnzyme
SLC35F6_1-CMAS_1	SLC35F6-CMAS	Cas12a-SLCxEnzyme
SLC35F6_1-COASY_1	SLC35F6-COASY	Cas12a-SLCxEnzyme
SLC35F6_1-CPS1_1	SLC35F6-CPS1	Cas12a-SLCxEnzyme
SLC35F6_1-CPT1A_1	SLC35F6-CPT1A	Cas12a-SLCxEnzyme
SLC35F6_1-DHFR_1	SLC35F6-DHFR	Cas12a-SLCxEnzyme
SLC35F6_1-DHODH_1	SLC35F6-DHODH	Cas12a-SLCxEnzyme
SLC35F6_1-FASN_1	SLC35F6-FASN	Cas12a-SLCxEnzyme
SLC35F6_1-G6PD_1	SLC35F6-G6PD	Cas12a-SLCxEnzyme
SLC35F6_1-GLS_1	SLC35F6-GLS	Cas12a-SLCxEnzyme
SLC35F6_1-GLUD1_1	SLC35F6-GLUD1	Cas12a-SLCxEnzyme
SLC35F6_1-GOT1_1	SLC35F6-GOT1	Cas12a-SLCxEnzyme
SLC35F6_1-GOT2_1	SLC35F6-GOT2	Cas12a-SLCxEnzyme
SLC35F6_1-GPD2_1	SLC35F6-GPD2	Cas12a-SLCxEnzyme
SLC35F6_1-GSR_1	SLC35F6-GSR	Cas12a-SLCxEnzyme
SLC35F6_1-HK1_1	SLC35F6-HK1	Cas12a-SLCxEnzyme
SLC35F6_1-HMGCR_1	SLC35F6-HMGCR	Cas12a-SLCxEnzyme
SLC35F6_1-HPRT1_1	SLC35F6-HPRT1	Cas12a-SLCxEnzyme
SLC35F6_1-IDH1_1	SLC35F6-IDH1	Cas12a-SLCxEnzyme
SLC35F6_1-IDH2_1	SLC35F6-IDH2	Cas12a-SLCxEnzyme
SLC35F6_1-LDHA_1	SLC35F6-LDHA	Cas12a-SLCxEnzyme
SLC35F6_1-MTHFD1_1	SLC35F6-MTHFD1	Cas12a-SLCxEnzyme
SLC35F6_1-ODC1_1	SLC35F6-ODC1	Cas12a-SLCxEnzyme
SLC35F6_1-OGDH_1	SLC35F6-OGDH	Cas12a-SLCxEnzyme
SLC35F6_1-PCK2_1	SLC35F6-PCK2	Cas12a-SLCxEnzyme
SLC35F6_1-PDHA1_1	SLC35F6-PDHA1	Cas12a-SLCxEnzyme
SLC35F6_1-PDK2_1	SLC35F6-PDK2	Cas12a-SLCxEnzyme
SLC35F6_1-PHGDH_1	SLC35F6-PHGDH	Cas12a-SLCxEnzyme
SLC35F6_1-PKM_1	SLC35F6-PKM	Cas12a-SLCxEnzyme
SLC35F6_1-PPAT_1	SLC35F6-PPAT	Cas12a-SLCxEnzyme
SLC35F6_1-PRPS1_1	SLC35F6-PRPS1	Cas12a-SLCxEnzyme
SLC35F6_1-RRM1_1	SLC35F6-RRM1	Cas12a-SLCxEnzyme
SLC35F6_1-SDHA_1	SLC35F6-SDHA	Cas12a-SLCxEnzyme
SLC35F6_1-SHMT1_1	SLC35F6-SHMT1	Cas12a-SLCxEnzyme
SLC35F6_1-UAP1_1	SLC35F6-UAP1	Cas12a-SLCxEnzyme
SLC35F6_1-UGP2_1	SLC35F6-UGP2	Cas12a-SLCxEnzyme
SLC35F6_1-UMPS_1	SLC35F6-UMPS	Cas12a-SLCxEnzyme
SLC35F6_1-UPP1_1	SLC35F6-UPP1	Cas12a-SLCxEnzyme
SLC38A1_1-AMD1_1	SLC38A1-AMD1	Cas12a-SLCxEnzyme
SLC38A1_1-ASL_1	SLC38A1-ASL	Cas12a-SLCxEnzyme
SLC38A1_1-BCAT2_1	SLC38A1-BCAT2	Cas12a-SLCxEnzyme
SLC38A1_1-CMAS_1	SLC38A1-CMAS	Cas12a-SLCxEnzyme
SLC38A1_1-COASY_1	SLC38A1-COASY	Cas12a-SLCxEnzyme
SLC38A1_1-CPS1_1	SLC38A1-CPS1	Cas12a-SLCxEnzyme
SLC38A1_1-CPT1A_1	SLC38A1-CPT1A	Cas12a-SLCxEnzyme
SLC38A1_1-DHFR_1	SLC38A1-DHFR	Cas12a-SLCxEnzyme
SLC38A1_1-DHODH_1	SLC38A1-DHODH	Cas12a-SLCxEnzyme
SLC38A1_1-FASN_1	SLC38A1-FASN	Cas12a-SLCxEnzyme
SLC38A1_1-G6PD_1	SLC38A1-G6PD	Cas12a-SLCxEnzyme
SLC38A1_1-GLS_1	SLC38A1-GLS	Cas12a-SLCxEnzyme
SLC38A1_1-GLUD1_1	SLC38A1-GLUD1	Cas12a-SLCxEnzyme
SLC38A1_1-GOT1_1	SLC38A1-GOT1	Cas12a-SLCxEnzyme
SLC38A1_1-GOT2_1	SLC38A1-GOT2	Cas12a-SLCxEnzyme
SLC38A1_1-GPD2_1	SLC38A1-GPD2	Cas12a-SLCxEnzyme
SLC38A1_1-GSR_1	SLC38A1-GSR	Cas12a-SLCxEnzyme
SLC38A1_1-HK1_1	SLC38A1-HK1	Cas12a-SLCxEnzyme
SLC38A1_1-HMGCR_1	SLC38A1-HMGCR	Cas12a-SLCxEnzyme
SLC38A1_1-HPRT1_1	SLC38A1-HPRT1	Cas12a-SLCxEnzyme
SLC38A1_1-IDH1_1	SLC38A1-IDH1	Cas12a-SLCxEnzyme
SLC38A1_1-IDH2_1	SLC38A1-IDH2	Cas12a-SLCxEnzyme
SLC38A1_1-LDHA_1	SLC38A1-LDHA	Cas12a-SLCxEnzyme
SLC38A1_1-MTHFD1_1	SLC38A1-MTHFD1	Cas12a-SLCxEnzyme
SLC38A1_1-ODC1_1	SLC38A1-ODC1	Cas12a-SLCxEnzyme
SLC38A1_1-OGDH_1	SLC38A1-OGDH	Cas12a-SLCxEnzyme
SLC38A1_1-PCK2_1	SLC38A1-PCK2	Cas12a-SLCxEnzyme
SLC38A1_1-PDHA1_1	SLC38A1-PDHA1	Cas12a-SLCxEnzyme
SLC38A1_1-PDK2_1	SLC38A1-PDK2	Cas12a-SLCxEnzyme
SLC38A1_1-PHGDH_1	SLC38A1-PHGDH	Cas12a-SLCxEnzyme
SLC38A1_1-PKM_1	SLC38A1-PKM	Cas12a-SLCxEnzyme
SLC38A1_1-PPAT_1	SLC38A1-PPAT	Cas12a-SLCxEnzyme
SLC38A1_1-PRPS1_1	SLC38A1-PRPS1	Cas12a-SLCxEnzyme
SLC38A1_1-RRM1_1	SLC38A1-RRM1	Cas12a-SLCxEnzyme
SLC38A1_1-SDHA_1	SLC38A1-SDHA	Cas12a-SLCxEnzyme
SLC38A1_1-SHMT1_1	SLC38A1-SHMT1	Cas12a-SLCxEnzyme
SLC38A1_1-UAP1_1	SLC38A1-UAP1	Cas12a-SLCxEnzyme
SLC38A1_1-UGP2_1	SLC38A1-UGP2	Cas12a-SLCxEnzyme
SLC38A1_1-UMPS_1	SLC38A1-UMPS	Cas12a-SLCxEnzyme
SLC38A1_1-UPP1_1	SLC38A1-UPP1	Cas12a-SLCxEnzyme
SLC38A10_1-AMD1_1	SLC38A10-AMD1	Cas12a-SLCxEnzyme
SLC38A10_1-ASL_1	SLC38A10-ASL	Cas12a-SLCxEnzyme
SLC38A10_1-BCAT2_1	SLC38A10-BCAT2	Cas12a-SLCxEnzyme
SLC38A10_1-CMAS_1	SLC38A10-CMAS	Cas12a-SLCxEnzyme
SLC38A10_1-COASY_1	SLC38A10-COASY	Cas12a-SLCxEnzyme
SLC38A10_1-CPS1_1	SLC38A10-CPS1	Cas12a-SLCxEnzyme
SLC38A10_1-CPT1A_1	SLC38A10-CPT1A	Cas12a-SLCxEnzyme
SLC38A10_1-DHFR_1	SLC38A10-DHFR	Cas12a-SLCxEnzyme
SLC38A10_1-DHODH_1	SLC38A10-DHODH	Cas12a-SLCxEnzyme
SLC38A10_1-FASN_1	SLC38A10-FASN	Cas12a-SLCxEnzyme
SLC38A10_1-G6PD_1	SLC38A10-G6PD	Cas12a-SLCxEnzyme
SLC38A10_1-GLS_1	SLC38A10-GLS	Cas12a-SLCxEnzyme
SLC38A10_1-GLUD1_1	SLC38A10-GLUD1	Cas12a-SLCxEnzyme
SLC38A10_1-GOT1_1	SLC38A10-GOT1	Cas12a-SLCxEnzyme
SLC38A10_1-GOT2_1	SLC38A10-GOT2	Cas12a-SLCxEnzyme
SLC38A10_1-GPD2_1	SLC38A10-GPD2	Cas12a-SLCxEnzyme
SLC38A10_1-GSR_1	SLC38A10-GSR	Cas12a-SLCxEnzyme
SLC38A10_1-HK1_1	SLC38A10-HK1	Cas12a-SLCxEnzyme
SLC38A10_1-HMGCR_1	SLC38A10-HMGCR	Cas12a-SLCxEnzyme
SLC38A10_1-HPRT1_1	SLC38A10-HPRT1	Cas12a-SLCxEnzyme
SLC38A10_1-IDH1_1	SLC38A10-IDH1	Cas12a-SLCxEnzyme
SLC38A10_1-IDH2_1	SLC38A10-IDH2	Cas12a-SLCxEnzyme
SLC38A10_1-LDHA_1	SLC38A10-LDHA	Cas12a-SLCxEnzyme
SLC38A10_1-MTHFD1_1	SLC38A10-MTHFD1	Cas12a-SLCxEnzyme
SLC38A10_1-ODC1_1	SLC38A10-ODC1	Cas12a-SLCxEnzyme
SLC38A10_1-OGDH_1	SLC38A10-OGDH	Cas12a-SLCxEnzyme
SLC38A10_1-PCK2_1	SLC38A10-PCK2	Cas12a-SLCxEnzyme
SLC38A10_1-PDHA1_1	SLC38A10-PDHA1	Cas12a-SLCxEnzyme
SLC38A10_1-PDK2_1	SLC38A10-PDK2	Cas12a-SLCxEnzyme
SLC38A10_1-PHGDH_1	SLC38A10-PHGDH	Cas12a-SLCxEnzyme
SLC38A10_1-PKM_1	SLC38A10-PKM	Cas12a-SLCxEnzyme
SLC38A10_1-PPAT_1	SLC38A10-PPAT	Cas12a-SLCxEnzyme
SLC38A10_1-PRPS1_1	SLC38A10-PRPS1	Cas12a-SLCxEnzyme
SLC38A10_1-RRM1_1	SLC38A10-RRM1	Cas12a-SLCxEnzyme
SLC38A10_1-SDHA_1	SLC38A10-SDHA	Cas12a-SLCxEnzyme
SLC38A10_1-SHMT1_1	SLC38A10-SHMT1	Cas12a-SLCxEnzyme
SLC38A10_1-UAP1_1	SLC38A10-UAP1	Cas12a-SLCxEnzyme
SLC38A10_1-UGP2_1	SLC38A10-UGP2	Cas12a-SLCxEnzyme
SLC38A10_1-UMPS_1	SLC38A10-UMPS	Cas12a-SLCxEnzyme
SLC38A10_1-UPP1_1	SLC38A10-UPP1	Cas12a-SLCxEnzyme
SLC38A5_1-AMD1_1	SLC38A5-AMD1	Cas12a-SLCxEnzyme
SLC38A5_1-ASL_1	SLC38A5-ASL	Cas12a-SLCxEnzyme
SLC38A5_1-BCAT2_1	SLC38A5-BCAT2	Cas12a-SLCxEnzyme
SLC38A5_1-CMAS_1	SLC38A5-CMAS	Cas12a-SLCxEnzyme
SLC38A5_1-COASY_1	SLC38A5-COASY	Cas12a-SLCxEnzyme
SLC38A5_1-CPS1_1	SLC38A5-CPS1	Cas12a-SLCxEnzyme
SLC38A5_1-CPT1A_1	SLC38A5-CPT1A	Cas12a-SLCxEnzyme
SLC38A5_1-DHFR_1	SLC38A5-DHFR	Cas12a-SLCxEnzyme
SLC38A5_1-DHODH_1	SLC38A5-DHODH	Cas12a-SLCxEnzyme
SLC38A5_1-FASN_1	SLC38A5-FASN	Cas12a-SLCxEnzyme
SLC38A5_1-G6PD_1	SLC38A5-G6PD	Cas12a-SLCxEnzyme
SLC38A5_1-GLS_1	SLC38A5-GLS	Cas12a-SLCxEnzyme
SLC38A5_1-GLUD1_1	SLC38A5-GLUD1	Cas12a-SLCxEnzyme
SLC38A5_1-GOT1_1	SLC38A5-GOT1	Cas12a-SLCxEnzyme
SLC38A5_1-GOT2_1	SLC38A5-GOT2	Cas12a-SLCxEnzyme
SLC38A5_1-GPD2_1	SLC38A5-GPD2	Cas12a-SLCxEnzyme
SLC38A5_1-GSR_1	SLC38A5-GSR	Cas12a-SLCxEnzyme
SLC38A5_1-HK1_1	SLC38A5-HK1	Cas12a-SLCxEnzyme
SLC38A5_1-HMGCR_1	SLC38A5-HMGCR	Cas12a-SLCxEnzyme
SLC38A5_1-HPRT1_1	SLC38A5-HPRT1	Cas12a-SLCxEnzyme
SLC38A5_1-IDH1_1	SLC38A5-IDH1	Cas12a-SLCxEnzyme
SLC38A5_1-IDH2_1	SLC38A5-IDH2	Cas12a-SLCxEnzyme
SLC38A5_1-LDHA_1	SLC38A5-LDHA	Cas12a-SLCxEnzyme
SLC38A5_1-MTHFD1_1	SLC38A5-MTHFD1	Cas12a-SLCxEnzyme
SLC38A5_1-ODC1_1	SLC38A5-ODC1	Cas12a-SLCxEnzyme
SLC38A5_1-OGDH_1	SLC38A5-OGDH	Cas12a-SLCxEnzyme
SLC38A5_1-PCK2_1	SLC38A5-PCK2	Cas12a-SLCxEnzyme
SLC38A5_1-PDHA1_1	SLC38A5-PDHA1	Cas12a-SLCxEnzyme
SLC38A5_1-PDK2_1	SLC38A5-PDK2	Cas12a-SLCxEnzyme
SLC38A5_1-PHGDH_1	SLC38A5-PHGDH	Cas12a-SLCxEnzyme
SLC38A5_1-PKM_1	SLC38A5-PKM	Cas12a-SLCxEnzyme
SLC38A5_1-PPAT_1	SLC38A5-PPAT	Cas12a-SLCxEnzyme
SLC38A5_1-PRPS1_1	SLC38A5-PRPS1	Cas12a-SLCxEnzyme
SLC38A5_1-RRM1_1	SLC38A5-RRM1	Cas12a-SLCxEnzyme
SLC38A5_1-SDHA_1	SLC38A5-SDHA	Cas12a-SLCxEnzyme
SLC38A5_1-SHMT1_1	SLC38A5-SHMT1	Cas12a-SLCxEnzyme
SLC38A5_1-UAP1_1	SLC38A5-UAP1	Cas12a-SLCxEnzyme
SLC38A5_1-UGP2_1	SLC38A5-UGP2	Cas12a-SLCxEnzyme
SLC38A5_1-UMPS_1	SLC38A5-UMPS	Cas12a-SLCxEnzyme
SLC38A5_1-UPP1_1	SLC38A5-UPP1	Cas12a-SLCxEnzyme
SLC39A1_1-AMD1_1	SLC39A1-AMD1	Cas12a-SLCxEnzyme
SLC39A1_1-ASL_1	SLC39A1-ASL	Cas12a-SLCxEnzyme
SLC39A1_1-BCAT2_1	SLC39A1-BCAT2	Cas12a-SLCxEnzyme
SLC39A1_1-CMAS_1	SLC39A1-CMAS	Cas12a-SLCxEnzyme
SLC39A1_1-COASY_1	SLC39A1-COASY	Cas12a-SLCxEnzyme
SLC39A1_1-CPS1_1	SLC39A1-CPS1	Cas12a-SLCxEnzyme
SLC39A1_1-CPT1A_1	SLC39A1-CPT1A	Cas12a-SLCxEnzyme
SLC39A1_1-DHFR_1	SLC39A1-DHFR	Cas12a-SLCxEnzyme
SLC39A1_1-DHODH_1	SLC39A1-DHODH	Cas12a-SLCxEnzyme
SLC39A1_1-FASN_1	SLC39A1-FASN	Cas12a-SLCxEnzyme
SLC39A1_1-G6PD_1	SLC39A1-G6PD	Cas12a-SLCxEnzyme
SLC39A1_1-GLS_1	SLC39A1-GLS	Cas12a-SLCxEnzyme
SLC39A1_1-GLUD1_1	SLC39A1-GLUD1	Cas12a-SLCxEnzyme
SLC39A1_1-GOT1_1	SLC39A1-GOT1	Cas12a-SLCxEnzyme
SLC39A1_1-GOT2_1	SLC39A1-GOT2	Cas12a-SLCxEnzyme
SLC39A1_1-GPD2_1	SLC39A1-GPD2	Cas12a-SLCxEnzyme
SLC39A1_1-GSR_1	SLC39A1-GSR	Cas12a-SLCxEnzyme
SLC39A1_1-HK1_1	SLC39A1-HK1	Cas12a-SLCxEnzyme
SLC39A1_1-HMGCR_1	SLC39A1-HMGCR	Cas12a-SLCxEnzyme
SLC39A1_1-HPRT1_1	SLC39A1-HPRT1	Cas12a-SLCxEnzyme
SLC39A1_1-IDH1_1	SLC39A1-IDH1	Cas12a-SLCxEnzyme
SLC39A1_1-IDH2_1	SLC39A1-IDH2	Cas12a-SLCxEnzyme
SLC39A1_1-LDHA_1	SLC39A1-LDHA	Cas12a-SLCxEnzyme
SLC39A1_1-MTHFD1_1	SLC39A1-MTHFD1	Cas12a-SLCxEnzyme
SLC39A1_1-ODC1_1	SLC39A1-ODC1	Cas12a-SLCxEnzyme
SLC39A1_1-OGDH_1	SLC39A1-OGDH	Cas12a-SLCxEnzyme
SLC39A1_1-PCK2_1	SLC39A1-PCK2	Cas12a-SLCxEnzyme
SLC39A1_1-PDHA1_1	SLC39A1-PDHA1	Cas12a-SLCxEnzyme
SLC39A1_1-PDK2_1	SLC39A1-PDK2	Cas12a-SLCxEnzyme
SLC39A1_1-PHGDH_1	SLC39A1-PHGDH	Cas12a-SLCxEnzyme
SLC39A1_1-PKM_1	SLC39A1-PKM	Cas12a-SLCxEnzyme
SLC39A1_1-PPAT_1	SLC39A1-PPAT	Cas12a-SLCxEnzyme
SLC39A1_1-PRPS1_1	SLC39A1-PRPS1	Cas12a-SLCxEnzyme
SLC39A1_1-RRM1_1	SLC39A1-RRM1	Cas12a-SLCxEnzyme
SLC39A1_1-SDHA_1	SLC39A1-SDHA	Cas12a-SLCxEnzyme
SLC39A1_1-SHMT1_1	SLC39A1-SHMT1	Cas12a-SLCxEnzyme
SLC39A1_1-UAP1_1	SLC39A1-UAP1	Cas12a-SLCxEnzyme
SLC39A1_1-UGP2_1	SLC39A1-UGP2	Cas12a-SLCxEnzyme
SLC39A1_1-UMPS_1	SLC39A1-UMPS	Cas12a-SLCxEnzyme
SLC39A1_1-UPP1_1	SLC39A1-UPP1	Cas12a-SLCxEnzyme
SLC39A11_1-AMD1_1	SLC39A11-AMD1	Cas12a-SLCxEnzyme
SLC39A11_1-ASL_1	SLC39A11-ASL	Cas12a-SLCxEnzyme
SLC39A11_1-BCAT2_1	SLC39A11-BCAT2	Cas12a-SLCxEnzyme
SLC39A11_1-CMAS_1	SLC39A11-CMAS	Cas12a-SLCxEnzyme
SLC39A11_1-COASY_1	SLC39A11-COASY	Cas12a-SLCxEnzyme
SLC39A11_1-CPS1_1	SLC39A11-CPS1	Cas12a-SLCxEnzyme
SLC39A11_1-CPT1A_1	SLC39A11-CPT1A	Cas12a-SLCxEnzyme
SLC39A11_1-DHFR_1	SLC39A11-DHFR	Cas12a-SLCxEnzyme
SLC39A11_1-DHODH_1	SLC39A11-DHODH	Cas12a-SLCxEnzyme
SLC39A11_1-FASN_1	SLC39A11-FASN	Cas12a-SLCxEnzyme
SLC39A11_1-G6PD_1	SLC39A11-G6PD	Cas12a-SLCxEnzyme
SLC39A11_1-GLS_1	SLC39A11-GLS	Cas12a-SLCxEnzyme
SLC39A11_1-GLUD1_1	SLC39A11-GLUD1	Cas12a-SLCxEnzyme
SLC39A11_1-GOT1_1	SLC39A11-GOT1	Cas12a-SLCxEnzyme
SLC39A11_1-GOT2_1	SLC39A11-GOT2	Cas12a-SLCxEnzyme
SLC39A11_1-GPD2_1	SLC39A11-GPD2	Cas12a-SLCxEnzyme
SLC39A11_1-GSR_1	SLC39A11-GSR	Cas12a-SLCxEnzyme
SLC39A11_1-HK1_1	SLC39A11-HK1	Cas12a-SLCxEnzyme
SLC39A11_1-HMGCR_1	SLC39A11-HMGCR	Cas12a-SLCxEnzyme
SLC39A11_1-HPRT1_1	SLC39A11-HPRT1	Cas12a-SLCxEnzyme
SLC39A11_1-IDH1_1	SLC39A11-IDH1	Cas12a-SLCxEnzyme
SLC39A11_1-IDH2_1	SLC39A11-IDH2	Cas12a-SLCxEnzyme
SLC39A11_1-LDHA_1	SLC39A11-LDHA	Cas12a-SLCxEnzyme
SLC39A11_1-MTHFD1_1	SLC39A11-MTHFD1	Cas12a-SLCxEnzyme
SLC39A11_1-ODC1_1	SLC39A11-ODC1	Cas12a-SLCxEnzyme
SLC39A11_1-OGDH_1	SLC39A11-OGDH	Cas12a-SLCxEnzyme
SLC39A11_1-PCK2_1	SLC39A11-PCK2	Cas12a-SLCxEnzyme
SLC39A11_1-PDHA1_1	SLC39A11-PDHA1	Cas12a-SLCxEnzyme
SLC39A11_1-PDK2_1	SLC39A11-PDK2	Cas12a-SLCxEnzyme
SLC39A11_1-PHGDH_1	SLC39A11-PHGDH	Cas12a-SLCxEnzyme
SLC39A11_1-PKM_1	SLC39A11-PKM	Cas12a-SLCxEnzyme
SLC39A11_1-PPAT_1	SLC39A11-PPAT	Cas12a-SLCxEnzyme
SLC39A11_1-PRPS1_1	SLC39A11-PRPS1	Cas12a-SLCxEnzyme
SLC39A11_1-RRM1_1	SLC39A11-RRM1	Cas12a-SLCxEnzyme
SLC39A11_1-SDHA_1	SLC39A11-SDHA	Cas12a-SLCxEnzyme
SLC39A11_1-SHMT1_1	SLC39A11-SHMT1	Cas12a-SLCxEnzyme
SLC39A11_1-UAP1_1	SLC39A11-UAP1	Cas12a-SLCxEnzyme
SLC39A11_1-UGP2_1	SLC39A11-UGP2	Cas12a-SLCxEnzyme
SLC39A11_1-UMPS_1	SLC39A11-UMPS	Cas12a-SLCxEnzyme
SLC39A11_1-UPP1_1	SLC39A11-UPP1	Cas12a-SLCxEnzyme
SLC39A4_1-AMD1_1	SLC39A4-AMD1	Cas12a-SLCxEnzyme
SLC39A4_1-ASL_1	SLC39A4-ASL	Cas12a-SLCxEnzyme
SLC39A4_1-BCAT2_1	SLC39A4-BCAT2	Cas12a-SLCxEnzyme
SLC39A4_1-CMAS_1	SLC39A4-CMAS	Cas12a-SLCxEnzyme
SLC39A4_1-COASY_1	SLC39A4-COASY	Cas12a-SLCxEnzyme
SLC39A4_1-CPS1_1	SLC39A4-CPS1	Cas12a-SLCxEnzyme
SLC39A4_1-CPT1A_1	SLC39A4-CPT1A	Cas12a-SLCxEnzyme
SLC39A4_1-DHFR_1	SLC39A4-DHFR	Cas12a-SLCxEnzyme
SLC39A4_1-DHODH_1	SLC39A4-DHODH	Cas12a-SLCxEnzyme
SLC39A4_1-FASN_1	SLC39A4-FASN	Cas12a-SLCxEnzyme
SLC39A4_1-G6PD_1	SLC39A4-G6PD	Cas12a-SLCxEnzyme
SLC39A4_1-GLS_1	SLC39A4-GLS	Cas12a-SLCxEnzyme
SLC39A4_1-GLUD1_1	SLC39A4-GLUD1	Cas12a-SLCxEnzyme
SLC39A4_1-GOT1_1	SLC39A4-GOT1	Cas12a-SLCxEnzyme
SLC39A4_1-GOT2_1	SLC39A4-GOT2	Cas12a-SLCxEnzyme
SLC39A4_1-GPD2_1	SLC39A4-GPD2	Cas12a-SLCxEnzyme
SLC39A4_1-GSR_1	SLC39A4-GSR	Cas12a-SLCxEnzyme
SLC39A4_1-HK1_1	SLC39A4-HK1	Cas12a-SLCxEnzyme
SLC39A4_1-HMGCR_1	SLC39A4-HMGCR	Cas12a-SLCxEnzyme
SLC39A4_1-HPRT1_1	SLC39A4-HPRT1	Cas12a-SLCxEnzyme
SLC39A4_1-IDH1_1	SLC39A4-IDH1	Cas12a-SLCxEnzyme
SLC39A4_1-IDH2_1	SLC39A4-IDH2	Cas12a-SLCxEnzyme
SLC39A4_1-LDHA_1	SLC39A4-LDHA	Cas12a-SLCxEnzyme
SLC39A4_1-MTHFD1_1	SLC39A4-MTHFD1	Cas12a-SLCxEnzyme
SLC39A4_1-ODC1_1	SLC39A4-ODC1	Cas12a-SLCxEnzyme
SLC39A4_1-OGDH_1	SLC39A4-OGDH	Cas12a-SLCxEnzyme
SLC39A4_1-PCK2_1	SLC39A4-PCK2	Cas12a-SLCxEnzyme
SLC39A4_1-PDHA1_1	SLC39A4-PDHA1	Cas12a-SLCxEnzyme
SLC39A4_1-PDK2_1	SLC39A4-PDK2	Cas12a-SLCxEnzyme
SLC39A4_1-PHGDH_1	SLC39A4-PHGDH	Cas12a-SLCxEnzyme
SLC39A4_1-PKM_1	SLC39A4-PKM	Cas12a-SLCxEnzyme
SLC39A4_1-PPAT_1	SLC39A4-PPAT	Cas12a-SLCxEnzyme
SLC39A4_1-PRPS1_1	SLC39A4-PRPS1	Cas12a-SLCxEnzyme
SLC39A4_1-RRM1_1	SLC39A4-RRM1	Cas12a-SLCxEnzyme
SLC39A4_1-SDHA_1	SLC39A4-SDHA	Cas12a-SLCxEnzyme
SLC39A4_1-SHMT1_1	SLC39A4-SHMT1	Cas12a-SLCxEnzyme
SLC39A4_1-UAP1_1	SLC39A4-UAP1	Cas12a-SLCxEnzyme
SLC39A4_1-UGP2_1	SLC39A4-UGP2	Cas12a-SLCxEnzyme
SLC39A4_1-UMPS_1	SLC39A4-UMPS	Cas12a-SLCxEnzyme
SLC39A4_1-UPP1_1	SLC39A4-UPP1	Cas12a-SLCxEnzyme
SLC41A1_1-AMD1_1	SLC41A1-AMD1	Cas12a-SLCxEnzyme
SLC41A1_1-ASL_1	SLC41A1-ASL	Cas12a-SLCxEnzyme
SLC41A1_1-BCAT2_1	SLC41A1-BCAT2	Cas12a-SLCxEnzyme
SLC41A1_1-CMAS_1	SLC41A1-CMAS	Cas12a-SLCxEnzyme
SLC41A1_1-COASY_1	SLC41A1-COASY	Cas12a-SLCxEnzyme
SLC41A1_1-CPS1_1	SLC41A1-CPS1	Cas12a-SLCxEnzyme
SLC41A1_1-CPT1A_1	SLC41A1-CPT1A	Cas12a-SLCxEnzyme
SLC41A1_1-DHFR_1	SLC41A1-DHFR	Cas12a-SLCxEnzyme
SLC41A1_1-DHODH_1	SLC41A1-DHODH	Cas12a-SLCxEnzyme
SLC41A1_1-FASN_1	SLC41A1-FASN	Cas12a-SLCxEnzyme
SLC41A1_1-G6PD_1	SLC41A1-G6PD	Cas12a-SLCxEnzyme
SLC41A1_1-GLS_1	SLC41A1-GLS	Cas12a-SLCxEnzyme
SLC41A1_1-GLUD1_1	SLC41A1-GLUD1	Cas12a-SLCxEnzyme
SLC41A1_1-GOT1_1	SLC41A1-GOT1	Cas12a-SLCxEnzyme
SLC41A1_1-GOT2_1	SLC41A1-GOT2	Cas12a-SLCxEnzyme
SLC41A1_1-GPD2_1	SLC41A1-GPD2	Cas12a-SLCxEnzyme
SLC41A1_1-GSR_1	SLC41A1-GSR	Cas12a-SLCxEnzyme
SLC41A1_1-HK1_1	SLC41A1-HK1	Cas12a-SLCxEnzyme
SLC41A1_1-HMGCR_1	SLC41A1-HMGCR	Cas12a-SLCxEnzyme
SLC41A1_1-HPRT1_1	SLC41A1-HPRT1	Cas12a-SLCxEnzyme
SLC41A1_1-IDH1_1	SLC41A1-IDH1	Cas12a-SLCxEnzyme
SLC41A1_1-IDH2_1	SLC41A1-IDH2	Cas12a-SLCxEnzyme
SLC41A1_1-LDHA_1	SLC41A1-LDHA	Cas12a-SLCxEnzyme
SLC41A1_1-MTHFD1_1	SLC41A1-MTHFD1	Cas12a-SLCxEnzyme
SLC41A1_1-ODC1_1	SLC41A1-ODC1	Cas12a-SLCxEnzyme
SLC41A1_1-OGDH_1	SLC41A1-OGDH	Cas12a-SLCxEnzyme
SLC41A1_1-PCK2_1	SLC41A1-PCK2	Cas12a-SLCxEnzyme
SLC41A1_1-PDHA1_1	SLC41A1-PDHA1	Cas12a-SLCxEnzyme
SLC41A1_1-PDK2_1	SLC41A1-PDK2	Cas12a-SLCxEnzyme
SLC41A1_1-PHGDH_1	SLC41A1-PHGDH	Cas12a-SLCxEnzyme
SLC41A1_1-PKM_1	SLC41A1-PKM	Cas12a-SLCxEnzyme
SLC41A1_1-PPAT_1	SLC41A1-PPAT	Cas12a-SLCxEnzyme
SLC41A1_1-PRPS1_1	SLC41A1-PRPS1	Cas12a-SLCxEnzyme
SLC41A1_1-RRM1_1	SLC41A1-RRM1	Cas12a-SLCxEnzyme
SLC41A1_1-SDHA_1	SLC41A1-SDHA	Cas12a-SLCxEnzyme
SLC41A1_1-SHMT1_1	SLC41A1-SHMT1	Cas12a-SLCxEnzyme
SLC41A1_1-UAP1_1	SLC41A1-UAP1	Cas12a-SLCxEnzyme
SLC41A1_1-UGP2_1	SLC41A1-UGP2	Cas12a-SLCxEnzyme
SLC41A1_1-UMPS_1	SLC41A1-UMPS	Cas12a-SLCxEnzyme
SLC41A1_1-UPP1_1	SLC41A1-UPP1	Cas12a-SLCxEnzyme
SLC44A3_1-AMD1_1	SLC44A3-AMD1	Cas12a-SLCxEnzyme
SLC44A3_1-ASL_1	SLC44A3-ASL	Cas12a-SLCxEnzyme
SLC44A3_1-BCAT2_1	SLC44A3-BCAT2	Cas12a-SLCxEnzyme
SLC44A3_1-CMAS_1	SLC44A3-CMAS	Cas12a-SLCxEnzyme
SLC44A3_1-COASY_1	SLC44A3-COASY	Cas12a-SLCxEnzyme
SLC44A3_1-CPS1_1	SLC44A3-CPS1	Cas12a-SLCxEnzyme
SLC44A3_1-CPT1A_1	SLC44A3-CPT1A	Cas12a-SLCxEnzyme
SLC44A3_1-DHFR_1	SLC44A3-DHFR	Cas12a-SLCxEnzyme
SLC44A3_1-DHODH_1	SLC44A3-DHODH	Cas12a-SLCxEnzyme
SLC44A3_1-FASN_1	SLC44A3-FASN	Cas12a-SLCxEnzyme
SLC44A3_1-G6PD_1	SLC44A3-G6PD	Cas12a-SLCxEnzyme
SLC44A3_1-GLS_1	SLC44A3-GLS	Cas12a-SLCxEnzyme
SLC44A3_1-GLUD1_1	SLC44A3-GLUD1	Cas12a-SLCxEnzyme
SLC44A3_1-GOT1_1	SLC44A3-GOT1	Cas12a-SLCxEnzyme
SLC44A3_1-GOT2_1	SLC44A3-GOT2	Cas12a-SLCxEnzyme
SLC44A3_1-GPD2_1	SLC44A3-GPD2	Cas12a-SLCxEnzyme
SLC44A3_1-GSR_1	SLC44A3-GSR	Cas12a-SLCxEnzyme
SLC44A3_1-HK1_1	SLC44A3-HK1	Cas12a-SLCxEnzyme
SLC44A3_1-HMGCR_1	SLC44A3-HMGCR	Cas12a-SLCxEnzyme
SLC44A3_1-HPRT1_1	SLC44A3-HPRT1	Cas12a-SLCxEnzyme
SLC44A3_1-IDH1_1	SLC44A3-IDH1	Cas12a-SLCxEnzyme
SLC44A3_1-IDH2_1	SLC44A3-IDH2	Cas12a-SLCxEnzyme
SLC44A3_1-LDHA_1	SLC44A3-LDHA	Cas12a-SLCxEnzyme
SLC44A3_1-MTHFD1_1	SLC44A3-MTHFD1	Cas12a-SLCxEnzyme
SLC44A3_1-ODC1_1	SLC44A3-ODC1	Cas12a-SLCxEnzyme
SLC44A3_1-OGDH_1	SLC44A3-OGDH	Cas12a-SLCxEnzyme
SLC44A3_1-PCK2_1	SLC44A3-PCK2	Cas12a-SLCxEnzyme
SLC44A3_1-PDHA1_1	SLC44A3-PDHA1	Cas12a-SLCxEnzyme
SLC44A3_1-PDK2_1	SLC44A3-PDK2	Cas12a-SLCxEnzyme
SLC44A3_1-PHGDH_1	SLC44A3-PHGDH	Cas12a-SLCxEnzyme
SLC44A3_1-PKM_1	SLC44A3-PKM	Cas12a-SLCxEnzyme
SLC44A3_1-PPAT_1	SLC44A3-PPAT	Cas12a-SLCxEnzyme
SLC44A3_1-PRPS1_1	SLC44A3-PRPS1	Cas12a-SLCxEnzyme
SLC44A3_1-RRM1_1	SLC44A3-RRM1	Cas12a-SLCxEnzyme
SLC44A3_1-SDHA_1	SLC44A3-SDHA	Cas12a-SLCxEnzyme
SLC44A3_1-SHMT1_1	SLC44A3-SHMT1	Cas12a-SLCxEnzyme
SLC44A3_1-UAP1_1	SLC44A3-UAP1	Cas12a-SLCxEnzyme
SLC44A3_1-UGP2_1	SLC44A3-UGP2	Cas12a-SLCxEnzyme
SLC44A3_1-UMPS_1	SLC44A3-UMPS	Cas12a-SLCxEnzyme
SLC44A3_1-UPP1_1	SLC44A3-UPP1	Cas12a-SLCxEnzyme
SLC44A5_1-AMD1_1	SLC44A5-AMD1	Cas12a-SLCxEnzyme
SLC44A5_1-ASL_1	SLC44A5-ASL	Cas12a-SLCxEnzyme
SLC44A5_1-BCAT2_1	SLC44A5-BCAT2	Cas12a-SLCxEnzyme
SLC44A5_1-CMAS_1	SLC44A5-CMAS	Cas12a-SLCxEnzyme
SLC44A5_1-COASY_1	SLC44A5-COASY	Cas12a-SLCxEnzyme
SLC44A5_1-CPS1_1	SLC44A5-CPS1	Cas12a-SLCxEnzyme
SLC44A5_1-CPT1A_1	SLC44A5-CPT1A	Cas12a-SLCxEnzyme
SLC44A5_1-DHFR_1	SLC44A5-DHFR	Cas12a-SLCxEnzyme
SLC44A5_1-DHODH_1	SLC44A5-DHODH	Cas12a-SLCxEnzyme
SLC44A5_1-FASN_1	SLC44A5-FASN	Cas12a-SLCxEnzyme
SLC44A5_1-G6PD_1	SLC44A5-G6PD	Cas12a-SLCxEnzyme
SLC44A5_1-GLS_1	SLC44A5-GLS	Cas12a-SLCxEnzyme
SLC44A5_1-GLUD1_1	SLC44A5-GLUD1	Cas12a-SLCxEnzyme
SLC44A5_1-GOT1_1	SLC44A5-GOT1	Cas12a-SLCxEnzyme
SLC44A5_1-GOT2_1	SLC44A5-GOT2	Cas12a-SLCxEnzyme
SLC44A5_1-GPD2_1	SLC44A5-GPD2	Cas12a-SLCxEnzyme
SLC44A5_1-GSR_1	SLC44A5-GSR	Cas12a-SLCxEnzyme
SLC44A5_1-HK1_1	SLC44A5-HK1	Cas12a-SLCxEnzyme
SLC44A5_1-HMGCR_1	SLC44A5-HMGCR	Cas12a-SLCxEnzyme
SLC44A5_1-HPRT1_1	SLC44A5-HPRT1	Cas12a-SLCxEnzyme
SLC44A5_1-IDH1_1	SLC44A5-IDH1	Cas12a-SLCxEnzyme
SLC44A5_1-IDH2_1	SLC44A5-IDH2	Cas12a-SLCxEnzyme
SLC44A5_1-LDHA_1	SLC44A5-LDHA	Cas12a-SLCxEnzyme
SLC44A5_1-MTHFD1_1	SLC44A5-MTHFD1	Cas12a-SLCxEnzyme
SLC44A5_1-ODC1_1	SLC44A5-ODC1	Cas12a-SLCxEnzyme
SLC44A5_1-OGDH_1	SLC44A5-OGDH	Cas12a-SLCxEnzyme
SLC44A5_1-PCK2_1	SLC44A5-PCK2	Cas12a-SLCxEnzyme
SLC44A5_1-PDHA1_1	SLC44A5-PDHA1	Cas12a-SLCxEnzyme
SLC44A5_1-PDK2_1	SLC44A5-PDK2	Cas12a-SLCxEnzyme
SLC44A5_1-PHGDH_1	SLC44A5-PHGDH	Cas12a-SLCxEnzyme
SLC44A5_1-PKM_1	SLC44A5-PKM	Cas12a-SLCxEnzyme
SLC44A5_1-PPAT_1	SLC44A5-PPAT	Cas12a-SLCxEnzyme
SLC44A5_1-PRPS1_1	SLC44A5-PRPS1	Cas12a-SLCxEnzyme
SLC44A5_1-RRM1_1	SLC44A5-RRM1	Cas12a-SLCxEnzyme
SLC44A5_1-SDHA_1	SLC44A5-SDHA	Cas12a-SLCxEnzyme
SLC44A5_1-SHMT1_1	SLC44A5-SHMT1	Cas12a-SLCxEnzyme
SLC44A5_1-UAP1_1	SLC44A5-UAP1	Cas12a-SLCxEnzyme
SLC44A5_1-UGP2_1	SLC44A5-UGP2	Cas12a-SLCxEnzyme
SLC44A5_1-UMPS_1	SLC44A5-UMPS	Cas12a-SLCxEnzyme
SLC44A5_1-UPP1_1	SLC44A5-UPP1	Cas12a-SLCxEnzyme
SLC45A1_1-AMD1_1	SLC45A1-AMD1	Cas12a-SLCxEnzyme
SLC45A1_1-ASL_1	SLC45A1-ASL	Cas12a-SLCxEnzyme
SLC45A1_1-BCAT2_1	SLC45A1-BCAT2	Cas12a-SLCxEnzyme
SLC45A1_1-CMAS_1	SLC45A1-CMAS	Cas12a-SLCxEnzyme
SLC45A1_1-COASY_1	SLC45A1-COASY	Cas12a-SLCxEnzyme
SLC45A1_1-CPS1_1	SLC45A1-CPS1	Cas12a-SLCxEnzyme
SLC45A1_1-CPT1A_1	SLC45A1-CPT1A	Cas12a-SLCxEnzyme
SLC45A1_1-DHFR_1	SLC45A1-DHFR	Cas12a-SLCxEnzyme
SLC45A1_1-DHODH_1	SLC45A1-DHODH	Cas12a-SLCxEnzyme
SLC45A1_1-FASN_1	SLC45A1-FASN	Cas12a-SLCxEnzyme
SLC45A1_1-G6PD_1	SLC45A1-G6PD	Cas12a-SLCxEnzyme
SLC45A1_1-GLS_1	SLC45A1-GLS	Cas12a-SLCxEnzyme
SLC45A1_1-GLUD1_1	SLC45A1-GLUD1	Cas12a-SLCxEnzyme
SLC45A1_1-GOT1_1	SLC45A1-GOT1	Cas12a-SLCxEnzyme
SLC45A1_1-GOT2_1	SLC45A1-GOT2	Cas12a-SLCxEnzyme
SLC45A1_1-GPD2_1	SLC45A1-GPD2	Cas12a-SLCxEnzyme
SLC45A1_1-GSR_1	SLC45A1-GSR	Cas12a-SLCxEnzyme
SLC45A1_1-HK1_1	SLC45A1-HK1	Cas12a-SLCxEnzyme
SLC45A1_1-HMGCR_1	SLC45A1-HMGCR	Cas12a-SLCxEnzyme
SLC45A1_1-HPRT1_1	SLC45A1-HPRT1	Cas12a-SLCxEnzyme
SLC45A1_1-IDH1_1	SLC45A1-IDH1	Cas12a-SLCxEnzyme
SLC45A1_1-IDH2_1	SLC45A1-IDH2	Cas12a-SLCxEnzyme
SLC45A1_1-LDHA_1	SLC45A1-LDHA	Cas12a-SLCxEnzyme
SLC45A1_1-MTHFD1_1	SLC45A1-MTHFD1	Cas12a-SLCxEnzyme
SLC45A1_1-ODC1_1	SLC45A1-ODC1	Cas12a-SLCxEnzyme
SLC45A1_1-OGDH_1	SLC45A1-OGDH	Cas12a-SLCxEnzyme
SLC45A1_1-PCK2_1	SLC45A1-PCK2	Cas12a-SLCxEnzyme
SLC45A1_1-PDHA1_1	SLC45A1-PDHA1	Cas12a-SLCxEnzyme
SLC45A1_1-PDK2_1	SLC45A1-PDK2	Cas12a-SLCxEnzyme
SLC45A1_1-PHGDH_1	SLC45A1-PHGDH	Cas12a-SLCxEnzyme
SLC45A1_1-PKM_1	SLC45A1-PKM	Cas12a-SLCxEnzyme
SLC45A1_1-PPAT_1	SLC45A1-PPAT	Cas12a-SLCxEnzyme
SLC45A1_1-PRPS1_1	SLC45A1-PRPS1	Cas12a-SLCxEnzyme
SLC45A1_1-RRM1_1	SLC45A1-RRM1	Cas12a-SLCxEnzyme
SLC45A1_1-SDHA_1	SLC45A1-SDHA	Cas12a-SLCxEnzyme
SLC45A1_1-SHMT1_1	SLC45A1-SHMT1	Cas12a-SLCxEnzyme
SLC45A1_1-UAP1_1	SLC45A1-UAP1	Cas12a-SLCxEnzyme
SLC45A1_1-UGP2_1	SLC45A1-UGP2	Cas12a-SLCxEnzyme
SLC45A1_1-UMPS_1	SLC45A1-UMPS	Cas12a-SLCxEnzyme
SLC45A1_1-UPP1_1	SLC45A1-UPP1	Cas12a-SLCxEnzyme
SLC45A3_1-AMD1_1	SLC45A3-AMD1	Cas12a-SLCxEnzyme
SLC45A3_1-ASL_1	SLC45A3-ASL	Cas12a-SLCxEnzyme
SLC45A3_1-BCAT2_1	SLC45A3-BCAT2	Cas12a-SLCxEnzyme
SLC45A3_1-CMAS_1	SLC45A3-CMAS	Cas12a-SLCxEnzyme
SLC45A3_1-COASY_1	SLC45A3-COASY	Cas12a-SLCxEnzyme
SLC45A3_1-CPS1_1	SLC45A3-CPS1	Cas12a-SLCxEnzyme
SLC45A3_1-CPT1A_1	SLC45A3-CPT1A	Cas12a-SLCxEnzyme
SLC45A3_1-DHFR_1	SLC45A3-DHFR	Cas12a-SLCxEnzyme
SLC45A3_1-DHODH_1	SLC45A3-DHODH	Cas12a-SLCxEnzyme
SLC45A3_1-FASN_1	SLC45A3-FASN	Cas12a-SLCxEnzyme
SLC45A3_1-G6PD_1	SLC45A3-G6PD	Cas12a-SLCxEnzyme
SLC45A3_1-GLS_1	SLC45A3-GLS	Cas12a-SLCxEnzyme
SLC45A3_1-GLUD1_1	SLC45A3-GLUD1	Cas12a-SLCxEnzyme
SLC45A3_1-GOT1_1	SLC45A3-GOT1	Cas12a-SLCxEnzyme
SLC45A3_1-GOT2_1	SLC45A3-GOT2	Cas12a-SLCxEnzyme
SLC45A3_1-GPD2_1	SLC45A3-GPD2	Cas12a-SLCxEnzyme
SLC45A3_1-GSR_1	SLC45A3-GSR	Cas12a-SLCxEnzyme
SLC45A3_1-HK1_1	SLC45A3-HK1	Cas12a-SLCxEnzyme
SLC45A3_1-HMGCR_1	SLC45A3-HMGCR	Cas12a-SLCxEnzyme
SLC45A3_1-HPRT1_1	SLC45A3-HPRT1	Cas12a-SLCxEnzyme
SLC45A3_1-IDH1_1	SLC45A3-IDH1	Cas12a-SLCxEnzyme
SLC45A3_1-IDH2_1	SLC45A3-IDH2	Cas12a-SLCxEnzyme
SLC45A3_1-LDHA_1	SLC45A3-LDHA	Cas12a-SLCxEnzyme
SLC45A3_1-MTHFD1_1	SLC45A3-MTHFD1	Cas12a-SLCxEnzyme
SLC45A3_1-ODC1_1	SLC45A3-ODC1	Cas12a-SLCxEnzyme
SLC45A3_1-OGDH_1	SLC45A3-OGDH	Cas12a-SLCxEnzyme
SLC45A3_1-PCK2_1	SLC45A3-PCK2	Cas12a-SLCxEnzyme
SLC45A3_1-PDHA1_1	SLC45A3-PDHA1	Cas12a-SLCxEnzyme
SLC45A3_1-PDK2_1	SLC45A3-PDK2	Cas12a-SLCxEnzyme
SLC45A3_1-PHGDH_1	SLC45A3-PHGDH	Cas12a-SLCxEnzyme
SLC45A3_1-PKM_1	SLC45A3-PKM	Cas12a-SLCxEnzyme
SLC45A3_1-PPAT_1	SLC45A3-PPAT	Cas12a-SLCxEnzyme
SLC45A3_1-PRPS1_1	SLC45A3-PRPS1	Cas12a-SLCxEnzyme
SLC45A3_1-RRM1_1	SLC45A3-RRM1	Cas12a-SLCxEnzyme
SLC45A3_1-SDHA_1	SLC45A3-SDHA	Cas12a-SLCxEnzyme
SLC45A3_1-SHMT1_1	SLC45A3-SHMT1	Cas12a-SLCxEnzyme
SLC45A3_1-UAP1_1	SLC45A3-UAP1	Cas12a-SLCxEnzyme
SLC45A3_1-UGP2_1	SLC45A3-UGP2	Cas12a-SLCxEnzyme
SLC45A3_1-UMPS_1	SLC45A3-UMPS	Cas12a-SLCxEnzyme
SLC45A3_1-UPP1_1	SLC45A3-UPP1	Cas12a-SLCxEnzyme
SLC45A4_1-AMD1_1	SLC45A4-AMD1	Cas12a-SLCxEnzyme
SLC45A4_1-ASL_1	SLC45A4-ASL	Cas12a-SLCxEnzyme
SLC45A4_1-BCAT2_1	SLC45A4-BCAT2	Cas12a-SLCxEnzyme
SLC45A4_1-CMAS_1	SLC45A4-CMAS	Cas12a-SLCxEnzyme
SLC45A4_1-COASY_1	SLC45A4-COASY	Cas12a-SLCxEnzyme
SLC45A4_1-CPS1_1	SLC45A4-CPS1	Cas12a-SLCxEnzyme
SLC45A4_1-CPT1A_1	SLC45A4-CPT1A	Cas12a-SLCxEnzyme
SLC45A4_1-DHFR_1	SLC45A4-DHFR	Cas12a-SLCxEnzyme
SLC45A4_1-DHODH_1	SLC45A4-DHODH	Cas12a-SLCxEnzyme
SLC45A4_1-FASN_1	SLC45A4-FASN	Cas12a-SLCxEnzyme
SLC45A4_1-G6PD_1	SLC45A4-G6PD	Cas12a-SLCxEnzyme
SLC45A4_1-GLS_1	SLC45A4-GLS	Cas12a-SLCxEnzyme
SLC45A4_1-GLUD1_1	SLC45A4-GLUD1	Cas12a-SLCxEnzyme
SLC45A4_1-GOT1_1	SLC45A4-GOT1	Cas12a-SLCxEnzyme
SLC45A4_1-GOT2_1	SLC45A4-GOT2	Cas12a-SLCxEnzyme
SLC45A4_1-GPD2_1	SLC45A4-GPD2	Cas12a-SLCxEnzyme
SLC45A4_1-GSR_1	SLC45A4-GSR	Cas12a-SLCxEnzyme
SLC45A4_1-HK1_1	SLC45A4-HK1	Cas12a-SLCxEnzyme
SLC45A4_1-HMGCR_1	SLC45A4-HMGCR	Cas12a-SLCxEnzyme
SLC45A4_1-HPRT1_1	SLC45A4-HPRT1	Cas12a-SLCxEnzyme
SLC45A4_1-IDH1_1	SLC45A4-IDH1	Cas12a-SLCxEnzyme
SLC45A4_1-IDH2_1	SLC45A4-IDH2	Cas12a-SLCxEnzyme
SLC45A4_1-LDHA_1	SLC45A4-LDHA	Cas12a-SLCxEnzyme
SLC45A4_1-MTHFD1_1	SLC45A4-MTHFD1	Cas12a-SLCxEnzyme
SLC45A4_1-ODC1_1	SLC45A4-ODC1	Cas12a-SLCxEnzyme
SLC45A4_1-OGDH_1	SLC45A4-OGDH	Cas12a-SLCxEnzyme
SLC45A4_1-PCK2_1	SLC45A4-PCK2	Cas12a-SLCxEnzyme
SLC45A4_1-PDHA1_1	SLC45A4-PDHA1	Cas12a-SLCxEnzyme
SLC45A4_1-PDK2_1	SLC45A4-PDK2	Cas12a-SLCxEnzyme
SLC45A4_1-PHGDH_1	SLC45A4-PHGDH	Cas12a-SLCxEnzyme
SLC45A4_1-PKM_1	SLC45A4-PKM	Cas12a-SLCxEnzyme
SLC45A4_1-PPAT_1	SLC45A4-PPAT	Cas12a-SLCxEnzyme
SLC45A4_1-PRPS1_1	SLC45A4-PRPS1	Cas12a-SLCxEnzyme
SLC45A4_1-RRM1_1	SLC45A4-RRM1	Cas12a-SLCxEnzyme
SLC45A4_1-SDHA_1	SLC45A4-SDHA	Cas12a-SLCxEnzyme
SLC45A4_1-SHMT1_1	SLC45A4-SHMT1	Cas12a-SLCxEnzyme
SLC45A4_1-UAP1_1	SLC45A4-UAP1	Cas12a-SLCxEnzyme
SLC45A4_1-UGP2_1	SLC45A4-UGP2	Cas12a-SLCxEnzyme
SLC45A4_1-UMPS_1	SLC45A4-UMPS	Cas12a-SLCxEnzyme
SLC45A4_1-UPP1_1	SLC45A4-UPP1	Cas12a-SLCxEnzyme
SLC4A2_1-AMD1_1	SLC4A2-AMD1	Cas12a-SLCxEnzyme
SLC4A2_1-ASL_1	SLC4A2-ASL	Cas12a-SLCxEnzyme
SLC4A2_1-BCAT2_1	SLC4A2-BCAT2	Cas12a-SLCxEnzyme
SLC4A2_1-CMAS_1	SLC4A2-CMAS	Cas12a-SLCxEnzyme
SLC4A2_1-COASY_1	SLC4A2-COASY	Cas12a-SLCxEnzyme
SLC4A2_1-CPS1_1	SLC4A2-CPS1	Cas12a-SLCxEnzyme
SLC4A2_1-CPT1A_1	SLC4A2-CPT1A	Cas12a-SLCxEnzyme
SLC4A2_1-DHFR_1	SLC4A2-DHFR	Cas12a-SLCxEnzyme
SLC4A2_1-DHODH_1	SLC4A2-DHODH	Cas12a-SLCxEnzyme
SLC4A2_1-FASN_1	SLC4A2-FASN	Cas12a-SLCxEnzyme
SLC4A2_1-G6PD_1	SLC4A2-G6PD	Cas12a-SLCxEnzyme
SLC4A2_1-GLS_1	SLC4A2-GLS	Cas12a-SLCxEnzyme
SLC4A2_1-GLUD1_1	SLC4A2-GLUD1	Cas12a-SLCxEnzyme
SLC4A2_1-GOT1_1	SLC4A2-GOT1	Cas12a-SLCxEnzyme
SLC4A2_1-GOT2_1	SLC4A2-GOT2	Cas12a-SLCxEnzyme
SLC4A2_1-GPD2_1	SLC4A2-GPD2	Cas12a-SLCxEnzyme
SLC4A2_1-GSR_1	SLC4A2-GSR	Cas12a-SLCxEnzyme
SLC4A2_1-HK1_1	SLC4A2-HK1	Cas12a-SLCxEnzyme
SLC4A2_1-HMGCR_1	SLC4A2-HMGCR	Cas12a-SLCxEnzyme
SLC4A2_1-HPRT1_1	SLC4A2-HPRT1	Cas12a-SLCxEnzyme
SLC4A2_1-IDH1_1	SLC4A2-IDH1	Cas12a-SLCxEnzyme
SLC4A2_1-IDH2_1	SLC4A2-IDH2	Cas12a-SLCxEnzyme
SLC4A2_1-LDHA_1	SLC4A2-LDHA	Cas12a-SLCxEnzyme
SLC4A2_1-MTHFD1_1	SLC4A2-MTHFD1	Cas12a-SLCxEnzyme
SLC4A2_1-ODC1_1	SLC4A2-ODC1	Cas12a-SLCxEnzyme
SLC4A2_1-OGDH_1	SLC4A2-OGDH	Cas12a-SLCxEnzyme
SLC4A2_1-PCK2_1	SLC4A2-PCK2	Cas12a-SLCxEnzyme
SLC4A2_1-PDHA1_1	SLC4A2-PDHA1	Cas12a-SLCxEnzyme
SLC4A2_1-PDK2_1	SLC4A2-PDK2	Cas12a-SLCxEnzyme
SLC4A2_1-PHGDH_1	SLC4A2-PHGDH	Cas12a-SLCxEnzyme
SLC4A2_1-PKM_1	SLC4A2-PKM	Cas12a-SLCxEnzyme
SLC4A2_1-PPAT_1	SLC4A2-PPAT	Cas12a-SLCxEnzyme
SLC4A2_1-PRPS1_1	SLC4A2-PRPS1	Cas12a-SLCxEnzyme
SLC4A2_1-RRM1_1	SLC4A2-RRM1	Cas12a-SLCxEnzyme
SLC4A2_1-SDHA_1	SLC4A2-SDHA	Cas12a-SLCxEnzyme
SLC4A2_1-SHMT1_1	SLC4A2-SHMT1	Cas12a-SLCxEnzyme
SLC4A2_1-UAP1_1	SLC4A2-UAP1	Cas12a-SLCxEnzyme
SLC4A2_1-UGP2_1	SLC4A2-UGP2	Cas12a-SLCxEnzyme
SLC4A2_1-UMPS_1	SLC4A2-UMPS	Cas12a-SLCxEnzyme
SLC4A2_1-UPP1_1	SLC4A2-UPP1	Cas12a-SLCxEnzyme
SLC4A3_1-AMD1_1	SLC4A3-AMD1	Cas12a-SLCxEnzyme
SLC4A3_1-ASL_1	SLC4A3-ASL	Cas12a-SLCxEnzyme
SLC4A3_1-BCAT2_1	SLC4A3-BCAT2	Cas12a-SLCxEnzyme
SLC4A3_1-CMAS_1	SLC4A3-CMAS	Cas12a-SLCxEnzyme
SLC4A3_1-COASY_1	SLC4A3-COASY	Cas12a-SLCxEnzyme
SLC4A3_1-CPS1_1	SLC4A3-CPS1	Cas12a-SLCxEnzyme
SLC4A3_1-CPT1A_1	SLC4A3-CPT1A	Cas12a-SLCxEnzyme
SLC4A3_1-DHFR_1	SLC4A3-DHFR	Cas12a-SLCxEnzyme
SLC4A3_1-DHODH_1	SLC4A3-DHODH	Cas12a-SLCxEnzyme
SLC4A3_1-FASN_1	SLC4A3-FASN	Cas12a-SLCxEnzyme
SLC4A3_1-G6PD_1	SLC4A3-G6PD	Cas12a-SLCxEnzyme
SLC4A3_1-GLS_1	SLC4A3-GLS	Cas12a-SLCxEnzyme
SLC4A3_1-GLUD1_1	SLC4A3-GLUD1	Cas12a-SLCxEnzyme
SLC4A3_1-GOT1_1	SLC4A3-GOT1	Cas12a-SLCxEnzyme
SLC4A3_1-GOT2_1	SLC4A3-GOT2	Cas12a-SLCxEnzyme
SLC4A3_1-GPD2_1	SLC4A3-GPD2	Cas12a-SLCxEnzyme
SLC4A3_1-GSR_1	SLC4A3-GSR	Cas12a-SLCxEnzyme
SLC4A3_1-HK1_1	SLC4A3-HK1	Cas12a-SLCxEnzyme
SLC4A3_1-HMGCR_1	SLC4A3-HMGCR	Cas12a-SLCxEnzyme
SLC4A3_1-HPRT1_1	SLC4A3-HPRT1	Cas12a-SLCxEnzyme
SLC4A3_1-IDH1_1	SLC4A3-IDH1	Cas12a-SLCxEnzyme
SLC4A3_1-IDH2_1	SLC4A3-IDH2	Cas12a-SLCxEnzyme
SLC4A3_1-LDHA_1	SLC4A3-LDHA	Cas12a-SLCxEnzyme
SLC4A3_1-MTHFD1_1	SLC4A3-MTHFD1	Cas12a-SLCxEnzyme
SLC4A3_1-ODC1_1	SLC4A3-ODC1	Cas12a-SLCxEnzyme
SLC4A3_1-OGDH_1	SLC4A3-OGDH	Cas12a-SLCxEnzyme
SLC4A3_1-PCK2_1	SLC4A3-PCK2	Cas12a-SLCxEnzyme
SLC4A3_1-PDHA1_1	SLC4A3-PDHA1	Cas12a-SLCxEnzyme
SLC4A3_1-PDK2_1	SLC4A3-PDK2	Cas12a-SLCxEnzyme
SLC4A3_1-PHGDH_1	SLC4A3-PHGDH	Cas12a-SLCxEnzyme
SLC4A3_1-PKM_1	SLC4A3-PKM	Cas12a-SLCxEnzyme
SLC4A3_1-PPAT_1	SLC4A3-PPAT	Cas12a-SLCxEnzyme
SLC4A3_1-PRPS1_1	SLC4A3-PRPS1	Cas12a-SLCxEnzyme
SLC4A3_1-RRM1_1	SLC4A3-RRM1	Cas12a-SLCxEnzyme
SLC4A3_1-SDHA_1	SLC4A3-SDHA	Cas12a-SLCxEnzyme
SLC4A3_1-SHMT1_1	SLC4A3-SHMT1	Cas12a-SLCxEnzyme
SLC4A3_1-UAP1_1	SLC4A3-UAP1	Cas12a-SLCxEnzyme
SLC4A3_1-UGP2_1	SLC4A3-UGP2	Cas12a-SLCxEnzyme
SLC4A3_1-UMPS_1	SLC4A3-UMPS	Cas12a-SLCxEnzyme
SLC4A3_1-UPP1_1	SLC4A3-UPP1	Cas12a-SLCxEnzyme
SLC50A1_1-AMD1_1	SLC50A1-AMD1	Cas12a-SLCxEnzyme
SLC50A1_1-ASL_1	SLC50A1-ASL	Cas12a-SLCxEnzyme
SLC50A1_1-BCAT2_1	SLC50A1-BCAT2	Cas12a-SLCxEnzyme
SLC50A1_1-CMAS_1	SLC50A1-CMAS	Cas12a-SLCxEnzyme
SLC50A1_1-COASY_1	SLC50A1-COASY	Cas12a-SLCxEnzyme
SLC50A1_1-CPS1_1	SLC50A1-CPS1	Cas12a-SLCxEnzyme
SLC50A1_1-CPT1A_1	SLC50A1-CPT1A	Cas12a-SLCxEnzyme
SLC50A1_1-DHFR_1	SLC50A1-DHFR	Cas12a-SLCxEnzyme
SLC50A1_1-DHODH_1	SLC50A1-DHODH	Cas12a-SLCxEnzyme
SLC50A1_1-FASN_1	SLC50A1-FASN	Cas12a-SLCxEnzyme
SLC50A1_1-G6PD_1	SLC50A1-G6PD	Cas12a-SLCxEnzyme
SLC50A1_1-GLS_1	SLC50A1-GLS	Cas12a-SLCxEnzyme
SLC50A1_1-GLUD1_1	SLC50A1-GLUD1	Cas12a-SLCxEnzyme
SLC50A1_1-GOT1_1	SLC50A1-GOT1	Cas12a-SLCxEnzyme
SLC50A1_1-GOT2_1	SLC50A1-GOT2	Cas12a-SLCxEnzyme
SLC50A1_1-GPD2_1	SLC50A1-GPD2	Cas12a-SLCxEnzyme
SLC50A1_1-GSR_1	SLC50A1-GSR	Cas12a-SLCxEnzyme
SLC50A1_1-HK1_1	SLC50A1-HK1	Cas12a-SLCxEnzyme
SLC50A1_1-HMGCR_1	SLC50A1-HMGCR	Cas12a-SLCxEnzyme
SLC50A1_1-HPRT1_1	SLC50A1-HPRT1	Cas12a-SLCxEnzyme
SLC50A1_1-IDH1_1	SLC50A1-IDH1	Cas12a-SLCxEnzyme
SLC50A1_1-IDH2_1	SLC50A1-IDH2	Cas12a-SLCxEnzyme
SLC50A1_1-LDHA_1	SLC50A1-LDHA	Cas12a-SLCxEnzyme
SLC50A1_1-MTHFD1_1	SLC50A1-MTHFD1	Cas12a-SLCxEnzyme
SLC50A1_1-ODC1_1	SLC50A1-ODC1	Cas12a-SLCxEnzyme
SLC50A1_1-OGDH_1	SLC50A1-OGDH	Cas12a-SLCxEnzyme
SLC50A1_1-PCK2_1	SLC50A1-PCK2	Cas12a-SLCxEnzyme
SLC50A1_1-PDHA1_1	SLC50A1-PDHA1	Cas12a-SLCxEnzyme
SLC50A1_1-PDK2_1	SLC50A1-PDK2	Cas12a-SLCxEnzyme
SLC50A1_1-PHGDH_1	SLC50A1-PHGDH	Cas12a-SLCxEnzyme
SLC50A1_1-PKM_1	SLC50A1-PKM	Cas12a-SLCxEnzyme
SLC50A1_1-PPAT_1	SLC50A1-PPAT	Cas12a-SLCxEnzyme
SLC50A1_1-PRPS1_1	SLC50A1-PRPS1	Cas12a-SLCxEnzyme
SLC50A1_1-RRM1_1	SLC50A1-RRM1	Cas12a-SLCxEnzyme
SLC50A1_1-SDHA_1	SLC50A1-SDHA	Cas12a-SLCxEnzyme
SLC50A1_1-SHMT1_1	SLC50A1-SHMT1	Cas12a-SLCxEnzyme
SLC50A1_1-UAP1_1	SLC50A1-UAP1	Cas12a-SLCxEnzyme
SLC50A1_1-UGP2_1	SLC50A1-UGP2	Cas12a-SLCxEnzyme
SLC50A1_1-UMPS_1	SLC50A1-UMPS	Cas12a-SLCxEnzyme
SLC50A1_1-UPP1_1	SLC50A1-UPP1	Cas12a-SLCxEnzyme
SLC52A2_1-AMD1_1	SLC52A2-AMD1	Cas12a-SLCxEnzyme
SLC52A2_1-ASL_1	SLC52A2-ASL	Cas12a-SLCxEnzyme
SLC52A2_1-BCAT2_1	SLC52A2-BCAT2	Cas12a-SLCxEnzyme
SLC52A2_1-CMAS_1	SLC52A2-CMAS	Cas12a-SLCxEnzyme
SLC52A2_1-COASY_1	SLC52A2-COASY	Cas12a-SLCxEnzyme
SLC52A2_1-CPS1_1	SLC52A2-CPS1	Cas12a-SLCxEnzyme
SLC52A2_1-CPT1A_1	SLC52A2-CPT1A	Cas12a-SLCxEnzyme
SLC52A2_1-DHFR_1	SLC52A2-DHFR	Cas12a-SLCxEnzyme
SLC52A2_1-DHODH_1	SLC52A2-DHODH	Cas12a-SLCxEnzyme
SLC52A2_1-FASN_1	SLC52A2-FASN	Cas12a-SLCxEnzyme
SLC52A2_1-G6PD_1	SLC52A2-G6PD	Cas12a-SLCxEnzyme
SLC52A2_1-GLS_1	SLC52A2-GLS	Cas12a-SLCxEnzyme
SLC52A2_1-GLUD1_1	SLC52A2-GLUD1	Cas12a-SLCxEnzyme
SLC52A2_1-GOT1_1	SLC52A2-GOT1	Cas12a-SLCxEnzyme
SLC52A2_1-GOT2_1	SLC52A2-GOT2	Cas12a-SLCxEnzyme
SLC52A2_1-GPD2_1	SLC52A2-GPD2	Cas12a-SLCxEnzyme
SLC52A2_1-GSR_1	SLC52A2-GSR	Cas12a-SLCxEnzyme
SLC52A2_1-HK1_1	SLC52A2-HK1	Cas12a-SLCxEnzyme
SLC52A2_1-HMGCR_1	SLC52A2-HMGCR	Cas12a-SLCxEnzyme
SLC52A2_1-HPRT1_1	SLC52A2-HPRT1	Cas12a-SLCxEnzyme
SLC52A2_1-IDH1_1	SLC52A2-IDH1	Cas12a-SLCxEnzyme
SLC52A2_1-IDH2_1	SLC52A2-IDH2	Cas12a-SLCxEnzyme
SLC52A2_1-LDHA_1	SLC52A2-LDHA	Cas12a-SLCxEnzyme
SLC52A2_1-MTHFD1_1	SLC52A2-MTHFD1	Cas12a-SLCxEnzyme
SLC52A2_1-ODC1_1	SLC52A2-ODC1	Cas12a-SLCxEnzyme
SLC52A2_1-OGDH_1	SLC52A2-OGDH	Cas12a-SLCxEnzyme
SLC52A2_1-PCK2_1	SLC52A2-PCK2	Cas12a-SLCxEnzyme
SLC52A2_1-PDHA1_1	SLC52A2-PDHA1	Cas12a-SLCxEnzyme
SLC52A2_1-PDK2_1	SLC52A2-PDK2	Cas12a-SLCxEnzyme
SLC52A2_1-PHGDH_1	SLC52A2-PHGDH	Cas12a-SLCxEnzyme
SLC52A2_1-PKM_1	SLC52A2-PKM	Cas12a-SLCxEnzyme
SLC52A2_1-PPAT_1	SLC52A2-PPAT	Cas12a-SLCxEnzyme
SLC52A2_1-PRPS1_1	SLC52A2-PRPS1	Cas12a-SLCxEnzyme
SLC52A2_1-RRM1_1	SLC52A2-RRM1	Cas12a-SLCxEnzyme
SLC52A2_1-SDHA_1	SLC52A2-SDHA	Cas12a-SLCxEnzyme
SLC52A2_1-SHMT1_1	SLC52A2-SHMT1	Cas12a-SLCxEnzyme
SLC52A2_1-UAP1_1	SLC52A2-UAP1	Cas12a-SLCxEnzyme
SLC52A2_1-UGP2_1	SLC52A2-UGP2	Cas12a-SLCxEnzyme
SLC52A2_1-UMPS_1	SLC52A2-UMPS	Cas12a-SLCxEnzyme
SLC52A2_1-UPP1_1	SLC52A2-UPP1	Cas12a-SLCxEnzyme
SLC66A3_1-AMD1_1	SLC66A3-AMD1	Cas12a-SLCxEnzyme
SLC66A3_1-ASL_1	SLC66A3-ASL	Cas12a-SLCxEnzyme
SLC66A3_1-BCAT2_1	SLC66A3-BCAT2	Cas12a-SLCxEnzyme
SLC66A3_1-CMAS_1	SLC66A3-CMAS	Cas12a-SLCxEnzyme
SLC66A3_1-COASY_1	SLC66A3-COASY	Cas12a-SLCxEnzyme
SLC66A3_1-CPS1_1	SLC66A3-CPS1	Cas12a-SLCxEnzyme
SLC66A3_1-CPT1A_1	SLC66A3-CPT1A	Cas12a-SLCxEnzyme
SLC66A3_1-DHFR_1	SLC66A3-DHFR	Cas12a-SLCxEnzyme
SLC66A3_1-DHODH_1	SLC66A3-DHODH	Cas12a-SLCxEnzyme
SLC66A3_1-FASN_1	SLC66A3-FASN	Cas12a-SLCxEnzyme
SLC66A3_1-G6PD_1	SLC66A3-G6PD	Cas12a-SLCxEnzyme
SLC66A3_1-GLS_1	SLC66A3-GLS	Cas12a-SLCxEnzyme
SLC66A3_1-GLUD1_1	SLC66A3-GLUD1	Cas12a-SLCxEnzyme
SLC66A3_1-GOT1_1	SLC66A3-GOT1	Cas12a-SLCxEnzyme
SLC66A3_1-GOT2_1	SLC66A3-GOT2	Cas12a-SLCxEnzyme
SLC66A3_1-GPD2_1	SLC66A3-GPD2	Cas12a-SLCxEnzyme
SLC66A3_1-GSR_1	SLC66A3-GSR	Cas12a-SLCxEnzyme
SLC66A3_1-HK1_1	SLC66A3-HK1	Cas12a-SLCxEnzyme
SLC66A3_1-HMGCR_1	SLC66A3-HMGCR	Cas12a-SLCxEnzyme
SLC66A3_1-HPRT1_1	SLC66A3-HPRT1	Cas12a-SLCxEnzyme
SLC66A3_1-IDH1_1	SLC66A3-IDH1	Cas12a-SLCxEnzyme
SLC66A3_1-IDH2_1	SLC66A3-IDH2	Cas12a-SLCxEnzyme
SLC66A3_1-LDHA_1	SLC66A3-LDHA	Cas12a-SLCxEnzyme
SLC66A3_1-MTHFD1_1	SLC66A3-MTHFD1	Cas12a-SLCxEnzyme
SLC66A3_1-ODC1_1	SLC66A3-ODC1	Cas12a-SLCxEnzyme
SLC66A3_1-OGDH_1	SLC66A3-OGDH	Cas12a-SLCxEnzyme
SLC66A3_1-PCK2_1	SLC66A3-PCK2	Cas12a-SLCxEnzyme
SLC66A3_1-PDHA1_1	SLC66A3-PDHA1	Cas12a-SLCxEnzyme
SLC66A3_1-PDK2_1	SLC66A3-PDK2	Cas12a-SLCxEnzyme
SLC66A3_1-PHGDH_1	SLC66A3-PHGDH	Cas12a-SLCxEnzyme
SLC66A3_1-PKM_1	SLC66A3-PKM	Cas12a-SLCxEnzyme
SLC66A3_1-PPAT_1	SLC66A3-PPAT	Cas12a-SLCxEnzyme
SLC66A3_1-PRPS1_1	SLC66A3-PRPS1	Cas12a-SLCxEnzyme
SLC66A3_1-RRM1_1	SLC66A3-RRM1	Cas12a-SLCxEnzyme
SLC66A3_1-SDHA_1	SLC66A3-SDHA	Cas12a-SLCxEnzyme
SLC66A3_1-SHMT1_1	SLC66A3-SHMT1	Cas12a-SLCxEnzyme
SLC66A3_1-UAP1_1	SLC66A3-UAP1	Cas12a-SLCxEnzyme
SLC66A3_1-UGP2_1	SLC66A3-UGP2	Cas12a-SLCxEnzyme
SLC66A3_1-UMPS_1	SLC66A3-UMPS	Cas12a-SLCxEnzyme
SLC66A3_1-UPP1_1	SLC66A3-UPP1	Cas12a-SLCxEnzyme
SLC66A5_1-AMD1_1	SLC66A5-AMD1	Cas12a-SLCxEnzyme
SLC66A5_1-ASL_1	SLC66A5-ASL	Cas12a-SLCxEnzyme
SLC66A5_1-BCAT2_1	SLC66A5-BCAT2	Cas12a-SLCxEnzyme
SLC66A5_1-CMAS_1	SLC66A5-CMAS	Cas12a-SLCxEnzyme
SLC66A5_1-COASY_1	SLC66A5-COASY	Cas12a-SLCxEnzyme
SLC66A5_1-CPS1_1	SLC66A5-CPS1	Cas12a-SLCxEnzyme
SLC66A5_1-CPT1A_1	SLC66A5-CPT1A	Cas12a-SLCxEnzyme
SLC66A5_1-DHFR_1	SLC66A5-DHFR	Cas12a-SLCxEnzyme
SLC66A5_1-DHODH_1	SLC66A5-DHODH	Cas12a-SLCxEnzyme
SLC66A5_1-FASN_1	SLC66A5-FASN	Cas12a-SLCxEnzyme
SLC66A5_1-G6PD_1	SLC66A5-G6PD	Cas12a-SLCxEnzyme
SLC66A5_1-GLS_1	SLC66A5-GLS	Cas12a-SLCxEnzyme
SLC66A5_1-GLUD1_1	SLC66A5-GLUD1	Cas12a-SLCxEnzyme
SLC66A5_1-GOT1_1	SLC66A5-GOT1	Cas12a-SLCxEnzyme
SLC66A5_1-GOT2_1	SLC66A5-GOT2	Cas12a-SLCxEnzyme
SLC66A5_1-GPD2_1	SLC66A5-GPD2	Cas12a-SLCxEnzyme
SLC66A5_1-GSR_1	SLC66A5-GSR	Cas12a-SLCxEnzyme
SLC66A5_1-HK1_1	SLC66A5-HK1	Cas12a-SLCxEnzyme
SLC66A5_1-HMGCR_1	SLC66A5-HMGCR	Cas12a-SLCxEnzyme
SLC66A5_1-HPRT1_1	SLC66A5-HPRT1	Cas12a-SLCxEnzyme
SLC66A5_1-IDH1_1	SLC66A5-IDH1	Cas12a-SLCxEnzyme
SLC66A5_1-IDH2_1	SLC66A5-IDH2	Cas12a-SLCxEnzyme
SLC66A5_1-LDHA_1	SLC66A5-LDHA	Cas12a-SLCxEnzyme
SLC66A5_1-MTHFD1_1	SLC66A5-MTHFD1	Cas12a-SLCxEnzyme
SLC66A5_1-ODC1_1	SLC66A5-ODC1	Cas12a-SLCxEnzyme
SLC66A5_1-OGDH_1	SLC66A5-OGDH	Cas12a-SLCxEnzyme
SLC66A5_1-PCK2_1	SLC66A5-PCK2	Cas12a-SLCxEnzyme
SLC66A5_1-PDHA1_1	SLC66A5-PDHA1	Cas12a-SLCxEnzyme
SLC66A5_1-PDK2_1	SLC66A5-PDK2	Cas12a-SLCxEnzyme
SLC66A5_1-PHGDH_1	SLC66A5-PHGDH	Cas12a-SLCxEnzyme
SLC66A5_1-PKM_1	SLC66A5-PKM	Cas12a-SLCxEnzyme
SLC66A5_1-PPAT_1	SLC66A5-PPAT	Cas12a-SLCxEnzyme
SLC66A5_1-PRPS1_1	SLC66A5-PRPS1	Cas12a-SLCxEnzyme
SLC66A5_1-RRM1_1	SLC66A5-RRM1	Cas12a-SLCxEnzyme
SLC66A5_1-SDHA_1	SLC66A5-SDHA	Cas12a-SLCxEnzyme
SLC66A5_1-SHMT1_1	SLC66A5-SHMT1	Cas12a-SLCxEnzyme
SLC66A5_1-UAP1_1	SLC66A5-UAP1	Cas12a-SLCxEnzyme
SLC66A5_1-UGP2_1	SLC66A5-UGP2	Cas12a-SLCxEnzyme
SLC66A5_1-UMPS_1	SLC66A5-UMPS	Cas12a-SLCxEnzyme
SLC66A5_1-UPP1_1	SLC66A5-UPP1	Cas12a-SLCxEnzyme
SLC8A2_1-AMD1_1	SLC8A2-AMD1	Cas12a-SLCxEnzyme
SLC8A2_1-ASL_1	SLC8A2-ASL	Cas12a-SLCxEnzyme
SLC8A2_1-BCAT2_1	SLC8A2-BCAT2	Cas12a-SLCxEnzyme
SLC8A2_1-CMAS_1	SLC8A2-CMAS	Cas12a-SLCxEnzyme
SLC8A2_1-COASY_1	SLC8A2-COASY	Cas12a-SLCxEnzyme
SLC8A2_1-CPS1_1	SLC8A2-CPS1	Cas12a-SLCxEnzyme
SLC8A2_1-CPT1A_1	SLC8A2-CPT1A	Cas12a-SLCxEnzyme
SLC8A2_1-DHFR_1	SLC8A2-DHFR	Cas12a-SLCxEnzyme
SLC8A2_1-DHODH_1	SLC8A2-DHODH	Cas12a-SLCxEnzyme
SLC8A2_1-FASN_1	SLC8A2-FASN	Cas12a-SLCxEnzyme
SLC8A2_1-G6PD_1	SLC8A2-G6PD	Cas12a-SLCxEnzyme
SLC8A2_1-GLS_1	SLC8A2-GLS	Cas12a-SLCxEnzyme
SLC8A2_1-GLUD1_1	SLC8A2-GLUD1	Cas12a-SLCxEnzyme
SLC8A2_1-GOT1_1	SLC8A2-GOT1	Cas12a-SLCxEnzyme
SLC8A2_1-GOT2_1	SLC8A2-GOT2	Cas12a-SLCxEnzyme
SLC8A2_1-GPD2_1	SLC8A2-GPD2	Cas12a-SLCxEnzyme
SLC8A2_1-GSR_1	SLC8A2-GSR	Cas12a-SLCxEnzyme
SLC8A2_1-HK1_1	SLC8A2-HK1	Cas12a-SLCxEnzyme
SLC8A2_1-HMGCR_1	SLC8A2-HMGCR	Cas12a-SLCxEnzyme
SLC8A2_1-HPRT1_1	SLC8A2-HPRT1	Cas12a-SLCxEnzyme
SLC8A2_1-IDH1_1	SLC8A2-IDH1	Cas12a-SLCxEnzyme
SLC8A2_1-IDH2_1	SLC8A2-IDH2	Cas12a-SLCxEnzyme
SLC8A2_1-LDHA_1	SLC8A2-LDHA	Cas12a-SLCxEnzyme
SLC8A2_1-MTHFD1_1	SLC8A2-MTHFD1	Cas12a-SLCxEnzyme
SLC8A2_1-ODC1_1	SLC8A2-ODC1	Cas12a-SLCxEnzyme
SLC8A2_1-OGDH_1	SLC8A2-OGDH	Cas12a-SLCxEnzyme
SLC8A2_1-PCK2_1	SLC8A2-PCK2	Cas12a-SLCxEnzyme
SLC8A2_1-PDHA1_1	SLC8A2-PDHA1	Cas12a-SLCxEnzyme
SLC8A2_1-PDK2_1	SLC8A2-PDK2	Cas12a-SLCxEnzyme
SLC8A2_1-PHGDH_1	SLC8A2-PHGDH	Cas12a-SLCxEnzyme
SLC8A2_1-PKM_1	SLC8A2-PKM	Cas12a-SLCxEnzyme
SLC8A2_1-PPAT_1	SLC8A2-PPAT	Cas12a-SLCxEnzyme
SLC8A2_1-PRPS1_1	SLC8A2-PRPS1	Cas12a-SLCxEnzyme
SLC8A2_1-RRM1_1	SLC8A2-RRM1	Cas12a-SLCxEnzyme
SLC8A2_1-SDHA_1	SLC8A2-SDHA	Cas12a-SLCxEnzyme
SLC8A2_1-SHMT1_1	SLC8A2-SHMT1	Cas12a-SLCxEnzyme
SLC8A2_1-UAP1_1	SLC8A2-UAP1	Cas12a-SLCxEnzyme
SLC8A2_1-UGP2_1	SLC8A2-UGP2	Cas12a-SLCxEnzyme
SLC8A2_1-UMPS_1	SLC8A2-UMPS	Cas12a-SLCxEnzyme
SLC8A2_1-UPP1_1	SLC8A2-UPP1	Cas12a-SLCxEnzyme
SLC9B2_1-AMD1_1	SLC9B2-AMD1	Cas12a-SLCxEnzyme
SLC9B2_1-ASL_1	SLC9B2-ASL	Cas12a-SLCxEnzyme
SLC9B2_1-BCAT2_1	SLC9B2-BCAT2	Cas12a-SLCxEnzyme
SLC9B2_1-CMAS_1	SLC9B2-CMAS	Cas12a-SLCxEnzyme
SLC9B2_1-COASY_1	SLC9B2-COASY	Cas12a-SLCxEnzyme
SLC9B2_1-CPS1_1	SLC9B2-CPS1	Cas12a-SLCxEnzyme
SLC9B2_1-CPT1A_1	SLC9B2-CPT1A	Cas12a-SLCxEnzyme
SLC9B2_1-DHFR_1	SLC9B2-DHFR	Cas12a-SLCxEnzyme
SLC9B2_1-DHODH_1	SLC9B2-DHODH	Cas12a-SLCxEnzyme
SLC9B2_1-FASN_1	SLC9B2-FASN	Cas12a-SLCxEnzyme
SLC9B2_1-G6PD_1	SLC9B2-G6PD	Cas12a-SLCxEnzyme
SLC9B2_1-GLS_1	SLC9B2-GLS	Cas12a-SLCxEnzyme
SLC9B2_1-GLUD1_1	SLC9B2-GLUD1	Cas12a-SLCxEnzyme
SLC9B2_1-GOT1_1	SLC9B2-GOT1	Cas12a-SLCxEnzyme
SLC9B2_1-GOT2_1	SLC9B2-GOT2	Cas12a-SLCxEnzyme
SLC9B2_1-GPD2_1	SLC9B2-GPD2	Cas12a-SLCxEnzyme
SLC9B2_1-GSR_1	SLC9B2-GSR	Cas12a-SLCxEnzyme
SLC9B2_1-HK1_1	SLC9B2-HK1	Cas12a-SLCxEnzyme
SLC9B2_1-HMGCR_1	SLC9B2-HMGCR	Cas12a-SLCxEnzyme
SLC9B2_1-HPRT1_1	SLC9B2-HPRT1	Cas12a-SLCxEnzyme
SLC9B2_1-IDH1_1	SLC9B2-IDH1	Cas12a-SLCxEnzyme
SLC9B2_1-IDH2_1	SLC9B2-IDH2	Cas12a-SLCxEnzyme
SLC9B2_1-LDHA_1	SLC9B2-LDHA	Cas12a-SLCxEnzyme
SLC9B2_1-MTHFD1_1	SLC9B2-MTHFD1	Cas12a-SLCxEnzyme
SLC9B2_1-ODC1_1	SLC9B2-ODC1	Cas12a-SLCxEnzyme
SLC9B2_1-OGDH_1	SLC9B2-OGDH	Cas12a-SLCxEnzyme
SLC9B2_1-PCK2_1	SLC9B2-PCK2	Cas12a-SLCxEnzyme
SLC9B2_1-PDHA1_1	SLC9B2-PDHA1	Cas12a-SLCxEnzyme
SLC9B2_1-PDK2_1	SLC9B2-PDK2	Cas12a-SLCxEnzyme
SLC9B2_1-PHGDH_1	SLC9B2-PHGDH	Cas12a-SLCxEnzyme
SLC9B2_1-PKM_1	SLC9B2-PKM	Cas12a-SLCxEnzyme
SLC9B2_1-PPAT_1	SLC9B2-PPAT	Cas12a-SLCxEnzyme
SLC9B2_1-PRPS1_1	SLC9B2-PRPS1	Cas12a-SLCxEnzyme
SLC9B2_1-RRM1_1	SLC9B2-RRM1	Cas12a-SLCxEnzyme
SLC9B2_1-SDHA_1	SLC9B2-SDHA	Cas12a-SLCxEnzyme
SLC9B2_1-SHMT1_1	SLC9B2-SHMT1	Cas12a-SLCxEnzyme
SLC9B2_1-UAP1_1	SLC9B2-UAP1	Cas12a-SLCxEnzyme
SLC9B2_1-UGP2_1	SLC9B2-UGP2	Cas12a-SLCxEnzyme
SLC9B2_1-UMPS_1	SLC9B2-UMPS	Cas12a-SLCxEnzyme
SLC9B2_1-UPP1_1	SLC9B2-UPP1	Cas12a-SLCxEnzyme
SPNS1_1-AMD1_1	SPNS1-AMD1	Cas12a-SLCxEnzyme
SPNS1_1-ASL_1	SPNS1-ASL	Cas12a-SLCxEnzyme
SPNS1_1-BCAT2_1	SPNS1-BCAT2	Cas12a-SLCxEnzyme
SPNS1_1-CMAS_1	SPNS1-CMAS	Cas12a-SLCxEnzyme
SPNS1_1-COASY_1	SPNS1-COASY	Cas12a-SLCxEnzyme
SPNS1_1-CPS1_1	SPNS1-CPS1	Cas12a-SLCxEnzyme
SPNS1_1-CPT1A_1	SPNS1-CPT1A	Cas12a-SLCxEnzyme
SPNS1_1-DHFR_1	SPNS1-DHFR	Cas12a-SLCxEnzyme
SPNS1_1-DHODH_1	SPNS1-DHODH	Cas12a-SLCxEnzyme
SPNS1_1-FASN_1	SPNS1-FASN	Cas12a-SLCxEnzyme
SPNS1_1-G6PD_1	SPNS1-G6PD	Cas12a-SLCxEnzyme
SPNS1_1-GLS_1	SPNS1-GLS	Cas12a-SLCxEnzyme
SPNS1_1-GLUD1_1	SPNS1-GLUD1	Cas12a-SLCxEnzyme
SPNS1_1-GOT1_1	SPNS1-GOT1	Cas12a-SLCxEnzyme
SPNS1_1-GOT2_1	SPNS1-GOT2	Cas12a-SLCxEnzyme
SPNS1_1-GPD2_1	SPNS1-GPD2	Cas12a-SLCxEnzyme
SPNS1_1-GSR_1	SPNS1-GSR	Cas12a-SLCxEnzyme
SPNS1_1-HK1_1	SPNS1-HK1	Cas12a-SLCxEnzyme
SPNS1_1-HMGCR_1	SPNS1-HMGCR	Cas12a-SLCxEnzyme
SPNS1_1-HPRT1_1	SPNS1-HPRT1	Cas12a-SLCxEnzyme
SPNS1_1-IDH1_1	SPNS1-IDH1	Cas12a-SLCxEnzyme
SPNS1_1-IDH2_1	SPNS1-IDH2	Cas12a-SLCxEnzyme
SPNS1_1-LDHA_1	SPNS1-LDHA	Cas12a-SLCxEnzyme
SPNS1_1-MTHFD1_1	SPNS1-MTHFD1	Cas12a-SLCxEnzyme
SPNS1_1-ODC1_1	SPNS1-ODC1	Cas12a-SLCxEnzyme
SPNS1_1-OGDH_1	SPNS1-OGDH	Cas12a-SLCxEnzyme
SPNS1_1-PCK2_1	SPNS1-PCK2	Cas12a-SLCxEnzyme
SPNS1_1-PDHA1_1	SPNS1-PDHA1	Cas12a-SLCxEnzyme
SPNS1_1-PDK2_1	SPNS1-PDK2	Cas12a-SLCxEnzyme
SPNS1_1-PHGDH_1	SPNS1-PHGDH	Cas12a-SLCxEnzyme
SPNS1_1-PKM_1	SPNS1-PKM	Cas12a-SLCxEnzyme
SPNS1_1-PPAT_1	SPNS1-PPAT	Cas12a-SLCxEnzyme
SPNS1_1-PRPS1_1	SPNS1-PRPS1	Cas12a-SLCxEnzyme
SPNS1_1-RRM1_1	SPNS1-RRM1	Cas12a-SLCxEnzyme
SPNS1_1-SDHA_1	SPNS1-SDHA	Cas12a-SLCxEnzyme
SPNS1_1-SHMT1_1	SPNS1-SHMT1	Cas12a-SLCxEnzyme
SPNS1_1-UAP1_1	SPNS1-UAP1	Cas12a-SLCxEnzyme
SPNS1_1-UGP2_1	SPNS1-UGP2	Cas12a-SLCxEnzyme
SPNS1_1-UMPS_1	SPNS1-UMPS	Cas12a-SLCxEnzyme
SPNS1_1-UPP1_1	SPNS1-UPP1	Cas12a-SLCxEnzyme
UNC93B1_1-AMD1_1	UNC93B1-AMD1	Cas12a-SLCxEnzyme
UNC93B1_1-ASL_1	UNC93B1-ASL	Cas12a-SLCxEnzyme
UNC93B1_1-BCAT2_1	UNC93B1-BCAT2	Cas12a-SLCxEnzyme
UNC93B1_1-CMAS_1	UNC93B1-CMAS	Cas12a-SLCxEnzyme
UNC93B1_1-COASY_1	UNC93B1-COASY	Cas12a-SLCxEnzyme
UNC93B1_1-CPS1_1	UNC93B1-CPS1	Cas12a-SLCxEnzyme
UNC93B1_1-CPT1A_1	UNC93B1-CPT1A	Cas12a-SLCxEnzyme
UNC93B1_1-DHFR_1	UNC93B1-DHFR	Cas12a-SLCxEnzyme
UNC93B1_1-DHODH_1	UNC93B1-DHODH	Cas12a-SLCxEnzyme
UNC93B1_1-FASN_1	UNC93B1-FASN	Cas12a-SLCxEnzyme
UNC93B1_1-G6PD_1	UNC93B1-G6PD	Cas12a-SLCxEnzyme
UNC93B1_1-GLS_1	UNC93B1-GLS	Cas12a-SLCxEnzyme
UNC93B1_1-GLUD1_1	UNC93B1-GLUD1	Cas12a-SLCxEnzyme
UNC93B1_1-GOT1_1	UNC93B1-GOT1	Cas12a-SLCxEnzyme
UNC93B1_1-GOT2_1	UNC93B1-GOT2	Cas12a-SLCxEnzyme
UNC93B1_1-GPD2_1	UNC93B1-GPD2	Cas12a-SLCxEnzyme
UNC93B1_1-GSR_1	UNC93B1-GSR	Cas12a-SLCxEnzyme
UNC93B1_1-HK1_1	UNC93B1-HK1	Cas12a-SLCxEnzyme
UNC93B1_1-HMGCR_1	UNC93B1-HMGCR	Cas12a-SLCxEnzyme
UNC93B1_1-HPRT1_1	UNC93B1-HPRT1	Cas12a-SLCxEnzyme
UNC93B1_1-IDH1_1	UNC93B1-IDH1	Cas12a-SLCxEnzyme
UNC93B1_1-IDH2_1	UNC93B1-IDH2	Cas12a-SLCxEnzyme
UNC93B1_1-LDHA_1	UNC93B1-LDHA	Cas12a-SLCxEnzyme
UNC93B1_1-MTHFD1_1	UNC93B1-MTHFD1	Cas12a-SLCxEnzyme
UNC93B1_1-ODC1_1	UNC93B1-ODC1	Cas12a-SLCxEnzyme
UNC93B1_1-OGDH_1	UNC93B1-OGDH	Cas12a-SLCxEnzyme
UNC93B1_1-PCK2_1	UNC93B1-PCK2	Cas12a-SLCxEnzyme
UNC93B1_1-PDHA1_1	UNC93B1-PDHA1	Cas12a-SLCxEnzyme
UNC93B1_1-PDK2_1	UNC93B1-PDK2	Cas12a-SLCxEnzyme
UNC93B1_1-PHGDH_1	UNC93B1-PHGDH	Cas12a-SLCxEnzyme
UNC93B1_1-PKM_1	UNC93B1-PKM	Cas12a-SLCxEnzyme
UNC93B1_1-PPAT_1	UNC93B1-PPAT	Cas12a-SLCxEnzyme
UNC93B1_1-PRPS1_1	UNC93B1-PRPS1	Cas12a-SLCxEnzyme
UNC93B1_1-RRM1_1	UNC93B1-RRM1	Cas12a-SLCxEnzyme
UNC93B1_1-SDHA_1	UNC93B1-SDHA	Cas12a-SLCxEnzyme
UNC93B1_1-SHMT1_1	UNC93B1-SHMT1	Cas12a-SLCxEnzyme
UNC93B1_1-UAP1_1	UNC93B1-UAP1	Cas12a-SLCxEnzyme
UNC93B1_1-UGP2_1	UNC93B1-UGP2	Cas12a-SLCxEnzyme
UNC93B1_1-UMPS_1	UNC93B1-UMPS	Cas12a-SLCxEnzyme
UNC93B1_1-UPP1_1	UNC93B1-UPP1	Cas12a-SLCxEnzyme
LETM1_1-SLC35E1_1	LETM1-SLC35E1	Cas12a-SLCxEnzyme
SLC22A23_1-SLC33A1_1	SLC22A23-SLC33A1	Cas12a-SLCxEnzyme
SLC25A51_1-SLC50A1_1	SLC25A51-SLC50A1	Cas12a-SLCxEnzyme
MAGT1_1-SLC66A5_1	MAGT1-SLC66A5	Cas12a-SLCxEnzyme
SLC35A1_1-SLC66A5_1	SLC35A1-SLC66A5	Cas12a-SLCxEnzyme
SLC25A32_1-SLC52A2_1	SLC25A32-SLC52A2	Cas12a-SLCxEnzyme
LETM1_1-MFSD13A_1	LETM1-MFSD13A	Cas12a-SLCxEnzyme
CLN3_1-SPNS1_1	CLN3-SPNS1	Cas12a-SLCxEnzyme
SLC38A1_1-SLC39A11_1	SLC38A1-SLC39A11	Cas12a-SLCxEnzyme
SLC45A1_1-SLC45A4_1	SLC45A1-SLC45A4	Cas12a-SLCxEnzyme
SLC35A4_1-SLC38A10_1	SLC35A4-SLC38A10	Cas12a-SLCxEnzyme
CLN3_1-SLC35B3_1	CLN3-SLC35B3	Cas12a-SLCxEnzyme
MFSD11_1-SLC8A2_1	MFSD11-SLC8A2	Cas12a-SLCxEnzyme
SLC39A11_1-SLC41A1_1	SLC39A11-SLC41A1	Cas12a-SLCxEnzyme
SLC35F6_1-SLC4A3_1	SLC35F6-SLC4A3	Cas12a-SLCxEnzyme
SLC25A27_1-SLC66A3_1	SLC25A27-SLC66A3	Cas12a-SLCxEnzyme
SLC39A4_1-SLC45A3_1	SLC39A4-SLC45A3	Cas12a-SLCxEnzyme
SLC35E1_1-SLC38A5_1	SLC35E1-SLC38A5	Cas12a-SLCxEnzyme
SLC44A5_1-SLC9B2_1	SLC44A5-SLC9B2	Cas12a-SLCxEnzyme
SLC22A23_1-SLC2A6_1	SLC22A23-SLC2A6	Cas12a-SLCxEnzyme
SLC2A8_1-SLC4A2_1	SLC2A8-SLC4A2	Cas12a-SLCxEnzyme
MTCH1_1-SLC44A3_1	MTCH1-SLC44A3	Cas12a-SLCxEnzyme
CLN3_1-SLC35A1_1	CLN3-SLC35A1	Cas12a-SLCxEnzyme
MFSD1_1-MPC2_1	MFSD1-MPC2	Cas12a-SLCxEnzyme
ANKH_1-SLC25A1_1	ANKH-SLC25A1	Cas12a-SLCxEnzyme
MFSD14A_1-UNC93B1_1	MFSD14A-UNC93B1	Cas12a-SLCxEnzyme
SLC35C2_1-SLC39A1_1	SLC35C2-SLC39A1	Cas12a-SLCxEnzyme
SLC25A32_1-SHMT2_1	SLC25A32-SHMT2	Cas12a-SLCxEnzyme
SLC25A32_1-MTHFD2_1	SLC25A32-MTHFD2	Cas12a-SLCxEnzyme
SLC25A32_1-MTHFD1L_1	SLC25A32-MTHFD1L	Cas12a-SLCxEnzyme
SLC25A32_1-MTHFR_1	SLC25A32-MTHFR	Cas12a-SLCxEnzyme
SLC25A32_1-TYMS_1	SLC25A32-TYMS	Cas12a-SLCxEnzyme
SLC52A2_1-SHMT2_1	SLC52A2-SHMT2	Cas12a-SLCxEnzyme
SLC52A2_1-MTHFD2_1	SLC52A2-MTHFD2	Cas12a-SLCxEnzyme
SLC52A2_1-MTHFD1L_1	SLC52A2-MTHFD1L	Cas12a-SLCxEnzyme
SLC52A2_1-MTHFR_1	SLC52A2-MTHFR	Cas12a-SLCxEnzyme
SLC52A2_1-TYMS_1	SLC52A2-TYMS	Cas12a-SLCxEnzyme
SFXN3_1-PHGDH_1	SFXN3-PHGDH	Cas12a-SLCxEnzyme
SFXN3_1-SHMT1_1	SFXN3-SHMT1	Cas12a-SLCxEnzyme
SFXN3_1-SHMT2_1	SFXN3-SHMT2	Cas12a-SLCxEnzyme
SFXN3_1-DHFR_1	SFXN3-DHFR	Cas12a-SLCxEnzyme
SFXN3_1-MTHFD1_1	SFXN3-MTHFD1	Cas12a-SLCxEnzyme
SFXN3_1-MTHFD2_1	SFXN3-MTHFD2	Cas12a-SLCxEnzyme
SFXN3_1-MTHFD1L_1	SFXN3-MTHFD1L	Cas12a-SLCxEnzyme
SFXN3_1-MTHFR_1	SFXN3-MTHFR	Cas12a-SLCxEnzyme
SFXN3_1-TYMS_1	SFXN3-TYMS	Cas12a-SLCxEnzyme
UNC93B1_1-SHMT2_1	UNC93B1-SHMT2	Cas12a-SLCxEnzyme
UNC93B1_1-MTHFD2_1	UNC93B1-MTHFD2	Cas12a-SLCxEnzyme
UNC93B1_1-MTHFD1L_1	UNC93B1-MTHFD1L	Cas12a-SLCxEnzyme
UNC93B1_1-MTHFR_1	UNC93B1-MTHFR	Cas12a-SLCxEnzyme
UNC93B1_1-TYMS_1	UNC93B1-TYMS	Cas12a-SLCxEnzyme
MFSD6_1-PHGDH_1	MFSD6-PHGDH	Cas12a-SLCxEnzyme
MFSD6_1-SHMT1_1	MFSD6-SHMT1	Cas12a-SLCxEnzyme
MFSD6_1-SHMT2_1	MFSD6-SHMT2	Cas12a-SLCxEnzyme
MFSD6_1-DHFR_1	MFSD6-DHFR	Cas12a-SLCxEnzyme
MFSD6_1-MTHFD1_1	MFSD6-MTHFD1	Cas12a-SLCxEnzyme
MFSD6_1-MTHFD2_1	MFSD6-MTHFD2	Cas12a-SLCxEnzyme
MFSD6_1-MTHFD1L_1	MFSD6-MTHFD1L	Cas12a-SLCxEnzyme
MFSD6_1-MTHFR_1	MFSD6-MTHFR	Cas12a-SLCxEnzyme
MFSD6_1-TYMS_1	MFSD6-TYMS	Cas12a-SLCxEnzyme
SLC31A1_1-PHGDH_1	SLC31A1-PHGDH	Cas12a-SLCxEnzyme
SLC31A1_1-SHMT1_1	SLC31A1-SHMT1	Cas12a-SLCxEnzyme
SLC31A1_1-SHMT2_1	SLC31A1-SHMT2	Cas12a-SLCxEnzyme
SLC31A1_1-DHFR_1	SLC31A1-DHFR	Cas12a-SLCxEnzyme
SLC31A1_1-MTHFD1_1	SLC31A1-MTHFD1	Cas12a-SLCxEnzyme
SLC31A1_1-MTHFD2_1	SLC31A1-MTHFD2	Cas12a-SLCxEnzyme
SLC31A1_1-MTHFD1L_1	SLC31A1-MTHFD1L	Cas12a-SLCxEnzyme
SLC31A1_1-MTHFR_1	SLC31A1-MTHFR	Cas12a-SLCxEnzyme
SLC31A1_1-TYMS_1	SLC31A1-TYMS	Cas12a-SLCxEnzyme
SLC44A5_1-SHMT2_1	SLC44A5-SHMT2	Cas12a-SLCxEnzyme
SLC44A5_1-MTHFD2_1	SLC44A5-MTHFD2	Cas12a-SLCxEnzyme
SLC44A5_1-MTHFD1L_1	SLC44A5-MTHFD1L	Cas12a-SLCxEnzyme
SLC44A5_1-MTHFR_1	SLC44A5-MTHFR	Cas12a-SLCxEnzyme
SLC44A5_1-TYMS_1	SLC44A5-TYMS	Cas12a-SLCxEnzyme
SLC25A45_1-PHGDH_1	SLC25A45-PHGDH	Cas12a-SLCxEnzyme
SLC25A45_1-SHMT1_1	SLC25A45-SHMT1	Cas12a-SLCxEnzyme
SLC25A45_1-SHMT2_1	SLC25A45-SHMT2	Cas12a-SLCxEnzyme
SLC25A45_1-DHFR_1	SLC25A45-DHFR	Cas12a-SLCxEnzyme
SLC25A45_1-MTHFD1_1	SLC25A45-MTHFD1	Cas12a-SLCxEnzyme
SLC25A45_1-MTHFD2_1	SLC25A45-MTHFD2	Cas12a-SLCxEnzyme
SLC25A45_1-MTHFD1L_1	SLC25A45-MTHFD1L	Cas12a-SLCxEnzyme
SLC25A45_1-MTHFR_1	SLC25A45-MTHFR	Cas12a-SLCxEnzyme
SLC25A45_1-TYMS_1	SLC25A45-TYMS	Cas12a-SLCxEnzyme
SLC44A5_1-SLC52A2_1	SLC44A5-SLC52A2	Cas12a-SLCxEnzyme
SLC25A45_1-SLC52A2_1	SLC25A45-SLC52A2	Cas12a-SLCxEnzyme
SLC31A1_1-SLC52A2_1	SLC31A1-SLC52A2	Cas12a-SLCxEnzyme
MFSD6_1-SLC52A2_1	MFSD6-SLC52A2	Cas12a-SLCxEnzyme
UNC93B1_1-SLC52A2_1	UNC93B1-SLC52A2	Cas12a-SLCxEnzyme
SLC25A32_1-SFXN3_1	SLC25A32-SFXN3	Cas12a-SLCxEnzyme
MFSD6_1-SFXN3_1	MFSD6-SFXN3	Cas12a-SLCxEnzyme
UNC93B1_1-SFXN3_1	UNC93B1-SFXN3	Cas12a-SLCxEnzyme
SLC5A6_1-PANK1_1	SLC5A6-PANK1	Cas12a-SLCxEnzyme
SLC5A6_1-PANK2_1	SLC5A6-PANK2	Cas12a-SLCxEnzyme
SLC5A6_1-PPCS_1	SLC5A6-PPCS	Cas12a-SLCxEnzyme
SLC5A6_1-PPCDC_1	SLC5A6-PPCDC	Cas12a-SLCxEnzyme
SLC5A6_1-COASY_1	SLC5A6-COASY	Cas12a-SLCxEnzyme
SLC5A6_1-ACP2_1	SLC5A6-ACP2	Cas12a-SLCxEnzyme
SLC5A6_1-BPNT1_1	SLC5A6-BPNT1	Cas12a-SLCxEnzyme
SLC5A6_1-NUDT8_1	SLC5A6-NUDT8	Cas12a-SLCxEnzyme
SLC5A6_1-NUDT7_1	SLC5A6-NUDT7	Cas12a-SLCxEnzyme
SLC5A6_1-NUDT19_1	SLC5A6-NUDT19	Cas12a-SLCxEnzyme
SLC5A6_1-ABCD3_1	SLC5A6-ABCD3	Cas12a-SLCxEnzyme
SLC25A42_1-PANK1_1	SLC25A42-PANK1	Cas12a-SLCxEnzyme
SLC25A42_1-PANK2_1	SLC25A42-PANK2	Cas12a-SLCxEnzyme
SLC25A42_1-PPCS_1	SLC25A42-PPCS	Cas12a-SLCxEnzyme
SLC25A42_1-PPCDC_1	SLC25A42-PPCDC	Cas12a-SLCxEnzyme
SLC25A42_1-COASY_1	SLC25A42-COASY	Cas12a-SLCxEnzyme
SLC25A42_1-ACP2_1	SLC25A42-ACP2	Cas12a-SLCxEnzyme
SLC25A42_1-BPNT1_1	SLC25A42-BPNT1	Cas12a-SLCxEnzyme
SLC25A42_1-NUDT8_1	SLC25A42-NUDT8	Cas12a-SLCxEnzyme
SLC25A42_1-NUDT7_1	SLC25A42-NUDT7	Cas12a-SLCxEnzyme
SLC25A42_1-NUDT19_1	SLC25A42-NUDT19	Cas12a-SLCxEnzyme
SLC25A42_1-ABCD3_1	SLC25A42-ABCD3	Cas12a-SLCxEnzyme
SLC25A16_1-PANK1_1	SLC25A16-PANK1	Cas12a-SLCxEnzyme
SLC25A16_1-PANK2_1	SLC25A16-PANK2	Cas12a-SLCxEnzyme
SLC25A16_1-PPCS_1	SLC25A16-PPCS	Cas12a-SLCxEnzyme
SLC25A16_1-PPCDC_1	SLC25A16-PPCDC	Cas12a-SLCxEnzyme
SLC25A16_1-COASY_1	SLC25A16-COASY	Cas12a-SLCxEnzyme
SLC25A16_1-ACP2_1	SLC25A16-ACP2	Cas12a-SLCxEnzyme
SLC25A16_1-BPNT1_1	SLC25A16-BPNT1	Cas12a-SLCxEnzyme
SLC25A16_1-NUDT8_1	SLC25A16-NUDT8	Cas12a-SLCxEnzyme
SLC25A16_1-NUDT7_1	SLC25A16-NUDT7	Cas12a-SLCxEnzyme
SLC25A16_1-NUDT19_1	SLC25A16-NUDT19	Cas12a-SLCxEnzyme
SLC25A16_1-ABCD3_1	SLC25A16-ABCD3	Cas12a-SLCxEnzyme
SLC35F6_1-PANK1_1	SLC35F6-PANK1	Cas12a-SLCxEnzyme
SLC35F6_1-PANK2_1	SLC35F6-PANK2	Cas12a-SLCxEnzyme
SLC35F6_1-PPCS_1	SLC35F6-PPCS	Cas12a-SLCxEnzyme
SLC35F6_1-PPCDC_1	SLC35F6-PPCDC	Cas12a-SLCxEnzyme
SLC35F6_1-ACP2_1	SLC35F6-ACP2	Cas12a-SLCxEnzyme
SLC35F6_1-BPNT1_1	SLC35F6-BPNT1	Cas12a-SLCxEnzyme
SLC35F6_1-NUDT8_1	SLC35F6-NUDT8	Cas12a-SLCxEnzyme
SLC35F6_1-NUDT7_1	SLC35F6-NUDT7	Cas12a-SLCxEnzyme
SLC35F6_1-NUDT19_1	SLC35F6-NUDT19	Cas12a-SLCxEnzyme
SLC35F6_1-ABCD3_1	SLC35F6-ABCD3	Cas12a-SLCxEnzyme
SLC4A3_1-PANK1_1	SLC4A3-PANK1	Cas12a-SLCxEnzyme
SLC4A3_1-PANK2_1	SLC4A3-PANK2	Cas12a-SLCxEnzyme
SLC4A3_1-PPCS_1	SLC4A3-PPCS	Cas12a-SLCxEnzyme
SLC4A3_1-PPCDC_1	SLC4A3-PPCDC	Cas12a-SLCxEnzyme
SLC4A3_1-ACP2_1	SLC4A3-ACP2	Cas12a-SLCxEnzyme
SLC4A3_1-BPNT1_1	SLC4A3-BPNT1	Cas12a-SLCxEnzyme
SLC4A3_1-NUDT8_1	SLC4A3-NUDT8	Cas12a-SLCxEnzyme
SLC4A3_1-NUDT7_1	SLC4A3-NUDT7	Cas12a-SLCxEnzyme
SLC4A3_1-NUDT19_1	SLC4A3-NUDT19	Cas12a-SLCxEnzyme
SLC4A3_1-ABCD3_1	SLC4A3-ABCD3	Cas12a-SLCxEnzyme
DIRC2_1-PANK1_1	DIRC2-PANK1	Cas12a-SLCxEnzyme
DIRC2_1-PANK2_1	DIRC2-PANK2	Cas12a-SLCxEnzyme
DIRC2_1-PPCS_1	DIRC2-PPCS	Cas12a-SLCxEnzyme
DIRC2_1-PPCDC_1	DIRC2-PPCDC	Cas12a-SLCxEnzyme
DIRC2_1-COASY_1	DIRC2-COASY	Cas12a-SLCxEnzyme
DIRC2_1-ACP2_1	DIRC2-ACP2	Cas12a-SLCxEnzyme
DIRC2_1-BPNT1_1	DIRC2-BPNT1	Cas12a-SLCxEnzyme
DIRC2_1-NUDT8_1	DIRC2-NUDT8	Cas12a-SLCxEnzyme
DIRC2_1-NUDT7_1	DIRC2-NUDT7	Cas12a-SLCxEnzyme
DIRC2_1-NUDT19_1	DIRC2-NUDT19	Cas12a-SLCxEnzyme
DIRC2_1-ABCD3_1	DIRC2-ABCD3	Cas12a-SLCxEnzyme
MFSD12_1-PANK1_1	MFSD12-PANK1	Cas12a-SLCxEnzyme
MFSD12_1-PANK2_1	MFSD12-PANK2	Cas12a-SLCxEnzyme
MFSD12_1-PPCS_1	MFSD12-PPCS	Cas12a-SLCxEnzyme
MFSD12_1-PPCDC_1	MFSD12-PPCDC	Cas12a-SLCxEnzyme
[truncated: 15,659 more rows]

## Sheet: raw read counts
sgRNA	Gene	library	w1_glu_1	w1_glu_2	w1_glu_3	w3_glu_1	w3_glu_2	w3_glu_3	w3_gal_1	w3_gal_2	w3_gal_3	w3_ant_1	w3_ant_2	w3_ant_3	w3_hyp_1	w3_hyp_2	w3_hyp_3	w5_glu_1	w5_glu_2	w5_glu_3	w5_gal_1	w5_gal_2	w5_gal_3	w5_ant_1	w5_ant_2	w5_ant_3	w5_hyp_1	w5_hyp_2	w5_hyp_3	input_1	input_2	input_3
ANKH_1-ACO2_1	ANKH-ACO2	Cas12a-SLCxEnzyme	1716	1156	1361	224	369	178	81	143	101	1674	1561	1429	117	131	118	14	60	169	5	15	8	871	1160	1170	93	46	19	1617	1738	1892
ANKH_1-AMD1_1	ANKH-AMD1	Cas12a-SLCxEnzyme	1348	1474	1849	1096	952	547	1527	769	801	1612	1407	1538	1629	918	999	550	383	342	717	501	313	703	818	579	1177	454	686	1881	2441	2114
ANKH_1-ASL_1	ANKH-ASL	Cas12a-SLCxEnzyme	1514	1263	1960	2299	2845	2388	1747	1960	2491	1760	2455	2287	1215	1795	2135	1663	2130	1834	1406	1648	1738	1285	1880	1488	1169	2852	2758	1451	1623	1701
ANKH_1-BCAT2_1	ANKH-BCAT2	Cas12a-SLCxEnzyme	2152	1874	3053	3243	2921	2669	4018	2268	2789	2199	1818	2300	2688	2329	2740	2071	1958	1844	1545	2067	2744	611	622	860	4643	2705	2690	1826	1962	1729
ANKH_1-CMAS_1	ANKH-CMAS	Cas12a-SLCxEnzyme	1012	1136	983	1861	1513	1877	1478	1099	1539	1381	1164	2064	1630	1615	2071	1912	912	888	439	726	595	820	875	864	1524	1361	1660	1172	1306	1515
ANKH_1-COASY_1	ANKH-COASY	Cas12a-SLCxEnzyme	2608	2227	2086	81	13	19	145	78	3	28	34	17	32	11	15	74	4	9	10	4	4	16	8	9	14	10	6	2106	2507	2165
ANKH_1-CPS1_1	ANKH-CPS1	Cas12a-SLCxEnzyme	1550	1106	1752	2622	2808	1658	3145	1165	1832	2162	1857	2671	2147	1436	1664	1486	2733	1028	2283	1678	1454	1645	1966	1799	1667	2114	1695	1726	2199	1858
ANKH_1-CPT1A_1	ANKH-CPT1A	Cas12a-SLCxEnzyme	1521	1525	1498	1596	3467	2158	1732	1897	3022	2216	2841	2333	2153	1744	2117	1616	1831	1467	1367	2308	1828	1900	2694	2108	2768	1993	8139	2199	2525	2200
ANKH_1-CS_1	ANKH-CS	Cas12a-SLCxEnzyme	920	1751	1740	3321	1846	2307	401	578	400	2540	2572	3035	2385	1673	2195	2036	505	1834	37	106	273	1847	1998	1997	2581	2148	3322	1688	1909	1799
ANKH_1-DHFR_1	ANKH-DHFR	Cas12a-SLCxEnzyme	1702	1233	1692	170	290	403	571	476	296	1155	1136	1277	213	189	79	50	26	35	126	193	289	471	400	208	5	8	9	1863	2328	2395
ANKH_1-DHODH_1	ANKH-DHODH	Cas12a-SLCxEnzyme	1848	1768	1715	825	1084	851	1075	1090	639	453	670	262	817	463	595	278	567	177	433	622	707	35	132	56	240	240	491	1369	1812	1948
ANKH_1-FASN_1	ANKH-FASN	Cas12a-SLCxEnzyme	1836	1672	2709	2755	2685	2232	4030	2454	2825	2432	2273	2598	3293	1826	2374	1485	966	767	1298	1142	1663	710	891	1250	1871	1065	2404	1620	1731	1836
ANKH_1-FH_1	ANKH-FH	Cas12a-SLCxEnzyme	2143	1277	2251	176	110	131	4	10	5	678	578	475	215	105	94	73	9	6	4	15	7	134	150	59	39	6	2	1424	1652	1670
ANKH_1-G6PD_1	ANKH-G6PD	Cas12a-SLCxEnzyme	1469	1318	1886	1529	1747	1178	1813	1008	1380	81	123	82	1874	1163	1514	705	848	604	275	337	285	14	45	12	1339	1226	1609	1570	1661	1655
ANKH_1-GLS_1	ANKH-GLS	Cas12a-SLCxEnzyme	1893	1308	1612	579	862	1005	1177	1542	1850	742	937	1222	622	409	1266	282	382	653	669	1325	1082	444	389	523	488	526	1139	1773	1982	1819
ANKH_1-GLUD1_1	ANKH-GLUD1	Cas12a-SLCxEnzyme	1572	1092	2227	3011	2661	2640	3604	2993	2778	2085	2463	2414	2793	1934	1735	5180	1400	1427	1196	1600	1424	1513	1787	1821	2729	1996	2503	1561	1922	1670
ANKH_1-GOT1_1	ANKH-GOT1	Cas12a-SLCxEnzyme	2261	1179	1607	2872	2620	2409	2041	1358	945	186	196	172	1511	1428	1327	7082	1336	1805	801	782	462	23	20	9	1828	1415	2939	1628	1977	1923
ANKH_1-GOT2_1	ANKH-GOT2	Cas12a-SLCxEnzyme	1532	831	1832	838	526	1053	833	524	855	1305	1519	1673	1070	957	1070	406	151	982	379	701	562	691	1316	1028	539	711	1326	1319	1690	1362
ANKH_1-GPD2_1	ANKH-GPD2	Cas12a-SLCxEnzyme	2178	1872	2521	3663	4283	2751	3208	3664	2028	5247	5123	7176	2789	2364	2310	2196	2003	2615	1494	2436	1710	10903	12430	10958	4955	2116	2137	1616	1833	1856
ANKH_1-GSR_1	ANKH-GSR	Cas12a-SLCxEnzyme	927	1489	1940	3206	2800	2603	2282	2302	1378	1326	1609	2015	2275	1856	2034	3169	1328	1728	1286	2367	1392	617	696	904	3101	1681	1950	1458	1689	1270
ANKH_1-HK1_1	ANKH-HK1	Cas12a-SLCxEnzyme	1178	960	1362	1244	1724	1965	2445	1417	1306	346	665	735	1419	1232	1768	620	1150	1451	1474	1557	1439	148	110	178	999	1608	1955	1368	1561	1533
ANKH_1-HMGCR_1	ANKH-HMGCR	Cas12a-SLCxEnzyme	321	312	183	23	0	1	1	0	0	93	11	11	49	24	8	200	3	9	35	27	16	10	29	12	134	12	17	1962	2163	2015
ANKH_1-HPRT1_1	ANKH-HPRT1	Cas12a-SLCxEnzyme	1683	1531	2568	2700	2646	2663	2839	2634	2861	741	590	815	2591	1676	2140	2757	1464	1748	1609	2354	1957	80	89	115	2126	1200	3088	1618	2014	1961
ANKH_1-IDH1_1	ANKH-IDH1	Cas12a-SLCxEnzyme	1474	1923	1514	2047	2951	1852	2520	1352	1030	657	508	734	2078	1915	1914	1273	1528	1238	1285	1370	1437	54	69	59	1806	2603	1713	1603	1943	1972
ANKH_1-IDH2_1	ANKH-IDH2	Cas12a-SLCxEnzyme	1895	1709	2395	569	1450	978	1758	1179	965	1713	1671	1942	789	769	979	215	282	355	467	1057	783	727	822	972	222	208	458	1802	2059	2076
ANKH_1-LDHA_1	ANKH-LDHA	Cas12a-SLCxEnzyme	1818	1397	2047	1870	3406	1786	2021	2200	1590	1022	1194	1293	1536	1861	1695	1499	2640	1039	781	2037	1669	190	530	441	3769	2316	1394	1590	1770	1674
ANKH_1-MDH2_1	ANKH-MDH2	Cas12a-SLCxEnzyme	1006	1501	1526	1634	2140	1631	47	108	8	1789	1641	1739	1667	1421	1467	959	1399	1132	12	44	15	1767	1397	1257	1329	2217	1608	1455	2053	1605
ANKH_1-MTHFD1_1	ANKH-MTHFD1	Cas12a-SLCxEnzyme	1104	1133	1726	553	609	339	432	364	533	1854	2238	2790	580	455	371	131	142	98	151	248	306	1476	2189	2035	66	135	148	1393	1606	1517
ANKH_1-ODC1_1	ANKH-ODC1	Cas12a-SLCxEnzyme	2125	1591	1585	2333	2215	1182	2584	1941	1663	2244	2457	1901	2721	1473	1768	2122	913	1130	1153	1548	1166	1341	1695	1376	2201	1009	2142	1764	1904	1789
ANKH_1-OGDH_1	ANKH-OGDH	Cas12a-SLCxEnzyme	512	940	661	432	283	426	318	649	326	520	307	590	481	199	589	208	53	171	58	233	238	122	141	345	155	511	1379	1122	1498	1480
ANKH_1-OR10H3_1	ANKH-CTRL	Cas12a-SLCxEnzyme	1415	1199	1304	2015	2099	1314	1308	1017	1397	1378	1141	1717	1522	1125	1512	1603	1084	876	1102	938	1213	889	1072	653	959	1268	1906	1376	1505	1431
ANKH_1-OR10V1_1	ANKH-CTRL	Cas12a-SLCxEnzyme	2000	1568	2274	3817	3815	2722	3255	3066	3046	3216	3008	3273	3402	1650	3456	3075	1823	2459	2048	2563	2185	2445	2090	2235	3040	1665	5245	1938	2184	2127
ANKH_1-OR1B1_1	ANKH-CTRL	Cas12a-SLCxEnzyme	1502	1462	2279	3565	3284	3214	2490	2697	2752	2140	2749	2401	2687	2649	2204	2624	1636	3541	1632	2349	2189	1046	1810	1294	1916	2950	2807	1713	2053	2093
ANKH_1-PC_1	ANKH-PC	Cas12a-SLCxEnzyme	1976	1931	2367	1432	1662	1901	1688	1442	1757	1505	1804	2391	1560	1594	1951	711	518	2312	1257	997	1746	528	1416	1850	1379	1492	2323	2028	2209	1984
ANKH_1-PCK2_1	ANKH-PCK2	Cas12a-SLCxEnzyme	1590	1517	2107	3216	2575	2216	3309	2945	2424	1698	1984	1870	3488	2236	2203	2281	1340	1597	4047	4110	2884	664	1055	619	2514	1944	1978	1506	1833	1614
ANKH_1-PDHA1_1	ANKH-PDHA1	Cas12a-SLCxEnzyme	1523	1338	1934	1873	2959	2369	98	131	231	1334	1745	2098	1991	1267	1947	741	2312	1432	12	25	59	754	1356	1236	2375	1068	3365	1100	1144	1271
ANKH_1-PDHB_1	ANKH-PDHB	Cas12a-SLCxEnzyme	1974	1950	1954	3624	4219	2511	87	115	16	2616	2781	3314	2428	2615	1887	2969	1944	1740	17	43	27	1864	2147	1923	2370	3152	3367	1985	2275	2140
ANKH_1-PDHX_1	ANKH-PDHX	Cas12a-SLCxEnzyme	799	1432	1438	1710	1593	1757	1038	1578	771	1186	2055	1874	1716	1518	1038	1017	581	1698	591	1268	1124	858	1381	824	1478	1585	1001	1401	1760	1720
ANKH_1-PDK2_1	ANKH-PDK2	Cas12a-SLCxEnzyme	1777	1414	1441	1704	1515	2018	1787	697	1722	1348	1417	1794	1029	1106	1331	1487	2033	1408	972	836	1319	871	1284	978	880	809	1192	1541	1933	1799
ANKH_1-PHGDH_1	ANKH-PHGDH	Cas12a-SLCxEnzyme	1609	1093	1211	1539	2339	1088	1457	1448	997	1710	1951	1437	1737	977	1206	931	1615	1179	954	1086	725	1233	1841	1141	2038	2424	720	1394	1551	1465
ANKH_1-PKM_1	ANKH-PKM	Cas12a-SLCxEnzyme	1809	1403	2819	190	176	200	520	554	417	92	59	204	282	114	135	80	28	30	142	339	174	156	21	46	75	20	126	2756	3135	2843
ANKH_1-PPAT_1	ANKH-PPAT	Cas12a-SLCxEnzyme	1021	932	871	575	1036	781	638	1301	494	1481	1674	1485	1082	490	638	204	743	624	432	646	588	1204	2236	1227	2502	318	744	1541	1852	1739
ANKH_1-PRPS1_1	ANKH-PRPS1	Cas12a-SLCxEnzyme	2464	2195	3687	3723	4770	4110	4674	3002	3517	4694	5530	6154	4352	3281	3620	2907	1932	3362	2448	2426	2465	5725	5457	6146	9596	2709	3810	1960	2303	2127
ANKH_1-RRM1_1	ANKH-RRM1	Cas12a-SLCxEnzyme	357	532	548	103	55	15	99	2	42	56	49	58	13	52	183	228	87	6	43	22	91	13	34	29	37	76	377	1873	2287	2154
ANKH_1-SDHA_1	ANKH-SDHA	Cas12a-SLCxEnzyme	1532	1469	1710	216	466	59	142	237	71	537	500	462	246	82	159	55	84	4	38	37	18	73	95	85	54	29	26	1634	1862	1712
ANKH_1-SDHB_1	ANKH-SDHB	Cas12a-SLCxEnzyme	1706	1655	1585	618	1031	590	186	319	266	865	632	540	659	840	667	182	335	150	90	337	210	407	238	351	200	696	327	2306	2743	2637
ANKH_1-SDHC_1	ANKH-SDHC	Cas12a-SLCxEnzyme	2721	1852	3262	1257	1760	917	1016	557	1201	1144	1040	1564	947	729	1285	994	1065	540	439	516	710	385	1134	859	1703	503	1153	2220	2882	2631
ANKH_1-SDHD_1	ANKH-SDHD	Cas12a-SLCxEnzyme	1592	1965	2033	384	595	273	399	47	4	848	636	633	480	427	380	91	108	91	132	97	36	345	169	153	164	27	102	2360	2540	2723
ANKH_1-SHMT1_1	ANKH-SHMT1	Cas12a-SLCxEnzyme	2516	2116	2570	2644	3367	2511	3000	2724	2945	2528	3334	3532	2891	1733	3211	1884	1355	2301	2234	2181	4372	2409	2700	2678	2905	1568	2405	2020	2260	2064
ANKH_1-SLC25A1_1	ANKH-SLC25A1	Cas12a-SLCxEnzyme	1785	1185	2355	1903	4553	2224	831	707	238	754	982	1495	2923	2092	1758	1194	6454	2162	269	649	342	202	501	429	4675	6453	2345	1501	1636	1646
ANKH_1-SUCLA2_1	ANKH-SUCLA2	Cas12a-SLCxEnzyme	1976	1478	1465	986	791	1045	1080	1045	954	1415	1195	1730	1068	694	1042	246	214	411	122	358	239	904	756	1014	593	820	680	1530	1610	1686
ANKH_1-SUCLG1_1	ANKH-SUCLG1	Cas12a-SLCxEnzyme	2452	1240	1314	695	813	771	639	526	620	1047	927	760	635	676	700	267	295	147	85	231	217	787	295	311	255	467	507	1945	1976	2119
ANKH_1-SUCLG2_1	ANKH-SUCLG2	Cas12a-SLCxEnzyme	2016	1877	1988	2936	2463	2251	3104	2273	1832	3151	3288	3288	2817	1644	1751	1729	1358	2001	1996	1876	1973	1602	2002	2380	2127	1476	1858	1954	2145	2125
ANKH_1-UAP1_1	ANKH-UAP1	Cas12a-SLCxEnzyme	1911	1341	1805	1215	1837	965	1681	1193	802	1811	1408	2186	1253	782	672	662	554	446	485	311	321	1297	1536	1345	943	468	1029	2195	2952	2599
ANKH_1-UGP2_1	ANKH-UGP2	Cas12a-SLCxEnzyme	2194	1796	2198	2737	2764	2257	1217	848	530	2016	2327	2102	1754	1630	1619	1500	782	1026	261	340	196	688	1198	1075	991	1231	1234	2155	2207	2118
ANKH_1-UMPS_1	ANKH-UMPS	Cas12a-SLCxEnzyme	1805	1504	1776	606	943	556	1184	1141	700	782	520	542	721	450	368	161	187	151	670	565	324	113	72	32	148	60	169	1840	1884	1999
ANKH_1-UPP1_1	ANKH-UPP1	Cas12a-SLCxEnzyme	1584	1224	1551	2221	2991	2275	2911	1611	2297	1947	2332	2156	2038	1911	2173	1820	1417	2069	1431	2256	1759	1180	1802	1806	1844	2605	4553	1577	1698	1796
ANKH_2-ACO2_2	ANKH-ACO2	Cas12a-SLCxEnzyme	2161	1469	1588	447	309	258	302	37	38	2335	2176	1731	245	109	208	231	53	54	32	273	11	2254	2074	1056	125	28	23	1398	1667	1435
ANKH_2-AMD1_2	ANKH-AMD1	Cas12a-SLCxEnzyme	739	1202	1636	1071	1495	858	949	1250	1718	1265	1241	1425	998	1040	729	403	994	445	503	699	384	843	906	955	711	1317	424	995	1423	1338
ANKH_2-ASL_2	ANKH-ASL	Cas12a-SLCxEnzyme	1067	1277	1148	1247	2699	2011	1455	1689	1549	1845	1821	1718	1752	2054	1745	504	2090	1841	640	1839	1499	1186	1474	1061	1459	2626	2786	1008	907	956
ANKH_2-BCAT2_2	ANKH-BCAT2	Cas12a-SLCxEnzyme	658	584	785	1378	1379	1070	1080	955	1290	692	524	967	699	748	1074	4100	763	770	895	846	1045	216	331	456	1396	669	1124	807	913	910
ANKH_2-CMAS_2	ANKH-CMAS	Cas12a-SLCxEnzyme	2279	1178	2109	2559	2228	2441	3119	2152	1945	2216	2751	3024	3158	1934	2671	2945	1081	1980	1433	1194	1302	1649	2498	2065	5231	2505	3709	1387	1377	1554
ANKH_2-COASY_2	ANKH-COASY	Cas12a-SLCxEnzyme	553	1312	1134	459	329	421	669	212	243	375	348	383	399	241	348	136	126	594	182	300	334	385	519	261	346	538	407	979	1155	1171
ANKH_2-CPS1_2	ANKH-CPS1	Cas12a-SLCxEnzyme	1220	988	1451	2702	2906	1905	2443	1928	1839	2476	2193	2084	2550	1988	2139	1856	2812	1700	2340	2240	1637	1867	2350	1367	2019	3342	2590	1196	1341	1408
ANKH_2-CPT1A_2	ANKH-CPT1A	Cas12a-SLCxEnzyme	1538	1349	1893	2683	2816	3239	2817	2281	2054	3214	2920	4605	2624	1770	1775	2156	1700	5445	1505	2727	2605	3342	4840	5058	2471	1618	3064	1381	1569	1517
ANKH_2-CS_2	ANKH-CS	Cas12a-SLCxEnzyme	850	1633	1901	3963	3348	2366	89	93	128	3209	3963	3406	2506	1861	1688	4243	1304	1498	17	21	34	2864	6449	2338	3011	1629	1729	1241	1403	1244
ANKH_2-DHFR_2	ANKH-DHFR	Cas12a-SLCxEnzyme	1083	903	827	177	239	119	355	267	85	935	698	519	194	147	138	36	57	3	86	141	93	370	277	120	29	75	26	1069	1105	1102
ANKH_2-DHODH_2	ANKH-DHODH	Cas12a-SLCxEnzyme	1901	979	2156	1423	1881	2027	1729	888	1199	845	788	698	1145	1298	1243	576	838	902	995	1236	1258	147	396	134	719	882	513	1204	1310	1317
ANKH_2-FASN_2	ANKH-FASN	Cas12a-SLCxEnzyme	1256	1175	1428	2377	3279	2307	2677	1962	2410	1918	2458	2587	1972	1307	2059	1568	2773	1532	1871	2462	2562	1327	2296	1527	1888	1194	1772	943	977	1049
ANKH_2-FH_2	ANKH-FH	Cas12a-SLCxEnzyme	1046	1501	1398	1190	1149	1154	752	853	1042	2002	1864	1270	957	520	912	142	250	791	248	503	417	768	794	346	1649	319	695	991	1029	960
ANKH_2-G6PD_2	ANKH-G6PD	Cas12a-SLCxEnzyme	2032	1333	2091	2316	2305	2358	2510	1260	1291	144	174	190	3102	1790	2308	1354	849	1367	457	551	499	23	35	16	3026	1942	2079	1634	1898	1902
ANKH_2-GLS_2	ANKH-GLS	Cas12a-SLCxEnzyme	1376	1355	2248	1038	905	1098	1283	589	1474	1240	952	1277	912	762	603	439	219	488	700	608	500	1122	700	727	615	820	518	1604	1947	1840
ANKH_2-GLUD1_2	ANKH-GLUD1	Cas12a-SLCxEnzyme	564	910	1135	1212	1387	1654	913	721	710	916	1330	1203	1158	1044	717	1091	894	1568	227	351	215	762	1018	743	1624	2500	660	1063	1154	1055
ANKH_2-GOT1_2	ANKH-GOT1	Cas12a-SLCxEnzyme	2109	1566	1852	3468	4309	3992	2599	2078	1452	219	266	151	3085	1966	2299	2948	2988	4094	875	1108	905	37	38	168	3806	2872	2952	1225	1279	1508
ANKH_2-GOT2_2	ANKH-GOT2	Cas12a-SLCxEnzyme	441	1120	1900	1017	965	1114	1147	1471	1212	2032	2442	2110	1194	1062	1143	370	313	695	673	679	449	1123	1728	1250	417	674	1188	807	1021	976
ANKH_2-GPD2_2	ANKH-GPD2	Cas12a-SLCxEnzyme	1782	2056	2059	3319	3239	3280	2966	2984	2790	5946	6657	6682	4237	3169	2247	2035	1921	3192	2373	3372	2840	10955	13270	9685	3934	4139	2432	1403	1584	1518
ANKH_2-GSR_2	ANKH-GSR	Cas12a-SLCxEnzyme	1570	1259	1477	2316	2998	2620	2247	2247	2118	1478	1708	2229	2183	1787	2189	1082	1848	1906	1262	2361	1222	1169	1071	1632	1171	1876	2436	1213	1538	1337
ANKH_2-HK1_2	ANKH-HK1	Cas12a-SLCxEnzyme	1507	1473	1385	2366	2682	1540	2714	1681	2069	917	1320	1489	2210	2027	1616	2083	1532	951	1336	2182	1563	519	912	1140	2732	1939	1279	1137	1329	1460
ANKH_2-HMGCR_2	ANKH-HMGCR	Cas12a-SLCxEnzyme	640	1137	1946	2260	1619	1392	2528	819	1808	1311	990	1449	2014	1030	1196	1581	991	1181	1083	1050	1584	448	372	445	2211	1349	1268	1922	1964	2007
ANKH_2-HPRT1_2	ANKH-HPRT1	Cas12a-SLCxEnzyme	1884	2007	2857	4411	5483	3217	4787	3737	2935	1158	1098	1245	3813	2801	3561	4380	3902	2430	3073	4997	3899	249	482	233	4269	3104	4098	1842	1811	2008
ANKH_2-IDH1_2	ANKH-IDH1	Cas12a-SLCxEnzyme	939	1023	1227	1943	2676	1337	1710	1698	2063	413	422	790	1795	2042	1529	1207	1278	1119	1213	1701	1568	86	141	64	1758	2597	1448	974	1093	1142
ANKH_2-IDH2_2	ANKH-IDH2	Cas12a-SLCxEnzyme	1721	1389	2178	908	1067	1342	2491	1866	1438	2526	3080	2475	1474	1184	1136	350	214	296	907	1563	816	1900	3126	1258	251	555	786	1638	2060	1830
ANKH_2-LDHA_2	ANKH-LDHA	Cas12a-SLCxEnzyme	1681	1263	1850	1774	2927	2653	2647	1828	2241	1553	1416	1456	2121	1601	2113	1403	977	2395	1345	2335	1912	512	713	526	1166	1466	2861	1167	1554	1534
ANKH_2-MDH2_2	ANKH-MDH2	Cas12a-SLCxEnzyme	2092	2502	2355	4410	4422	3863	266	528	369	3368	3175	5140	3136	2322	2825	7286	2723	3068	35	74	30	2673	3014	3210	2925	2438	3849	1090	1377	1246
ANKH_2-MTHFD1_2	ANKH-MTHFD1	Cas12a-SLCxEnzyme	2242	1628	2346	779	772	590	1006	797	316	3568	3500	3290	583	385	313	263	176	47	548	616	248	3317	4075	2241	345	165	108	1663	2036	1904
ANKH_2-ODC1_2	ANKH-ODC1	Cas12a-SLCxEnzyme	1763	850	1371	2098	2241	1277	1623	1180	1150	1708	2136	2044	1338	1443	1509	3613	2923	1431	1496	1488	1449	1470	1928	1021	944	2275	2402	1541	1888	1709
ANKH_2-OGDH_2	ANKH-OGDH	Cas12a-SLCxEnzyme	1620	1124	1285	506	571	388	228	262	293	885	942	677	401	280	536	351	313	180	95	166	230	702	700	283	308	165	1253	1397	1701	1641
ANKH_2-OR10H3_1	ANKH-CTRL	Cas12a-SLCxEnzyme	1418	1078	1499	2258	2435	1361	2069	1501	1093	2010	1996	1640	1457	1532	1196	1351	1696	1218	1266	2206	1393	1739	1939	1278	1631	2049	1085	1074	1114	1177
ANKH_2-OR10V1_1	ANKH-CTRL	Cas12a-SLCxEnzyme	831	1380	1061	2587	3203	2240	2963	2065	1464	2060	2856	2264	2355	1968	1946	2148	3602	2343	1880	1799	1582	1833	2403	1569	3310	4050	2249	937	1127	1207
ANKH_2-OR1B1_1	ANKH-CTRL	Cas12a-SLCxEnzyme	1440	1130	1505	2343	3253	2533	2350	1757	2458	1854	2290	2311	2111	1915	1661	1854	2245	1782	1135	2614	1441	1448	1882	1601	2647	2606	1601	1001	1261	1295
ANKH_2-PC_2	ANKH-PC	Cas12a-SLCxEnzyme	1103	1336	1294	1272	1248	1374	1423	1298	1551	1632	1894	1823	1335	920	1109	867	809	1166	806	1632	1466	830	1545	1038	851	762	1238	1113	1305	1332
ANKH_2-PCK2_2	ANKH-PCK2	Cas12a-SLCxEnzyme	1093	845	1117	877	1843	961	1112	1761	774	981	1408	1071	1158	1580	1022	333	1422	886	2391	3593	1575	752	1244	693	1589	2670	1199	681	861	760
ANKH_2-PDHA1_2	ANKH-PDHA1	Cas12a-SLCxEnzyme	900	941	1650	1902	3297	2284	48	83	34	2069	2591	2108	2145	2262	1763	1587	3653	1807	13	13	16	1397	1998	1311	2426	4025	2189	1051	1148	1313
ANKH_2-PDHB_2	ANKH-PDHB	Cas12a-SLCxEnzyme	1598	1375	2307	4456	4628	2348	161	126	44	2530	3770	3423	3243	2418	2404	3681	3211	2270	15	21	16	3153	3462	2080	4625	3366	2918	1271	1500	1447
ANKH_2-PDHX_2	ANKH-PDHX	Cas12a-SLCxEnzyme	511	1420	1387	1760	2268	1920	2119	1270	1168	1942	2204	2749	1522	1127	1346	2175	1442	1276	840	1288	983	1303	2011	2410	1790	1127	1197	925	1470	1121
ANKH_2-PDK2_2	ANKH-PDK2	Cas12a-SLCxEnzyme	601	776	1107	1208	1382	836	913	1404	1354	988	1487	1623	1053	1019	973	536	1091	791	867	2064	1420	748	1200	1165	959	1655	2045	765	957	746
ANKH_2-PHGDH_2	ANKH-PHGDH	Cas12a-SLCxEnzyme	2880	2459	3631	5979	5985	4844	5731	3902	6304	5167	5812	7088	5949	4219	4481	5971	3559	5561	4875	4940	5208	5141	5711	5707	7655	3396	6582	1278	1655	1534
ANKH_2-PKM_2	ANKH-PKM	Cas12a-SLCxEnzyme	1187	734	1510	73	180	275	675	43	24	156	305	182	152	121	80	88	85	191	127	197	316	31	93	74	33	39	105	1191	1378	1470
ANKH_2-PPAT_2	ANKH-PPAT	Cas12a-SLCxEnzyme	2512	1683	2253	933	962	755	1885	1029	853	4296	3294	4025	1265	611	901	326	255	634	836	1030	688	4526	4743	3304	978	343	593	1936	2468	2275
ANKH_2-PRPS1_2	ANKH-PRPS1	Cas12a-SLCxEnzyme	1639	1170	1346	2495	2405	2097	3342	2730	2094	2567	2914	3148	2784	1709	1783	1935	1877	2004	2355	1721	1571	3918	3605	3674	2802	1911	1848	976	1056	1317
ANKH_2-RRM1_2	ANKH-RRM1	Cas12a-SLCxEnzyme	54	51	109	0	20	0	0	1	1	2	67	0	1	0	0	20	14	3	4	10	4	5	45	3	4	5	3	1033	1275	1307
ANKH_2-SDHA_2	ANKH-SDHA	Cas12a-SLCxEnzyme	2537	1614	1947	1188	1146	1232	923	1257	883	1657	1373	1637	1033	854	1341	549	596	1241	583	993	886	1305	836	1039	522	1581	1347	1639	1772	1841
ANKH_2-SDHB_2	ANKH-SDHB	Cas12a-SLCxEnzyme	1417	1462	1694	545	314	266	31	129	29	668	420	684	204	136	119	310	31	11	26	6	3	285	317	158	33	15	37	1473	1752	1910
ANKH_2-SDHC_2	ANKH-SDHC	Cas12a-SLCxEnzyme	1337	1265	1207	296	431	260	90	77	65	793	502	419	271	198	225	22	69	55	3	17	6	409	221	137	64	26	15	1129	1075	1166
ANKH_2-SDHD_2	ANKH-SDHD	Cas12a-SLCxEnzyme	1534	998	1871	1228	1261	829	1477	454	398	1941	1119	1564	1274	1087	1265	436	434	483	559	513	688	1409	1018	1103	890	929	1003	1273	1242	1450
ANKH_2-SHMT1_2	ANKH-SHMT1	Cas12a-SLCxEnzyme	820	615	1384	1694	1644	2005	2015	1126	1677	1696	1541	1884	1891	918	1352	884	519	3623	1962	1328	1932	1857	2000	1830	1734	1341	1893	893	959	1091
ANKH_2-SLC25A1_2	ANKH-SLC25A1	Cas12a-SLCxEnzyme	1719	1823	1666	4375	3867	2552	1592	1560	730	1765	2276	1422	4740	2950	2586	4677	2877	2926	628	751	490	947	1394	784	10386	5712	7532	1697	1830	1896
ANKH_2-SUCLA2_2	ANKH-SUCLA2	Cas12a-SLCxEnzyme	2057	934	1826	1306	1334	1107	1544	1083	1034	2380	1863	1853	1413	927	1044	425	530	700	418	431	457	1943	1764	1061	890	415	1067	1170	1139	1388
ANKH_2-SUCLG1_2	ANKH-SUCLG1	Cas12a-SLCxEnzyme	1244	1786	1854	1110	1336	1246	1061	1008	727	1637	1325	1423	1033	989	1137	247	563	511	260	600	205	1197	821	964	724	1040	427	1749	1846	1845
ANKH_2-SUCLG2_2	ANKH-SUCLG2	Cas12a-SLCxEnzyme	938	1030	1683	2131	2158	1904	2095	1288	1770	1911	2335	2643	1588	1404	1529	1542	748	2082	1275	2378	1705	1501	2446	1683	1760	2377	2555	1058	1278	1511
ANKH_2-UAP1_2	ANKH-UAP1	Cas12a-SLCxEnzyme	1731	1621	2063	3207	3332	2553	2825	2286	1776	2655	3400	2747	2716	2149	2510	1271	1550	1722	1218	1969	1910	2547	2953	1717	2585	1364	3320	1278	1716	1561
ANKH_2-UGP2_2	ANKH-UGP2	Cas12a-SLCxEnzyme	2310	1780	1991	2101	2075	2052	1998	1371	1053	2276	2340	2588	2221	2040	2045	839	1370	1353	1205	1338	893	1426	1983	1437	1499	1963	2358	1833	2048	2110
ANKH_2-UMPS_2	ANKH-UMPS	Cas12a-SLCxEnzyme	744	1074	1400	944	937	345	1158	1046	1219	574	583	644	635	480	484	255	323	213	1266	813	706	86	98	60	217	184	243	1066	1076	1084
ANKH_2-UPP1_2	ANKH-UPP1	Cas12a-SLCxEnzyme	1460	1809	2064	2606	3393	2724	2411	2316	2084	2374	2824	3145	2448	1979	1897	2059	2650	3520	1860	2968	2163	2769	3349	1925	2048	2591	2654	1313	1676	1500
ANKH_3-ACO2_3	ANKH-ACO2	Cas12a-SLCxEnzyme	1170	662	819	174	186	166	57	11	44	1489	1566	1460	251	98	82	48	16	10	10	33	31	879	1859	930	268	20	20	1023	1308	1101
ANKH_3-AMD1_3	ANKH-AMD1	Cas12a-SLCxEnzyme	1421	1181	1061	289	480	487	376	729	603	978	1170	869	426	279	487	32	78	202	101	214	332	496	767	358	229	101	217	1069	1312	1164
ANKH_3-ASL_3	ANKH-ASL	Cas12a-SLCxEnzyme	1238	1250	1361	2105	2357	1969	2090	1924	1890	2085	2181	2265	2135	1687	1923	2052	1198	1601	1139	1508	1424	2347	2363	1379	1143	1574	1751	833	1036	1019
ANKH_3-BCAT2_3	ANKH-BCAT2	Cas12a-SLCxEnzyme	1371	787	1390	1508	1739	1382	1800	1348	877	1064	1132	1251	2369	827	1420	1384	1163	1133	734	1589	814	467	720	524	2398	918	4116	1127	1293	1266
ANKH_3-CMAS_3	ANKH-CMAS	Cas12a-SLCxEnzyme	1404	1365	1244	3382	2184	1915	2616	1854	1067	1837	1785	2291	2625	1062	2201	3299	1328	3173	2348	1444	659	993	1220	1219	2483	879	3830	972	1064	1046
ANKH_3-COASY_3	ANKH-COASY	Cas12a-SLCxEnzyme	815	962	1408	651	502	439	680	201	323	524	458	670	262	344	351	334	147	152	95	148	183	489	311	431	246	143	210	1088	1536	1627
ANKH_3-CPS1_3	ANKH-CPS1	Cas12a-SLCxEnzyme	926	927	1051	1357	1593	1356	1657	859	1365	1317	1369	1806	1283	727	1161	1305	470	957	980	959	1119	945	1336	1117	1058	489	1388	763	769	854
ANKH_3-CPT1A_3	ANKH-CPT1A	Cas12a-SLCxEnzyme	1010	1433	1396	1528	2384	1694	2060	1525	1402	2131	2656	2213	1985	1693	1442	806	4163	1580	1229	1652	1117	2040	2952	2232	1832	3316	805	930	1176	1103
ANKH_3-CS_3	ANKH-CS	Cas12a-SLCxEnzyme	2156	992	1583	2816	3420	2274	314	133	395	2204	2751	2804	2571	1561	1496	1516	2468	1295	64	124	89	1912	1941	1740	3543	2597	1793	1099	1354	1113
ANKH_3-DHFR_3	ANKH-DHFR	Cas12a-SLCxEnzyme	558	791	723	187	107	91	247	292	100	587	606	412	49	96	62	83	7	7	124	54	100	240	223	98	18	47	21	858	1117	1033
ANKH_3-DHODH_3	ANKH-DHODH	Cas12a-SLCxEnzyme	564	788	1483	195	585	514	401	471	774	242	260	132	370	435	351	49	141	188	236	388	226	39	24	36	181	189	87	870	892	905
ANKH_3-FASN_3	ANKH-FASN	Cas12a-SLCxEnzyme	1244	750	1385	1116	1343	1223	1692	1512	1753	1393	1756	1617	1817	946	956	843	415	778	1204	1193	1097	659	965	637	2411	785	490	863	1054	1033
ANKH_3-FH_3	ANKH-FH	Cas12a-SLCxEnzyme	829	1134	1296	123	124	159	33	2	2	311	401	288	97	84	75	47	3	9	8	19	7	121	33	27	10	9	3	859	1036	1156
ANKH_3-G6PD_3	ANKH-G6PD	Cas12a-SLCxEnzyme	1356	697	775	1183	1091	884	1395	1408	747	592	454	848	1182	1206	881	554	789	743	311	510	493	137	234	143	1222	986	853	596	690	710
ANKH_3-GLS_3	ANKH-GLS	Cas12a-SLCxEnzyme	841	506	868	540	645	352	741	943	615	494	503	609	756	253	476	494	134	223	306	432	339	381	342	338	844	160	284	772	1063	1131
ANKH_3-GLUD1_3	ANKH-GLUD1	Cas12a-SLCxEnzyme	1330	1268	1606	1720	1848	1286	1626	1181	863	1759	2138	1667	2088	978	1123	1454	642	546	211	474	272	1169	1541	1035	1309	750	795	998	1316	1191
ANKH_3-GOT1_3	ANKH-GOT1	Cas12a-SLCxEnzyme	1255	1153	1163	1423	1687	1354	1508	1532	809	142	389	330	1208	1135	1285	795	578	778	393	581	499	13	136	21	944	1102	1966	837	1217	1040
ANKH_3-GOT2_3	ANKH-GOT2	Cas12a-SLCxEnzyme	1268	908	1584	588	888	813	616	411	511	1357	1263	1596	761	559	1499	247	457	752	338	444	519	716	732	1215	656	649	3077	1153	1189	1275
ANKH_3-GPD2_3	ANKH-GPD2	Cas12a-SLCxEnzyme	1496	1462	1652	1756	2340	1687	2188	1414	1299	2767	3419	3490	1676	1291	1610	1118	1082	1345	966	1461	1383	5289	6376	5348	889	826	2188	1171	1294	1172
ANKH_3-GSR_3	ANKH-GSR	Cas12a-SLCxEnzyme	1088	1641	1183	1618	2465	1777	2095	1399	1695	1623	1855	1505	1697	1738	2130	781	1228	1441	1097	1641	1100	955	1054	814	1260	1735	2987	1131	1170	1003
ANKH_3-HK1_3	ANKH-HK1	Cas12a-SLCxEnzyme	776	739	826	1563	1832	1132	2073	1679	998	773	1028	831	1724	1118	1057	1014	754	1157	1076	981	686	157	498	519	1394	1186	2616	786	813	893
ANKH_3-HMGCR_3	ANKH-HMGCR	Cas12a-SLCxEnzyme	975	1105	727	1238	1349	834	1092	796	813	662	748	685	912	783	731	1127	685	756	294	1079	760	262	375	463	1145	628	709	974	1058	1165
ANKH_3-HPRT1_3	ANKH-HPRT1	Cas12a-SLCxEnzyme	953	1143	1079	1598	2801	2379	2301	1468	1974	954	1444	1676	1777	1721	2052	2161	3004	2486	1366	1884	1875	380	715	721	2702	4242	2520	1023	1042	880
ANKH_3-IDH1_3	ANKH-IDH1	Cas12a-SLCxEnzyme	1392	1625	2236	2759	3529	2200	2328	1528	1712	1553	1295	1515	2579	2386	1844	1411	5979	1083	1456	1298	1224	337	259	266	1161	5947	1060	1086	1202	1257
ANKH_3-IDH2_3	ANKH-IDH2	Cas12a-SLCxEnzyme	905	1073	1595	778	1126	1003	1092	1379	1431	1289	1699	1979	979	879	1108	159	194	336	385	1109	930	919	1386	982	108	354	456	1058	1176	1197
ANKH_3-LDHA_3	ANKH-LDHA	Cas12a-SLCxEnzyme	1722	1263	1718	1824	2472	2027	1992	1474	1641	1181	1101	1172	1684	1264	1322	1048	1286	1209	1499	1641	1373	339	655	418	1141	931	1251	1321	1475	1414
ANKH_3-MDH2_3	ANKH-MDH2	Cas12a-SLCxEnzyme	1379	1375	1667	2362	3001	2047	42	26	194	1611	2918	2428	2291	2018	1848	1152	1674	1534	12	18	49	1103	2870	2391	1422	4081	3657	1060	1333	1354
ANKH_3-MTHFD1_3	ANKH-MTHFD1	Cas12a-SLCxEnzyme	967	817	1626	925	462	444	991	335	435	1490	1877	1692	425	185	261	2852	145	152	502	129	275	1680	1760	906	751	155	152	923	1295	1168
ANKH_3-ODC1_3	ANKH-ODC1	Cas12a-SLCxEnzyme	964	1285	1009	1312	1613	1375	1792	1489	1238	1597	1583	2355	1053	940	1035	547	773	1814	836	990	1352	630	1171	1376	521	1264	1834	833	1056	1085
ANKH_3-OGDH_3	ANKH-OGDH	Cas12a-SLCxEnzyme	1286	1118	1279	414	507	713	337	587	291	1087	678	642	652	305	449	88	46	134	74	93	178	658	353	257	121	80	269	971	1054	1187
ANKH_3-OR10H3_1	ANKH-CTRL	Cas12a-SLCxEnzyme	570	718	973	1040	639	1135	1079	1243	747	934	1006	1138	1092	590	1162	442	273	562	880	499	956	655	681	745	437	347	833	722	994	863
ANKH_3-OR10V1_1	ANKH-CTRL	Cas12a-SLCxEnzyme	1760	1872	2040	3158	4663	2207	3750	2864	2061	2931	3314	3509	3061	2548	1992	1815	1743	1535	3994	2653	1878	2077	4449	2609	3706	2096	1131	1551	1801	1713
ANKH_3-OR1B1_1	ANKH-CTRL	Cas12a-SLCxEnzyme	1109	1317	1747	2066	1840	2394	1976	2217	2378	1953	1628	1914	3022	1056	1585	1170	895	2415	1404	1617	1134	1180	1436	1350	4477	1353	1669	1274	1564	1706
ANKH_3-PC_3	ANKH-PC	Cas12a-SLCxEnzyme	1040	1384	1800	1046	1824	1492	1542	1601	1692	1454	2122	1586	1182	1333	1209	479	648	986	921	1417	1026	856	2012	747	910	821	1142	1731	1526	1609
ANKH_3-PCK2_3	ANKH-PCK2	Cas12a-SLCxEnzyme	1347	964	1282	1958	1802	1896	2097	1422	1561	1661	1797	1282	1598	1694	1165	772	1274	1134	2119	2192	1144	509	768	609	1498	1279	701	1067	1085	1089
ANKH_3-PDHA1_3	ANKH-PDHA1	Cas12a-SLCxEnzyme	1420	1291	1567	2510	2283	2041	570	732	276	1963	1563	2335	2741	1624	1736	1580	1233	2223	213	299	81	1217	1606	1469	1969	2111	2306	1030	980	1024
ANKH_3-PDHB_3	ANKH-PDHB	Cas12a-SLCxEnzyme	1677	1300	1752	3153	4065	2962	228	46	92	2313	2375	2522	2852	1349	1632	2058	1692	1499	83	6	13	1855	2012	1423	3560	1447	1575	1552	1775	1884
ANKH_3-PDHX_3	ANKH-PDHX	Cas12a-SLCxEnzyme	1628	1288	1591	2933	2258	1611	2254	1155	1411	1896	1726	1936	2152	1224	1381	2902	839	1118	1221	995	1185	786	903	1105	2997	1557	1356	1088	1210	1398
ANKH_3-PDK2_3	ANKH-PDK2	Cas12a-SLCxEnzyme	2248	1568	2150	2753	2590	2071	2829	2474	2164	2434	2930	3202	2531	1723	1920	2653	1221	1576	1584	1594	1827	1616	2256	1816	2035	2327	1610	1465	1604	1481
ANKH_3-PHGDH_3	ANKH-PHGDH	Cas12a-SLCxEnzyme	977	2298	2536	3911	4075	4009	3992	3185	2471	3331	4342	4022	3564	3480	2706	1874	1682	2154	2683	4125	3407	2039	3354	2122	2326	2544	3091	1501	1537	1504
ANKH_3-PKM_3	ANKH-PKM	Cas12a-SLCxEnzyme	1521	1213	1586	2415	2032	1580	2450	1525	2729	2209	2319	2869	2117	1253	1992	1528	754	738	2120	1157	2209	1662	1955	1379	1512	756	1230	838	1090	1186
ANKH_3-PPAT_3	ANKH-PPAT	Cas12a-SLCxEnzyme	814	855	1487	421	705	329	676	440	800	1884	2222	1444	368	435	380	95	223	85	396	425	419	1595	2579	1465	96	109	167	873	1192	1102
ANKH_3-PRPS1_3	ANKH-PRPS1	Cas12a-SLCxEnzyme	1140	922	1554	1762	2892	2483	2314	2185	2110	2506	3457	3661	1602	1342	1629	1251	1597	1718	789	1320	2222	3118	4070	3584	1181	1564	3167	1105	1014	1067
ANKH_3-RRM1_3	ANKH-RRM1	Cas12a-SLCxEnzyme	640	785	817	320	448	278	529	616	622	525	512	504	417	295	358	141	122	51	446	371	466	157	266	156	208	76	219	802	829	900
ANKH_3-SDHA_3	ANKH-SDHA	Cas12a-SLCxEnzyme	905	735	975	72	144	70	102	5	2	391	273	226	68	64	67	13	12	16	10	0	3	154	112	53	3	2	2	716	986	772
ANKH_3-SDHB_3	ANKH-SDHB	Cas12a-SLCxEnzyme	722	543	1171	97	128	53	4	7	3	457	288	383	179	146	162	19	25	19	2	2	5	164	81	346	5	5	29	568	666	704
ANKH_3-SDHC_3	ANKH-SDHC	Cas12a-SLCxEnzyme	961	639	801	1149	1314	1555	1075	840	776	1167	1330	1378	1255	1008	829	484	1178	1672	535	426	828	1002	590	911	739	2107	561	1056	971	1113
ANKH_3-SDHD_3	ANKH-SDHD	Cas12a-SLCxEnzyme	707	1054	1135	696	866	899	509	685	1155	721	994	1296	645	731	527	1627	445	490	338	590	813	347	778	645	353	988	490	910	1036	1062
ANKH_3-SHMT1_3	ANKH-SHMT1	Cas12a-SLCxEnzyme	724	768	1843	2334	2591	3293	3359	2048	1705	2574	2774	3120	2380	1656	1927	1511	1151	2641	1990	2149	1419	2129	2388	2830	1479	1250	1276	1101	1393	1254
ANKH_3-SLC25A1_3	ANKH-SLC25A1	Cas12a-SLCxEnzyme	1200	1266	1450	1646	2063	1487	732	729	365	1081	1221	1032	1498	1321	1153	859	1249	1016	226	358	281	227	333	372	1293	1744	1438	983	923	956
ANKH_3-SUCLA2_3	ANKH-SUCLA2	Cas12a-SLCxEnzyme	2098	1447	1670	1766	2584	1780	1835	1972	1698	2260	2816	3308	1633	1636	1245	624	756	1160	450	1244	767	1725	2033	2131	794	1237	1222	1581	1628	1774
ANKH_3-SUCLG1_3	ANKH-SUCLG1	Cas12a-SLCxEnzyme	755	566	1125	1415	1454	897	1171	702	1000	1506	1482	1411	959	962	910	499	452	570	551	680	402	770	1176	1210	639	719	871	979	1238	1162
ANKH_3-SUCLG2_3	ANKH-SUCLG2	Cas12a-SLCxEnzyme	1705	1206	1771	2676	2925	2187	3055	2374	2102	2746	2880	2674	2586	2107	1595	1956	1557	1737	2164	2702	1836	2354	2878	1865	2797	3004	1293	1449	1622	1614
ANKH_3-UAP1_3	ANKH-UAP1	Cas12a-SLCxEnzyme	1433	1005	1191	1551	1523	1685	2202	1154	1250	2458	2041	2719	1324	816	1409	1980	592	1262	920	942	1217	2540	1801	1362	570	633	1175	989	1205	1163
ANKH_3-UGP2_3	ANKH-UGP2	Cas12a-SLCxEnzyme	948	1085	1097	1282	1292	956	557	962	374	892	1156	1028	947	1295	1085	1404	397	750	204	919	158	276	918	470	921	1333	719	1121	1146	994
ANKH_3-UMPS_3	ANKH-UMPS	Cas12a-SLCxEnzyme	930	599	1011	589	679	320	627	478	537	396	182	161	400	155	93	85	65	77	399	309	178	102	25	24	66	22	1	711	688	664
ANKH_3-UPP1_3	ANKH-UPP1	Cas12a-SLCxEnzyme	2615	2039	2150	3029	3773	3105	3251	2870	2638	2799	3934	3256	2301	2505	2697	1668	2264	1913	2000	2548	2422	1814	3402	2048	2101	2185	3379	1257	1538	1403
ANKH_4-ACO2_4	ANKH-ACO2	Cas12a-SLCxEnzyme	1282	632	945	244	196	129	45	60	23	1387	1059	1377	213	147	168	123	15	6	4	30	12	1129	771	763	93	8	10	1395	1600	1492
ANKH_4-AMD1_4	ANKH-AMD1	Cas12a-SLCxEnzyme	1376	1861	2058	1270	1203	1005	958	938	774	1896	1937	1597	1410	763	612	585	510	267	375	379	446	573	781	761	445	318	244	1450	1703	1812
ANKH_4-ASL_4	ANKH-ASL	Cas12a-SLCxEnzyme	1504	1201	2077	2515	2166	1793	2330	1382	2013	2363	2508	2557	2424	1258	2485	1965	1056	2175	1243	1457	1236	1736	2033	1633	1594	1108	3602	1365	1414	1579
ANKH_4-BCAT2_4	ANKH-BCAT2	Cas12a-SLCxEnzyme	1990	1423	1921	2459	2697	2292	2020	2230	1956	1836	1883	2073	2549	1304	1273	1838	988	1349	1383	1757	1630	727	860	606	3135	886	1324	1221	1364	1382
ANKH_4-CMAS_4	ANKH-CMAS	Cas12a-SLCxEnzyme	1287	1820	1937	3199	3302	2853	3400	1698	2091	2110	2321	2364	2613	1686	2414	2373	2209	2798	920	1379	1060	1448	2296	1360	3051	2531	2558	1543	1658	1794
ANKH_4-COASY_4	ANKH-COASY	Cas12a-SLCxEnzyme	1266	1934	1803	1380	512	434	1228	847	826	713	640	832	997	702	357	654	144	251	255	248	307	520	245	298	418	617	192	1379	1772	1424
ANKH_4-CPS1_4	ANKH-CPS1	Cas12a-SLCxEnzyme	1301	1468	2127	2334	3308	2215	2654	1437	1816	2168	3000	3301	2641	2011	2271	1232	2515	1466	1088	1694	1815	1401	1723	2039	1420	3182	2352	1310	1760	1690
ANKH_4-CPT1A_4	ANKH-CPT1A	Cas12a-SLCxEnzyme	1330	1093	2105	1869	2588	1836	2438	1758	2324	2423	2115	3405	2710	1397	2325	1215	2080	1663	1398	1347	1739	2228	2326	2998	2861	1420	2174	1438	1676	1444
ANKH_4-CS_4	ANKH-CS	Cas12a-SLCxEnzyme	1027	1128	1226	2841	1763	1533	113	164	16	2117	2600	2340	1989	941	926	1574	839	1027	15	58	17	1959	3189	1162	2813	453	588	1462	1703	1599
ANKH_4-DHFR_4	ANKH-DHFR	Cas12a-SLCxEnzyme	1391	925	1280	240	333	176	689	326	208	856	984	857	238	183	26	54	9	5	167	140	157	246	348	249	43	13	9	1849	2267	2124
ANKH_4-DHODH_4	ANKH-DHODH	Cas12a-SLCxEnzyme	2060	2044	2406	1785	1354	1242	2393	1710	1006	793	949	933	1381	1012	1567	400	250	239	972	1142	1119	155	255	58	355	420	838	2054	2326	2270
ANKH_4-FASN_4	ANKH-FASN	Cas12a-SLCxEnzyme	2234	1209	1671	1155	1592	928	1493	1915	1265	1311	1492	1620	916	1223	1280	487	725	400	652	1135	864	594	695	438	401	937	816	1305	1474	1383
ANKH_4-FH_4	ANKH-FH	Cas12a-SLCxEnzyme	2279	1237	1957	266	554	88	128	14	143	806	771	547	220	112	165	28	219	4	35	4	9	162	106	41	8	12	26	1698	2044	2152
ANKH_4-G6PD_4	ANKH-G6PD	Cas12a-SLCxEnzyme	1194	1427	2180	1926	1997	2499	2151	1814	1535	136	220	166	2055	1278	1562	595	1215	4879	343	329	545	15	51	21	1936	1816	2032	1681	1652	1913
ANKH_4-GLS_4	ANKH-GLS	Cas12a-SLCxEnzyme	888	928	1696	1515	1231	886	1635	997	1133	959	1031	1319	1444	638	1279	974	551	1454	631	1356	793	441	754	660	982	698	2808	1332	1733	1508
ANKH_4-GLUD1_4	ANKH-GLUD1	Cas12a-SLCxEnzyme	891	1086	1662	1782	2077	2179	1927	1429	1479	1714	2144	2402	1591	1228	1400	742	871	1273	489	564	302	768	1105	1164	1075	1006	1491	1249	1518	1690
ANKH_4-GOT1_4	ANKH-GOT1	Cas12a-SLCxEnzyme	1679	1965	2145	2648	3489	2600	1967	1142	1561	212	222	182	2366	2260	2389	1581	1724	1945	325	584	839	25	18	25	2404	2214	2706	1816	1824	1839
ANKH_4-GOT2_4	ANKH-GOT2	Cas12a-SLCxEnzyme	1688	945	1692	687	986	468	487	866	628	1728	2054	1649	613	629	868	369	275	231	86	338	189	1517	1190	1192	805	686	515	1233	1655	1740
ANKH_4-GPD2_4	ANKH-GPD2	Cas12a-SLCxEnzyme	969	1598	1900	2080	2894	2579	2361	1953	1646	3328	5152	5354	2459	1980	2113	2597	1702	2681	1280	3134	2183	4863	9677	6984	1686	2943	2590	1453	1822	1491
ANKH_4-GSR_4	ANKH-GSR	Cas12a-SLCxEnzyme	2331	1627	2569	3319	2658	3171	2087	1683	2760	1943	2240	2493	2457	2010	1884	1671	988	1719	968	1436	1519	1454	1085	1010	1853	1682	2324	1794	2059	1889
ANKH_4-HK1_4	ANKH-HK1	Cas12a-SLCxEnzyme	1543	1054	1130	1706	2334	1611	2179	1684	986	487	543	575	2050	1208	1447	1023	1277	1112	1104	1320	987	107	177	117	1632	1318	1040	1761	1953	1821
ANKH_4-HMGCR_4	ANKH-HMGCR	Cas12a-SLCxEnzyme	627	599	1094	984	1016	1176	1339	775	564	950	1154	1221	916	581	684	540	518	871	572	466	503	774	725	797	572	401	453	1542	1801	1944
ANKH_4-HPRT1_4	ANKH-HPRT1	Cas12a-SLCxEnzyme	2228	1936	2351	2799	5343	3646	2932	2658	2982	974	1133	1284	2602	3027	3263	1778	3073	3680	2611	2553	2409	164	277	218	2215	3046	4065	2051	2208	2278
ANKH_4-IDH1_4	ANKH-IDH1	Cas12a-SLCxEnzyme	1654	1144	1235	2653	2735	2644	2932	1740	2230	1380	1008	1430	2274	2250	2533	2331	1245	1420	1256	1386	1289	332	233	255	1365	1937	2503	1447	1765	1689
ANKH_4-IDH2_4	ANKH-IDH2	Cas12a-SLCxEnzyme	2505	1662	2157	1767	2455	1284	2856	1251	1280	2212	2487	2866	1943	1434	1464	1488	2506	500	1225	1132	1000	1718	1272	1282	1055	487	1029	1968	2071	1995
ANKH_4-LDHA_4	ANKH-LDHA	Cas12a-SLCxEnzyme	1990	2353	2316	3202	4009	2159	3309	2530	2611	1365	1389	1644	2690	2169	1757	1482	1977	1324	1960	1946	1424	333	526	641	2240	2082	1162	2248	2496	2200
ANKH_4-MDH2_4	ANKH-MDH2	Cas12a-SLCxEnzyme	1935	1623	2102	2407	1793	2768	391	141	444	2219	2026	3357	2314	1429	1826	1431	931	1322	109	280	384	1328	1774	1822	1467	1780	1296	1753	2105	2078
ANKH_4-MTHFD1_4	ANKH-MTHFD1	Cas12a-SLCxEnzyme	1263	1147	1955	536	847	610	590	784	764	2665	2543	2390	626	459	498	79	189	72	414	290	272	2234	2105	1516	257	112	88	1413	1437	1528
ANKH_4-ODC1_4	ANKH-ODC1	Cas12a-SLCxEnzyme	1490	1115	2368	1895	2944	2463	1810	1653	1715	1938	2423	3184	1954	1234	2004	1525	1658	1910	785	1844	1918	1287	1914	2147	2478	1394	2135	1407	1763	1516
ANKH_4-OGDH_4	ANKH-OGDH	Cas12a-SLCxEnzyme	1345	473	1193	191	372	142	170	224	373	328	420	484	198	211	196	123	137	68	74	60	112	152	237	143	65	111	65	1295	1547	1550
ANKH_4-OR10H3_1	ANKH-CTRL	Cas12a-SLCxEnzyme	911	1143	946	1341	2143	1370	1317	1246	1506	1038	1657	2018	1106	1331	1813	948	2499	2083	657	822	1778	698	1386	1166	834	2115	2913	1288	1535	1285
ANKH_4-OR10V1_1	ANKH-CTRL	Cas12a-SLCxEnzyme	1398	1145	2057	2824	2172	1910	2893	1630	2130	2482	1918	2330	2107	1454	2218	2041	1253	1336	1516	1676	1600	1272	936	1340	2340	1500	2211	1356	1611	1400
ANKH_4-OR1B1_1	ANKH-CTRL	Cas12a-SLCxEnzyme	1650	750	1819	2512	2316	2272	2709	953	1595	1814	2415	2134	2146	1448	1848	2724	1414	1419	1283	1564	1406	958	1238	974	2032	1365	2903	1334	1666	1653
ANKH_4-PC_4	ANKH-PC	Cas12a-SLCxEnzyme	1161	724	960	1162	1173	492	1678	1096	649	942	980	953	703	759	557	530	399	317	709	847	500	817	687	378	221	946	741	894	1366	1228
ANKH_4-PCK2_4	ANKH-PCK2	Cas12a-SLCxEnzyme	2012	1472	1561	2074	2372	1808	2955	1626	2327	1294	1632	1533	2129	1877	1848	2504	1111	1150	3428	3900	2437	536	999	558	2834	2493	1524	1123	1478	1302
ANKH_4-PDHA1_4	ANKH-PDHA1	Cas12a-SLCxEnzyme	1121	1976	1849	3919	3185	2342	233	33	91	2139	2358	2695	2541	2173	1970	3421	2643	1413	14	30	17	1180	1941	1300	3386	2424	1778	1607	1936	1897
ANKH_4-PDHB_4	ANKH-PDHB	Cas12a-SLCxEnzyme	1230	1248	2501	2707	3821	2769	128	83	119	2070	2556	3518	2584	1930	2874	1503	3548	1327	18	21	45	1300	1350	1767	2311	3161	4716	1639	1930	1609
ANKH_4-PDHX_4	ANKH-PDHX	Cas12a-SLCxEnzyme	1632	973	1526	1441	1959	1073	1628	1322	1636	1656	1723	2076	1653	1288	1607	929	1180	645	608	758	808	1165	1029	1108	1771	1057	1389	1184	1358	1311
ANKH_4-PDK2_4	ANKH-PDK2	Cas12a-SLCxEnzyme	955	1082	1729	1339	1290	1458	1563	740	1147	1448	1332	2073	1451	1308	781	1333	483	794	1121	770	960	1173	1168	1070	1538	990	529	1283	1432	1566
ANKH_4-PHGDH_4	ANKH-PHGDH	Cas12a-SLCxEnzyme	1331	1610	1574	2612	3306	2876	3810	2375	2448	2477	3715	2906	3077	2088	2522	2013	1264	5342	1308	2241	3009	2248	2521	1875	2728	1821	9827	1564	1808	1834
ANKH_4-PKM_4	ANKH-PKM	Cas12a-SLCxEnzyme	1713	1266	1871	19	37	20	79	174	289	18	5	11	65	12	18	32	1	9	25	44	12	11	7	8	19	14	18	1760	2288	1926
ANKH_4-PPAT_4	ANKH-PPAT	Cas12a-SLCxEnzyme	1132	951	1306	353	268	360	539	502	788	1631	1905	1810	527	285	345	279	94	145	320	268	127	1281	1555	1475	282	181	129	1867	1872	1761
ANKH_4-PRPS1_4	ANKH-PRPS1	Cas12a-SLCxEnzyme	1437	1628	1521	2671	3571	1814	1905	1707	1909	2776	3176	3210	2067	2131	1736	1193	2854	1606	1472	1640	1300	2848	3861	2589	2364	1933	2395	1498	1335	1690
ANKH_4-RRM1_4	ANKH-RRM1	Cas12a-SLCxEnzyme	490	244	433	0	24	14	21	0	1	4	19	18	1	3	27	47	6	15	5	5	24	3	12	2	7	6	19	1927	1985	1941
ANKH_4-SDHA_4	ANKH-SDHA	Cas12a-SLCxEnzyme	977	1123	1525	254	471	504	110	73	152	730	510	554	530	159	515	234	43	120	37	38	94	192	210	209	144	44	211	1299	1336	1405
ANKH_4-SDHB_4	ANKH-SDHB	Cas12a-SLCxEnzyme	971	1119	920	180	162	109	58	3	41	495	235	179	102	66	75	28	45	37	4	10	8	221	31	64	32	41	6	1497	1499	1380
ANKH_4-SDHC_4	ANKH-SDHC	Cas12a-SLCxEnzyme	1957	1655	2183	2245	2547	2667	2583	1929	2013	2444	2424	2588	2868	1811	2155	880	1029	2419	1194	1160	1452	1934	1839	1708	2564	1692	3077	1550	1889	1575
ANKH_4-SDHD_4	ANKH-SDHD	Cas12a-SLCxEnzyme	1610	1177	1810	1018	987	776	865	264	976	1007	893	914	1510	714	968	618	465	587	746	312	610	475	546	369	4216	990	1995	1310	1489	1401
ANKH_4-SHMT1_4	ANKH-SHMT1	Cas12a-SLCxEnzyme	1660	1312	1772	1564	2019	2053	2014	1165	1630	1811	1599	1994	1987	1419	1858	1047	1284	1598	1598	1914	1137	1576	1465	1502	1827	2102	2193	1526	1554	1620
ANKH_4-SLC25A1_4	ANKH-SLC25A1	Cas12a-SLCxEnzyme	1483	1512	1646	2498	2045	2750	1120	1463	1287	1658	1669	2165	2116	1396	1905	2249	970	2759	642	490	574	542	840	809	2204	1143	4702	1341	1472	1471
ANKH_4-SUCLA2_4	ANKH-SUCLA2	Cas12a-SLCxEnzyme	1691	1204	1649	1155	1080	947	809	769	1175	2012	1888	1989	880	1125	898	616	346	369	188	374	313	894	1361	1172	460	1013	518	1500	1807	1750
ANKH_4-SUCLG1_4	ANKH-SUCLG1	Cas12a-SLCxEnzyme	1525	1062	1654	1374	1375	767	1422	895	771	1738	1657	1469	1697	949	1023	684	495	478	184	544	326	691	973	807	2061	687	1067	1296	1686	1591
ANKH_4-SUCLG2_4	ANKH-SUCLG2	Cas12a-SLCxEnzyme	2245	1817	2774	3490	3434	3055	4113	2414	3792	3855	3602	4239	3610	2236	3338	5363	1279	2889	2388	2372	3755	2650	2853	3093	8304	1943	4471	2489	2745	2474
ANKH_4-UAP1_4	ANKH-UAP1	Cas12a-SLCxEnzyme	1142	1657	1661	1569	2289	1854	1589	1117	1702	1870	2211	2494	1655	1606	2060	676	993	1131	892	709	1035	1615	1526	1078	1786	1651	1639	1280	1532	1523
ANKH_4-UGP2_4	ANKH-UGP2	Cas12a-SLCxEnzyme	1501	1342	1368	1405	1564	1203	769	611	997	1369	1804	1927	1394	1410	1160	580	411	583	231	268	445	716	1017	783	550	576	1234	1277	1310	1494
ANKH_4-UMPS_4	ANKH-UMPS	Cas12a-SLCxEnzyme	1705	1872	1826	1316	1378	1089	1419	1226	671	1109	1201	1012	1199	822	809	2608	576	248	951	849	657	123	146	202	472	341	302	1476	1900	1566
ANKH_4-UPP1_4	ANKH-UPP1	Cas12a-SLCxEnzyme	1645	2360	2115	2656	2666	1933	2249	1935	1599	2068	2402	2271	3214	1747	1688	1732	1841	1424	1157	1624	1845	1137	1597	1375	6461	2064	1839	1439	1603	1767
ANKH_5-ACO2_5	ANKH-ACO2	Cas12a-SLCxEnzyme	1612	1520	3116	1359	1484	1518	586	988	759	2481	3208	3139	1290	1306	1360	567	401	278	256	730	276	1330	2429	2466	437	616	547	1507	1721	1752
ANKH_5-AMD1_5	ANKH-AMD1	Cas12a-SLCxEnzyme	1121	1162	1412	852	429	340	1617	1110	968	1317	1372	1099	1095	621	449	225	286	127	305	444	296	628	829	560	873	1088	176	1923	2065	1974
ANKH_5-ASL_5	ANKH-ASL	Cas12a-SLCxEnzyme	1905	1950	1907	2182	2621	2021	3185	1847	1900	2554	2539	2532	2172	1447	1829	1520	1428	1479	1470	1470	1843	1476	1751	1783	1951	1227	1894	1528	1824	1735
ANKH_5-BCAT2_5	ANKH-BCAT2	Cas12a-SLCxEnzyme	1265	1404	1443	1756	1527	1455	2079	527	1153	1314	1385	1580	2033	1084	1433	971	818	1525	1102	1099	1055	344	843	578	1353	615	1915	1180	1267	1303
ANKH_5-CMAS_5	ANKH-CMAS	Cas12a-SLCxEnzyme	1605	1456	1717	1773	2003	1500	1633	1255	1014	1686	1875	1948	2115	1242	1519	1032	1360	905	652	761	684	974	1235	1126	1872	1115	1565	1400	1687	1635
ANKH_5-COASY_5	ANKH-COASY	Cas12a-SLCxEnzyme	1923	1787	2212	623	694	412	1124	985	228	827	1135	803	416	738	622	183	304	117	120	290	182	377	226	221	31	352	135	1457	1664	1550
ANKH_5-CPS1_5	ANKH-CPS1	Cas12a-SLCxEnzyme	2132	1302	1947	2572	1739	2180	2838	2078	1735	2202	2229	2484	2544	1537	1612	1326	633	1515	2064	1165	1535	1740	1738	1429	2809	1311	1385	1216	1453	1410
ANKH_5-CPT1A_5	ANKH-CPT1A	Cas12a-SLCxEnzyme	1197	2140	2414	2560	2619	2361	3085	2049	2104	2596	3743	3382	2859	1490	2470	2007	1723	1494	1932	1848	1712	2600	4042	2889	3497	730	2837	2007	2339	2270
ANKH_5-CS_5	ANKH-CS	Cas12a-SLCxEnzyme	1708	1546	1896	2299	2617	2546	872	730	1073	2256	3019	3182	2012	1599	1769	1146	1176	1088	358	362	471	1859	2776	1681	1167	1659	1450	1595	1959	1869
ANKH_5-DHFR_5	ANKH-DHFR	Cas12a-SLCxEnzyme	1260	956	1587	279	207	270	714	193	166	1060	927	757	390	140	236	36	15	35	349	39	95	413	298	125	44	20	7	1431	1845	1672
ANKH_5-DHODH_5	ANKH-DHODH	Cas12a-SLCxEnzyme	1610	1011	1554	722	697	610	1047	533	1261	375	399	336	576	350	647	306	83	106	291	406	912	9	86	20	147	78	316	950	1178	1123
ANKH_5-FASN_5	ANKH-FASN	Cas12a-SLCxEnzyme	1113	1746	1940	1432	1715	1540	2114	1147	1230	1406	1832	1837	2005	990	1129	549	595	753	1029	683	1154	324	699	529	1697	1104	707	1183	1523	1216
ANKH_5-FH_5	ANKH-FH	Cas12a-SLCxEnzyme	824	1443	1731	147	237	101	4	9	2	851	501	510	228	116	77	30	3	24	5	6	32	98	68	74	17	27	16	2043	2207	2472
ANKH_5-G6PD_5	ANKH-G6PD	Cas12a-SLCxEnzyme	2120	1455	2566	2613	2928	2692	2952	2429	1152	1908	1881	2287	2535	2338	2228	1271	2670	1556	1079	1743	950	550	662	549	2527	3576	2035	1254	1556	1571
ANKH_5-GLS_5	ANKH-GLS	Cas12a-SLCxEnzyme	1525	1038	1476	646	757	860	1233	1060	1033	599	774	903	929	645	717	259	546	953	797	680	504	444	490	434	397	573	880	1956	2392	2159
ANKH_5-GLUD1_5	ANKH-GLUD1	Cas12a-SLCxEnzyme	2382	1463	2501	2424	2813	2189	2861	2405	2104	3131	2998	2596	2595	2126	2665	1482	1065	1799	882	1369	1104	2065	1803	1661	1708	1677	3442	1632	1789	1691
ANKH_5-GOT1_5	ANKH-GOT1	Cas12a-SLCxEnzyme	1548	985	1624	2464	2867	1414	1548	1382	1061	542	696	771	2053	1674	1301	3967	1564	1024	960	1674	1056	183	229	191	2696	1580	1121	1229	1267	1198
ANKH_5-GOT2_5	ANKH-GOT2	Cas12a-SLCxEnzyme	2025	1577	2574	2201	2073	1415	2048	1258	1234	2646	2813	2769	1524	1344	1179	4990	760	669	744	1027	704	1705	2166	2313	2087	1377	547	1294	1513	1490
ANKH_5-GPD2_5	ANKH-GPD2	Cas12a-SLCxEnzyme	1818	1649	2270	2819	2789	2510	3156	2064	2658	4757	5308	7162	2340	1864	2616	1763	1538	3049	1586	1618	2009	8575	8876	8743	2011	1910	3900	1698	2019	2008
ANKH_5-GSR_5	ANKH-GSR	Cas12a-SLCxEnzyme	2106	1615	1780	3383	3225	3222	2796	1894	2178	1615	1638	1810	2588	2206	1935	1026	1486	2193	1245	1703	2100	701	739	908	1421	2246	2129	1839	2276	2131
ANKH_5-HK1_5	ANKH-HK1	Cas12a-SLCxEnzyme	369	788	1056	944	1318	1272	877	607	1020	305	541	523	1054	730	1154	495	851	1004	312	1462	705	73	182	167	755	1026	1707	1131	1360	1251
ANKH_5-HMGCR_5	ANKH-HMGCR	Cas12a-SLCxEnzyme	823	868	1022	775	1144	921	832	570	832	849	1032	914	731	349	1178	218	572	798	421	601	557	663	1048	509	367	397	805	1980	2129	2095
ANKH_5-HPRT1_5	ANKH-HPRT1	Cas12a-SLCxEnzyme	1552	1287	1311	1566	1815	1823	1688	1953	1252	395	588	576	2083	1454	1781	824	778	1820	1053	1226	940	107	146	98	1603	1706	1985	1245	1415	1425
ANKH_5-IDH1_5	ANKH-IDH1	Cas12a-SLCxEnzyme	1072	1170	1985	2056	2259	1984	2078	1972	1223	528	521	603	2215	1625	1936	1299	813	2525	1052	1854	1380	65	161	88	5556	1556	4379	1242	1739	1538
ANKH_5-IDH2_5	ANKH-IDH2	Cas12a-SLCxEnzyme	2335	2341	2350	1700	1667	1186	1828	2368	1634	2662	2834	2690	1602	1331	1441	357	180	386	684	1371	925	1414	1712	1044	578	569	597	1671	1849	1786
ANKH_5-LDHA_5	ANKH-LDHA	Cas12a-SLCxEnzyme	1996	1344	1842	2399	2148	1686	2513	1772	1270	1437	1428	1296	2669	1485	1277	1073	727	1106	1760	1367	944	336	471	429	1626	1354	803	1531	1764	1790
ANKH_5-MDH2_5	ANKH-MDH2	Cas12a-SLCxEnzyme	934	1463	1736	1622	2385	2128	829	419	973	1742	2111	2849	2087	1382	1628	952	1001	813	294	352	511	1188	1714	1593	1029	924	1343	1558	1861	1767
ANKH_5-MTHFD1_5	ANKH-MTHFD1	Cas12a-SLCxEnzyme	1474	661	1182	231	231	213	491	31	145	2093	1862	1591	299	149	239	196	30	38	109	150	123	1901	2188	898	170	7	30	1255	1576	1617
ANKH_5-ODC1_5	ANKH-ODC1	Cas12a-SLCxEnzyme	1493	820	1228	1083	1112	1023	1344	729	1191	1309	1226	1441	1412	712	1021	521	571	508	1052	534	688	673	717	712	1333	1022	1218	1327	1470	1506
ANKH_5-OGDH_5	ANKH-OGDH	Cas12a-SLCxEnzyme	1438	624	819	64	18	2	19	4	65	279	152	118	40	17	2	22	4	4	2	6	31	311	163	12	5	16	4	1287	1601	1537
ANKH_5-OR10H3_1	ANKH-CTRL	Cas12a-SLCxEnzyme	1435	915	1280	1311	1321	1182	1595	1436	1719	1396	1435	1712	1725	982	1443	652	420	891	1060	1066	1199	1391	1013	864	1247	503	1712	1077	1418	1433
ANKH_5-OR10V1_1	ANKH-CTRL	Cas12a-SLCxEnzyme	1869	1973	2163	3333	2934	2412	2731	2189	2670	2533	2868	3474	2086	2086	2384	3418	1690	2345	1966	2031	2478	2382	2017	2065	2718	3589	2448	2054	2247	2285
ANKH_5-OR1B1_1	ANKH-CTRL	Cas12a-SLCxEnzyme	2006	1459	1933	2438	3343	2290	2794	3393	2200	2265	3282	2638	2447	2424	1944	1047	1706	1479	1903	1994	2251	1453	1905	1447	1815	2083	2253	1843	2332	2382
ANKH_5-PC_5	ANKH-PC	Cas12a-SLCxEnzyme	2154	1588	2762	1729	1838	1854	2901	1817	2507	1836	2316	3433	2387	1459	2106	815	1351	1910	1803	3151	2187	1165	2020	1737	1891	2084	4141	1993	2145	2136
ANKH_5-PCK2_5	ANKH-PCK2	Cas12a-SLCxEnzyme	1503	1381	2088	1828	1974	2600	1974	2046	2348	1855	2338	2410	2034	1752	1876	819	1141	2496	1756	3189	2521	918	1500	1032	1325	1111	3312	1305	1371	1416
ANKH_5-PDHA1_5	ANKH-PDHA1	Cas12a-SLCxEnzyme	2340	2371	2618	3870	5543	4328	464	535	800	3743	4350	3803	3703	3270	3716	2865	3709	5293	237	735	357	2703	4167	2053	3579	5177	6517	1997	2421	2115
ANKH_5-PDHB_5	ANKH-PDHB	Cas12a-SLCxEnzyme	1649	1330	1246	2191	3025	1614	94	181	121	1803	2081	1994	1946	1601	1592	1427	2156	964	18	11	134	1205	1249	805	2040	2725	1743	1362	1630	1486
ANKH_5-PDHX_5	ANKH-PDHX	Cas12a-SLCxEnzyme	2608	1348	1948	2486	2556	2169	2299	1804	2116	2064	2398	2904	1739	1843	1918	952	1270	1422	1011	1323	1555	1394	1391	1331	1713	2303	1133	1195	1452	1580
ANKH_5-PDK2_5	ANKH-PDK2	Cas12a-SLCxEnzyme	1837	2124	2305	2253	2848	2411	2884	2435	1849	2797	3333	3377	2102	1565	1766	1195	1813	1719	1200	1723	1847	1742	2514	1753	1630	1213	1538	2142	2284	2302
ANKH_5-PHGDH_5	ANKH-PHGDH	Cas12a-SLCxEnzyme	1024	1155	2307	1696	1611	1743	1634	1621	1760	2053	2067	2328	1374	1075	1619	523	931	822	1231	1868	1277	1554	1764	1297	626	1043	1204	1860	2094	2089
ANKH_5-PKM_5	ANKH-PKM	Cas12a-SLCxEnzyme	1791	1833	2878	1128	968	1000	1357	1322	1060	1023	1280	1211	1207	553	892	351	373	325	511	677	622	629	661	552	452	278	637	1566	1922	1781
ANKH_5-PPAT_5	ANKH-PPAT	Cas12a-SLCxEnzyme	1043	994	1136	434	575	447	778	745	420	2206	2052	2180	406	303	357	233	206	112	407	240	417	2194	2916	2091	347	45	60	1535	1785	1874
ANKH_5-PRPS1_5	ANKH-PRPS1	Cas12a-SLCxEnzyme	1382	891	1398	1907	1705	1282	1512	1376	1092	1900	1883	2253	2066	991	1130	2161	1668	834	866	931	557	1322	2223	2009	2295	1555	1152	1449	1640	1818
ANKH_5-RRM1_5	ANKH-RRM1	Cas12a-SLCxEnzyme	89	199	221	39	3	10	44	0	0	13	20	24	29	13	0	79	17	4	20	18	2	1	7	7	320	1	6	1331	1729	1588
ANKH_5-SDHA_5	ANKH-SDHA	Cas12a-SLCxEnzyme	937	1033	1111	257	305	138	10	252	34	524	456	411	278	170	300	45	24	50	19	102	38	353	267	116	7	34	53	892	975	1071
ANKH_5-SDHB_5	ANKH-SDHB	Cas12a-SLCxEnzyme	988	880	1299	193	273	268	188	17	22	404	352	559	259	255	255	76	104	6	14	54	2	185	150	74	7	66	27	1053	1358	1485
ANKH_5-SDHC_5	ANKH-SDHC	Cas12a-SLCxEnzyme	1705	1203	1323	337	234	218	101	79	2	422	349	395	227	120	161	52	151	23	13	151	6	138	138	123	31	52	27	1798	2123	1804
ANKH_5-SDHD_5	ANKH-SDHD	Cas12a-SLCxEnzyme	1508	1818	2402	1952	3265	2533	2955	2826	1915	2125	3016	3324	1962	1691	2398	1015	1742	2249	1166	1702	1750	1235	2336	1576	1777	1236	2304	1461	1743	1614
ANKH_5-SHMT1_5	ANKH-SHMT1	Cas12a-SLCxEnzyme	1371	1710	2544	3194	2598	2494	3866	1596	2512	2695	3425	3528	2967	1683	1614	1674	1812	1391	2995	1833	1462	2496	2926	2363	2054	1753	1648	1638	2062	1993
ANKH_5-SLC25A1_5	ANKH-SLC25A1	Cas12a-SLCxEnzyme	1804	1903	1854	2783	3365	2677	1391	584	1109	1495	1399	1483	3264	2291	2586	2243	3069	2268	351	347	423	499	363	388	3140	3262	3314	1726	1957	1860
ANKH_5-SUCLA2_5	ANKH-SUCLA2	Cas12a-SLCxEnzyme	1234	1320	1608	1243	1238	746	1013	723	527	1970	1797	1748	1873	775	790	533	324	364	252	335	181	1207	1557	1038	1423	391	422	1729	1878	1934
ANKH_5-SUCLG1_5	ANKH-SUCLG1	Cas12a-SLCxEnzyme	1385	1027	1114	768	554	714	626	420	722	889	987	801	848	525	594	211	160	312	251	350	227	326	1095	524	398	249	268	1490	1858	1631
ANKH_5-SUCLG2_5	ANKH-SUCLG2	Cas12a-SLCxEnzyme	3012	2007	2607	2538	3595	2526	3163	1922	2046	3448	3626	3336	2365	1944	2237	1047	2218	1351	1504	2727	1756	2069	2967	2360	1317	1593	2083	2720	2553	2582
ANKH_5-UAP1_5	ANKH-UAP1	Cas12a-SLCxEnzyme	1199	981	1146	1138	1299	1252	1145	680	875	1410	1517	1911	1137	709	1032	220	469	988	472	310	332	1201	1223	1077	461	210	1174	1257	1820	1407
ANKH_5-UGP2_5	ANKH-UGP2	Cas12a-SLCxEnzyme	1346	1094	1459	1128	721	1014	932	228	616	962	1175	1417	954	634	660	1070	222	687	584	234	591	460	1082	777	490	371	688	1455	1536	1469
ANKH_5-UMPS_5	ANKH-UMPS	Cas12a-SLCxEnzyme	1011	954	1688	294	612	596	649	880	1107	329	371	514	238	343	530	168	74	101	318	344	662	44	63	74	79	74	244	1275	1452	1383
ANKH_5-UPP1_5	ANKH-UPP1	Cas12a-SLCxEnzyme	2013	1432	1589	1961	2804	2316	1745	1950	2049	2331	2363	2480	1665	1500	2263	1462	998	1968	1084	1407	1513	1602	1381	1885	1350	1010	3726	1386	1830	1793
ANKH_6-ACO2_6	ANKH-ACO2	Cas12a-SLCxEnzyme	2110	2021	1806	726	555	535	581	340	44	2589	2541	2203	677	425	909	414	75	202	84	55	89	1816	2193	1107	786	432	472	1667	2219	1958
ANKH_6-AMD1_6	ANKH-AMD1	Cas12a-SLCxEnzyme	2419	1944	1886	760	939	664	782	517	607	1856	1294	1553	838	526	479	1078	196	280	371	351	173	875	774	505	340	430	303	1771	2023	1754
ANKH_6-ASL_6	ANKH-ASL	Cas12a-SLCxEnzyme	3295	2517	2534	3723	4071	3040	4223	3040	3233	3756	3498	4564	4354	3038	3514	3440	1867	2336	2103	2486	1774	2033	2909	2334	4098	2367	3699	1490	1277	1432
ANKH_6-BCAT2_6	ANKH-BCAT2	Cas12a-SLCxEnzyme	1696	2511	2417	2651	3123	2664	2923	1660	2293	1703	2226	2401	2148	2019	2424	1742	1661	2372	1358	2756	2046	562	1097	866	1448	2007	2971	1596	1781	1795
ANKH_6-CMAS_6	ANKH-CMAS	Cas12a-SLCxEnzyme	6518	5248	7223	9161	11244	8612	9184	8389	8109	7992	9361	9866	9325	7031	8510	3384	4920	5403	1864	3425	2730	2941	4744	3646	6703	4510	7125	1480	1791	1744
ANKH_6-COASY_6	ANKH-COASY	Cas12a-SLCxEnzyme	1784	1290	2587	473	268	213	606	274	414	202	332	363	391	371	275	133	83	74	49	110	116	109	235	116	235	305	86	1506	1974	1655
ANKH_6-CPS1_6	ANKH-CPS1	Cas12a-SLCxEnzyme	3672	2706	4222	6023	6631	6186	6172	4049	4823	4767	5131	6177	6183	4030	4238	5274	4620	9064	4861	5553	5021	3835	4449	3774	8644	3700	5554	2330	2825	2643
ANKH_6-CPT1A_6	ANKH-CPT1A	Cas12a-SLCxEnzyme	3701	3041	3722	4878	4955	3860	5994	3857	3678	6311	5718	7575	5594	3495	4325	2956	2701	3923	2323	3932	4074	5733	6350	6034	3985	3910	4906	1787	1942	1899
ANKH_6-CS_6	ANKH-CS	Cas12a-SLCxEnzyme	2149	1947	2404	2377	3780	2521	1239	1212	696	2625	3503	3553	3673	2070	2389	1500	1574	1869	416	441	439	1960	2429	1909	2909	1747	3794	1068	1206	1010
ANKH_6-DHFR_6	ANKH-DHFR	Cas12a-SLCxEnzyme	2113	2311	2383	690	966	624	1214	502	1065	2402	2312	2020	670	478	539	127	81	109	325	428	409	1028	944	429	139	32	26	1725	1817	2066
ANKH_6-DHODH_6	ANKH-DHODH	Cas12a-SLCxEnzyme	1351	1950	2179	990	1258	782	1916	1421	1620	706	563	712	1018	792	592	244	487	315	871	685	1119	101	34	81	346	330	187	1865	2181	2025
ANKH_6-FASN_6	ANKH-FASN	Cas12a-SLCxEnzyme	1415	1420	2083	2058	2492	2390	2714	2087	2004	2403	2065	2249	2179	1900	1716	1321	723	1407	1631	1531	1348	1247	929	1160	1566	1606	2035	1340	1460	1455
ANKH_6-FH_6	ANKH-FH	Cas12a-SLCxEnzyme	2012	1584	1933	132	163	248	6	45	8	754	726	370	143	70	92	35	21	3	9	5	2	191	58	81	9	3	5	1402	1710	1495
ANKH_6-G6PD_6	ANKH-G6PD	Cas12a-SLCxEnzyme	4529	3951	4394	4248	4920	4147	3742	2988	4322	373	301	314	3682	3918	4619	3413	1768	2271	627	628	1095	65	48	76	2086	4302	5000	1803	1920	1707
ANKH_6-GLS_6	ANKH-GLS	Cas12a-SLCxEnzyme	759	1103	1353	551	856	860	1376	1962	1307	899	985	871	985	509	825	237	467	819	730	1161	783	1177	508	517	518	540	1104	1278	1663	1769
ANKH_6-GLUD1_6	ANKH-GLUD1	Cas12a-SLCxEnzyme	1851	1992	2399	2635	2830	3131	1291	1672	1462	2881	2363	3035	2785	2164	2517	1458	808	2194	320	505	458	1598	1562	1669	1858	1997	2739	1629	1894	1766
ANKH_6-GOT1_6	ANKH-GOT1	Cas12a-SLCxEnzyme	2926	2949	3117	6975	6412	5418	3680	3417	2435	462	425	371	5196	4054	3549	5824	5540	5494	1284	1521	1108	30	57	35	4473	3271	4905	1304	1433	1522
ANKH_6-GOT2_6	ANKH-GOT2	Cas12a-SLCxEnzyme	3976	3674	3856	5990	6523	5301	5229	5511	4523	5466	6198	6927	5214	4467	5226	4343	2238	4944	2685	4589	3474	3212	5726	4981	5147	4685	6116	1475	1840	1759
ANKH_6-GPD2_6	ANKH-GPD2	Cas12a-SLCxEnzyme	3114	3465	3803	5023	6487	4386	5011	5188	3750	8884	10417	10576	4784	4848	4634	5850	3628	3437	4424	4809	3700	13312	24484	13658	5649	4836	6999	1896	2156	2278
ANKH_6-GSR_6	ANKH-GSR	Cas12a-SLCxEnzyme	2660	2396	2760	4023	4839	2848	3123	3233	2611	2261	2168	2566	3227	2500	2881	2506	4051	2221	1879	1570	1133	931	806	988	4035	3045	4996	1823	1971	1844
ANKH_6-HK1_6	ANKH-HK1	Cas12a-SLCxEnzyme	2623	2571	3706	4052	4439	4263	4324	3601	3303	1453	1704	1179	3139	2841	3737	1762	1799	2449	2525	2996	2778	349	313	349	2245	2275	2664	1338	1498	1401
ANKH_6-HMGCR_6	ANKH-HMGCR	Cas12a-SLCxEnzyme	903	978	1063	1475	2526	1935	1331	889	1381	1138	1504	1985	1601	1181	1187	1730	2208	1265	739	1592	983	685	1334	1085	1540	2005	1078	1779	1986	1946
ANKH_6-HPRT1_6	ANKH-HPRT1	Cas12a-SLCxEnzyme	1760	1547	1862	3249	3210	1943	2827	2221	1994	978	876	848	3520	2244	2517	2511	2782	1402	1858	2167	2062	130	281	230	2707	2322	2421	1564	1886	1777
ANKH_6-IDH1_6	ANKH-IDH1	Cas12a-SLCxEnzyme	2092	1985	1791	2559	2894	2356	1813	1780	2293	669	692	546	2658	2236	2462	1913	1569	1783	1116	1411	1767	97	164	83	3305	1941	3215	1557	1727	1593
ANKH_6-IDH2_6	ANKH-IDH2	Cas12a-SLCxEnzyme	3236	2901	3845	5025	6198	4898	5843	4563	5004	4893	4941	5947	5438	3578	4939	6105	4379	4125	2871	3756	2900	3285	4023	3378	8908	2924	6102	1963	2675	2386
ANKH_6-LDHA_6	ANKH-LDHA	Cas12a-SLCxEnzyme	2539	2814	3058	3766	5072	3331	3365	4777	3218	2903	3752	2781	3923	2964	3264	3345	4652	3510	2217	3227	3183	1262	1580	948	4707	2687	4202	2166	2280	2390
ANKH_6-MDH2_6	ANKH-MDH2	Cas12a-SLCxEnzyme	2458	2568	3389	3814	3942	3350	534	275	345	3129	3499	4057	3719	2094	2890	1978	1235	1493	191	93	143	1780	2897	2475	2629	1070	2289	1481	1545	1483
ANKH_6-MTHFD1_6	ANKH-MTHFD1	Cas12a-SLCxEnzyme	2852	3279	4055	850	690	774	1930	833	1233	6000	5129	4637	1018	421	591	266	85	199	426	366	435	5140	5085	2962	547	125	94	1624	1761	1762
ANKH_6-ODC1_6	ANKH-ODC1	Cas12a-SLCxEnzyme	1783	2004	2526	3072	3255	2762	4034	2675	2599	2597	3527	3209	2516	2471	2737	2005	1209	2382	1974	2075	2002	1856	2545	2058	2788	2119	2852	1667	1477	1631
ANKH_6-OGDH_6	ANKH-OGDH	Cas12a-SLCxEnzyme	1648	1974	2171	79	258	243	90	13	143	1060	544	509	94	135	134	26	28	175	46	36	56	398	371	117	45	529	179	1927	2163	1917
ANKH_6-OR10H3_1	ANKH-CTRL	Cas12a-SLCxEnzyme	1832	1407	2773	2854	2533	2832	3517	2463	2639	2049	3203	3145	2597	2341	3291	1335	1168	2696	2123	1868	2439	1805	2333	2638	2412	2328	2983	1269	1775	1341
ANKH_6-OR10V1_1	ANKH-CTRL	Cas12a-SLCxEnzyme	3621	2475	4205	6325	6468	4490	6707	4143	4608	5251	5978	6163	4167	4546	4243	4237	4187	3518	5405	4215	3403	3668	5144	3951	4300	5150	5553	1583	1793	1675
ANKH_6-OR1B1_1	ANKH-CTRL	Cas12a-SLCxEnzyme	2991	1919	3367	4661	4613	4072	4151	2928	3627	3795	4155	4708	4239	3175	3233	2648	3321	3730	2517	2744	2830	2480	2952	2718	4461	3093	3233	1917	2403	2345
ANKH_6-PC_6	ANKH-PC	Cas12a-SLCxEnzyme	2485	2561	2047	1996	2406	1837	2031	2508	1566	2058	2331	2594	1580	2610	2898	1642	2214	1928	1496	2142	1324	883	1952	1314	1480	2755	2194	1443	1504	1690
ANKH_6-PCK2_6	ANKH-PCK2	Cas12a-SLCxEnzyme	1951	1444	2222	3179	3158	3171	2953	2704	2321	1771	2522	2358	2941	2381	1933	1909	1930	3441	4661	5089	3524	829	1213	1143	1957	2643	2631	1517	1772	1648
ANKH_6-PDHA1_6	ANKH-PDHA1	Cas12a-SLCxEnzyme	3826	3687	4591	6157	7124	5881	942	652	626	5457	6117	5963	6409	5252	3855	3556	3687	3757	154	321	387	2569	3676	3062	5293	7673	4325	1515	1937	1826
ANKH_6-PDHB_6	ANKH-PDHB	Cas12a-SLCxEnzyme	2811	2533	3553	4494	5114	3874	329	289	202	3172	3861	4417	4673	2844	3650	3584	2785	2733	61	64	124	2021	2579	2144	4462	3061	4653	2098	2598	2444
ANKH_6-PDHX_6	ANKH-PDHX	Cas12a-SLCxEnzyme	4824	2885	4441	5559	7409	5513	4981	5475	4282	4874	6145	6240	4427	4046	4587	3224	7045	6221	2389	2940	3925	3360	4848	3531	4242	5168	7619	1834	1818	1841
ANKH_6-PDK2_6	ANKH-PDK2	Cas12a-SLCxEnzyme	3229	2832	2856	2165	3130	2229	2532	2608	2815	3019	3726	4221	2464	1545	2081	1328	2865	2266	1477	2315	2801	1932	3228	2791	2782	1333	5093	2577	2888	2616
ANKH_6-PHGDH_6	ANKH-PHGDH	Cas12a-SLCxEnzyme	3689	2698	3344	3864	5165	3804	5049	4333	4447	4897	6607	5415	4248	4064	3031	2703	3340	3865	3005	3828	3752	4051	6503	4167	3946	4225	2849	2035	2416	2506
ANKH_6-PKM_6	ANKH-PKM	Cas12a-SLCxEnzyme	1648	1710	2711	809	516	402	777	603	743	872	832	856	544	519	360	831	650	515	729	363	460	786	813	452	773	463	844	2151	2281	2304
ANKH_6-PPAT_6	ANKH-PPAT	Cas12a-SLCxEnzyme	2719	2297	2752	663	1146	757	1741	1117	1444	3649	3936	3611	1158	972	405	163	154	193	555	668	514	3756	4041	3082	357	321	160	1739	1849	1941
ANKH_6-PRPS1_6	ANKH-PRPS1	Cas12a-SLCxEnzyme	2014	2993	3081	4989	5078	3778	5959	3747	3991	5290	6688	7187	4955	3238	4116	2444	3229	4989	3169	2954	3820	5677	8021	6030	3124	5980	5125	2037	2277	2267
ANKH_6-RRM1_6	ANKH-RRM1	Cas12a-SLCxEnzyme	1696	1440	1446	91	269	286	183	444	84	208	187	211	326	238	211	43	77	62	37	207	82	78	194	101	17	149	63	1576	1728	1926
ANKH_6-SDHA_6	ANKH-SDHA	Cas12a-SLCxEnzyme	2319	1827	2588	416	802	395	453	118	583	952	1065	947	327	424	425	154	57	165	205	93	78	272	226	463	135	185	84	1471	1495	1484
ANKH_6-SDHB_6	ANKH-SDHB	Cas12a-SLCxEnzyme	2563	2429	3126	829	642	448	134	165	403	1645	1102	779	984	428	449	587	71	65	32	120	46	748	454	397	506	154	109	1482	1770	1620
ANKH_6-SDHC_6	ANKH-SDHC	Cas12a-SLCxEnzyme	1363	1365	1696	688	650	971	661	919	722	1138	959	1432	706	676	752	244	245	576	161	1442	353	682	436	465	411	438	387	1239	1331	1557
ANKH_6-SDHD_6	ANKH-SDHD	Cas12a-SLCxEnzyme	1392	1249	2731	745	540	451	485	191	317	606	577	885	320	256	269	380	300	149	232	148	151	240	155	284	284	177	115	1905	1970	1846
ANKH_6-SHMT1_6	ANKH-SHMT1	Cas12a-SLCxEnzyme	1862	1995	3126	3281	2886	3202	3526	3282	2645	3436	4416	4294	3567	2441	2834	1611	1482	3400	2477	2351	3438	2928	5344	3076	2112	1948	2954	1524	1782	1737
ANKH_6-SLC25A1_6	ANKH-SLC25A1	Cas12a-SLCxEnzyme	2756	2598	3262	5122	5685	4547	2188	1250	1374	2177	2562	2550	4534	3535	4304	3039	5099	3987	463	657	366	873	990	840	5011	4012	7135	1539	1710	1698
ANKH_6-SUCLA2_6	ANKH-SUCLA2	Cas12a-SLCxEnzyme	2482	1930	2526	2183	1991	2152	2069	1961	2096	3272	2903	3511	2117	1381	2019	946	859	1543	526	1053	899	2451	2713	2114	1675	1207	1358	1777	2204	2128
ANKH_6-SUCLG1_6	ANKH-SUCLG1	Cas12a-SLCxEnzyme	2832	2435	3365	3336	3625	2662	3943	3084	2889	3409	4361	4933	2859	2039	2288	1597	1290	1771	2656	3187	2431	2398	3960	2791	1753	1533	1544	2396	2745	2444
ANKH_6-SUCLG2_6	ANKH-SUCLG2	Cas12a-SLCxEnzyme	2362	2141	2709	3291	3667	2675	3916	3276	3583	3768	3186	4784	3427	1850	2493	1835	1961	1556	2099	2980	1840	2089	2390	3014	2760	1387	1836	1676	1815	1836
ANKH_6-UAP1_6	ANKH-UAP1	Cas12a-SLCxEnzyme	1740	1536	1783	1948	2219	2256	2227	1567	1821	2527	2357	2488	2098	1212	1307	863	481	1675	416	451	593	2445	1705	1121	1818	700	1176	1556	1722	1804
ANKH_6-UGP2_6	ANKH-UGP2	Cas12a-SLCxEnzyme	2455	2175	1882	2522	2854	1986	1621	1623	814	1984	2087	1851	1857	2183	2442	1355	1612	1476	646	737	391	928	1393	1022	1690	1421	2727	1412	1549	1683
ANKH_6-UMPS_6	ANKH-UMPS	Cas12a-SLCxEnzyme	2278	2156	3167	1020	1137	1484	1222	1443	1473	595	675	590	787	504	659	172	264	254	575	911	1045	101	291	71	136	75	270	1926	2370	2305
ANKH_6-UPP1_6	ANKH-UPP1	Cas12a-SLCxEnzyme	4975	4479	6703	8250	9336	5653	9913	7465	7648	7697	9444	8454	8900	6859	6038	6434	5704	4647	5850	6394	4277	5034	8372	4907	8660	8866	8785	1667	1829	1873
CLN3_1-ABCD3_1	CLN3-ABCD3	Cas12a-SLCxEnzyme	423	520	524	701	864	959	793	403	528	537	736	771	577	620	862	1426	613	1112	621	557	782	364	465	625	630	934	1375	1100	1282	1196
CLN3_1-ACP2_1	CLN3-ACP2	Cas12a-SLCxEnzyme	1300	668	1528	1145	1703	973	1162	1218	1088	1268	1134	1039	1054	1258	778	857	4381	1049	1233	1280	1598	1149	567	568	710	4136	829	1351	1334	1317
CLN3_1-AMD1_1	CLN3-AMD1	Cas12a-SLCxEnzyme	624	833	844	148	356	502	350	255	498	575	407	671	232	248	278	61	98	283	82	108	171	299	291	291	101	70	239	1127	1409	1162
CLN3_1-ASL_1	CLN3-ASL	Cas12a-SLCxEnzyme	752	716	600	1202	1146	961	1185	1066	1018	917	1015	830	831	686	848	1605	540	804	1042	1000	549	627	1091	793	766	737	771	796	1088	911
CLN3_1-BCAT2_1	CLN3-BCAT2	Cas12a-SLCxEnzyme	1748	1204	1453	1760	2071	1473	2037	2069	1521	1403	1071	1276	1757	1036	1993	2115	1034	1240	1316	1752	1632	391	635	387	2258	1084	2229	1135	1290	1148
CLN3_1-BPNT1_1	CLN3-BPNT1	Cas12a-SLCxEnzyme	544	270	368	381	562	351	239	463	123	254	382	467	290	201	271	78	154	217	204	412	268	153	204	248	524	78	885	785	934	810
CLN3_1-CMAS_1	CLN3-CMAS	Cas12a-SLCxEnzyme	762	672	1059	1263	1202	769	1987	1010	1040	903	920	838	1450	883	899	1130	508	604	411	410	1151	717	928	583	894	1145	1254	1105	1452	1272
CLN3_1-COASY_1	CLN3-COASY	Cas12a-SLCxEnzyme	759	900	1147	4	17	21	3	8	1	2	3	2	5	16	1	33	4	2	9	1	4	3	2	3	8	1	3	965	908	1100
CLN3_1-CPS1_1	CLN3-CPS1	Cas12a-SLCxEnzyme	674	493	821	959	656	1097	1076	912	1031	954	1056	1400	1039	566	1070	732	274	1147	670	1241	936	1382	935	1055	614	568	754	1065	1252	1170
CLN3_1-CPT1A_1	CLN3-CPT1A	Cas12a-SLCxEnzyme	484	481	692	772	1129	816	877	889	842	907	930	994	1231	751	756	957	578	982	938	512	629	1086	1295	943	1024	860	754	897	997	1031
CLN3_1-DHFR_1	CLN3-DHFR	Cas12a-SLCxEnzyme	535	464	1249	54	42	24	67	132	264	370	544	482	73	30	83	34	4	7	10	58	144	143	188	116	5	3	4	1066	1249	1228
CLN3_1-DHODH_1	CLN3-DHODH	Cas12a-SLCxEnzyme	864	935	1281	420	399	188	704	247	608	238	302	154	456	174	226	234	282	43	542	439	289	12	40	28	41	47	20	847	1187	1170
CLN3_1-FASN_1	CLN3-FASN	Cas12a-SLCxEnzyme	885	732	901	1018	1060	643	1542	1068	723	953	931	981	1026	707	611	452	454	239	695	989	324	297	384	312	626	676	216	670	929	900
CLN3_1-G6PD_1	CLN3-G6PD	Cas12a-SLCxEnzyme	528	501	409	731	385	598	886	543	646	73	62	43	638	531	507	371	98	290	317	159	146	5	6	6	404	474	970	952	1010	1108
CLN3_1-GLS_1	CLN3-GLS	Cas12a-SLCxEnzyme	600	906	825	230	341	262	654	324	488	309	321	369	422	248	241	78	91	191	442	256	254	421	293	307	183	174	387	1052	1137	1242
CLN3_1-GLUD1_1	CLN3-GLUD1	Cas12a-SLCxEnzyme	495	1239	882	1476	1168	1457	1163	936	1095	1235	1132	1211	1404	425	850	1150	695	1227	740	632	690	804	848	893	2427	463	687	955	1082	1012
CLN3_1-GOT1_1	CLN3-GOT1	Cas12a-SLCxEnzyme	484	894	665	1137	1309	1067	505	808	711	43	94	69	771	990	954	639	490	1498	332	943	471	16	10	12	663	606	3500	1031	1189	1198
CLN3_1-GOT2_1	CLN3-GOT2	Cas12a-SLCxEnzyme	748	508	513	506	290	320	354	150	342	499	570	393	547	297	387	322	134	290	166	174	127	457	527	250	525	247	311	904	1123	1083
CLN3_1-GPD2_1	CLN3-GPD2	Cas12a-SLCxEnzyme	916	500	873	1220	1568	1303	1215	1691	1062	3217	2422	2122	1731	829	753	982	1154	1069	1131	1227	792	5173	5975	3171	3099	750	907	870	1067	985
CLN3_1-GSR_1	CLN3-GSR	Cas12a-SLCxEnzyme	612	730	999	1266	1480	863	985	527	482	698	633	530	1032	737	769	804	1067	400	556	620	583	467	332	298	975	815	885	913	979	968
CLN3_1-HK1_1	CLN3-HK1	Cas12a-SLCxEnzyme	1562	764	1443	1373	1545	2856	1754	1071	2069	483	618	597	1757	1451	1559	715	855	6637	1369	1194	1840	146	120	162	1307	2795	2880	1646	1582	1605
CLN3_1-HMGCR_1	CLN3-HMGCR	Cas12a-SLCxEnzyme	300	271	139	17	0	0	0	1	3	10	2	1	6	8	0	6	4	3	2	5	1	1	1	1	5	2	11	1052	1183	997
CLN3_1-HPRT1_1	CLN3-HPRT1	Cas12a-SLCxEnzyme	760	436	498	888	741	809	1305	1125	847	189	111	242	791	592	523	724	159	730	920	1050	1104	15	58	109	525	670	890	614	856	763
CLN3_1-IDH1_1	CLN3-IDH1	Cas12a-SLCxEnzyme	813	867	1007	642	779	599	794	792	530	236	239	175	744	596	711	355	480	588	893	958	641	23	35	28	391	738	445	920	1010	1044
CLN3_1-IDH2_1	CLN3-IDH2	Cas12a-SLCxEnzyme	941	639	525	205	376	213	501	764	239	788	571	577	399	340	243	79	105	36	152	220	230	382	209	384	185	235	61	828	904	1035
CLN3_1-LDHA_1	CLN3-LDHA	Cas12a-SLCxEnzyme	939	928	1268	1322	1193	975	2168	1390	856	559	915	811	1533	850	857	585	650	546	1495	1633	1286	237	457	256	1975	766	649	1188	1581	1392
CLN3_1-MTHFD1_1	CLN3-MTHFD1	Cas12a-SLCxEnzyme	1036	798	1343	229	193	123	408	235	221	1608	1175	1607	256	198	163	128	81	8	207	300	108	1535	1092	1229	187	85	39	1199	1502	1356
CLN3_1-NUDT19_1	CLN3-NUDT19	Cas12a-SLCxEnzyme	488	1122	861	1264	1331	711	902	1582	1085	966	1282	1289	934	971	952	758	692	777	757	1620	1512	531	1130	837	674	768	1110	828	1008	889
CLN3_1-NUDT7_1	CLN3-NUDT7	Cas12a-SLCxEnzyme	1528	809	924	1778	2146	1277	1751	2091	897	1779	1948	1458	1657	1347	1259	1213	1199	851	1581	2786	961	1574	2526	959	1378	1210	1000	811	1049	921
CLN3_1-NUDT8_1	CLN3-NUDT8	Cas12a-SLCxEnzyme	1855	1302	1896	1926	1966	1615	1875	1608	2025	1545	1817	2003	1982	1220	1472	1000	714	1170	1096	1713	1461	795	1409	1674	3215	1420	1676	1363	1489	1317
CLN3_1-ODC1_1	CLN3-ODC1	Cas12a-SLCxEnzyme	388	858	702	1294	1069	657	1184	606	638	784	1100	1206	872	810	630	2220	291	236	1860	897	818	520	968	1562	1198	773	1462	911	992	936
CLN3_1-OGDH_1	CLN3-OGDH	Cas12a-SLCxEnzyme	694	555	862	217	157	363	210	179	381	500	264	258	336	182	376	108	93	219	75	129	115	363	149	172	288	75	321	1078	1192	972
CLN3_1-OR10H3_1	CLN3-CTRL	Cas12a-SLCxEnzyme	513	614	460	787	940	628	499	479	636	556	857	681	865	720	585	554	686	442	431	1060	458	303	542	439	1200	809	538	926	914	853
CLN3_1-OR10V1_1	CLN3-CTRL	Cas12a-SLCxEnzyme	918	919	1105	1921	1507	1212	1478	768	835	1430	1089	1309	1766	707	1396	2738	988	1544	1480	887	1223	1261	891	790	2666	1086	1521	1120	1142	1224
CLN3_1-OR1B1_1	CLN3-CTRL	Cas12a-SLCxEnzyme	759	243	529	879	1038	763	1430	1608	765	564	995	618	784	812	845	826	942	826	901	1205	844	666	836	577	642	1589	1061	772	931	849
CLN3_1-PANK1_1	CLN3-PANK1	Cas12a-SLCxEnzyme	440	528	719	929	1171	600	792	608	818	694	539	616	1050	669	661	1817	495	317	858	662	856	408	800	381	2109	683	365	848	1001	884
CLN3_1-PANK2_1	CLN3-PANK2	Cas12a-SLCxEnzyme	1370	756	604	1220	655	775	1304	653	434	703	1005	947	913	578	762	438	283	791	362	959	759	359	820	556	719	523	780	980	1090	1099
CLN3_1-PCK2_1	CLN3-PCK2	Cas12a-SLCxEnzyme	1071	743	917	1275	1312	1541	2039	835	1170	1085	847	1067	1241	896	1065	729	850	1178	2928	2449	2714	544	515	479	1049	1028	1744	1000	1125	1223
CLN3_1-PDHA1_1	CLN3-PDHA1	Cas12a-SLCxEnzyme	969	562	1219	999	1410	1142	127	15	6	974	1226	1301	791	842	1217	361	983	966	6	8	10	981	1054	672	380	1225	1073	950	1010	997
CLN3_1-PDK2_1	CLN3-PDK2	Cas12a-SLCxEnzyme	1053	650	587	751	496	531	749	589	261	663	656	751	848	456	489	399	176	269	607	495	503	627	863	435	537	287	202	724	899	814
CLN3_1-PHGDH_1	CLN3-PHGDH	Cas12a-SLCxEnzyme	304	891	985	1227	1246	933	1984	1334	1078	1253	1079	1112	907	641	940	409	596	756	1041	1319	815	920	1334	869	814	912	1298	1121	1184	1197
CLN3_1-PKM_1	CLN3-PKM	Cas12a-SLCxEnzyme	534	784	930	190	14	16	339	107	32	52	34	5	125	64	6	73	4	17	117	58	75	1	20	16	4	8	4	1302	1207	1393
CLN3_1-PPAT_1	CLN3-PPAT	Cas12a-SLCxEnzyme	438	476	619	583	399	272	620	591	422	842	812	635	354	289	144	396	145	102	338	272	570	505	945	568	199	276	115	878	1206	980
CLN3_1-PPCDC_1	CLN3-PPCDC	Cas12a-SLCxEnzyme	1258	1377	1398	1562	1944	1376	2002	1551	1167	1464	1649	1688	1458	1151	1337	1125	1074	2083	1106	1366	1207	1176	965	578	1752	1044	3328	1274	1485	1490
CLN3_1-PPCS_1	CLN3-PPCS	Cas12a-SLCxEnzyme	791	677	1035	632	786	465	981	450	601	690	667	789	696	785	553	410	336	198	842	859	474	148	222	167	648	667	258	969	1036	991
CLN3_1-PRPS1_1	CLN3-PRPS1	Cas12a-SLCxEnzyme	704	1106	1261	1743	2043	985	1631	1613	1373	1603	1757	1498	1352	971	1011	1617	2680	873	911	1486	1188	1920	2579	1919	1381	1446	1079	801	919	962
CLN3_1-RRM1_1	CLN3-RRM1	Cas12a-SLCxEnzyme	261	111	178	180	1	332	51	2	177	21	45	0	32	11	1	416	3	801	40	11	234	22	4	5	88	6	5	1082	1214	1344
CLN3_1-SDHA_1	CLN3-SDHA	Cas12a-SLCxEnzyme	377	910	922	172	179	69	97	107	109	241	243	218	90	56	103	11	24	58	8	64	21	78	138	93	1	30	23	1069	1188	1070
CLN3_1-SHMT1_1	CLN3-SHMT1	Cas12a-SLCxEnzyme	887	961	1156	1227	1199	1155	1453	492	906	1160	1243	1547	1422	674	844	728	405	1194	1258	1149	1451	703	1138	1773	1050	635	1426	1035	1214	1118
CLN3_1-SLC35A1_1	CLN3-SLC35A1	Cas12a-SLCxEnzyme	1281	880	1116	1644	1712	1357	1580	1439	1766	1198	1155	1589	1253	1157	1317	1546	1096	1563	534	581	743	660	563	787	1194	1435	1674	1307	1476	1624
CLN3_1-SLC35B3_1	CLN3-SLC35B3	Cas12a-SLCxEnzyme	1289	775	804	1461	1260	1072	1235	1130	1223	837	1576	1230	1097	1355	1117	1684	584	847	783	1877	1241	703	859	881	1278	1613	841	912	1116	1049
CLN3_1-SPNS1_1	CLN3-SPNS1	Cas12a-SLCxEnzyme	516	862	951	810	850	858	675	412	507	967	863	1059	400	318	670	289	233	1979	386	404	549	415	811	703	160	166	2744	1089	1114	1189
CLN3_1-UAP1_1	CLN3-UAP1	Cas12a-SLCxEnzyme	736	529	808	475	326	285	273	76	260	463	341	634	204	242	302	170	42	154	112	167	178	346	442	246	95	84	80	959	958	954
CLN3_1-UGP2_1	CLN3-UGP2	Cas12a-SLCxEnzyme	875	1381	1296	799	565	937	289	386	403	721	792	1049	717	416	690	256	130	477	90	124	141	434	476	344	410	170	527	988	1123	1073
CLN3_1-UMPS_1	CLN3-UMPS	Cas12a-SLCxEnzyme	951	438	916	152	219	467	550	573	931	303	317	412	261	197	209	34	63	83	276	235	705	41	67	71	31	85	61	1112	1544	1407
CLN3_1-UPP1_1	CLN3-UPP1	Cas12a-SLCxEnzyme	624	528	697	1669	1686	718	1937	886	983	894	1517	1128	1256	920	793	938	1379	474	1272	1410	753	671	1114	1301	1674	682	788	969	984	1088
CLN3_2-ABCD3_2	CLN3-ABCD3	Cas12a-SLCxEnzyme	1026	814	1793	1848	2359	1597	2215	950	1160	1934	1727	1862	2488	1199	1431	1359	1711	1692	1314	1348	1479	1339	1082	1089	1881	867	1490	1346	1444	1505
CLN3_2-ACP2_2	CLN3-ACP2	Cas12a-SLCxEnzyme	1434	1007	1627	1945	1904	2114	1785	1233	1461	1660	1731	1731	1569	1302	1598	919	897	2202	878	1295	2085	1243	1828	1199	1045	1481	2042	1100	1288	1437
CLN3_2-AMD1_2	CLN3-AMD1	Cas12a-SLCxEnzyme	1095	1695	1602	870	582	704	802	412	746	1361	1356	1246	766	418	706	650	137	595	278	429	481	1110	1059	659	522	109	438	1231	1355	1579
CLN3_2-ASL_2	CLN3-ASL	Cas12a-SLCxEnzyme	2508	1649	3080	3085	4371	2875	2468	3358	2966	2785	3140	3145	2468	2205	2845	1345	4081	2614	2206	3907	3231	1670	2395	1695	2163	3324	2967	1790	2126	2136
CLN3_2-BCAT2_2	CLN3-BCAT2	Cas12a-SLCxEnzyme	1856	1112	1747	1866	1415	843	2083	1185	662	778	713	1027	2007	940	1199	1317	783	749	1041	1102	1061	202	341	365	1817	955	1154	1222	1565	1596
CLN3_2-BPNT1_2	CLN3-BPNT1	Cas12a-SLCxEnzyme	1694	1509	2517	1790	1931	1842	2015	1113	1368	2046	2182	2585	1777	1418	1205	669	665	1077	2810	1354	1086	873	1540	1061	1176	1062	779	1293	1437	1212
CLN3_2-CMAS_2	CLN3-CMAS	Cas12a-SLCxEnzyme	2202	3003	1242	2404	3233	3048	2317	2944	1980	2142	2542	2405	1913	1900	2664	1641	1613	3467	862	1245	1381	1474	2411	1278	3381	1392	9531	1730	1938	1752
CLN3_2-COASY_2	CLN3-COASY	Cas12a-SLCxEnzyme	1730	1467	1847	646	588	741	910	443	524	349	519	667	826	463	640	352	116	326	293	253	282	253	263	667	672	133	387	2076	2412	2166
CLN3_2-CPS1_2	CLN3-CPS1	Cas12a-SLCxEnzyme	1489	1206	1243	1926	1927	1744	1918	1194	2370	1659	1786	1964	2406	1434	1450	1440	658	2368	1490	1337	1271	871	1213	1555	4149	778	2730	1510	1779	1618
CLN3_2-CPT1A_2	CLN3-CPT1A	Cas12a-SLCxEnzyme	1684	1043	1250	1235	2058	1220	2554	1210	1168	2096	2121	1947	2010	1156	1139	582	1191	908	1186	1779	968	2215	2645	1898	1728	736	1168	1517	1620	1485
CLN3_2-DHFR_2	CLN3-DHFR	Cas12a-SLCxEnzyme	832	1107	1013	177	186	104	353	137	384	963	816	870	181	99	109	27	18	9	201	76	241	332	175	187	28	6	31	1566	1928	1676
CLN3_2-DHODH_2	CLN3-DHODH	Cas12a-SLCxEnzyme	1371	915	1563	1755	1228	1132	1743	756	774	542	817	568	1123	751	636	424	411	596	1064	1234	797	47	190	89	293	584	346	1428	1629	1737
CLN3_2-FASN_2	CLN3-FASN	Cas12a-SLCxEnzyme	2105	2327	3047	4172	3504	3037	5143	3418	3465	3135	3548	4175	4508	2353	2840	2026	1778	2653	2868	3479	3528	1633	2240	2109	3660	2845	4343	1672	1943	1742
CLN3_2-G6PD_2	CLN3-G6PD	Cas12a-SLCxEnzyme	1711	1622	2503	1854	1800	1546	2136	1877	1385	133	158	215	2528	1488	2267	1368	815	998	713	374	573	9	26	131	2591	1563	3753	1682	1940	1697
CLN3_2-GLS_2	CLN3-GLS	Cas12a-SLCxEnzyme	1491	1219	1255	761	623	675	859	801	646	963	842	933	659	464	637	691	139	247	386	596	569	595	479	376	639	114	358	1795	1914	1995
CLN3_2-GLUD1_2	CLN3-GLUD1	Cas12a-SLCxEnzyme	866	777	1695	1638	1648	975	976	1028	1072	1238	1383	1471	930	1377	1381	1285	918	902	122	436	179	1086	1543	755	1257	1186	1638	1433	1910	1922
CLN3_2-GOT1_2	CLN3-GOT1	Cas12a-SLCxEnzyme	2196	2510	3067	3984	5102	3673	2970	2016	1704	397	318	227	3599	3323	2864	2641	2089	2595	1100	1811	834	45	36	68	3670	2963	3469	2284	2660	2588
CLN3_2-GOT2_2	CLN3-GOT2	Cas12a-SLCxEnzyme	1584	1501	2131	1231	722	854	683	638	635	2122	1931	1689	1109	650	811	394	135	405	217	562	364	826	969	866	388	245	458	1368	1707	1567
CLN3_2-GPD2_2	CLN3-GPD2	Cas12a-SLCxEnzyme	1360	1394	1498	2926	3003	2510	2707	3076	2216	3834	4001	5908	2821	2303	2854	2649	1756	4764	2799	2286	2561	7383	7265	7850	3462	2614	6969	1712	1768	1669
CLN3_2-GSR_2	CLN3-GSR	Cas12a-SLCxEnzyme	1701	1579	2543	2615	2981	2621	3269	2123	1865	2254	2173	1937	2829	1674	1614	1113	1452	1509	2336	1617	1789	1406	1307	1193	2242	1313	1311	1740	2149	2065
CLN3_2-HK1_2	CLN3-HK1	Cas12a-SLCxEnzyme	1578	1371	1738	1662	3515	2036	2249	2325	2188	1092	1425	1254	2444	2600	2209	618	2024	2185	1833	2269	2611	470	557	418	1623	3008	2774	2028	2207	2252
CLN3_2-HMGCR_2	CLN3-HMGCR	Cas12a-SLCxEnzyme	923	672	1189	829	1471	692	1067	517	591	740	523	640	853	574	758	406	549	571	399	697	790	202	160	383	475	317	842	1464	1685	1708
CLN3_2-HPRT1_2	CLN3-HPRT1	Cas12a-SLCxEnzyme	1418	1029	1959	2466	3531	3007	3171	2542	2568	875	826	1024	2388	2413	2401	1365	2243	2439	3155	3681	2842	199	242	158	2331	4499	3940	1734	2074	1992
CLN3_2-IDH1_2	CLN3-IDH1	Cas12a-SLCxEnzyme	2332	1711	2782	3441	3427	4020	3379	2278	2605	702	905	985	3085	2315	2752	3646	972	2420	2083	2293	2138	77	193	127	3216	1736	1850	1825	2013	1860
CLN3_2-IDH2_2	CLN3-IDH2	Cas12a-SLCxEnzyme	1834	1675	1892	1226	1422	1503	2131	2009	2263	2192	2233	2443	1421	1196	1351	410	326	946	895	1264	1144	1219	1221	1112	1246	346	1046	1503	1979	2023
CLN3_2-LDHA_2	CLN3-LDHA	Cas12a-SLCxEnzyme	1183	818	1149	1833	1700	1553	2108	1255	1178	894	643	714	2107	1003	1095	1679	824	1182	1015	1131	1309	388	274	264	3581	799	1082	1154	1293	1175
CLN3_2-MTHFD1_2	CLN3-MTHFD1	Cas12a-SLCxEnzyme	1526	843	2209	313	525	233	620	479	388	2170	2210	1922	360	321	276	93	608	25	234	289	126	2345	1798	1421	97	44	40	1534	2075	1975
CLN3_2-NUDT19_2	CLN3-NUDT19	Cas12a-SLCxEnzyme	1288	2179	1747	2984	2859	2427	4202	2538	2565	2877	2946	3321	3043	1987	2911	2238	1272	1664	2713	2735	2478	1531	2081	1726	2661	1343	3521	1616	2046	1712
CLN3_2-NUDT7_2	CLN3-NUDT7	Cas12a-SLCxEnzyme	945	1250	2276	2072	2202	2689	2299	2268	2434	1847	2663	2892	1829	1425	2144	1612	1147	3175	1451	3018	3309	1032	2151	1986	1907	831	3522	1460	1843	1770
CLN3_2-NUDT8_2	CLN3-NUDT8	Cas12a-SLCxEnzyme	986	901	1413	1145	1281	1346	1267	1449	1012	1139	1672	1821	1019	884	936	403	389	1538	332	1281	966	676	1262	1023	635	751	1296	1194	1337	1275
CLN3_2-ODC1_2	CLN3-ODC1	Cas12a-SLCxEnzyme	1575	1424	1751	2147	1598	1392	2256	1403	1429	1779	2642	1945	1859	1131	893	2126	783	920	1558	1660	1369	1285	2234	1390	2069	670	673	1851	2389	2224
CLN3_2-OGDH_2	CLN3-OGDH	Cas12a-SLCxEnzyme	0	0	0	0	0	0	0	0	0	10	0	0	0	0	8	0	0	0	0	0	0	0	0	0	0	0	0	6	2	2
CLN3_2-OR10H3_1	CLN3-CTRL	Cas12a-SLCxEnzyme	1898	1014	1730	2003	2656	3140	2440	1776	1767	1393	1831	2174	1813	1963	2243	2067	1940	5408	1570	1877	2903	1386	1633	1365	1379	2976	4353	1488	1840	1705
CLN3_2-OR10V1_1	CLN3-CTRL	Cas12a-SLCxEnzyme	3442	2448	2775	4190	3463	4020	4704	2985	2823	3449	3700	4141	4030	3130	3547	2429	1498	3590	2954	3501	3580	2460	3640	2659	3644	4758	6595	2353	2357	2615
CLN3_2-OR1B1_1	CLN3-CTRL	Cas12a-SLCxEnzyme	1639	1868	2169	3875	3912	4561	2957	2743	3241	2634	2329	2878	3777	3164	3427	3389	2738	3514	2334	2647	3509	1662	2265	1808	4790	3896	3497	2374	2692	2752
CLN3_2-PANK1_2	CLN3-PANK1	Cas12a-SLCxEnzyme	947	928	1485	1443	1158	1783	2268	1634	935	1598	1467	1526	1868	1071	1502	1666	529	1185	1993	1492	1459	1043	1391	872	3845	786	2308	1550	1730	1968
CLN3_2-PANK2_2	CLN3-PANK2	Cas12a-SLCxEnzyme	661	1198	1331	1702	1957	1602	1831	1459	1615	1661	1992	1938	1877	1229	1633	1248	1968	1020	1431	2822	1885	976	1915	1074	2273	1815	1997	1401	1395	1519
CLN3_2-PCK2_2	CLN3-PCK2	Cas12a-SLCxEnzyme	2034	1364	1748	2395	3885	1758	2685	2160	2635	1596	2282	1692	2047	2289	2300	1839	2087	1232	5209	8074	3345	524	1511	810	2444	2485	2063	1407	1745	1555
CLN3_2-PDHA1_2	CLN3-PDHA1	Cas12a-SLCxEnzyme	2248	1749	2402	4285	3385	3298	178	119	34	2853	2411	2928	4294	1922	2010	3444	1762	2031	85	77	32	2282	1269	1595	4739	1536	1498	1597	1789	1806
CLN3_2-PDK2_2	CLN3-PDK2	Cas12a-SLCxEnzyme	1379	1271	1803	2101	2034	1620	1846	1815	1245	2136	1621	1474	1629	1412	1452	1867	1225	1274	1721	1898	1525	1574	1330	773	1446	1145	1585	1719	1953	1765
CLN3_2-PHGDH_2	CLN3-PHGDH	Cas12a-SLCxEnzyme	2845	2136	2847	4327	3957	2895	3627	3062	2360	3939	3965	4238	3980	2732	3325	4914	2419	2778	3040	4767	3592	2618	3999	3235	3612	3258	3652	1455	1588	1614
CLN3_2-PKM_2	CLN3-PKM	Cas12a-SLCxEnzyme	1936	895	1548	123	128	40	240	580	414	194	253	144	49	83	83	38	22	141	382	293	183	167	65	68	29	39	96	1871	2426	2365
CLN3_2-PPAT_2	CLN3-PPAT	Cas12a-SLCxEnzyme	829	1044	1351	428	457	345	664	478	478	2345	2133	1964	277	431	394	198	87	177	346	424	433	2716	2011	1876	74	151	104	1727	1681	1805
CLN3_2-PPCDC_2	CLN3-PPCDC	Cas12a-SLCxEnzyme	1073	1116	1481	1543	1741	1466	2048	1936	1816	1116	1654	1772	2022	1530	1746	936	638	1827	1343	1984	2000	656	918	1107	1617	1338	1335	1266	1488	1520
CLN3_2-PPCS_2	CLN3-PPCS	Cas12a-SLCxEnzyme	1343	2265	1804	1343	2681	1767	3024	2204	2014	1087	1659	1103	1975	1661	1370	532	931	1231	1687	3111	1653	388	990	262	1174	1597	821	1279	1463	1418
CLN3_2-PRPS1_2	CLN3-PRPS1	Cas12a-SLCxEnzyme	1972	1617	1780	3093	2246	3225	3163	2436	1978	3069	2777	3585	2002	2211	2097	3485	1684	2514	2037	2047	2191	3936	3578	3733	2128	4149	2627	1465	1716	1842
CLN3_2-RRM1_2	CLN3-RRM1	Cas12a-SLCxEnzyme	158	137	112	0	13	0	0	0	0	0	0	0	2	0	0	30	4	5	6	9	11	9	8	5	8	4	4	1846	2016	1888
CLN3_2-SDHA_2	CLN3-SDHA	Cas12a-SLCxEnzyme	775	1242	1965	1080	1027	823	748	1097	614	1176	1495	1088	991	629	649	1183	389	358	720	1119	331	916	910	640	1510	245	321	1655	1871	1953
CLN3_2-SHMT1_2	CLN3-SHMT1	Cas12a-SLCxEnzyme	647	747	1326	2401	1696	1333	1968	1141	1518	2271	2277	2559	2153	1281	1311	2564	1095	807	1681	1966	1256	1617	2633	1539	2972	1065	2653	1302	1684	1548
CLN3_2-SLC35A1_2	CLN3-SLC35A1	Cas12a-SLCxEnzyme	1129	1025	1438	2973	2485	1952	2484	1755	2307	1516	1910	2299	2804	1479	1673	2714	1234	1626	705	1135	854	1233	1614	1009	6369	1046	3311	1311	1479	1277
CLN3_2-SLC35B3_2	CLN3-SLC35B3	Cas12a-SLCxEnzyme	1535	1293	2464	2478	3566	2953	2454	3467	2167	2621	2944	3465	2877	2412	2831	1014	2437	2158	2139	3283	2215	1958	2841	2553	2213	3715	2788	1734	2090	1971
CLN3_2-SPNS1_2	CLN3-SPNS1	Cas12a-SLCxEnzyme	2311	1859	2295	2719	3261	2252	3824	2812	2464	2824	3468	3768	3354	3034	2450	934	2534	1288	1845	2636	3435	2278	2284	2424	4860	4650	1689	1792	1980	1831
CLN3_2-UAP1_2	CLN3-UAP1	Cas12a-SLCxEnzyme	1284	1034	2456	2188	3164	2288	1780	2301	1548	2019	2041	2366	2035	1995	2037	1510	2254	1413	1242	2794	1572	1769	2261	1525	1442	2117	1955	1668	2011	1785
CLN3_2-UGP2_2	CLN3-UGP2	Cas12a-SLCxEnzyme	1191	1506	1568	1507	1633	1699	1137	966	1054	1736	1667	1975	1983	1235	1209	742	694	1326	571	593	1174	818	1293	1013	2321	886	2171	1681	1953	1683
CLN3_2-UMPS_2	CLN3-UMPS	Cas12a-SLCxEnzyme	1474	1328	1846	640	762	415	946	791	912	320	544	336	480	688	411	138	246	68	413	818	550	89	172	65	184	211	97	1346	1465	1575
CLN3_2-UPP1_2	CLN3-UPP1	Cas12a-SLCxEnzyme	1126	1923	2080	1875	2359	2544	2187	2038	1920	1878	2067	2470	1586	1791	1978	1163	1494	1813	1438	1722	2393	1519	2077	1758	1209	2006	4241	1325	1750	1679
CLN3_3-ABCD3_3	CLN3-ABCD3	Cas12a-SLCxEnzyme	1020	1211	2293	1743	2426	2251	1700	1924	2453	1687	2054	2667	1493	1797	2195	1034	1678	2575	1058	1503	2556	1049	1667	1431	1431	1695	4126	2081	2158	2373
CLN3_3-ACP2_3	CLN3-ACP2	Cas12a-SLCxEnzyme	2012	2223	3037	2399	1794	3122	2657	1152	1813	2431	2200	2458	2807	1307	1850	5075	834	1984	2055	1190	1886	1618	1816	1554	3516	1222	4020	1979	1906	2147
CLN3_3-AMD1_3	CLN3-AMD1	Cas12a-SLCxEnzyme	848	962	1087	458	350	404	499	431	503	1043	976	779	502	190	419	167	134	114	196	198	312	398	390	251	172	151	237	1473	1604	1593
CLN3_3-ASL_3	CLN3-ASL	Cas12a-SLCxEnzyme	1692	1344	1843	2265	2368	2168	2239	1666	1665	2188	3097	2583	2404	1725	2313	1828	1302	1465	2065	2677	1991	1607	2248	1386	1860	1956	2103	1229	1386	1418
CLN3_3-BCAT2_3	CLN3-BCAT2	Cas12a-SLCxEnzyme	2265	1472	2098	1976	2257	2594	1739	1294	1986	1169	1506	1522	2080	1264	1821	1053	1017	2006	957	1762	2198	461	755	580	1818	1387	2047	1865	1922	1898
CLN3_3-BPNT1_3	CLN3-BPNT1	Cas12a-SLCxEnzyme	2282	1466	2011	2551	2313	2176	2732	2442	2348	1686	2499	2441	2033	1728	2046	1915	890	1872	1222	2780	1796	1053	1993	1178	2235	1459	2450	1213	1456	1377
CLN3_3-CMAS_3	CLN3-CMAS	Cas12a-SLCxEnzyme	1827	1414	1767	2408	2385	1504	2713	1770	1833	1879	2505	2124	2541	1299	1491	2414	1117	1039	987	951	1083	1092	1633	1105	4098	553	1586	1292	1477	1486
CLN3_3-COASY_3	CLN3-COASY	Cas12a-SLCxEnzyme	1795	1457	1250	435	233	382	649	167	529	545	563	514	484	177	402	173	180	173	551	113	319	247	961	275	271	68	198	1574	1903	1860
CLN3_3-CPS1_3	CLN3-CPS1	Cas12a-SLCxEnzyme	1397	1400	1078	871	1390	1078	1188	926	1872	1157	1344	1577	1079	1415	1363	2387	775	625	710	867	1003	987	901	1063	544	1249	1272	1361	1430	1546
CLN3_3-CPT1A_3	CLN3-CPT1A	Cas12a-SLCxEnzyme	1917	1213	1870	2002	2302	1560	2229	1033	1843	2137	2554	2520	1708	1472	1516	702	840	477	806	1630	1900	1925	1985	1941	1350	1502	1596	1431	1405	1451
CLN3_3-DHFR_3	CLN3-DHFR	Cas12a-SLCxEnzyme	716	476	805	62	82	62	210	100	302	417	513	286	70	65	57	48	5	17	108	88	84	156	192	26	6	14	1	990	1134	1037
CLN3_3-DHODH_3	CLN3-DHODH	Cas12a-SLCxEnzyme	1342	1287	1690	435	785	429	605	852	891	234	219	302	602	313	631	217	140	126	269	232	152	23	10	33	151	33	275	1329	1505	1502
CLN3_3-FASN_3	CLN3-FASN	Cas12a-SLCxEnzyme	1893	2314	2715	1657	1879	2269	2240	1400	1920	1887	1811	2242	1568	1039	1666	797	1053	1341	1307	1536	1971	579	788	906	1192	739	1241	1756	2232	1954
CLN3_3-G6PD_3	CLN3-G6PD	Cas12a-SLCxEnzyme	1531	2282	2328	1474	2210	1563	1726	1411	1780	476	581	513	1346	1554	1250	602	945	887	396	639	471	132	260	68	614	1069	1434	1691	1521	1714
CLN3_3-GLS_3	CLN3-GLS	Cas12a-SLCxEnzyme	874	1182	941	564	605	445	464	567	576	621	779	570	466	487	363	208	263	248	289	443	390	360	467	306	159	340	197	1661	1890	1610
CLN3_3-GLUD1_3	CLN3-GLUD1	Cas12a-SLCxEnzyme	925	1983	1677	1279	1385	1158	1450	1425	700	1806	1927	1708	1723	1343	964	472	438	553	395	325	343	934	1800	857	1022	1202	520	1427	1656	1519
CLN3_3-GOT1_3	CLN3-GOT1	Cas12a-SLCxEnzyme	1414	1272	1506	2021	2498	1905	1135	1239	906	417	369	611	1367	1198	1592	1274	1082	1579	345	498	544	37	33	88	1088	1414	1737	1565	1634	1562
CLN3_3-GOT2_3	CLN3-GOT2	Cas12a-SLCxEnzyme	632	1066	1790	573	654	648	550	968	286	1292	1402	1719	858	711	687	224	322	391	343	442	205	1063	1254	898	553	594	771	1776	2065	1866
CLN3_3-GPD2_3	CLN3-GPD2	Cas12a-SLCxEnzyme	1362	1688	2364	2319	3068	2218	2775	1904	2007	2867	3780	4875	2401	1238	1899	1790	1971	1940	1317	1993	1891	4584	5465	6254	2413	1661	3257	1730	1909	2031
CLN3_3-GSR_3	CLN3-GSR	Cas12a-SLCxEnzyme	1729	1909	1820	1443	2044	1323	1347	1553	1261	1230	1417	1671	1617	1295	1408	1118	897	938	1067	1036	1169	562	1008	713	1485	731	1902	1560	1796	1634
CLN3_3-HK1_3	CLN3-HK1	Cas12a-SLCxEnzyme	2416	1957	2841	2586	2736	2679	2461	2021	2333	1724	1827	2175	2812	1753	2345	926	1189	1990	1705	1352	2937	661	843	757	1934	1635	2667	1706	1984	2518
CLN3_3-HMGCR_3	CLN3-HMGCR	Cas12a-SLCxEnzyme	703	639	974	773	584	946	1126	589	487	564	665	634	1067	506	782	514	230	528	680	596	507	187	163	193	877	357	820	1464	1623	1775
CLN3_3-HPRT1_3	CLN3-HPRT1	Cas12a-SLCxEnzyme	2225	1314	2073	1644	2593	2382	2165	1350	2048	1568	1704	1683	1824	1771	1967	1211	5886	2979	1437	1744	1894	751	565	739	1290	2124	2319	1711	1951	1638
CLN3_3-IDH1_3	CLN3-IDH1	Cas12a-SLCxEnzyme	1681	1774	2455	2862	3146	2235	2466	2145	2376	1356	1130	1617	2428	1775	1976	1401	1295	1900	1180	1413	1490	244	218	273	1394	1068	2106	1459	1465	1442
CLN3_3-IDH2_3	CLN3-IDH2	Cas12a-SLCxEnzyme	2036	1575	2022	1835	1289	1260	1734	1816	2068	2026	1990	1834	1416	1301	1549	487	327	752	459	882	1330	1562	1528	1292	815	507	842	1770	1751	1798
CLN3_3-LDHA_3	CLN3-LDHA	Cas12a-SLCxEnzyme	2345	2078	3182	1999	3667	2229	2929	2726	2890	1475	1434	1736	2334	2144	2417	982	1899	1904	2059	2534	2478	533	487	706	1399	2912	1892	2492	2809	2664
CLN3_3-MTHFD1_3	CLN3-MTHFD1	Cas12a-SLCxEnzyme	1923	1228	1301	523	667	334	681	876	231	1666	1685	1428	355	476	364	311	113	113	464	588	225	1547	1730	1088	309	566	235	1621	1979	1949
CLN3_3-NUDT19_3	CLN3-NUDT19	Cas12a-SLCxEnzyme	1618	1156	1711	1631	1834	1119	1906	967	1230	1542	1936	1682	2115	1509	1429	956	848	432	1037	1366	876	848	977	705	1588	1506	870	1731	1654	1792
CLN3_3-NUDT7_3	CLN3-NUDT7	Cas12a-SLCxEnzyme	1013	918	1929	2368	2250	1717	2307	1572	1700	1986	2271	1788	1931	1430	1518	1744	2285	1115	1661	1240	1520	1546	2201	1083	4713	2130	1171	1119	1344	1256
CLN3_3-NUDT8_3	CLN3-NUDT8	Cas12a-SLCxEnzyme	2026	1149	1853	1896	1738	1508	2367	2006	1359	1808	2206	2535	1840	1361	1570	1106	901	925	1221	1286	1522	841	1569	1317	1178	1260	1474	1149	1340	1616
CLN3_3-ODC1_3	CLN3-ODC1	Cas12a-SLCxEnzyme	1047	1155	1197	1117	1497	885	731	733	386	1260	1646	1336	979	1025	855	811	569	508	750	884	550	888	1175	784	740	664	1354	1218	1522	1479
CLN3_3-OGDH_3	CLN3-OGDH	Cas12a-SLCxEnzyme	2209	1678	2442	465	732	699	1064	292	779	1424	830	1006	454	296	582	126	161	348	113	45	251	398	432	452	67	108	342	1427	1710	1698
CLN3_3-OR10H3_1	CLN3-CTRL	Cas12a-SLCxEnzyme	1565	1164	1422	1319	1652	1049	1173	1114	727	1070	1117	1491	1227	1036	867	986	938	526	813	1238	1055	1107	1462	902	1087	1201	1288	1519	1469	1527
CLN3_3-OR10V1_1	CLN3-CTRL	Cas12a-SLCxEnzyme	1572	1188	1757	1374	1244	1745	1343	1217	1039	1474	1513	2128	1424	989	1026	1251	515	1547	1058	1361	1322	948	1287	1053	1425	1068	1274	1217	1435	1533
CLN3_3-OR1B1_1	CLN3-CTRL	Cas12a-SLCxEnzyme	1312	1407	2164	2114	2436	1824	1800	1782	1770	1939	2412	1982	1902	1640	1618	2948	1045	1251	1201	1530	1581	1289	1812	1410	1608	3429	1773	1865	2180	2039
CLN3_3-PANK1_3	CLN3-PANK1	Cas12a-SLCxEnzyme	2113	1728	2586	2330	2729	2766	3213	2183	1749	2615	2617	2646	2490	2087	2198	1226	1466	1915	1819	2669	1566	2048	1655	1443	2089	2433	1728	2131	2518	2050
CLN3_3-PANK2_3	CLN3-PANK2	Cas12a-SLCxEnzyme	1476	1824	2066	2247	2485	3532	2644	1813	3698	2376	2654	3299	1720	1447	2718	1500	1236	2717	1116	1762	3309	1610	2307	1915	2240	1104	3314	2120	2311	2312
CLN3_3-PCK2_3	CLN3-PCK2	Cas12a-SLCxEnzyme	920	1725	1763	2378	2454	2732	2472	1304	1816	1328	1638	1650	2505	1464	1776	1742	778	2194	2680	2415	2626	436	756	679	2263	836	1685	1553	1766	1663
CLN3_3-PDHA1_3	CLN3-PDHA1	Cas12a-SLCxEnzyme	1448	1406	1395	1879	2953	2043	541	160	356	1596	1563	1834	2182	2128	2139	886	1900	2040	163	245	140	869	1815	923	2478	2612	2362	900	989	918
CLN3_3-PDK2_3	CLN3-PDK2	Cas12a-SLCxEnzyme	1708	2218	2278	2652	3017	2349	3662	3002	2759	2710	3118	4578	2733	2489	2592	1396	2448	1346	2021	2518	2110	1764	2944	2663	1823	4521	2865	1686	1758	1648
CLN3_3-PHGDH_3	CLN3-PHGDH	Cas12a-SLCxEnzyme	1527	1827	1886	2063	1731	1857	1612	1308	2382	1702	2170	2465	1774	1160	1668	768	964	1361	1013	1215	1617	1244	1672	1302	1142	853	1673	1652	1795	1776
CLN3_3-PKM_3	CLN3-PKM	Cas12a-SLCxEnzyme	1900	1699	2399	2701	3186	2442	3546	2364	2494	2525	3029	2985	2544	1909	2299	1583	2004	1670	2124	2845	2589	1974	2606	1884	2297	1750	2304	1523	1810	1625
CLN3_3-PPAT_3	CLN3-PPAT	Cas12a-SLCxEnzyme	1454	1355	1143	606	278	506	654	425	1001	1379	2218	1214	616	254	624	189	91	231	398	247	344	1362	2099	977	203	94	215	1591	1909	1709
CLN3_3-PPCDC_3	CLN3-PPCDC	Cas12a-SLCxEnzyme	1009	1605	2292	2823	3383	2644	3300	2158	2815	3163	3371	3199	2777	2105	2953	2169	2050	2448	2587	2157	2685	2428	2982	2133	4291	1321	3518	1428	1757	1506
CLN3_3-PPCS_3	CLN3-PPCS	Cas12a-SLCxEnzyme	1646	1683	2644	3025	3147	2523	4194	2831	3206	2567	2545	3155	2445	2040	2247	1873	2251	1543	2121	3869	2213	1528	2162	2374	1950	2428	1605	1343	1497	1479
CLN3_3-PRPS1_3	CLN3-PRPS1	Cas12a-SLCxEnzyme	1254	1246	1973	1576	2018	1950	2543	1866	1455	2127	2945	3344	1510	1384	1552	568	787	1178	1059	1159	1181	2042	3922	3180	1078	798	1700	1569	1908	1806
CLN3_3-RRM1_3	CLN3-RRM1	Cas12a-SLCxEnzyme	945	1034	1395	580	763	724	787	1031	920	492	603	678	695	643	692	116	286	339	863	542	667	146	296	204	357	320	302	1398	1880	1634
CLN3_3-SDHA_3	CLN3-SDHA	Cas12a-SLCxEnzyme	1845	1078	1796	213	113	147	47	47	209	290	331	365	130	75	54	55	4	5	13	3	22	136	120	110	5	3	1	1512	1462	1540
CLN3_3-SHMT1_3	CLN3-SHMT1	Cas12a-SLCxEnzyme	1932	1138	1919	2100	1967	1864	1922	1172	1481	2057	2169	2314	2162	1342	1615	1654	1951	1745	1379	1381	1023	1549	2483	1640	2421	1182	2326	1421	1613	1564
CLN3_3-SLC35A1_3	CLN3-SLC35A1	Cas12a-SLCxEnzyme	1430	1555	2213	2001	1588	1938	1927	1293	1259	1413	1677	1759	1528	960	1383	1136	720	1072	503	600	611	834	1293	944	1518	778	953	1426	1860	1688
CLN3_3-SLC35B3_3	CLN3-SLC35B3	Cas12a-SLCxEnzyme	1085	1326	1086	1832	1975	1176	1500	918	1666	1437	1805	1658	1378	1001	1225	2170	1313	1648	587	1688	1485	1191	2364	1223	1287	994	592	1346	1552	1474
CLN3_3-SPNS1_3	CLN3-SPNS1	Cas12a-SLCxEnzyme	1234	1612	1932	965	1236	965	987	857	415	1381	1462	1583	1133	914	826	251	1581	481	533	557	593	859	1385	487	505	1848	570	1253	1386	1406
CLN3_3-UAP1_3	CLN3-UAP1	Cas12a-SLCxEnzyme	1022	1215	1797	1419	1886	1701	2013	1345	1357	1744	2258	2175	1448	1400	1304	418	682	1123	1092	1151	1028	1207	2180	1186	880	685	1279	1457	1469	1420
CLN3_3-UGP2_3	CLN3-UGP2	Cas12a-SLCxEnzyme	1228	548	998	794	804	518	576	193	859	740	728	757	749	512	605	315	368	242	275	121	197	444	361	511	572	377	605	851	908	1137
CLN3_3-UMPS_3	CLN3-UMPS	Cas12a-SLCxEnzyme	1680	1186	2042	325	259	357	659	424	632	255	379	237	309	225	256	262	62	67	338	223	387	24	46	45	63	45	84	1278	1342	1393
CLN3_3-UPP1_3	CLN3-UPP1	Cas12a-SLCxEnzyme	1557	1553	2600	2017	2349	1988	1633	2088	1622	2115	2167	2288	1973	1725	1872	745	927	1563	1493	2580	1879	1938	1932	1268	1279	1761	1498	1487	1635	1503
CLN3_4-ABCD3_4	CLN3-ABCD3	Cas12a-SLCxEnzyme	1187	779	908	1324	1649	1046	1364	906	875	1001	1374	928	1154	854	756	1166	1300	936	1039	1113	1173	681	1448	448	1077	1111	814	1449	1926	1587
CLN3_4-ACP2_4	CLN3-ACP2	Cas12a-SLCxEnzyme	227	814	965	1153	939	899	1170	983	731	1185	1126	824	613	625	595	451	293	672	818	393	522	643	1261	509	404	432	601	885	1027	797
CLN3_4-AMD1_4	CLN3-AMD1	Cas12a-SLCxEnzyme	753	1165	1071	451	692	575	637	585	438	1303	1020	1229	572	479	672	177	248	196	126	368	248	801	560	392	206	198	407	1058	1240	1305
CLN3_4-ASL_4	CLN3-ASL	Cas12a-SLCxEnzyme	1415	689	1563	1762	2558	1597	2201	667	1110	1765	1622	2984	1386	1401	1553	1488	4382	1174	1063	1463	1818	1204	1618	2087	1173	2071	2239	1331	1495	1451
CLN3_4-BCAT2_4	CLN3-BCAT2	Cas12a-SLCxEnzyme	756	941	1263	1491	1342	1440	1573	1435	1695	1255	1181	1281	1745	922	1488	1224	795	1792	1273	809	1367	728	1057	548	5740	1214	3573	914	814	990
CLN3_4-BPNT1_4	CLN3-BPNT1	Cas12a-SLCxEnzyme	769	1352	999	385	800	791	696	775	914	650	935	1585	515	578	1121	702	405	560	549	558	970	614	758	657	388	643	1212	1212	1403	1266
CLN3_4-CMAS_4	CLN3-CMAS	Cas12a-SLCxEnzyme	1483	896	937	1407	1335	1336	1548	1151	1260	1245	1410	1310	977	792	1079	2189	603	1511	845	1061	969	990	1478	933	730	584	2007	810	1129	978
CLN3_4-COASY_4	CLN3-COASY	Cas12a-SLCxEnzyme	591	724	1019	537	404	373	436	404	541	650	669	597	307	202	323	982	168	135	251	530	214	208	324	153	45	137	198	901	1289	1293
CLN3_4-CPS1_4	CLN3-CPS1	Cas12a-SLCxEnzyme	1417	969	1284	1123	1383	1125	1219	1047	653	1162	1533	1188	1415	1071	936	418	690	974	1057	759	993	804	1479	766	927	1091	851	1184	1361	1500
CLN3_4-CPT1A_4	CLN3-CPT1A	Cas12a-SLCxEnzyme	778	933	1150	1417	1395	978	1643	1220	205	1303	1502	1324	1384	788	674	1320	448	913	988	944	680	1092	1585	1454	1701	590	597	922	893	968
CLN3_4-DHFR_4	CLN3-DHFR	Cas12a-SLCxEnzyme	846	705	1291	40	75	110	157	145	10	541	508	599	52	46	88	20	0	17	33	26	163	266	285	70	3	7	9	1122	1478	1320
CLN3_4-DHODH_4	CLN3-DHODH	Cas12a-SLCxEnzyme	711	628	965	756	769	748	1059	643	771	538	611	534	695	428	516	89	612	232	588	703	595	72	72	73	284	180	307	724	815	863
CLN3_4-FASN_4	CLN3-FASN	Cas12a-SLCxEnzyme	107	641	901	517	850	434	777	1538	523	594	944	874	708	506	499	300	260	257	294	532	523	114	615	275	209	511	357	783	790	789
CLN3_4-G6PD_4	CLN3-G6PD	Cas12a-SLCxEnzyme	828	1331	1591	1478	1718	1323	1260	1230	1011	162	261	418	1383	771	1342	622	814	900	406	771	580	32	43	79	1235	593	1274	928	1258	1419
CLN3_4-GLS_4	CLN3-GLS	Cas12a-SLCxEnzyme	901	636	1360	820	774	866	1226	1268	1349	793	966	1216	850	931	773	531	478	782	1183	1148	1114	426	748	629	819	1588	618	1185	1378	1253
CLN3_4-GLUD1_4	CLN3-GLUD1	Cas12a-SLCxEnzyme	415	797	647	699	1209	922	483	750	593	832	776	661	914	436	707	329	605	841	184	399	263	797	596	480	539	560	538	885	936	723
CLN3_4-GOT1_4	CLN3-GOT1	Cas12a-SLCxEnzyme	653	509	790	1185	1004	1175	914	547	382	128	50	16	1299	474	993	1050	238	785	219	182	248	7	5	3	1430	202	674	859	914	996
CLN3_4-GOT2_4	CLN3-GOT2	Cas12a-SLCxEnzyme	889	624	869	300	509	245	142	342	391	527	982	784	320	320	273	109	191	266	151	170	118	629	885	549	241	426	324	1015	1178	1189
CLN3_4-GPD2_4	CLN3-GPD2	Cas12a-SLCxEnzyme	514	665	789	865	1288	1147	891	610	1190	1573	1815	2542	829	724	977	567	716	1826	827	1194	1394	2590	3974	3908	871	589	1248	978	987	999
CLN3_4-GSR_4	CLN3-GSR	Cas12a-SLCxEnzyme	957	807	1188	1035	1187	1613	1517	1338	598	778	986	1064	1498	792	1472	491	559	1515	995	465	1007	398	1105	605	858	436	4119	1108	1489	1356
CLN3_4-HK1_4	CLN3-HK1	Cas12a-SLCxEnzyme	1023	461	895	936	853	768	1030	584	653	333	339	390	953	793	633	581	544	523	634	557	852	131	71	23	669	1197	539	944	1047	1017
CLN3_4-HMGCR_4	CLN3-HMGCR	Cas12a-SLCxEnzyme	256	479	887	551	505	442	745	600	795	628	785	690	624	385	538	350	228	341	369	550	1098	584	695	424	459	358	1118	1245	1728	1398
CLN3_4-HPRT1_4	CLN3-HPRT1	Cas12a-SLCxEnzyme	920	827	1152	938	1994	953	1768	1261	1179	350	209	350	1128	856	670	603	3943	1188	1896	985	1002	75	62	116	989	2621	1202	922	1040	943
CLN3_4-IDH1_4	CLN3-IDH1	Cas12a-SLCxEnzyme	1240	1392	1146	1195	2127	1273	2026	825	1459	999	904	1518	1609	1217	1197	2311	1005	967	1005	1883	1394	235	482	402	4808	1474	647	1249	1420	1509
CLN3_4-IDH2_4	CLN3-IDH2	Cas12a-SLCxEnzyme	313	370	591	625	522	777	1245	245	784	782	684	636	1512	476	614	388	308	1098	385	434	596	436	740	422	1357	362	676	776	921	781
CLN3_4-LDHA_4	CLN3-LDHA	Cas12a-SLCxEnzyme	539	901	1132	945	934	619	1102	991	1222	581	523	639	1223	642	630	774	462	242	793	1011	510	104	121	270	1500	434	313	809	1122	972
CLN3_4-MTHFD1_4	CLN3-MTHFD1	Cas12a-SLCxEnzyme	1402	732	1582	978	642	660	587	578	287	2222	1705	1730	376	354	413	1054	237	131	360	390	261	1954	1675	1009	165	204	88	1072	1349	1453
CLN3_4-NUDT19_4	CLN3-NUDT19	Cas12a-SLCxEnzyme	2112	1303	1310	1047	1515	1192	1547	1780	1243	1230	1422	1587	1170	1215	838	542	815	651	672	1428	744	927	1258	1080	1383	1032	618	913	1126	1143
CLN3_4-NUDT7_4	CLN3-NUDT7	Cas12a-SLCxEnzyme	957	670	795	706	680	885	1069	385	620	861	978	812	718	623	836	539	788	781	813	543	789	788	863	624	728	563	1381	834	911	854
CLN3_4-NUDT8_4	CLN3-NUDT8	Cas12a-SLCxEnzyme	1562	1001	1088	2279	1372	1044	2079	1151	1306	1420	1467	1790	2217	1269	897	1435	435	895	1222	847	829	1168	1222	1046	2848	1113	866	939	951	1049
CLN3_4-ODC1_4	CLN3-ODC1	Cas12a-SLCxEnzyme	1276	1439	1137	1566	1612	1622	1679	1654	2211	1454	1764	1793	1832	1393	1191	1496	755	2669	770	1179	2873	1129	2030	1254	1681	993	1576	1420	1443	1564
CLN3_4-OGDH_4	CLN3-OGDH	Cas12a-SLCxEnzyme	649	509	618	279	49	85	109	82	134	350	298	131	88	131	140	113	13	73	17	54	9	190	281	219	246	70	224	822	975	894
CLN3_4-OR10H3_1	CLN3-CTRL	Cas12a-SLCxEnzyme	823	444	593	294	460	566	607	483	268	362	513	696	475	178	410	155	313	423	290	902	434	273	197	726	253	185	397	746	892	835
CLN3_4-OR10V1_1	CLN3-CTRL	Cas12a-SLCxEnzyme	1186	1073	1495	1436	1430	1317	1515	1062	1261	1123	1591	1208	1194	1043	1000	1036	574	1131	948	1387	784	1312	1605	929	1004	2393	1052	1311	1382	1262
CLN3_4-OR1B1_1	CLN3-CTRL	Cas12a-SLCxEnzyme	1362	689	546	1102	854	346	1073	555	1164	812	681	536	903	521	398	470	279	174	582	916	402	532	610	308	454	316	419	903	1053	888
CLN3_4-PANK1_4	CLN3-PANK1	Cas12a-SLCxEnzyme	1343	829	913	1420	1136	896	1735	837	676	1251	1002	1143	1356	654	779	829	433	573	1146	886	704	917	727	681	1218	536	927	915	1148	923
CLN3_4-PANK2_4	CLN3-PANK2	Cas12a-SLCxEnzyme	1226	975	1131	1242	1755	1357	1156	1250	1009	1111	1045	969	894	805	1218	1027	942	937	1006	1148	938	513	812	635	725	866	1299	1030	1391	1227
CLN3_4-PCK2_4	CLN3-PCK2	Cas12a-SLCxEnzyme	1372	812	1080	1010	1248	1177	1157	1091	1319	1076	869	679	1651	833	821	1500	792	802	1215	1442	1762	415	788	360	4414	579	2220	852	1110	1109
CLN3_4-PDHA1_4	CLN3-PDHA1	Cas12a-SLCxEnzyme	894	618	776	991	1126	1044	70	65	281	616	1313	1367	621	960	1165	681	790	1104	85	52	330	451	680	772	657	1287	1280	955	1145	1062
CLN3_4-PDK2_4	CLN3-PDK2	Cas12a-SLCxEnzyme	588	1089	1278	772	731	850	898	424	756	1086	971	884	416	640	337	604	308	750	605	364	836	677	661	523	448	391	493	1170	1335	1388
CLN3_4-PHGDH_4	CLN3-PHGDH	Cas12a-SLCxEnzyme	410	1038	1083	1005	1119	1000	683	1208	931	1091	901	968	955	771	800	777	459	546	831	716	731	1195	976	1120	794	572	849	766	759	770
CLN3_4-PKM_4	CLN3-PKM	Cas12a-SLCxEnzyme	694	741	1020	28	38	70	33	65	47	28	89	39	9	3	57	38	21	46	86	84	31	3	6	5	3	4	34	1015	1272	1254
CLN3_4-PPAT_4	CLN3-PPAT	Cas12a-SLCxEnzyme	627	689	732	271	162	188	178	847	178	1178	1061	632	241	143	131	44	12	26	78	240	164	1111	1317	531	77	20	46	924	1192	1067
CLN3_4-PPCDC_4	CLN3-PPCDC	Cas12a-SLCxEnzyme	1017	1039	1437	1560	1584	837	1543	966	612	1242	1019	929	1467	1165	751	1248	954	501	1046	1018	459	797	595	758	2149	1660	639	897	1184	1043
CLN3_4-PPCS_4	CLN3-PPCS	Cas12a-SLCxEnzyme	718	402	1002	1218	1118	699	818	488	1044	778	682	693	820	428	390	401	490	272	525	699	704	301	394	292	367	399	347	654	754	856
CLN3_4-PRPS1_4	CLN3-PRPS1	Cas12a-SLCxEnzyme	693	333	961	611	805	727	409	1088	963	951	1379	1659	486	657	703	727	522	511	308	1561	754	964	2107	1029	544	866	809	906	925	936
CLN3_4-RRM1_4	CLN3-RRM1	Cas12a-SLCxEnzyme	225	239	127	27	25	0	79	3	92	33	0	1	6	29	1	61	0	3	21	22	112	6	3	14	4	5	6	1117	1074	1055
CLN3_4-SDHA_4	CLN3-SDHA	Cas12a-SLCxEnzyme	1205	1098	1208	302	448	321	317	118	411	718	479	291	315	257	490	46	109	231	40	22	404	416	206	72	115	62	146	1080	1244	1213
CLN3_4-SHMT1_4	CLN3-SHMT1	Cas12a-SLCxEnzyme	1204	1396	1146	1347	1490	948	1305	961	1568	1168	1345	1328	1287	1193	1362	692	1042	927	1341	1215	1493	1470	1184	1112	1082	1525	1319	1551	1628	1764
CLN3_4-SLC35A1_4	CLN3-SLC35A1	Cas12a-SLCxEnzyme	521	448	789	1087	1320	1336	1068	1099	919	580	819	925	1156	540	934	1449	1144	1315	365	499	412	409	786	604	2033	651	1496	885	948	932
CLN3_4-SLC35B3_4	CLN3-SLC35B3	Cas12a-SLCxEnzyme	627	826	648	652	1008	614	575	743	722	928	1094	1036	510	646	590	208	528	359	899	1229	479	667	1032	881	310	932	553	773	880	1014
CLN3_4-SPNS1_4	CLN3-SPNS1	Cas12a-SLCxEnzyme	878	884	932	934	732	483	1117	562	689	1017	998	750	846	476	596	712	781	320	392	558	531	500	730	505	496	251	412	875	1005	1104
CLN3_4-UAP1_4	CLN3-UAP1	Cas12a-SLCxEnzyme	1221	741	988	886	758	806	1120	701	1158	893	846	930	966	640	881	133	164	438	514	477	618	831	482	591	867	334	541	801	1162	1020
CLN3_4-UGP2_4	CLN3-UGP2	Cas12a-SLCxEnzyme	632	707	1060	996	1081	877	702	614	548	984	1059	1125	846	537	909	335	233	653	735	635	384	664	683	769	597	309	1047	807	921	794
CLN3_4-UMPS_4	CLN3-UMPS	Cas12a-SLCxEnzyme	698	859	1259	390	374	647	1103	923	473	558	269	285	540	370	459	137	177	164	660	511	697	146	88	71	76	267	691	1508	1877	1510
CLN3_4-UPP1_4	CLN3-UPP1	Cas12a-SLCxEnzyme	852	394	940	1322	893	615	1273	416	586	778	959	893	1415	630	740	677	315	702	871	1233	829	595	886	388	4336	537	592	620	800	755
CLN3_5-ABCD3_5	CLN3-ABCD3	Cas12a-SLCxEnzyme	878	1167	1030	1510	2015	1139	2307	1006	1322	1448	1560	1743	873	853	1090	703	1579	811	1102	1288	997	884	1136	958	913	986	1078	611	698	627
CLN3_5-ACP2_5	CLN3-ACP2	Cas12a-SLCxEnzyme	1526	2243	2096	1450	2568	1744	1729	2545	2359	1960	2123	2501	1912	1786	1705	648	1246	1142	953	1835	1707	812	1408	1014	1541	1794	1285	878	991	993
CLN3_5-AMD1_5	CLN3-AMD1	Cas12a-SLCxEnzyme	1280	1219	1681	507	545	432	348	619	678	1151	1093	1224	606	340	711	374	157	107	295	221	313	761	701	413	386	143	379	1298	1630	1654
CLN3_5-ASL_5	CLN3-ASL	Cas12a-SLCxEnzyme	1358	1427	1220	1373	1653	1110	1821	843	936	1536	1716	1704	1613	1118	1229	1339	790	803	2307	972	1096	1018	1144	1316	855	697	1012	751	896	882
CLN3_5-BCAT2_5	CLN3-BCAT2	Cas12a-SLCxEnzyme	1141	1170	1140	1136	1503	766	1846	740	564	1221	950	769	1296	1120	880	783	752	658	969	1181	1108	485	471	470	1234	1141	819	746	825	779
CLN3_5-BPNT1_5	CLN3-BPNT1	Cas12a-SLCxEnzyme	1186	1148	1293	1608	1538	1224	1448	950	1501	962	1484	1431	1707	897	1241	1938	446	752	1359	1358	1722	663	1119	1083	1130	915	2395	686	900	700
CLN3_5-CMAS_5	CLN3-CMAS	Cas12a-SLCxEnzyme	1005	861	1733	1207	1396	1475	1489	1162	1093	1364	1541	1900	1134	1563	1069	658	954	780	730	835	798	1060	1075	679	672	1559	1061	944	1158	1113
CLN3_5-COASY_5	CLN3-COASY	Cas12a-SLCxEnzyme	425	876	847	850	475	427	964	1208	398	797	592	760	443	483	553	250	77	246	61	345	196	201	148	140	396	148	241	700	765	800
CLN3_5-CPS1_5	CLN3-CPS1	Cas12a-SLCxEnzyme	958	959	886	1603	1481	961	1884	1254	1419	1253	1480	1771	1791	942	1040	740	663	632	1088	968	838	828	777	1047	2549	1168	716	877	839	721
CLN3_5-CPT1A_5	CLN3-CPT1A	Cas12a-SLCxEnzyme	1384	628	1124	1097	1361	1056	1247	623	806	1523	1856	1401	1352	741	845	462	545	485	558	1215	714	1110	1921	984	1156	464	974	825	937	811
CLN3_5-DHFR_5	CLN3-DHFR	Cas12a-SLCxEnzyme	621	642	1032	25	162	190	156	160	181	439	515	608	75	99	99	7	5	3	32	63	75	171	203	68	6	5	8	884	1177	1127
CLN3_5-DHODH_5	CLN3-DHODH	Cas12a-SLCxEnzyme	749	1046	1148	269	458	216	329	545	607	217	194	133	248	254	144	71	51	14	189	465	318	6	42	3	22	75	68	683	805	766
CLN3_5-FASN_5	CLN3-FASN	Cas12a-SLCxEnzyme	1485	1628	1997	1019	1471	1136	2455	1538	1741	1167	1515	1628	880	984	902	460	423	931	758	654	876	435	539	387	493	567	3843	1107	1096	1107
CLN3_5-G6PD_5	CLN3-G6PD	Cas12a-SLCxEnzyme	1019	1329	1256	1809	1523	1789	1573	1311	1766	771	1285	1549	1398	1599	1402	362	588	1017	647	1118	688	222	444	555	697	847	992	563	566	558
CLN3_5-GLS_5	CLN3-GLS	Cas12a-SLCxEnzyme	447	797	962	336	265	275	885	353	579	598	330	500	398	180	316	73	57	377	330	231	230	621	314	243	278	104	1109	876	991	1160
CLN3_5-GLUD1_5	CLN3-GLUD1	Cas12a-SLCxEnzyme	1219	1105	1185	1878	1822	1012	1500	877	1750	1356	1292	1226	1802	1143	968	1122	2721	668	589	861	710	746	1400	842	1290	1084	1205	771	653	773
CLN3_5-GOT1_5	CLN3-GOT1	Cas12a-SLCxEnzyme	749	1111	1151	1882	2149	991	1465	801	793	405	553	559	1452	1738	872	1382	1325	672	962	837	530	187	292	151	1425	2070	652	642	641	717
CLN3_5-GOT2_5	CLN3-GOT2	Cas12a-SLCxEnzyme	2018	1299	1508	601	854	964	776	630	1460	1387	1774	1608	622	1082	759	209	509	280	317	774	478	875	1488	1197	357	780	991	799	873	1017
CLN3_5-GPD2_5	CLN3-GPD2	Cas12a-SLCxEnzyme	727	1204	1667	1493	3151	1372	1445	1752	1733	2396	3389	3902	1263	1236	1373	1047	3125	725	805	1438	1056	3128	5756	4989	1333	1740	1473	1000	1260	1077
CLN3_5-GSR_5	CLN3-GSR	Cas12a-SLCxEnzyme	1288	981	1541	2604	1725	1314	1919	1418	1199	812	916	1009	1983	867	1276	1944	914	1166	1205	1292	1275	781	384	357	2500	948	1417	919	986	1091
CLN3_5-HK1_5	CLN3-HK1	Cas12a-SLCxEnzyme	809	645	1276	1000	1224	1542	1407	368	1736	511	413	733	1416	1129	1590	798	972	1890	1447	915	1967	139	115	253	1681	1468	1599	1026	1125	1174
CLN3_5-HMGCR_5	CLN3-HMGCR	Cas12a-SLCxEnzyme	448	706	605	534	724	866	654	400	873	587	675	559	559	387	755	300	422	340	423	407	743	270	546	318	237	333	699	1036	1090	998
CLN3_5-HPRT1_5	CLN3-HPRT1	Cas12a-SLCxEnzyme	850	630	1043	856	1248	1202	1819	1218	1338	481	320	407	1179	852	1025	376	974	966	730	1035	1179	97	57	79	782	1761	955	731	815	1026
CLN3_5-IDH1_5	CLN3-IDH1	Cas12a-SLCxEnzyme	1074	1555	1285	1615	2215	1914	2416	1942	989	1023	1247	952	2287	2160	1315	1121	747	1447	2005	1999	1139	216	188	62	2346	1507	1009	860	959	924
CLN3_5-IDH2_5	CLN3-IDH2	Cas12a-SLCxEnzyme	1825	1406	1517	2403	3299	2616	2827	2690	2143	2223	2835	2962	2451	1718	2526	961	1154	1262	1194	1933	1684	1407	2532	1588	1842	1162	1681	886	919	925
CLN3_5-LDHA_5	CLN3-LDHA	Cas12a-SLCxEnzyme	1553	1382	1894	1683	2545	1311	1632	1509	1124	1123	941	666	1644	1007	1697	646	1181	1598	1202	1375	1198	266	367	256	2161	590	1879	1071	1089	1343
CLN3_5-MTHFD1_5	CLN3-MTHFD1	Cas12a-SLCxEnzyme	579	671	698	155	193	120	228	123	181	1246	637	871	156	98	88	6	108	3	84	55	84	1611	839	459	24	5	48	616	799	803
CLN3_5-NUDT19_5	CLN3-NUDT19	Cas12a-SLCxEnzyme	395	351	1156	939	1248	1021	1429	813	1057	1285	973	1270	938	835	906	433	1425	543	490	1369	709	556	590	580	817	932	714	478	469	573
CLN3_5-NUDT7_5	CLN3-NUDT7	Cas12a-SLCxEnzyme	1127	1023	1178	1627	2256	1358	2258	1552	1047	1469	1807	1501	1587	1261	1069	2062	1292	1102	1285	1378	890	1212	1779	1080	2000	868	1385	897	941	1071
CLN3_5-NUDT8_5	CLN3-NUDT8	Cas12a-SLCxEnzyme	1089	1350	1204	1385	1844	1222	1086	2002	1300	1460	1860	1703	1338	1174	1138	916	520	1239	962	988	881	848	2333	1355	1311	845	1206	781	1064	916
CLN3_5-ODC1_5	CLN3-ODC1	Cas12a-SLCxEnzyme	285	744	995	845	929	917	905	836	1071	1035	1178	936	778	456	662	391	352	512	519	374	651	582	921	776	891	255	359	709	765	810
CLN3_5-OGDH_5	CLN3-OGDH	Cas12a-SLCxEnzyme	584	481	424	12	7	4	0	5	1	52	86	30	0	23	14	31	3	2	5	2	1	16	23	17	5	12	4	703	751	746
CLN3_5-OR10H3_1	CLN3-CTRL	Cas12a-SLCxEnzyme	1459	1373	922	1130	1258	665	1272	1464	669	871	1000	1095	756	735	675	1641	613	536	746	1474	450	454	753	758	581	683	485	808	1109	954
CLN3_5-OR10V1_1	CLN3-CTRL	Cas12a-SLCxEnzyme	1906	1331	1732	1750	2181	1749	1653	1686	1438	1666	1788	2185	1538	1224	1495	1301	1650	1089	1283	2913	1694	1029	2139	1708	1499	2053	1365	911	1090	1159
CLN3_5-OR1B1_1	CLN3-CTRL	Cas12a-SLCxEnzyme	1380	939	1258	1325	2029	895	1696	1392	669	890	1419	1145	1494	928	700	694	891	629	861	1227	897	389	1299	705	825	763	650	772	964	899
CLN3_5-PANK1_5	CLN3-PANK1	Cas12a-SLCxEnzyme	1111	626	708	975	854	1024	1327	994	915	876	1223	993	720	794	971	605	236	1334	1001	623	1005	527	906	637	370	851	1994	877	942	925
CLN3_5-PANK2_5	CLN3-PANK2	Cas12a-SLCxEnzyme	1788	903	1105	1247	1603	2029	1544	1599	1689	1357	1511	2242	1737	1032	1444	1463	1151	1511	1099	1056	1315	1130	1875	1045	1701	1208	1820	1058	1131	1105
CLN3_5-PCK2_5	CLN3-PCK2	Cas12a-SLCxEnzyme	1747	1366	1976	1420	1526	1741	1973	1359	1814	1795	1972	2255	1883	1099	1799	497	522	1141	1239	1652	2609	782	1151	1242	1922	1024	1278	929	993	990
CLN3_5-PDHA1_5	CLN3-PDHA1	Cas12a-SLCxEnzyme	960	537	1132	1910	3276	1896	66	522	191	1385	1428	1890	1640	1716	986	1664	3723	3162	49	351	142	974	1471	1708	1490	5331	1127	712	896	749
CLN3_5-PDK2_5	CLN3-PDK2	Cas12a-SLCxEnzyme	1109	775	1357	1130	1780	951	1036	980	759	1412	1901	1607	1649	782	894	758	691	839	699	1649	1310	841	1210	894	1877	598	2189	828	962	853
CLN3_5-PHGDH_5	CLN3-PHGDH	Cas12a-SLCxEnzyme	881	447	1069	1633	918	580	1167	680	694	1259	892	1050	1266	564	630	1514	1104	265	730	808	1018	911	479	610	646	879	315	599	710	731
CLN3_5-PKM_5	CLN3-PKM	Cas12a-SLCxEnzyme	510	1440	1331	808	1026	1115	1242	899	615	1069	1233	1272	890	646	754	229	404	391	360	743	519	591	504	362	463	372	862	1130	1230	1039
CLN3_5-PPAT_5	CLN3-PPAT	Cas12a-SLCxEnzyme	464	1283	1737	461	506	408	677	818	463	1431	1643	1670	283	333	242	79	332	125	321	640	181	1397	1905	1331	84	133	152	952	1118	1065
CLN3_5-PPCDC_5	CLN3-PPCDC	Cas12a-SLCxEnzyme	1643	873	1367	1340	1942	1396	1575	1265	1936	1542	1816	2243	1254	1280	1234	884	858	988	513	2217	1291	1228	1353	983	695	1215	1170	745	915	738
CLN3_5-PPCS_5	CLN3-PPCS	Cas12a-SLCxEnzyme	1443	1009	1726	1620	1250	1164	1655	1521	1551	1050	1616	1841	1460	906	1427	698	355	534	1540	1344	1569	472	934	618	888	372	845	950	1021	1196
CLN3_5-PRPS1_5	CLN3-PRPS1	Cas12a-SLCxEnzyme	624	556	659	795	1339	818	813	983	667	797	1071	913	756	631	793	748	1337	561	658	734	483	702	1436	746	461	957	685	571	711	731
CLN3_5-RRM1_5	CLN3-RRM1	Cas12a-SLCxEnzyme	109	22	115	0	0	2	0	0	0	6	0	0	0	0	0	15	0	0	0	1	4	2	1	2	2	0	6	775	829	588
CLN3_5-SDHA_5	CLN3-SDHA	Cas12a-SLCxEnzyme	588	1039	766	178	143	78	6	97	52	388	305	301	196	144	77	33	33	24	5	89	23	106	148	51	26	33	76	538	698	642
CLN3_5-SHMT1_5	CLN3-SHMT1	Cas12a-SLCxEnzyme	1305	1184	2261	2317	2341	2355	2229	1771	1623	2336	2501	3286	1702	1551	1915	1661	1550	1503	1378	1542	2042	1889	2441	2243	1482	1956	2096	1147	1179	1158
CLN3_5-SLC35A1_5	CLN3-SLC35A1	Cas12a-SLCxEnzyme	946	775	725	1751	1708	1252	1088	1291	1082	1032	1168	1206	1199	1182	548	1835	780	702	516	345	357	851	897	532	1766	1339	665	706	644	664
CLN3_5-SLC35B3_5	CLN3-SLC35B3	Cas12a-SLCxEnzyme	699	1169	1735	1657	1828	1653	1793	1116	1235	1579	1939	1550	1877	1058	1746	1213	708	1458	975	1040	1163	1077	1438	967	2786	970	2255	802	1093	1079
CLN3_5-SPNS1_5	CLN3-SPNS1	Cas12a-SLCxEnzyme	531	961	886	351	823	668	681	476	599	786	1081	1270	266	437	586	109	476	222	213	308	358	643	698	653	80	185	419	676	765	755
CLN3_5-UAP1_5	CLN3-UAP1	Cas12a-SLCxEnzyme	854	927	1720	1063	1030	913	1104	780	628	1376	1266	1365	1157	938	738	353	499	443	256	544	406	1477	1181	788	369	341	378	999	1408	1236
CLN3_5-UGP2_5	CLN3-UGP2	Cas12a-SLCxEnzyme	571	980	1118	1102	731	482	658	167	333	653	1036	625	622	571	711	3508	248	171	506	68	451	460	464	263	1526	557	870	730	919	871
CLN3_5-UMPS_5	CLN3-UMPS	Cas12a-SLCxEnzyme	783	1246	991	286	470	71	645	320	523	293	285	235	331	222	178	97	352	5	288	189	303	56	82	45	58	114	39	713	939	798
CLN3_5-UPP1_5	CLN3-UPP1	Cas12a-SLCxEnzyme	1582	1083	1148	1255	1004	1356	1700	989	1106	1423	1677	1430	1547	697	1114	472	392	2037	1115	1105	1536	1003	1158	1027	1129	355	1633	800	1074	993
CLN3_6-ABCD3_6	CLN3-ABCD3	Cas12a-SLCxEnzyme	2153	1739	1821	1884	2763	2445	2231	1895	2690	1689	2415	2523	1621	1699	1874	1478	1672	3218	1789	2057	1785	1470	1835	1586	1499	958	2923	1013	1192	1195
CLN3_6-ACP2_6	CLN3-ACP2	Cas12a-SLCxEnzyme	1347	1259	1472	2142	1859	2626	2957	1667	3233	1743	2029	2164	1857	865	2279	955	815	2114	1446	1170	2357	1088	1389	1293	1846	490	3335	1409	1665	1621
CLN3_6-AMD1_6	CLN3-AMD1	Cas12a-SLCxEnzyme	1601	1155	1538	300	411	307	415	488	322	913	977	862	440	376	312	71	125	48	275	251	143	538	432	337	141	184	38	1671	2089	1747
CLN3_6-ASL_6	CLN3-ASL	Cas12a-SLCxEnzyme	1653	1624	1792	1944	3269	1824	2873	2044	1693	1828	2651	2477	2237	2697	2097	1061	1695	1108	1773	1521	1584	909	2054	1517	1620	3232	2184	1141	1100	1309
CLN3_6-BCAT2_6	CLN3-BCAT2	Cas12a-SLCxEnzyme	1174	840	1377	1422	1024	1318	1006	739	1451	1049	803	959	1451	977	1210	1232	223	1043	1092	1412	1078	352	550	508	2162	746	721	1281	1345	1374
CLN3_6-BPNT1_6	CLN3-BPNT1	Cas12a-SLCxEnzyme	1443	935	1567	1357	1629	1236	1330	1428	1395	1248	1652	2018	1020	1013	1359	646	896	644	1030	1113	1150	1136	1551	1100	1353	1324	1329	1199	1736	1628
CLN3_6-CMAS_6	CLN3-CMAS	Cas12a-SLCxEnzyme	1371	1884	1664	2326	4068	2838	2098	2106	1669	2028	2610	2616	2658	2465	1881	1312	1887	2270	696	1351	618	884	1298	1149	1794	2686	2528	1160	1270	1090
CLN3_6-COASY_6	CLN3-COASY	Cas12a-SLCxEnzyme	1011	1362	1510	133	158	85	143	176	57	128	128	149	114	36	260	81	91	6	37	84	70	56	139	83	6	43	179	1628	1656	1560
CLN3_6-CPS1_6	CLN3-CPS1	Cas12a-SLCxEnzyme	1668	1316	1244	1854	3420	1650	1976	1582	1787	1729	2054	1953	1403	1806	1942	1363	2518	1214	1437	2689	1460	1147	1902	868	1601	3148	2991	1402	1804	1420
CLN3_6-CPT1A_6	CLN3-CPT1A	Cas12a-SLCxEnzyme	2073	1711	2631	3587	4216	2507	2985	1852	2123	3300	4246	3840	2681	2217	2328	3336	3534	1730	1954	2234	1701	3005	4821	2812	2441	4398	2959	1668	2098	1753
CLN3_6-DHFR_6	CLN3-DHFR	Cas12a-SLCxEnzyme	1064	804	1263	261	234	217	391	143	375	732	939	836	543	207	107	59	21	72	146	114	335	328	606	95	538	19	25	1252	1401	1358
CLN3_6-DHODH_6	CLN3-DHODH	Cas12a-SLCxEnzyme	1104	1298	1647	548	1014	662	1773	1392	492	409	417	466	828	359	362	262	756	147	619	1295	478	71	84	55	141	281	53	1443	1816	1836
CLN3_6-FASN_6	CLN3-FASN	Cas12a-SLCxEnzyme	1006	1581	2228	2168	2724	1812	3090	2122	1775	1765	2169	2089	2091	2185	1660	976	1420	818	1134	1544	1436	621	899	774	1007	2853	1032	2150	2308	2305
CLN3_6-G6PD_6	CLN3-G6PD	Cas12a-SLCxEnzyme	1148	1261	1306	1191	1045	1177	1108	954	596	6	11	23	1361	935	1150	843	499	718	195	361	128	6	7	5	1114	799	2078	884	1105	1145
CLN3_6-GLS_6	CLN3-GLS	Cas12a-SLCxEnzyme	962	932	885	506	627	266	617	695	611	460	474	471	377	511	291	305	325	268	235	448	390	263	224	129	178	260	164	1238	1496	1518
CLN3_6-GLUD1_6	CLN3-GLUD1	Cas12a-SLCxEnzyme	1566	1115	1377	1695	1961	1670	1411	510	509	1608	1465	1546	1349	1429	1290	1028	989	2419	230	331	430	917	969	849	935	1839	1292	1395	1542	1739
CLN3_6-GOT1_6	CLN3-GOT1	Cas12a-SLCxEnzyme	1602	1452	1559	2833	2448	1549	1618	1028	1035	189	155	185	2568	2065	1772	1657	1607	2762	591	665	550	21	17	11	1821	1746	1738	1045	1106	1093
CLN3_6-GOT2_6	CLN3-GOT2	Cas12a-SLCxEnzyme	1071	1391	1788	2023	1974	1139	2229	1929	1198	2000	2077	1996	1946	1506	1759	1095	741	876	1719	1450	1360	1510	2072	1561	1410	1473	1531	1300	1284	1385
CLN3_6-GPD2_6	CLN3-GPD2	Cas12a-SLCxEnzyme	2127	1959	2375	3144	3918	3579	3679	2253	3167	4873	6619	7197	3005	2870	3128	4213	1925	3136	2482	2184	2904	6943	13147	8537	4060	3395	4159	2264	2253	2370
CLN3_6-GSR_6	CLN3-GSR	Cas12a-SLCxEnzyme	1301	1266	1940	2027	2272	2274	1795	2146	1797	1139	1275	1325	2033	1511	1812	1215	1315	1613	890	1241	842	393	579	433	1649	1535	2671	1304	1536	1435
CLN3_6-HK1_6	CLN3-HK1	Cas12a-SLCxEnzyme	2221	1466	2449	3906	3804	3227	4777	3620	2695	3586	3628	4101	3874	3362	3469	2490	1811	2531	2797	4299	2467	1728	2911	1557	2623	5071	2778	1447	1807	1624
CLN3_6-HMGCR_6	CLN3-HMGCR	Cas12a-SLCxEnzyme	1070	590	542	1087	706	875	1176	652	487	861	772	1071	882	691	767	1072	190	536	794	982	510	443	652	914	724	642	2058	1452	1684	1760
CLN3_6-HPRT1_6	CLN3-HPRT1	Cas12a-SLCxEnzyme	1342	906	1968	1963	2190	1980	1838	1381	1484	637	577	748	1684	1847	1718	1419	1838	1565	2163	1150	1710	197	111	100	2006	1662	1370	1314	1415	1364
CLN3_6-IDH1_6	CLN3-IDH1	Cas12a-SLCxEnzyme	982	1278	1511	1850	1812	1256	1389	1398	1069	450	370	537	1714	1261	1044	982	1504	1622	1179	1579	1354	58	86	15	1969	2379	782	1323	1429	1434
CLN3_6-IDH2_6	CLN3-IDH2	Cas12a-SLCxEnzyme	1136	1862	1763	2437	2533	2356	3186	1501	1622	2942	2511	2522	2422	1920	2045	2430	1837	1727	1607	1637	1094	2690	1677	1594	2294	2782	1936	1348	1711	1830
CLN3_6-LDHA_6	CLN3-LDHA	Cas12a-SLCxEnzyme	1269	1539	1683	1126	1578	1245	1593	1127	1152	1001	1086	1008	1644	1256	1149	610	1099	809	606	937	873	316	543	303	701	1147	1404	1534	1729	1312
CLN3_6-MTHFD1_6	CLN3-MTHFD1	Cas12a-SLCxEnzyme	1989	1193	1597	476	361	182	383	77	249	1621	2296	2154	263	166	192	123	79	76	141	187	95	1787	1988	1269	30	46	14	1201	1404	1144
CLN3_6-NUDT19_6	CLN3-NUDT19	Cas12a-SLCxEnzyme	1902	1850	1480	1776	2451	1936	1887	2133	2151	1669	2127	2540	2317	1732	2211	600	1331	1268	1099	1987	1533	924	1454	1627	1826	1464	1804	1103	1228	1286
CLN3_6-NUDT7_6	CLN3-NUDT7	Cas12a-SLCxEnzyme	1587	1563	1787	2089	2305	1886	1900	1527	2056	1820	2317	2281	1995	1434	1876	1435	806	1037	1192	1015	1321	1179	1707	1356	1254	1088	3677	1636	1806	1775
CLN3_6-NUDT8_6	CLN3-NUDT8	Cas12a-SLCxEnzyme	1403	1762	2078	3180	2789	2323	3767	1546	2390	2576	2878	3487	2646	2170	2264	2149	1173	1593	2744	2237	2110	1586	2323	2214	2506	2054	1489	1248	1350	1379
CLN3_6-ODC1_6	CLN3-ODC1	Cas12a-SLCxEnzyme	2041	1634	2387	3319	3165	2140	3068	1672	2264	2957	2849	2537	3617	1968	1852	2896	2138	1429	1715	1967	2443	1858	2800	1851	3890	3089	1465	1619	1973	1642
CLN3_6-OGDH_6	CLN3-OGDH	Cas12a-SLCxEnzyme	1044	1092	1246	112	77	121	106	229	0	238	214	180	43	5	59	41	12	5	44	55	24	34	129	11	8	5	25	1243	1635	1437
CLN3_6-OR10H3_1	CLN3-CTRL	Cas12a-SLCxEnzyme	1398	999	1061	1093	989	820	1444	895	920	1272	1271	1511	1051	672	637	1034	363	501	654	925	940	553	974	1148	1127	636	1606	1149	1165	1234
CLN3_6-OR10V1_1	CLN3-CTRL	Cas12a-SLCxEnzyme	974	677	1292	1336	1918	2005	1868	973	1793	1656	1474	2051	1454	1216	1505	956	3673	3638	983	1366	1320	1198	1256	1561	1097	3729	2084	1117	1284	1221
CLN3_6-OR1B1_1	CLN3-CTRL	Cas12a-SLCxEnzyme	1071	1262	1793	2008	2671	2375	2135	1774	2172	1633	2096	1874	1418	2126	1324	863	3272	1977	1038	1427	2006	732	1229	739	1116	6787	1658	1510	1877	1724
CLN3_6-PANK1_6	CLN3-PANK1	Cas12a-SLCxEnzyme	1989	2074	1925	2523	2735	1779	2652	2068	1837	2424	2281	2178	2552	1594	1789	1643	1335	1373	1377	1313	1721	1496	1736	1199	2082	1121	1296	1645	2082	1956
CLN3_6-PANK2_6	CLN3-PANK2	Cas12a-SLCxEnzyme	2287	1362	1789	3082	2429	1756	2877	2332	1586	1878	2431	2385	2652	2124	2109	2412	965	753	1746	1962	1347	1002	2861	1683	2790	2060	2221	1980	2212	2072
CLN3_6-PCK2_6	CLN3-PCK2	Cas12a-SLCxEnzyme	1126	893	1825	1666	2300	1691	2182	1452	1665	1037	1418	1470	1584	1070	1331	1378	1106	2395	3283	3553	2406	361	790	575	1639	1184	3881	1453	1684	1685
CLN3_6-PDHA1_6	CLN3-PDHA1	Cas12a-SLCxEnzyme	2283	2127	2296	3350	4364	3131	258	477	255	2768	3245	3215	3360	2160	2967	1952	2479	2075	262	126	108	1653	1882	1695	2971	3331	2838	1835	2039	2069
CLN3_6-PDK2_6	CLN3-PDK2	Cas12a-SLCxEnzyme	1012	1262	1252	1377	1334	764	1519	521	1217	1239	1410	1471	964	558	1246	1808	604	721	1023	781	712	1308	906	798	891	240	1013	1393	1765	1474
CLN3_6-PHGDH_6	CLN3-PHGDH	Cas12a-SLCxEnzyme	1838	1163	1428	1562	2468	2331	1951	2128	1241	2013	2389	2038	1691	1647	1752	876	1421	1445	1834	2290	1433	1868	2582	1689	2679	1777	1360	1225	1432	1343
CLN3_6-PKM_6	CLN3-PKM	Cas12a-SLCxEnzyme	950	1639	1869	804	577	634	965	611	507	719	691	813	697	331	328	715	409	222	529	713	521	705	838	495	1383	145	149	1919	2029	2169
CLN3_6-PPAT_6	CLN3-PPAT	Cas12a-SLCxEnzyme	852	780	1193	350	385	191	611	325	319	1811	1525	1412	226	350	288	129	318	29	178	214	99	1685	1843	1276	84	121	103	1273	1511	1468
CLN3_6-PPCDC_6	CLN3-PPCDC	Cas12a-SLCxEnzyme	1575	1577	2426	2389	2658	1927	2878	1517	1619	2547	2775	2743	3032	1839	2091	822	1221	1308	2427	1774	1186	1827	1709	1450	1963	1260	1796	1222	1230	1317
CLN3_6-PPCS_6	CLN3-PPCS	Cas12a-SLCxEnzyme	1617	851	1866	1985	1820	1492	2564	1517	1924	2172	2540	2148	2197	1477	2133	1740	1326	873	1522	1753	2117	1567	1541	1320	3007	1593	1489	1134	1230	1004
CLN3_6-PRPS1_6	CLN3-PRPS1	Cas12a-SLCxEnzyme	1256	1224	1317	1780	2358	1493	2026	1898	1790	2305	3018	3046	2054	1484	1863	1272	1530	1108	1498	1494	1728	2706	3572	2628	1885	1330	2478	1058	1245	1245
CLN3_6-RRM1_6	CLN3-RRM1	Cas12a-SLCxEnzyme	620	311	559	19	125	155	57	4	156	67	68	22	25	81	117	9	35	55	29	6	82	34	81	16	55	63	39	1323	1670	1531
CLN3_6-SDHA_6	CLN3-SDHA	Cas12a-SLCxEnzyme	1215	1041	1060	526	148	24	106	40	1	399	333	145	314	167	104	2108	12	31	51	15	24	170	70	35	1128	45	15	1090	1118	1167
CLN3_6-SHMT1_6	CLN3-SHMT1	Cas12a-SLCxEnzyme	1662	1254	1703	1576	1355	1627	1649	1513	2016	1786	2266	2750	1577	1148	1233	827	650	736	1277	1647	1410	1863	2176	1809	1202	1381	1319	1355	1710	1548
CLN3_6-SLC35A1_6	CLN3-SLC35A1	Cas12a-SLCxEnzyme	1041	1630	1580	2572	2372	1558	1813	1781	1138	1578	2115	2351	3102	1804	1738	1728	2045	1405	654	1062	639	1024	1176	1155	3707	1599	1008	1325	1521	1392
CLN3_6-SLC35B3_6	CLN3-SLC35B3	Cas12a-SLCxEnzyme	655	954	1672	1244	1509	1577	2422	1362	1353	1308	1381	1861	1646	861	1381	577	578	1166	1167	898	1338	588	1482	997	1331	558	1545	1118	1475	1374
CLN3_6-SPNS1_6	CLN3-SPNS1	Cas12a-SLCxEnzyme	1158	1291	1667	1237	1015	1021	905	458	454	1317	1173	1464	1267	722	857	456	206	396	155	501	348	682	931	721	583	416	821	1148	1344	1131
CLN3_6-UAP1_6	CLN3-UAP1	Cas12a-SLCxEnzyme	1850	1294	1743	1483	1009	2011	1573	918	1021	1377	1439	1982	1295	988	995	730	442	3038	627	511	603	1147	1391	1200	1292	882	1077	1258	1786	1679
CLN3_6-UGP2_6	CLN3-UGP2	Cas12a-SLCxEnzyme	1718	1351	1894	1199	1336	1190	735	731	378	1681	1443	1477	1530	784	971	387	494	412	373	299	326	907	840	794	818	714	891	1464	1770	1567
CLN3_6-UMPS_6	CLN3-UMPS	Cas12a-SLCxEnzyme	1451	993	1666	634	507	467	789	586	906	443	559	382	455	234	363	88	50	34	385	576	314	34	83	73	38	38	296	1702	2068	1894
CLN3_6-UPP1_6	CLN3-UPP1	Cas12a-SLCxEnzyme	1742	1416	1672	2288	2734	2271	3030	1244	1164	2467	2014	2792	2384	1680	1889	2271	1947	1866	2156	1982	1584	2069	1263	1977	2483	1340	1527	1290	1472	1398
DIRC2_1-ABCD3_1	DIRC2-ABCD3	Cas12a-SLCxEnzyme	352	810	580	1042	1035	883	763	805	888	955	614	741	526	654	937	498	593	824	614	1299	586	830	497	678	796	906	998	835	1053	1026
DIRC2_1-ACP2_1	DIRC2-ACP2	Cas12a-SLCxEnzyme	838	1054	1057	1456	1296	1122	1522	717	1337	1341	1274	1263	1621	1082	757	1128	475	586	1597	1296	965	661	952	925	2280	1515	641	863	815	1023
DIRC2_1-BPNT1_1	DIRC2-BPNT1	Cas12a-SLCxEnzyme	924	919	1121	929	746	827	1507	1144	1125	846	1130	1085	1296	447	588	814	373	613	2687	1026	991	1168	1340	559	1895	247	530	958	1111	1298
DIRC2_1-COASY_1	DIRC2-COASY	Cas12a-SLCxEnzyme	957	1354	1499	29	7	12	86	2	2	2	3	5	4	4	0	12	3	4	1	3	2	8	3	2	1	5	2	1077	1143	1037
DIRC2_1-NUDT19_1	DIRC2-NUDT19	Cas12a-SLCxEnzyme	1009	971	1178	2377	1743	1305	1925	1423	1444	1699	1841	1955	1625	1247	1359	2085	955	1284	1790	1898	1512	1142	1393	1257	1926	919	993	1028	1260	1165
DIRC2_1-NUDT7_1	DIRC2-NUDT7	Cas12a-SLCxEnzyme	4111	3354	5148	6795	7619	6662	8232	6254	5829	6650	7775	7993	7267	5377	5794	4727	3865	6411	6731	9848	6584	4924	7170	5434	5923	4971	7317	1297	1427	1350
DIRC2_1-NUDT8_1	DIRC2-NUDT8	Cas12a-SLCxEnzyme	1310	1594	1754	1661	2312	1805	2106	1218	1247	2047	1970	2188	1787	1602	1286	743	1476	1143	1731	1686	1741	1133	1325	1073	1183	1854	1328	1147	1129	1401
DIRC2_1-OR10H3_1	DIRC2-CTRL	Cas12a-SLCxEnzyme	989	735	1162	787	2063	1021	1442	916	889	919	1148	1048	933	918	747	370	1268	1636	981	1866	795	732	804	666	551	785	744	753	1004	748
DIRC2_1-OR10V1_1	DIRC2-CTRL	Cas12a-SLCxEnzyme	1416	941	1022	1562	1483	1290	1396	680	985	955	1476	1504	859	1136	1228	912	976	660	1151	1515	1241	602	1202	1048	570	1202	1768	675	988	920
DIRC2_1-OR1B1_1	DIRC2-CTRL	Cas12a-SLCxEnzyme	1084	1058	1806	2294	2100	1461	3105	1735	2795	1905	1797	2299	1930	1424	1612	2501	1426	1097	2615	1869	2712	1272	1295	1622	3554	2100	2900	1228	1575	1535
DIRC2_1-PANK1_1	DIRC2-PANK1	Cas12a-SLCxEnzyme	906	508	932	1157	1532	1293	1614	1196	1427	1106	1092	1126	1284	783	1059	977	768	667	1163	1989	1489	559	916	712	1399	873	898	804	1002	968
DIRC2_1-PANK2_1	DIRC2-PANK2	Cas12a-SLCxEnzyme	1408	862	1054	1278	953	919	1213	708	864	955	1365	1172	1608	679	1075	1241	505	347	744	1153	1003	921	1026	879	1428	357	558	862	1296	1206
DIRC2_1-PPCDC_1	DIRC2-PPCDC	Cas12a-SLCxEnzyme	1752	926	1299	1495	2015	1741	2443	1511	1285	1393	1923	1790	1762	1158	1396	1071	670	1402	2599	2615	2719	785	1513	952	1378	1063	2302	1032	1264	1061
DIRC2_1-PPCS_1	DIRC2-PPCS	Cas12a-SLCxEnzyme	1019	989	1318	1247	1239	1273	1343	716	924	976	1485	1445	1090	873	1009	832	482	463	1234	1026	988	487	475	474	1019	578	561	610	645	664
DIRC2_1-SLC33A1_1	DIRC2-SLC33A1	Cas12a-SLCxEnzyme	1079	1185	1483	980	959	861	879	820	669	877	890	2036	693	586	963	802	321	434	783	507	971	889	552	901	485	221	998	1066	1180	1204
DIRC2_2-ABCD3_2	DIRC2-ABCD3	Cas12a-SLCxEnzyme	1027	1270	1531	1462	2157	1505	2058	1157	1333	1431	1549	1649	1597	1166	1045	2244	2111	683	1990	2381	1725	1294	1155	1158	1912	933	794	1454	1580	1773
DIRC2_2-ACP2_2	DIRC2-ACP2	Cas12a-SLCxEnzyme	658	1120	1017	897	957	460	1508	759	542	1077	1335	880	1177	603	514	791	370	193	979	1132	276	1053	1377	873	985	733	236	905	1023	1074
DIRC2_2-BPNT1_2	DIRC2-BPNT1	Cas12a-SLCxEnzyme	987	891	1099	1035	1120	671	1229	1631	653	929	1126	1255	1007	654	754	1066	278	385	856	1939	717	655	808	631	1226	331	596	921	961	996
DIRC2_2-COASY_2	DIRC2-COASY	Cas12a-SLCxEnzyme	1172	841	1133	274	263	321	339	258	156	87	156	359	159	222	86	119	30	86	224	175	123	31	108	154	66	122	67	1115	1347	1340
DIRC2_2-NUDT19_2	DIRC2-NUDT19	Cas12a-SLCxEnzyme	393	1094	874	1168	726	994	1353	761	1266	971	795	1175	1424	607	883	702	350	348	897	995	1092	664	480	760	1753	456	1047	825	913	944
DIRC2_2-NUDT7_2	DIRC2-NUDT7	Cas12a-SLCxEnzyme	547	789	1075	1194	1995	1450	1384	1024	1495	911	1437	1622	982	1075	1416	659	1273	1024	1014	2309	2413	842	1594	1067	1182	1280	1574	1135	1352	1315
DIRC2_2-NUDT8_2	DIRC2-NUDT8	Cas12a-SLCxEnzyme	476	819	1146	950	1172	932	899	854	951	1167	1293	1342	858	945	720	570	307	585	732	1300	837	667	1523	1006	358	1285	305	1021	1130	1035
DIRC2_2-OR10H3_1	DIRC2-CTRL	Cas12a-SLCxEnzyme	1227	1287	1420	1138	1653	1374	1096	1649	833	1416	1476	1881	911	1444	1527	597	600	1385	1106	1138	1854	1489	998	1592	771	1390	4085	1434	1425	1366
DIRC2_2-OR10V1_1	DIRC2-CTRL	Cas12a-SLCxEnzyme	1269	723	1254	1713	2042	959	1367	1415	1178	1482	1835	1510	855	1370	795	835	889	614	1090	1804	1137	1038	1859	1323	898	2002	785	994	1105	1106
DIRC2_2-OR1B1_1	DIRC2-CTRL	Cas12a-SLCxEnzyme	871	535	790	883	890	1043	1589	1270	1811	686	733	807	821	624	954	449	609	1707	1068	1371	1261	305	552	409	1334	455	2217	918	1157	1050
DIRC2_2-PANK1_2	DIRC2-PANK1	Cas12a-SLCxEnzyme	211	855	888	812	1040	987	591	443	1283	824	693	1034	609	651	605	319	220	554	709	861	1133	446	551	610	526	902	768	947	1209	1067
DIRC2_2-PANK2_2	DIRC2-PANK2	Cas12a-SLCxEnzyme	866	1689	1502	1702	1635	1674	1604	1508	1299	1362	1361	1620	1254	1035	1251	1287	455	1016	1653	1275	1220	1305	1361	1330	938	1002	1553	1338	1409	1474
DIRC2_2-PPCDC_2	DIRC2-PPCDC	Cas12a-SLCxEnzyme	807	612	812	1084	1110	1284	1730	1100	1682	997	995	1208	1195	656	1039	549	563	2452	1585	1444	1321	474	556	512	824	737	959	849	1159	809
DIRC2_2-PPCS_2	DIRC2-PPCS	Cas12a-SLCxEnzyme	1142	682	1215	862	958	730	1501	996	941	354	460	297	788	667	600	336	287	509	1047	1126	723	84	206	101	789	311	1210	805	828	752
DIRC2_2-SLC33A1_2	DIRC2-SLC33A1	Cas12a-SLCxEnzyme	1264	1281	1401	901	1260	862	1373	1569	1234	894	1174	1185	1273	589	764	327	375	329	1009	756	980	443	863	329	854	243	551	1670	1795	1900
DIRC2_3-ABCD3_3	DIRC2-ABCD3	Cas12a-SLCxEnzyme	287	533	1002	746	1022	500	1212	584	541	879	772	875	841	598	501	341	466	271	714	901	547	697	487	443	520	411	363	899	943	883
DIRC2_3-ACP2_3	DIRC2-ACP2	Cas12a-SLCxEnzyme	939	1333	1334	1390	1862	1528	1726	1212	1573	1256	1643	2100	2209	1135	1471	881	813	1589	1068	1714	1592	933	1150	1338	2157	1075	1455	1010	1249	1264
DIRC2_3-BPNT1_3	DIRC2-BPNT1	Cas12a-SLCxEnzyme	883	1334	1502	1650	1985	1082	1408	1411	857	1369	1672	1480	1637	1451	1306	1122	722	497	986	4764	1213	875	1173	720	1267	788	974	896	960	1030
DIRC2_3-COASY_3	DIRC2-COASY	Cas12a-SLCxEnzyme	1226	847	869	302	109	357	226	204	260	176	263	338	480	97	171	130	50	195	407	283	350	211	234	267	169	47	297	837	879	920
DIRC2_3-NUDT19_3	DIRC2-NUDT19	Cas12a-SLCxEnzyme	586	975	1133	854	1568	1042	1610	1397	1499	1448	1546	1386	1268	1168	1206	232	947	585	1161	2021	1098	701	984	752	634	937	1517	990	1121	1060
DIRC2_3-NUDT7_3	DIRC2-NUDT7	Cas12a-SLCxEnzyme	846	929	1256	1690	1631	1673	1749	1667	1006	1768	1526	1803	1532	1038	1081	863	558	1054	1467	1411	1459	1149	1158	1229	1231	1242	866	818	924	878
DIRC2_3-NUDT8_3	DIRC2-NUDT8	Cas12a-SLCxEnzyme	1434	1392	1358	1736	2083	2138	3004	1722	1258	1819	1577	1931	1811	976	1299	926	1365	1052	2677	2253	1647	1500	1782	1666	1252	544	1070	791	1006	1048
DIRC2_3-OR10H3_1	DIRC2-CTRL	Cas12a-SLCxEnzyme	1215	1154	1187	1642	1361	1603	1791	1866	1190	1545	1569	1424	1552	1119	1547	918	720	1698	1014	1551	1721	1111	1299	864	1058	1039	1681	1195	1527	1441
DIRC2_3-OR10V1_1	DIRC2-CTRL	Cas12a-SLCxEnzyme	1652	971	1361	1685	2154	1998	1433	1090	2355	1528	1656	2077	1188	1728	1462	874	1186	1035	827	2548	2443	975	1101	1016	1429	2157	1709	1004	1263	1030
DIRC2_3-OR1B1_1	DIRC2-CTRL	Cas12a-SLCxEnzyme	858	764	924	1306	1431	1164	1462	953	969	838	1088	1112	1045	992	1002	715	429	791	780	1667	1052	381	618	612	738	616	728	787	796	846
DIRC2_3-PANK1_3	DIRC2-PANK1	Cas12a-SLCxEnzyme	1115	821	1629	1852	1921	1457	2206	1627	1218	1481	1975	1712	1825	1748	988	625	700	940	1498	2316	1026	933	1265	1156	933	1774	872	1153	1250	1374
DIRC2_3-PANK2_3	DIRC2-PANK2	Cas12a-SLCxEnzyme	1266	1207	1549	1391	1369	1246	2069	1167	1204	1608	1581	1894	1585	1056	1106	999	521	1073	1235	1348	1467	1071	1328	885	1273	906	719	1351	1525	1423
DIRC2_3-PPCDC_3	DIRC2-PPCDC	Cas12a-SLCxEnzyme	1833	1143	2106	3074	2657	1803	3208	1845	2494	2546	2185	2647	2436	1741	2251	1713	1371	1078	2824	2188	2614	2124	1796	1893	3895	1718	1823	1007	1163	1049
DIRC2_3-PPCS_3	DIRC2-PPCS	Cas12a-SLCxEnzyme	768	1203	1359	1523	1582	1320	1597	1895	849	1166	1751	1469	1258	1110	1232	756	529	930	1117	1778	1505	361	1023	620	1186	671	1318	763	852	735
DIRC2_3-SLC33A1_3	DIRC2-SLC33A1	Cas12a-SLCxEnzyme	221	839	798	631	886	535	786	499	1145	683	785	915	367	412	661	409	203	234	356	438	839	186	335	254	163	201	217	764	878	932
DIRC2_4-ABCD3_4	DIRC2-ABCD3	Cas12a-SLCxEnzyme	1219	792	1161	1511	1912	1357	1426	738	1092	1645	1499	1523	1037	1049	958	1662	817	1283	966	1201	1161	1011	1582	1022	396	895	1023	1614	1921	1846
DIRC2_4-ACP2_4	DIRC2-ACP2	Cas12a-SLCxEnzyme	2252	1961	2715	2190	2285	2279	2200	1430	2499	2108	2440	2944	1866	1762	1860	1112	986	1161	2864	2739	2489	1223	1764	1837	1517	1429	3832	1686	1937	1925
DIRC2_4-BPNT1_4	DIRC2-BPNT1	Cas12a-SLCxEnzyme	1121	1149	1522	1352	1091	1215	1668	1906	1528	1681	1487	1926	1308	1083	886	2059	689	516	1358	1848	1070	1902	1890	1608	531	1248	688	1598	1974	1783
DIRC2_4-COASY_4	DIRC2-COASY	Cas12a-SLCxEnzyme	1695	2351	2731	1013	1553	1514	1778	509	1388	850	1119	1119	1218	780	1306	503	363	914	1449	873	776	728	555	474	577	539	997	1886	2154	2145
DIRC2_4-NUDT19_4	DIRC2-NUDT19	Cas12a-SLCxEnzyme	1511	1377	2013	1861	2131	1411	2562	2008	1959	2083	2333	2023	1660	1758	1367	858	1125	1243	1047	2114	1554	1409	2234	1202	899	1985	1996	1400	1556	1652
DIRC2_4-NUDT7_4	DIRC2-NUDT7	Cas12a-SLCxEnzyme	2463	1705	2280	2344	3138	2407	2748	2554	1842	2799	2732	3394	2683	1722	1868	1311	2334	1750	1997	2574	2374	2088	2398	2340	2366	2497	1742	1932	2086	2054
DIRC2_4-NUDT8_4	DIRC2-NUDT8	Cas12a-SLCxEnzyme	1505	1844	2022	2766	2533	2582	3625	2162	3663	2470	2901	3333	2195	2273	1949	1826	692	1933	2513	2472	2780	1488	2669	1785	2023	1454	2042	1444	1634	1548
DIRC2_4-OR10H3_1	DIRC2-CTRL	Cas12a-SLCxEnzyme	1166	1670	1614	1221	2062	1714	2169	1271	1164	1624	1931	1822	1551	1244	1660	1171	1140	974	1573	1369	1415	981	2013	1043	1101	895	1561	1611	2149	1677
DIRC2_4-OR10V1_1	DIRC2-CTRL	Cas12a-SLCxEnzyme	2775	1641	2395	2226	2946	2581	2787	2102	2459	2577	2675	3050	2471	2212	2401	1777	1412	1970	2141	3190	3618	1953	2201	1964	2214	1831	2058	2133	2181	2155
DIRC2_4-OR1B1_1	DIRC2-CTRL	Cas12a-SLCxEnzyme	554	899	1211	1561	1547	1147	1587	1284	997	1144	1385	1446	1435	1161	1560	666	739	1207	1071	1141	1513	712	1066	786	731	1596	1155	1130	1348	1405
DIRC2_4-PANK1_4	DIRC2-PANK1	Cas12a-SLCxEnzyme	1966	1462	1706	2903	2046	2116	3512	2214	2027	2448	2488	2827	2464	1687	1927	1336	903	1616	2776	2000	2333	2123	1863	1869	2247	1600	1789	1585	1791	1826
DIRC2_4-PANK2_4	DIRC2-PANK2	Cas12a-SLCxEnzyme	1467	1282	1678	1941	2600	1780	2826	1879	2325	1534	2219	3087	2016	1600	1689	930	1775	1158	2045	2389	3057	1052	2097	1742	827	1340	1066	1277	1690	1662
DIRC2_4-PPCDC_4	DIRC2-PPCDC	Cas12a-SLCxEnzyme	1306	1761	2680	2923	3432	2856	3701	3062	3093	2374	3096	3205	2994	2446	2123	1497	1711	2180	2756	2900	2888	1427	2132	2214	2335	1973	2049	1729	2129	2323
DIRC2_4-PPCS_4	DIRC2-PPCS	Cas12a-SLCxEnzyme	2533	2116	2104	2828	3408	2307	3922	3103	2892	2131	2077	2683	2836	1827	2063	993	2447	648	2627	2584	3391	768	914	1016	1591	946	954	1526	1966	1586
DIRC2_4-SLC33A1_4	DIRC2-SLC33A1	Cas12a-SLCxEnzyme	1763	1498	1733	1628	1377	1438	1512	1379	1263	1447	1242	1443	946	887	948	2370	325	519	707	876	1030	557	665	727	684	462	478	1355	1609	1846
DIRC2_5-ABCD3_5	DIRC2-ABCD3	Cas12a-SLCxEnzyme	780	1387	2250	1866	3114	2516	1413	2340	2134	2105	1926	2255	2142	1784	1544	1005	2153	2467	1446	2162	2122	890	1695	1140	2494	1824	2921	1248	1355	1302
DIRC2_5-ACP2_5	DIRC2-ACP2	Cas12a-SLCxEnzyme	1280	1784	2074	2785	2225	2592	3476	2185	3157	2436	2765	2904	2252	2409	2500	1268	1166	2076	1766	3039	1963	1443	1759	1276	1964	3006	4361	1424	1869	1912
DIRC2_5-BPNT1_5	DIRC2-BPNT1	Cas12a-SLCxEnzyme	1973	1407	1861	2802	3236	2098	3576	2168	2256	2867	2500	3076	2605	1859	2220	1373	1482	1913	3445	3442	2997	2307	2904	1798	2137	1393	1985	1514	1615	1666
DIRC2_5-COASY_5	DIRC2-COASY	Cas12a-SLCxEnzyme	1733	1915	2093	896	564	737	1785	734	599	743	1050	1151	489	624	822	193	60	119	295	327	227	193	179	144	247	27	328	1506	1700	1517
DIRC2_5-NUDT19_5	DIRC2-NUDT19	Cas12a-SLCxEnzyme	1699	1319	2126	3364	2789	2508	3329	2114	1764	2569	3118	3513	3307	1843	2221	3408	1736	1798	2639	2277	2719	2037	2383	2181	3567	1734	2014	1091	1395	1206
DIRC2_5-NUDT7_5	DIRC2-NUDT7	Cas12a-SLCxEnzyme	1832	1406	1330	2185	2732	1692	3026	1999	2050	2594	2378	2126	1993	1420	1729	1204	1789	1383	2812	3181	2559	2000	2593	1777	1061	1303	1763	1486	1608	1516
DIRC2_5-NUDT8_5	DIRC2-NUDT8	Cas12a-SLCxEnzyme	2102	1253	1751	1581	1987	1685	2367	2042	2133	1806	2215	2537	1729	1865	1075	625	1069	744	2076	1649	1210	1125	1729	1643	1172	1655	1001	1291	1258	1524
DIRC2_5-OR10H3_1	DIRC2-CTRL	Cas12a-SLCxEnzyme	1283	1051	1989	1257	2213	1744	1586	1916	1130	1656	1681	1699	1370	1064	1443	650	1058	1267	832	3220	2352	1392	1701	1208	717	1000	1768	1386	1727	1661
DIRC2_5-OR10V1_1	DIRC2-CTRL	Cas12a-SLCxEnzyme	2367	1449	2128	2373	2958	2430	2848	2124	2321	3188	2527	3432	2061	1923	2139	1106	1114	1732	2064	2444	3164	2258	2515	2611	1807	1962	3188	1784	2042	2042
DIRC2_5-OR1B1_1	DIRC2-CTRL	Cas12a-SLCxEnzyme	2221	1194	2742	2650	2061	2862	4485	1708	2311	2225	2103	3136	2119	1618	2387	1984	1389	2584	2979	2499	2611	1327	1732	1822	2224	1283	2308	1701	2022	1966
DIRC2_5-PANK1_5	DIRC2-PANK1	Cas12a-SLCxEnzyme	2377	1937	2335	2669	2569	3429	3069	1866	2751	2136	3069	3377	2309	1659	2261	1362	1194	3320	2633	2535	3100	1940	2836	2385	1515	964	3584	2301	3061	2761
DIRC2_5-PANK2_5	DIRC2-PANK2	Cas12a-SLCxEnzyme	1632	1455	1869	1398	2436	2383	3076	2255	1939	1984	2378	2707	1454	1478	2270	872	1211	2371	3005	2992	2339	1484	2375	2006	1403	1616	2181	1482	1918	1644
DIRC2_5-PPCDC_5	DIRC2-PPCDC	Cas12a-SLCxEnzyme	1410	1757	1898	2142	2153	1937	2557	3114	1278	2056	3324	2816	1478	1987	1505	958	854	1268	1793	2975	1974	1581	3331	1506	953	2124	1355	1206	1566	1400
DIRC2_5-PPCS_5	DIRC2-PPCS	Cas12a-SLCxEnzyme	2055	1630	2203	2368	2767	2202	2819	2876	2146	1888	2187	2555	1823	2003	2646	1689	1020	1152	1691	2942	2526	442	1336	1033	766	1077	2021	1578	1733	1445
DIRC2_5-SLC33A1_5	DIRC2-SLC33A1	Cas12a-SLCxEnzyme	1252	1495	2088	1521	1787	1159	1678	1424	1575	1456	2287	1968	1839	1212	1157	836	1294	867	1199	1152	1245	491	1275	813	1458	1080	494	2318	2634	2312
DIRC2_6-ABCD3_6	DIRC2-ABCD3	Cas12a-SLCxEnzyme	1405	1042	1358	1619	2072	1067	1769	949	1422	1492	1630	1941	1376	1037	1099	681	1125	575	1477	1509	1025	1151	1620	1329	567	773	792	1561	1979	1751
DIRC2_6-ACP2_6	DIRC2-ACP2	Cas12a-SLCxEnzyme	2000	1428	2408	2233	2473	2013	3061	2724	2480	2063	2430	2292	1794	1908	1388	1670	1408	1321	2156	2541	1630	1524	2175	1304	1462	2451	1343	1541	1654	1623
DIRC2_6-BPNT1_6	DIRC2-BPNT1	Cas12a-SLCxEnzyme	1229	1234	1232	1057	1422	1547	1398	1554	927	1669	1821	1821	1591	898	1066	1192	481	1560	1233	2307	1114	1576	1910	1626	2578	1224	1319	1482	1620	1633
DIRC2_6-COASY_6	DIRC2-COASY	Cas12a-SLCxEnzyme	2058	1899	1910	349	443	384	823	510	632	630	540	298	520	289	318	125	97	396	252	357	295	204	331	171	147	279	64	1954	2207	2163
DIRC2_6-NUDT19_6	DIRC2-NUDT19	Cas12a-SLCxEnzyme	1076	891	1907	2142	1594	2054	2659	1318	2966	2138	2397	2551	1629	1574	2015	1768	3337	1607	1198	1731	2807	1965	1969	1747	1464	1865	3007	881	1198	1191
DIRC2_6-NUDT7_6	DIRC2-NUDT7	Cas12a-SLCxEnzyme	1083	1363	1888	1145	2405	1098	1805	1677	1404	1457	2451	1855	1338	1935	1157	738	1910	987	1729	4119	1121	1073	2135	1107	803	2137	989	1102	1486	1378
DIRC2_6-NUDT8_6	DIRC2-NUDT8	Cas12a-SLCxEnzyme	1270	1144	1893	1554	2636	2608	2908	1926	2947	1914	2514	2628	1968	1622	2044	1244	1235	2248	1653	3958	3218	1299	2598	1463	1992	1102	3091	1216	1430	1376
DIRC2_6-OR10H3_1	DIRC2-CTRL	Cas12a-SLCxEnzyme	960	571	811	699	1207	669	1067	1162	1340	1132	1032	1044	777	634	815	425	518	464	1409	1178	1087	675	948	817	754	486	762	940	1081	1232
DIRC2_6-OR10V1_1	DIRC2-CTRL	Cas12a-SLCxEnzyme	1637	1018	1326	1800	1942	1409	2591	1307	1427	1857	1611	2179	1687	1351	1488	3367	946	1396	2545	2029	2004	1513	1631	1858	2461	1257	1864	1153	1390	1286
DIRC2_6-OR1B1_1	DIRC2-CTRL	Cas12a-SLCxEnzyme	1051	960	1471	1735	1918	1887	1908	1327	2099	1792	2191	1841	1740	1424	1498	1597	1414	1210	1553	1791	2402	1754	1783	1057	1556	1452	1048	1365	1807	1720
DIRC2_6-PANK1_6	DIRC2-PANK1	Cas12a-SLCxEnzyme	1661	1258	1872	1606	2108	1691	1785	2017	1844	1797	2084	2071	1415	1392	1676	744	1238	1560	1525	2724	1845	2712	2250	1233	1164	990	1887	1164	1322	1380
DIRC2_6-PANK2_6	DIRC2-PANK2	Cas12a-SLCxEnzyme	1307	1247	1625	1852	2383	1810	3475	1851	1668	1849	2395	2258	2067	1648	1452	1435	1896	875	2437	2303	1864	1116	3108	1578	1868	2288	1234	1586	1967	1793
DIRC2_6-PPCDC_6	DIRC2-PPCDC	Cas12a-SLCxEnzyme	1302	1445	1610	2508	2224	2842	3136	1473	1873	2170	2329	2489	1934	2033	2511	1377	1056	2296	3780	2468	3339	1437	2549	1846	1105	1673	4859	1244	1444	1372
DIRC2_6-PPCS_6	DIRC2-PPCS	Cas12a-SLCxEnzyme	1990	1571	1802	3181	2818	2010	2558	2049	2473	2487	3211	3583	2821	2132	1495	2436	1611	1171	2907	2913	2249	1457	2733	2791	2331	1858	1156	1339	1380	1385
DIRC2_6-SLC33A1_6	DIRC2-SLC33A1	Cas12a-SLCxEnzyme	1317	1083	1678	1427	1084	1013	2039	1855	1283	1652	1308	1619	1575	879	1071	480	323	385	1183	983	1088	489	778	927	1196	633	630	1300	1352	1279
LETM1_1-AMD1_1	LETM1-AMD1	Cas12a-SLCxEnzyme	1103	1198	2519	195	71	85	64	10	33	339	220	223	123	41	48	43	18	46	46	29	12	131	30	67	6	19	120	2007	2531	2222
LETM1_1-ASL_1	LETM1-ASL	Cas12a-SLCxEnzyme	1898	1055	1409	285	183	288	168	11	7	414	147	243	327	51	87	229	22	95	168	14	73	109	42	69	682	18	53	1198	1521	1307
LETM1_1-BCAT2_1	LETM1-BCAT2	Cas12a-SLCxEnzyme	2328	2167	2619	178	488	150	250	89	168	322	442	341	274	111	160	84	193	126	56	25	13	68	70	12	168	52	64	1821	2335	2148
LETM1_1-CMAS_1	LETM1-CMAS	Cas12a-SLCxEnzyme	1102	2022	2262	320	231	212	157	19	45	354	467	172	323	108	100	172	28	102	72	53	10	84	52	46	155	25	20	2195	2903	2489
LETM1_1-COASY_1	LETM1-COASY	Cas12a-SLCxEnzyme	1981	1157	2047	1	2	3	25	10	5	10	11	2	4	3	13	9	2	2	2	6	6	6	6	1	4	4	8	1491	1542	1534
LETM1_1-CPS1_1	LETM1-CPS1	Cas12a-SLCxEnzyme	1003	1450	1631	255	125	166	172	107	50	379	459	299	233	76	99	68	39	113	29	60	76	120	79	50	88	64	65	1730	1796	1916
LETM1_1-CPT1A_1	LETM1-CPT1A	Cas12a-SLCxEnzyme	963	1155	1084	156	373	110	65	222	95	416	456	349	121	124	83	118	570	47	16	13	59	162	225	219	16	90	10	1649	1590	1752
LETM1_1-DHFR_1	LETM1-DHFR	Cas12a-SLCxEnzyme	524	931	1251	18	77	9	34	14	2	197	178	86	21	38	2	53	3	2	5	21	2	41	89	7	6	7	4	1653	1625	1946
LETM1_1-DHODH_1	LETM1-DHODH	Cas12a-SLCxEnzyme	1875	1037	1750	40	100	49	123	14	4	133	55	64	80	39	48	35	79	38	0	12	6	7	3	5	1	8	6	1294	1682	1421
LETM1_1-FASN_1	LETM1-FASN	Cas12a-SLCxEnzyme	1528	1782	2462	510	433	387	212	344	73	675	771	916	446	457	361	161	110	44	47	104	150	107	200	180	84	446	245	1711	1887	1521
LETM1_1-G6PD_1	LETM1-G6PD	Cas12a-SLCxEnzyme	1032	810	1584	133	42	108	91	8	2	35	20	39	77	15	35	37	5	7	9	6	6	10	17	4	19	29	17	1594	1652	1795
LETM1_1-GLS_1	LETM1-GLS	Cas12a-SLCxEnzyme	767	1177	1847	56	179	65	56	109	40	277	135	172	65	39	61	47	75	10	22	204	25	48	82	29	42	29	53	2184	2259	2222
LETM1_1-GLUD1_1	LETM1-GLUD1	Cas12a-SLCxEnzyme	1985	1536	1587	894	990	505	634	668	543	1171	842	1000	649	455	647	504	330	106	239	400	218	356	200	200	74	312	166	1357	1561	1429
LETM1_1-GOT1_1	LETM1-GOT1	Cas12a-SLCxEnzyme	1459	1113	1435	281	248	56	108	53	0	69	28	35	292	105	29	147	73	16	47	48	12	23	17	12	65	53	12	1867	1951	1850
LETM1_1-GOT2_1	LETM1-GOT2	Cas12a-SLCxEnzyme	1453	1148	1446	242	23	66	46	45	2	290	220	275	84	48	62	164	18	7	6	11	5	79	40	72	64	11	6	1512	1566	1889
LETM1_1-GPD2_1	LETM1-GPD2	Cas12a-SLCxEnzyme	2313	1322	2002	192	291	250	116	131	36	689	810	525	164	140	147	62	98	84	90	55	312	213	524	203	14	49	135	1609	1717	1796
LETM1_1-GSR_1	LETM1-GSR	Cas12a-SLCxEnzyme	1829	1926	1687	306	224	238	114	91	49	306	286	231	326	96	179	36	11	29	62	60	21	91	64	61	46	24	92	1488	1621	1547
LETM1_1-HK1_1	LETM1-HK1	Cas12a-SLCxEnzyme	1397	1071	1698	161	140	128	131	12	55	141	236	100	188	95	105	171	11	18	40	5	53	37	63	5	202	19	43	1409	1501	1483
LETM1_1-HMGCR_1	LETM1-HMGCR	Cas12a-SLCxEnzyme	404	125	123	0	0	85	0	1	0	0	90	41	0	1	45	27	3	7	9	7	41	3	90	24	1	4	17	1177	1467	1308
LETM1_1-HPRT1_1	LETM1-HPRT1	Cas12a-SLCxEnzyme	1123	948	1064	177	85	134	236	135	1	96	132	64	249	82	104	796	20	53	50	12	60	18	79	15	105	6	22	1422	1587	1365
LETM1_1-IDH1_1	LETM1-IDH1	Cas12a-SLCxEnzyme	938	1550	1839	233	531	356	173	92	72	147	52	82	265	113	84	141	557	207	71	218	50	5	21	9	138	218	31	1708	2061	2071
LETM1_1-IDH2_1	LETM1-IDH2	Cas12a-SLCxEnzyme	1439	1163	1771	107	74	54	38	6	267	77	45	177	76	51	32	45	13	26	51	6	59	71	11	57	3	5	31	1521	1760	1917
LETM1_1-LDHA_1	LETM1-LDHA	Cas12a-SLCxEnzyme	2161	1084	1854	218	39	212	209	47	64	187	82	287	179	57	155	50	24	187	52	5	51	15	20	29	4	28	63	1344	1622	1478
LETM1_1-MFSD13A_1	LETM1-MFSD13A	Cas12a-SLCxEnzyme	1214	1325	1721	156	204	147	107	252	107	260	123	135	112	35	112	77	104	109	79	158	30	63	69	28	22	22	41	1047	1201	1372
LETM1_1-MTHFD1_1	LETM1-MTHFD1	Cas12a-SLCxEnzyme	1133	1177	2166	119	169	97	19	12	94	365	284	191	154	18	35	55	2	4	7	9	16	69	116	52	57	8	1	1375	2040	1654
LETM1_1-ODC1_1	LETM1-ODC1	Cas12a-SLCxEnzyme	1341	1249	2210	176	68	137	226	154	3	261	279	275	101	63	205	120	7	39	42	6	41	50	95	73	36	28	54	1465	1654	1567
LETM1_1-OGDH_1	LETM1-OGDH	Cas12a-SLCxEnzyme	1039	899	1195	21	177	37	53	59	3	199	132	49	19	20	3	15	34	54	8	34	70	55	19	36	5	2	3	1477	1556	1520
LETM1_1-OR10H3_1	LETM1-CTRL	Cas12a-SLCxEnzyme	975	1235	1076	82	175	45	102	37	25	104	129	109	59	53	112	32	36	37	9	6	17	31	51	26	82	5	71	1207	1673	1323
LETM1_1-OR10V1_1	LETM1-CTRL	Cas12a-SLCxEnzyme	2473	1661	2464	290	324	280	232	21	126	552	286	397	133	160	165	82	874	106	152	33	16	201	139	144	143	39	15	1784	2095	2102
LETM1_1-OR1B1_1	LETM1-CTRL	Cas12a-SLCxEnzyme	1768	1378	1453	333	130	101	28	134	6	194	188	196	138	33	118	34	31	94	37	7	4	73	81	48	134	5	11	1262	1604	1577
LETM1_1-PCK2_1	LETM1-PCK2	Cas12a-SLCxEnzyme	1166	924	1296	159	252	122	4	2	118	271	207	146	58	117	5	48	126	70	51	51	24	95	15	42	90	51	0	1091	1280	1395
LETM1_1-PDHA1_1	LETM1-PDHA1	Cas12a-SLCxEnzyme	1074	1395	1688	258	377	135	28	45	45	415	287	383	313	151	222	171	200	64	8	79	1	139	38	75	238	55	50	1395	1531	1551
LETM1_1-PDK2_1	LETM1-PDK2	Cas12a-SLCxEnzyme	1602	1110	968	90	237	37	92	49	46	189	305	407	192	340	128	20	157	2	45	268	21	33	135	36	59	173	31	1114	1096	1074
LETM1_1-PHGDH_1	LETM1-PHGDH	Cas12a-SLCxEnzyme	1108	1123	675	40	53	142	189	37	3	449	98	252	130	32	76	93	77	25	189	174	40	88	18	86	55	66	2	980	1069	914
LETM1_1-PKM_1	LETM1-PKM	Cas12a-SLCxEnzyme	1369	1169	1545	35	11	3	1	6	168	46	101	35	74	7	18	40	2	1	2	4	67	3	51	0	11	9	8	1513	1841	1749
LETM1_1-PPAT_1	LETM1-PPAT	Cas12a-SLCxEnzyme	1557	1347	1905	89	185	56	13	135	86	401	462	302	137	96	80	87	19	27	11	30	24	146	221	110	11	14	25	2490	2451	2621
LETM1_1-PRPS1_1	LETM1-PRPS1	Cas12a-SLCxEnzyme	1489	836	1931	221	381	197	124	78	109	431	185	317	159	160	177	48	114	64	5	95	54	406	153	138	92	66	23	1145	1419	1363
LETM1_1-RRM1_1	LETM1-RRM1	Cas12a-SLCxEnzyme	890	252	469	1	106	36	91	121	3	66	18	20	67	109	38	79	146	8	4	158	9	20	21	3	48	164	14	1806	2225	2096
LETM1_1-SDHA_1	LETM1-SDHA	Cas12a-SLCxEnzyme	1341	1408	891	66	23	58	81	4	3	197	73	43	158	20	13	39	19	8	14	8	3	2	13	17	71	4	6	1377	1860	1600
LETM1_1-SHMT1_1	LETM1-SHMT1	Cas12a-SLCxEnzyme	1180	1042	1231	215	260	3	2	4	1	184	214	154	101	151	20	64	148	16	35	17	2	26	136	90	71	378	24	1120	1421	1160
LETM1_1-SLC35E1_1	LETM1-SLC35E1	Cas12a-SLCxEnzyme	594	1436	1299	137	242	41	220	5	2	75	280	336	79	74	40	61	48	39	22	73	1	17	124	86	3	12	55	1682	1521	1633
LETM1_1-UAP1_1	LETM1-UAP1	Cas12a-SLCxEnzyme	769	828	1041	114	42	143	76	49	2	98	189	211	76	61	41	44	9	33	13	9	3	46	38	34	13	52	4	1256	1410	1422
LETM1_1-UGP2_1	LETM1-UGP2	Cas12a-SLCxEnzyme	1283	1410	2294	200	339	142	202	120	138	606	391	472	337	217	169	68	67	37	20	55	8	55	113	32	152	31	57	1641	1828	1812
LETM1_1-UMPS_1	LETM1-UMPS	Cas12a-SLCxEnzyme	1010	809	1267	9	11	99	37	7	0	71	101	96	53	291	57	20	5	148	76	98	27	4	24	2	6	569	19	1242	1482	1456
LETM1_1-UPP1_1	LETM1-UPP1	Cas12a-SLCxEnzyme	2073	1861	1477	302	266	141	150	70	88	364	244	440	214	119	118	124	330	18	95	146	3	60	117	53	76	38	49	1366	1647	1590
LETM1_2-AMD1_2	LETM1-AMD1	Cas12a-SLCxEnzyme	2020	1516	2126	1440	926	729	1344	876	1246	2105	1805	1765	1395	760	1007	506	337	380	513	347	555	936	591	681	1189	266	294	1539	1752	1537
LETM1_2-ASL_2	LETM1-ASL	Cas12a-SLCxEnzyme	2335	2051	2034	2110	2883	2528	2331	1884	2638	2296	2994	2473	2236	2166	2292	569	796	829	1253	1297	1906	838	1528	1046	673	957	1382	1467	1573	1541
LETM1_2-BCAT2_2	LETM1-BCAT2	Cas12a-SLCxEnzyme	1194	1776	2212	1635	1504	1214	2191	1587	1094	1226	1059	1199	1614	1088	1055	1616	416	855	721	854	638	321	333	255	3752	369	588	1279	1686	1751
LETM1_2-CMAS_2	LETM1-CMAS	Cas12a-SLCxEnzyme	2521	3085	2309	2202	3953	2335	2314	2286	1829	2984	3749	3383	1783	2241	2129	545	1193	871	639	1261	753	973	1804	1050	677	1393	1292	1554	1634	1698
LETM1_2-COASY_2	LETM1-COASY	Cas12a-SLCxEnzyme	1883	1603	1654	432	292	276	213	220	339	310	334	494	485	114	231	146	165	26	90	271	127	90	154	130	58	55	111	1124	1495	1275
LETM1_2-CPS1_2	LETM1-CPS1	Cas12a-SLCxEnzyme	2040	1850	2596	1569	2553	2028	2102	1529	1901	2708	2529	2673	2533	1541	1303	473	732	802	723	2297	1015	752	923	968	1764	931	443	1336	1519	1575
LETM1_2-CPT1A_2	LETM1-CPT1A	Cas12a-SLCxEnzyme	2118	2074	2055	2767	1867	1701	3172	2236	1709	4080	3615	3346	3116	1500	2109	1493	516	850	1834	1601	1167	2691	2135	2570	826	494	1269	1954	2094	2111
LETM1_2-DHFR_2	LETM1-DHFR	Cas12a-SLCxEnzyme	2929	2182	2878	472	506	449	493	471	685	2198	2238	1698	379	271	202	77	57	12	181	189	223	566	420	174	20	63	37	1919	2487	2543
LETM1_2-DHODH_2	LETM1-DHODH	Cas12a-SLCxEnzyme	2949	2119	2553	1656	1937	1280	2850	1403	2268	851	1113	1135	967	1107	1245	1160	389	237	837	1488	1269	185	139	88	260	452	650	1517	1954	1746
LETM1_2-FASN_2	LETM1-FASN	Cas12a-SLCxEnzyme	2369	2401	3364	3331	3767	3718	3353	2558	3668	3165	3386	4430	3058	2233	2978	2485	1970	2711	2265	2704	2447	1224	1850	1642	2332	1043	1684	1289	1605	1459
LETM1_2-G6PD_2	LETM1-G6PD	Cas12a-SLCxEnzyme	2164	1563	1903	1189	1645	1538	1397	1381	813	203	200	150	1406	1021	1675	294	418	589	175	504	394	22	27	45	367	546	700	1148	1491	1091
LETM1_2-GLS_2	LETM1-GLS	Cas12a-SLCxEnzyme	1062	1485	1755	949	722	517	1283	1030	785	1455	1215	1030	1106	531	635	253	139	141	517	493	351	377	367	405	496	219	201	2115	2563	2427
LETM1_2-GLUD1_2	LETM1-GLUD1	Cas12a-SLCxEnzyme	4109	3389	4812	3207	4329	3619	2327	2709	2785	3642	4647	4532	3153	3015	3273	1120	2086	1898	238	956	441	1447	2024	2077	968	2128	1873	2152	2524	2541
LETM1_2-GOT1_2	LETM1-GOT1	Cas12a-SLCxEnzyme	3444	2553	3308	4218	4344	4405	2770	1917	2336	280	414	344	3307	2014	2922	1403	2064	5112	733	1085	1073	23	65	16	1705	1191	3931	2023	2295	2196
LETM1_2-GOT2_2	LETM1-GOT2	Cas12a-SLCxEnzyme	2993	2302	2537	926	819	741	1534	711	392	1969	2350	2193	1231	719	776	389	97	117	245	303	172	738	816	496	460	3149	222	1460	1874	1765
LETM1_2-GPD2_2	LETM1-GPD2	Cas12a-SLCxEnzyme	2120	2294	3510	3298	4697	3637	4660	2792	2373	6318	7222	8141	3507	2638	3071	1264	1379	1483	1531	2692	1712	6492	8105	9023	1563	1610	1384	2080	2276	2479
LETM1_2-GSR_2	LETM1-GSR	Cas12a-SLCxEnzyme	1257	1629	2388	2192	2107	2615	2900	1788	1352	1714	1429	1810	2085	1418	1511	1377	980	835	1174	1933	908	605	684	603	1247	935	420	1321	1437	1700
LETM1_2-HK1_2	LETM1-HK1	Cas12a-SLCxEnzyme	2264	2860	3420	3193	3715	3177	3597	3376	2364	1899	1939	2790	3734	2211	3678	1836	1357	1270	2056	3298	1793	739	959	542	2355	1692	2908	1561	1909	1587
LETM1_2-HMGCR_2	LETM1-HMGCR	Cas12a-SLCxEnzyme	956	825	1570	1333	991	875	1187	1116	297	815	731	761	676	927	671	363	283	308	313	458	411	191	221	122	121	500	462	1354	1702	1470
LETM1_2-HPRT1_2	LETM1-HPRT1	Cas12a-SLCxEnzyme	1224	1681	1766	2407	2655	1764	2217	1996	1811	846	734	870	2658	1963	1877	882	846	549	1245	1848	1547	109	99	97	2873	2140	1164	1461	1558	1674
LETM1_2-IDH1_2	LETM1-IDH1	Cas12a-SLCxEnzyme	1597	2758	2462	3907	7782	3407	3412	3623	2803	1147	1245	1173	4002	3245	3297	1934	3296	1827	2540	3660	2912	91	145	186	2329	2809	2408	1703	1860	1931
LETM1_2-IDH2_2	LETM1-IDH2	Cas12a-SLCxEnzyme	3383	3801	4965	2630	3170	2712	4526	3364	3805	5391	4314	5184	2886	1984	2640	1659	525	494	1457	2148	1595	1764	1954	1800	3189	624	701	1425	1615	1496
LETM1_2-LDHA_2	LETM1-LDHA	Cas12a-SLCxEnzyme	1916	2210	2469	2466	2303	2067	2679	2431	1711	1867	1451	1810	2538	1660	2217	1199	942	1125	1237	1862	1344	345	389	450	1208	914	2045	1295	1470	1551
LETM1_2-MFSD13A_2	LETM1-MFSD13A	Cas12a-SLCxEnzyme	1942	1571	2043	1336	1330	1890	1564	1021	856	2014	2077	2139	1481	1096	1430	651	227	581	607	842	726	1073	785	800	777	603	405	1480	1949	1507
LETM1_2-MTHFD1_2	LETM1-MTHFD1	Cas12a-SLCxEnzyme	1977	1526	2093	361	519	583	453	507	414	2780	2608	2960	313	308	629	180	28	1570	163	201	250	1122	1058	762	46	116	5176	1600	1692	1725
LETM1_2-ODC1_2	LETM1-ODC1	Cas12a-SLCxEnzyme	806	1315	1386	1218	947	1257	1104	1329	698	1714	1428	2004	1158	559	1218	665	377	312	550	809	476	1123	708	762	1349	350	964	1565	1701	1705
LETM1_2-OGDH_2	LETM1-OGDH	Cas12a-SLCxEnzyme	1068	1584	2532	640	381	445	517	563	60	1051	676	800	390	283	517	715	17	285	478	101	112	165	255	395	563	61	150	1458	1774	1687
LETM1_2-OR10H3_1	LETM1-CTRL	Cas12a-SLCxEnzyme	1323	1455	1692	1796	1655	1863	1631	1281	1205	1992	2015	2060	1312	959	1126	815	395	1015	1112	910	815	620	960	835	701	398	755	1155	1431	1306
LETM1_2-OR10V1_1	LETM1-CTRL	Cas12a-SLCxEnzyme	2573	2591	3058	3762	5023	2710	4930	3488	2824	3658	4182	4795	3591	2776	2740	2175	1566	1335	2314	2828	1709	1872	3037	1604	1735	1432	1471	1576	1705	1757
LETM1_2-OR1B1_1	LETM1-CTRL	Cas12a-SLCxEnzyme	2391	1352	2510	2019	1612	1871	2309	1407	1272	2095	1955	2470	1916	1027	1434	1780	324	519	1082	727	1243	603	701	843	1898	391	808	1607	1895	1806
LETM1_2-PCK2_2	LETM1-PCK2	Cas12a-SLCxEnzyme	1489	2184	2307	3080	3810	1698	3258	3988	3334	1926	2211	2132	2453	1785	1987	676	2232	607	4925	6192	2228	687	1178	671	1833	860	1059	1643	1693	1648
LETM1_2-PDHA1_2	LETM1-PDHA1	Cas12a-SLCxEnzyme	1245	1743	1871	3286	3397	1821	195	165	143	2793	2778	2611	2173	1799	2099	1189	1205	671	3	95	15	781	1225	949	1285	755	892	1284	1543	1290
LETM1_2-PDK2_2	LETM1-PDK2	Cas12a-SLCxEnzyme	1400	1871	2475	1863	2162	1515	1416	1445	1123	1969	2176	2102	1290	1276	969	1642	579	372	1027	748	699	621	1070	715	321	685	499	1461	1744	1788
LETM1_2-PHGDH_2	LETM1-PHGDH	Cas12a-SLCxEnzyme	3320	2129	3341	4984	6998	5133	5726	4935	6215	5354	6058	6480	4404	4501	6303	2845	4037	4723	4217	5555	6918	4613	5490	5481	3580	3964	7806	2177	2328	2013
LETM1_2-PKM_2	LETM1-PKM	Cas12a-SLCxEnzyme	1146	1424	1324	136	74	152	377	34	136	79	98	155	239	91	96	113	35	17	54	86	76	5	23	32	43	12	9	1130	1494	1449
LETM1_2-PPAT_2	LETM1-PPAT	Cas12a-SLCxEnzyme	1547	1381	1581	587	501	446	778	367	446	2496	2024	2243	469	394	436	136	86	72	369	294	174	921	1394	1312	45	54	175	1586	2183	1698
LETM1_2-PRPS1_2	LETM1-PRPS1	Cas12a-SLCxEnzyme	1516	1252	2786	3329	3203	2890	3022	2586	3189	3447	3812	5279	2398	1998	2722	1160	1090	1313	1546	1516	2134	1949	2920	3394	1267	1050	1902	1793	2165	2044
LETM1_2-RRM1_2	LETM1-RRM1	Cas12a-SLCxEnzyme	322	296	228	40	1	1	23	0	0	8	3	35	33	26	7	71	2	3	29	15	14	17	19	7	7	5	4	1757	1841	1922
LETM1_2-SDHA_2	LETM1-SDHA	Cas12a-SLCxEnzyme	2169	1557	2108	1182	1302	875	778	1091	1026	1441	1306	1288	916	843	653	625	469	277	424	897	381	780	953	630	538	445	381	1319	1432	1551
LETM1_2-SHMT1_2	LETM1-SHMT1	Cas12a-SLCxEnzyme	2878	2008	2903	2553	3173	2566	3893	2224	2771	3357	3528	4108	2223	1244	2070	815	2318	1222	1803	1644	1855	2028	2755	2153	1199	623	986	1422	1776	1791
LETM1_2-SLC35E1_2	LETM1-SLC35E1	Cas12a-SLCxEnzyme	3877	3672	4322	3485	4544	3191	3936	3319	2575	4341	3963	4953	2806	2582	2606	1235	2213	1015	2478	3380	2454	1676	1830	1883	1316	1909	1304	1082	1325	1239
LETM1_2-UAP1_2	LETM1-UAP1	Cas12a-SLCxEnzyme	2445	2641	2564	2582	3766	2179	2602	2813	2192	3035	3252	3081	2898	1850	1830	580	985	857	966	1200	1201	1342	2065	992	4635	960	1448	1301	1674	1531
LETM1_2-UGP2_2	LETM1-UGP2	Cas12a-SLCxEnzyme	2327	1679	1824	2090	2522	1684	1698	1012	1422	2197	1963	2804	1637	1507	1563	776	629	464	519	700	756	828	1275	968	507	781	991	1789	1861	1951
LETM1_2-UMPS_2	LETM1-UMPS	Cas12a-SLCxEnzyme	2523	2321	3437	848	944	1168	1573	1239	1346	718	846	1110	965	723	631	154	183	318	667	834	552	93	135	138	94	86	172	1839	1973	1858
LETM1_2-UPP1_2	LETM1-UPP1	Cas12a-SLCxEnzyme	3320	2414	3271	4395	4236	2893	4294	3369	2153	3834	5053	4543	3510	2538	2908	1152	1271	997	2113	2595	1708	2339	3608	2183	1308	1651	1687	2308	3070	2796
LETM1_3-AMD1_3	LETM1-AMD1	Cas12a-SLCxEnzyme	1028	1457	1366	529	386	437	516	232	594	838	1054	1144	474	331	298	108	101	295	86	84	349	235	440	178	83	26	256	1799	2110	2254
LETM1_3-ASL_3	LETM1-ASL	Cas12a-SLCxEnzyme	1734	1050	1646	2667	2298	2508	2193	2007	2344	2616	2439	3095	1726	1380	2501	1316	482	1907	890	1171	2318	1029	1509	1156	764	754	2263	1020	1370	1331
LETM1_3-BCAT2_3	LETM1-BCAT2	Cas12a-SLCxEnzyme	1939	1274	1693	946	1290	859	1132	839	1270	737	840	923	1248	489	1092	346	543	263	386	530	525	114	198	148	590	426	553	1384	1755	1441
LETM1_3-CMAS_3	LETM1-CMAS	Cas12a-SLCxEnzyme	1363	1324	1876	1748	1648	1487	1800	1192	1068	1570	1483	2239	1852	1633	821	653	520	415	509	478	462	463	694	511	1137	1209	618	1264	1423	1381
LETM1_3-COASY_3	LETM1-COASY	Cas12a-SLCxEnzyme	2315	1971	2650	427	526	464	789	473	553	454	741	638	458	188	454	207	180	54	212	116	189	110	297	346	140	127	374	2590	2887	2913
LETM1_3-CPS1_3	LETM1-CPS1	Cas12a-SLCxEnzyme	1711	2172	1998	2413	2558	1917	2183	2054	1044	1908	2336	2526	2019	1261	1169	1294	863	1176	1058	1180	735	783	1084	847	844	1090	778	1577	1719	1580
LETM1_3-CPT1A_3	LETM1-CPT1A	Cas12a-SLCxEnzyme	1849	1388	2220	2226	2042	2303	1519	1609	1940	2633	2353	3072	2457	1209	1530	672	416	1173	1146	1002	1103	1245	1460	1617	1508	509	957	1453	1562	1432
LETM1_3-DHFR_3	LETM1-DHFR	Cas12a-SLCxEnzyme	1478	896	1400	307	147	325	278	197	189	753	968	849	213	79	134	66	10	78	41	83	121	300	146	92	28	18	12	1342	1464	1602
LETM1_3-DHODH_3	LETM1-DHODH	Cas12a-SLCxEnzyme	2742	2304	3287	402	816	601	940	666	1268	602	604	626	541	253	578	201	91	66	393	358	355	28	16	8	136	19	111	2321	2472	2459
LETM1_3-FASN_3	LETM1-FASN	Cas12a-SLCxEnzyme	1210	1450	2203	1171	959	1079	1710	1266	983	1248	1382	1503	1083	946	633	255	199	270	447	464	601	234	342	229	557	677	318	1463	1407	1479
LETM1_3-G6PD_3	LETM1-G6PD	Cas12a-SLCxEnzyme	1526	1454	1339	965	1460	1120	1657	1413	926	520	574	911	1629	687	1028	386	227	228	448	357	382	44	87	235	806	561	558	1273	1065	1153
LETM1_3-GLS_3	LETM1-GLS	Cas12a-SLCxEnzyme	2105	1373	1702	649	530	276	1208	730	924	839	932	878	754	450	310	210	141	86	548	314	453	284	191	190	205	149	149	2294	2848	2882
LETM1_3-GLUD1_3	LETM1-GLUD1	Cas12a-SLCxEnzyme	1772	1248	1979	1233	1747	1118	1007	939	675	1606	1516	1680	1389	1170	728	378	720	344	58	312	155	420	650	488	545	744	315	1379	1761	1711
LETM1_3-GOT1_3	LETM1-GOT1	Cas12a-SLCxEnzyme	2106	1779	1681	1082	1591	844	1023	1045	988	113	296	255	964	837	933	604	1286	389	183	472	335	6	17	45	439	519	464	1182	1472	1366
LETM1_3-GOT2_3	LETM1-GOT2	Cas12a-SLCxEnzyme	1843	2028	2356	683	987	539	857	636	883	1865	1936	1616	898	665	527	360	323	233	235	443	263	617	738	725	376	290	338	1779	2250	2343
LETM1_3-GPD2_3	LETM1-GPD2	Cas12a-SLCxEnzyme	2365	1420	1901	1688	2052	1390	1401	1216	1375	2766	3667	3346	1352	1346	1430	953	536	691	657	996	828	2540	3600	2191	684	761	3053	1782	2143	1935
LETM1_3-GSR_3	LETM1-GSR	Cas12a-SLCxEnzyme	2409	2036	2840	1650	1866	1685	2413	1263	2153	1799	1484	2240	1549	1664	1552	670	474	689	1070	1065	832	544	551	587	868	897	956	2132	2518	2271
LETM1_3-HK1_3	LETM1-HK1	Cas12a-SLCxEnzyme	1568	1409	2144	1919	2130	1523	2226	1824	2239	1181	1119	1385	1856	1309	1261	906	711	1207	852	1192	1529	241	327	298	981	808	1023	1623	1969	1663
LETM1_3-HMGCR_3	LETM1-HMGCR	Cas12a-SLCxEnzyme	962	1023	1818	1451	864	832	977	358	844	816	684	962	1360	865	673	1181	231	622	370	751	465	199	197	106	443	877	380	1408	1577	1552
LETM1_3-HPRT1_3	LETM1-HPRT1	Cas12a-SLCxEnzyme	3486	1797	2970	2923	2952	3103	3867	2538	2044	2868	2633	2502	2870	1635	2446	871	953	2049	2123	1466	1742	865	833	580	1327	812	3520	2211	2618	2486
LETM1_3-IDH1_3	LETM1-IDH1	Cas12a-SLCxEnzyme	2526	2204	2728	2899	2229	2074	2921	1861	1923	1976	1933	2121	2271	2029	2381	808	622	889	1104	1228	1433	201	316	378	1035	870	1106	1371	1622	1548
LETM1_3-IDH2_3	LETM1-IDH2	Cas12a-SLCxEnzyme	3300	2369	2284	1425	1832	1335	1949	2126	1854	2661	2587	2023	1395	852	2051	369	246	2408	610	722	1061	675	868	525	230	244	5245	2127	2486	2442
LETM1_3-LDHA_3	LETM1-LDHA	Cas12a-SLCxEnzyme	1931	1896	2200	2167	1641	1867	2074	1545	865	1132	1051	1425	1972	1318	1093	587	649	863	814	945	934	192	241	183	876	772	432	2369	2673	2521
LETM1_3-MFSD13A_3	LETM1-MFSD13A	Cas12a-SLCxEnzyme	2370	2154	2252	2110	2532	1618	1995	2162	1413	2398	2427	2395	2176	1549	1517	756	633	1026	1237	1598	967	657	1100	677	1060	1154	816	1964	2420	2118
LETM1_3-MTHFD1_3	LETM1-MTHFD1	Cas12a-SLCxEnzyme	2292	1012	1508	325	309	269	771	256	199	1248	1547	1387	452	242	209	88	62	125	181	258	161	666	777	430	144	90	73	1634	1815	1651
LETM1_3-ODC1_3	LETM1-ODC1	Cas12a-SLCxEnzyme	1575	1616	1982	1091	1593	1446	1057	966	1540	1674	1628	2379	1801	932	974	445	663	535	517	905	935	426	634	490	1012	981	445	1799	1935	1688
LETM1_3-OGDH_3	LETM1-OGDH	Cas12a-SLCxEnzyme	1941	1630	1967	666	683	399	1018	521	545	1487	1000	896	681	286	569	374	74	115	151	268	118	281	236	195	86	60	206	1382	1530	1564
LETM1_3-OR10H3_1	LETM1-CTRL	Cas12a-SLCxEnzyme	1627	1685	2045	1013	849	965	1330	706	995	1170	1126	1128	1193	488	840	379	171	728	1055	585	518	608	468	388	543	244	967	1622	1786	1430
LETM1_3-OR10V1_1	LETM1-CTRL	Cas12a-SLCxEnzyme	2362	1927	2526	3126	3037	2054	3530	1886	2382	3148	3056	3684	2684	2214	2428	1361	1314	1080	1729	2038	1060	1118	1419	1195	1335	1647	1941	1646	1968	1868
LETM1_3-OR1B1_1	LETM1-CTRL	Cas12a-SLCxEnzyme	2074	1611	2075	1228	1749	1007	1908	1913	930	1919	2146	1971	1551	1031	955	616	1797	313	955	909	907	545	766	687	1167	901	897	1749	2001	1927
LETM1_3-PCK2_3	LETM1-PCK2	Cas12a-SLCxEnzyme	1742	1593	2472	1053	1200	1078	1737	1643	1319	1193	1428	1439	1133	1042	1135	381	515	447	1617	1156	823	164	432	254	965	1301	574	1749	1981	1941
LETM1_3-PDHA1_3	LETM1-PDHA1	Cas12a-SLCxEnzyme	1618	2383	2423	3143	3168	2360	318	308	362	1992	1806	2517	2246	1703	2009	1015	1186	853	104	88	148	583	889	706	1283	644	1350	1225	1326	1231
LETM1_3-PDK2_3	LETM1-PDK2	Cas12a-SLCxEnzyme	2353	2030	2159	2251	2889	1755	2286	2855	1527	2409	3229	2934	1942	2094	1506	1368	590	2008	1729	2590	1170	1099	1787	1620	1068	1054	2433	1659	1668	1498
LETM1_3-PHGDH_3	LETM1-PHGDH	Cas12a-SLCxEnzyme	1975	2146	2554	1470	2192	1143	2215	2309	2192	2006	2117	2162	1284	1353	1609	623	624	859	936	1319	990	776	1216	570	468	809	1091	1800	2141	2202
LETM1_3-PKM_3	LETM1-PKM	Cas12a-SLCxEnzyme	2264	2019	2924	3421	3798	3094	4065	3465	2292	3497	3415	4099	3501	1952	2897	1517	1321	2211	1735	2396	1867	1037	1658	1136	2422	953	5283	1644	1869	1602
LETM1_3-PPAT_3	LETM1-PPAT	Cas12a-SLCxEnzyme	1078	1652	1559	447	292	424	412	343	273	1483	1377	1659	296	179	201	152	45	114	161	198	232	475	982	703	83	60	29	1507	1789	1777
LETM1_3-PRPS1_3	LETM1-PRPS1	Cas12a-SLCxEnzyme	1188	1888	2011	1259	1776	1414	1965	1917	1352	2576	2299	2641	1132	1250	1284	584	799	698	746	977	1134	913	1390	1194	655	629	649	1329	1531	1601
LETM1_3-RRM1_3	LETM1-RRM1	Cas12a-SLCxEnzyme	792	912	1937	503	996	642	1329	833	1094	856	760	1062	677	697	819	141	147	254	741	432	892	177	124	252	314	300	329	1589	1943	1649
LETM1_3-SDHA_3	LETM1-SDHA	Cas12a-SLCxEnzyme	1710	1823	2410	186	202	92	100	7	7	519	488	493	169	229	118	23	16	24	8	11	42	83	116	101	70	61	24	1483	1833	1844
LETM1_3-SHMT1_3	LETM1-SHMT1	Cas12a-SLCxEnzyme	1730	1646	2720	2559	3522	1607	2488	3094	2559	2734	3057	3265	2468	1564	2004	1472	1195	567	1313	2032	1738	1288	1476	1153	1367	1244	848	1451	1517	1526
LETM1_3-SLC35E1_3	LETM1-SLC35E1	Cas12a-SLCxEnzyme	1809	1990	2631	1910	2316	950	1695	2922	1297	1893	2533	2346	1898	1362	1414	1735	914	407	973	1826	848	456	1096	637	1312	1276	971	1827	2003	2065
LETM1_3-UAP1_3	LETM1-UAP1	Cas12a-SLCxEnzyme	1251	1721	1951	1131	870	850	1775	783	777	1638	1946	2084	1035	632	603	186	128	431	439	458	383	546	648	573	269	357	189	1365	1733	1546
LETM1_3-UGP2_3	LETM1-UGP2	Cas12a-SLCxEnzyme	1384	978	2111	885	932	984	570	310	289	964	1015	1243	1049	900	628	487	318	404	353	143	123	182	277	362	407	843	234	1550	1718	1784
LETM1_3-UMPS_3	LETM1-UMPS	Cas12a-SLCxEnzyme	1657	1478	1632	272	301	241	408	277	285	386	448	356	184	77	252	43	27	87	166	192	224	14	9	27	11	16	113	1240	1321	1368
LETM1_3-UPP1_3	LETM1-UPP1	Cas12a-SLCxEnzyme	2050	2377	3563	2316	2676	2801	2455	1554	2235	2578	2520	2896	2529	1298	1841	1027	1024	931	1584	1127	1811	851	1052	806	972	473	691	1794	2092	2148
LETM1_4-AMD1_4	LETM1-AMD1	Cas12a-SLCxEnzyme	1020	991	955	440	515	407	279	300	483	755	808	782	241	398	263	115	40	70	72	225	312	76	327	46	18	94	70	957	988	1201
LETM1_4-ASL_4	LETM1-ASL	Cas12a-SLCxEnzyme	942	826	1314	701	648	848	738	251	629	1073	1078	1406	631	346	479	254	156	400	280	334	374	303	510	139	96	236	1921	672	812	669
LETM1_4-BCAT2_4	LETM1-BCAT2	Cas12a-SLCxEnzyme	792	1688	1782	1042	1103	1039	706	866	1139	1478	1561	1500	977	586	1023	131	203	133	315	455	385	609	408	351	190	337	469	607	634	727
LETM1_4-CMAS_4	LETM1-CMAS	Cas12a-SLCxEnzyme	630	722	1027	1091	978	685	702	436	818	742	1169	1283	712	750	642	184	1251	300	209	528	238	220	342	406	158	910	138	741	639	812
LETM1_4-COASY_4	LETM1-COASY	Cas12a-SLCxEnzyme	1350	789	1574	231	224	333	91	102	5	227	262	177	267	119	80	26	78	182	21	102	18	30	16	12	14	96	41	848	1017	936
LETM1_4-CPS1_4	LETM1-CPS1	Cas12a-SLCxEnzyme	1264	1101	846	1163	1232	630	815	598	699	1123	1267	1008	994	701	615	482	258	297	307	649	818	389	445	247	534	606	278	835	957	985
LETM1_4-CPT1A_4	LETM1-CPT1A	Cas12a-SLCxEnzyme	537	966	1573	1462	697	552	1047	910	400	1475	1152	1672	735	573	600	846	158	235	670	200	201	599	297	562	331	500	178	667	1006	867
LETM1_4-DHFR_4	LETM1-DHFR	Cas12a-SLCxEnzyme	1101	734	838	101	105	79	140	71	47	553	461	351	54	30	10	40	3	3	24	69	5	21	81	16	9	8	3	1285	1569	1426
LETM1_4-DHODH_4	LETM1-DHODH	Cas12a-SLCxEnzyme	1350	934	2204	389	786	381	525	570	424	477	450	371	491	438	357	84	893	42	119	379	147	35	47	47	63	40	78	819	818	742
LETM1_4-FASN_4	LETM1-FASN	Cas12a-SLCxEnzyme	1524	1049	1258	267	379	401	589	696	377	634	665	687	272	434	200	63	141	123	119	158	92	55	102	47	59	102	30	748	748	773
LETM1_4-G6PD_4	LETM1-G6PD	Cas12a-SLCxEnzyme	630	867	1359	430	296	378	314	322	670	60	69	38	482	360	401	122	101	29	30	127	78	7	22	8	31	85	66	760	764	884
LETM1_4-GLS_4	LETM1-GLS	Cas12a-SLCxEnzyme	1067	918	927	255	550	191	377	428	298	433	480	262	243	186	139	62	155	32	63	33	147	86	61	30	36	56	24	886	923	1056
LETM1_4-GLUD1_4	LETM1-GLUD1	Cas12a-SLCxEnzyme	791	936	1401	281	569	483	267	247	266	900	798	805	483	321	444	150	204	137	78	69	107	78	125	110	291	97	240	714	837	843
LETM1_4-GOT1_4	LETM1-GOT1	Cas12a-SLCxEnzyme	1076	1054	1331	429	784	750	523	237	334	154	135	146	350	454	351	77	157	439	12	75	71	4	2	4	30	68	378	714	927	813
LETM1_4-GOT2_4	LETM1-GOT2	Cas12a-SLCxEnzyme	471	523	759	71	306	215	164	228	118	370	608	492	85	191	170	29	233	64	17	19	22	192	162	85	1	69	70	765	813	886
LETM1_4-GPD2_4	LETM1-GPD2	Cas12a-SLCxEnzyme	2544	1007	2059	1005	1201	1169	804	1398	315	2167	1813	3150	879	824	806	314	225	554	391	304	432	1065	1492	1671	360	379	811	1174	1420	1455
LETM1_4-GSR_4	LETM1-GSR	Cas12a-SLCxEnzyme	697	869	1345	469	265	377	133	515	183	369	476	633	312	149	387	130	10	235	86	140	188	132	140	43	121	38	176	712	748	791
LETM1_4-HK1_4	LETM1-HK1	Cas12a-SLCxEnzyme	310	655	626	397	257	335	398	294	123	173	183	270	263	87	245	112	64	91	125	151	128	15	20	57	150	46	209	506	572	745
LETM1_4-HMGCR_4	LETM1-HMGCR	Cas12a-SLCxEnzyme	208	258	263	277	167	234	144	200	238	415	157	407	293	118	274	73	11	45	73	50	174	94	57	59	46	9	130	703	826	840
LETM1_4-HPRT1_4	LETM1-HPRT1	Cas12a-SLCxEnzyme	1010	640	1168	906	1268	910	857	975	668	363	440	756	983	687	949	331	297	252	312	759	1045	35	147	69	625	439	567	748	769	851
LETM1_4-IDH1_4	LETM1-IDH1	Cas12a-SLCxEnzyme	628	762	1126	621	659	327	656	475	557	374	451	512	649	423	391	266	92	166	232	214	351	21	29	28	477	114	189	620	648	713
LETM1_4-IDH2_4	LETM1-IDH2	Cas12a-SLCxEnzyme	856	1396	1163	471	399	533	668	275	469	809	866	779	393	297	289	170	62	72	96	104	227	117	178	169	76	21	115	902	943	1034
LETM1_4-LDHA_4	LETM1-LDHA	Cas12a-SLCxEnzyme	737	806	946	394	393	205	288	207	248	422	247	458	525	255	92	198	15	171	97	63	119	9	26	31	169	66	50	555	621	670
LETM1_4-MFSD13A_4	LETM1-MFSD13A	Cas12a-SLCxEnzyme	1268	1490	1956	788	794	736	914	572	958	1186	1135	1196	609	511	708	217	61	577	680	402	361	357	408	222	230	285	421	616	638	624
LETM1_4-MTHFD1_4	LETM1-MTHFD1	Cas12a-SLCxEnzyme	1340	1303	1657	3204	2780	1868	2740	2689	1685	2639	2453	3215	2742	1513	2269	1014	1005	616	2111	1709	1637	1580	1736	1308	1437	659	1399	945	1154	1097
LETM1_4-ODC1_4	LETM1-ODC1	Cas12a-SLCxEnzyme	574	895	927	439	819	347	657	871	435	813	1311	1178	413	676	422	140	333	84	178	485	59	387	273	289	130	1050	119	735	777	769
LETM1_4-OGDH_4	LETM1-OGDH	Cas12a-SLCxEnzyme	903	625	671	53	99	76	82	6	222	447	255	332	76	144	136	4	28	17	23	53	0	35	89	43	20	95	20	781	1002	881
LETM1_4-OR10H3_1	LETM1-CTRL	Cas12a-SLCxEnzyme	724	589	639	213	417	135	152	283	156	303	415	459	253	123	121	158	46	97	23	113	227	29	84	32	95	3	15	608	735	580
LETM1_4-OR10V1_1	LETM1-CTRL	Cas12a-SLCxEnzyme	741	884	762	580	426	449	430	252	201	733	967	651	468	257	248	417	170	65	173	109	109	88	284	80	92	110	49	686	672	623
LETM1_4-OR1B1_1	LETM1-CTRL	Cas12a-SLCxEnzyme	1725	1086	1308	425	591	429	758	505	346	1099	773	1039	510	240	531	360	114	92	277	162	149	240	135	239	142	119	64	807	1125	1176
LETM1_4-PCK2_4	LETM1-PCK2	Cas12a-SLCxEnzyme	972	1415	1658	983	1148	408	806	1034	716	1110	1002	930	460	614	716	408	306	182	753	706	372	255	313	148	244	123	541	855	938	796
LETM1_4-PDHA1_4	LETM1-PDHA1	Cas12a-SLCxEnzyme	971	599	558	575	163	276	3	108	53	484	407	717	458	351	261	316	24	64	1	2	1	177	132	296	93	131	264	367	589	490
LETM1_4-PDK2_4	LETM1-PDK2	Cas12a-SLCxEnzyme	783	479	1053	377	238	197	444	91	278	776	478	419	226	122	125	47	74	22	125	71	26	92	176	64	41	23	31	746	953	992
LETM1_4-PHGDH_4	LETM1-PHGDH	Cas12a-SLCxEnzyme	1190	759	1950	1002	1519	1042	889	1185	870	1625	1814	1841	739	769	1154	357	393	427	508	870	704	792	688	630	132	325	615	935	1115	964
LETM1_4-PKM_4	LETM1-PKM	Cas12a-SLCxEnzyme	1080	716	610	13	3	26	104	2	1	31	11	34	38	16	20	65	3	0	51	16	22	3	4	30	1	6	3	880	890	1008
LETM1_4-PPAT_4	LETM1-PPAT	Cas12a-SLCxEnzyme	1113	401	880	202	148	73	62	142	6	1272	873	637	250	177	118	51	7	19	42	8	38	602	544	307	87	23	7	800	726	757
LETM1_4-PRPS1_4	LETM1-PRPS1	Cas12a-SLCxEnzyme	981	989	1279	830	769	539	698	312	245	1338	1104	1099	935	362	443	510	296	202	262	236	98	326	402	250	89	170	242	979	1111	1028
LETM1_4-RRM1_4	LETM1-RRM1	Cas12a-SLCxEnzyme	206	292	439	0	0	0	1	0	1	3	14	21	12	6	4	67	4	3	3	6	0	3	3	4	19	42	3	935	1222	1028
LETM1_4-SDHA_4	LETM1-SDHA	Cas12a-SLCxEnzyme	546	992	1333	350	117	145	160	188	31	393	303	483	131	101	113	152	0	8	135	11	21	43	34	118	2	7	11	673	828	846
LETM1_4-SHMT1_4	LETM1-SHMT1	Cas12a-SLCxEnzyme	1113	1058	1206	436	604	524	505	414	680	860	1359	998	430	510	398	205	64	126	184	446	508	148	357	340	257	149	420	863	1039	1004
LETM1_4-SLC35E1_4	LETM1-SLC35E1	Cas12a-SLCxEnzyme	766	873	824	822	748	357	1027	414	465	1144	1050	1175	821	516	506	236	648	107	480	265	207	125	245	74	166	1656	243	688	861	908
LETM1_4-UAP1_4	LETM1-UAP1	Cas12a-SLCxEnzyme	613	737	685	672	410	184	452	162	326	702	643	579	368	146	267	327	57	130	215	115	51	137	83	44	205	67	111	787	937	690
LETM1_4-UGP2_4	LETM1-UGP2	Cas12a-SLCxEnzyme	716	587	953	292	261	465	261	101	193	720	575	816	379	353	335	129	31	69	19	114	49	141	96	183	190	147	79	513	767	588
LETM1_4-UMPS_4	LETM1-UMPS	Cas12a-SLCxEnzyme	1353	326	756	149	136	113	357	255	22	164	120	220	123	150	77	22	16	8	20	60	47	29	12	2	2	9	43	773	1065	929
LETM1_4-UPP1_4	LETM1-UPP1	Cas12a-SLCxEnzyme	1044	720	1821	651	615	271	285	468	401	911	766	919	596	420	303	351	41	38	174	200	109	127	124	103	171	195	33	923	1077	1043
LETM1_5-AMD1_5	LETM1-AMD1	Cas12a-SLCxEnzyme	905	890	980	366	427	212	445	793	512	832	808	531	397	327	514	24	175	41	243	237	224	328	297	217	36	130	99	1300	1490	1454
LETM1_5-ASL_5	LETM1-ASL	Cas12a-SLCxEnzyme	680	773	1274	1365	1595	1327	1813	1437	985	1505	1686	1671	850	792	1083	475	354	326	868	1057	943	849	1097	813	365	471	490	833	930	965
LETM1_5-BCAT2_5	LETM1-BCAT2	Cas12a-SLCxEnzyme	594	981	1245	1676	1941	922	1649	2544	674	1492	1217	1339	1050	1544	1147	314	959	540	685	1299	956	605	559	538	554	1221	664	815	1073	863
LETM1_5-CMAS_5	LETM1-CMAS	Cas12a-SLCxEnzyme	437	1089	1048	1183	1315	1426	1321	928	1022	1806	1133	1394	796	981	1325	812	527	1238	487	565	705	832	662	1249	820	835	1247	1111	1254	1149
LETM1_5-COASY_5	LETM1-COASY	Cas12a-SLCxEnzyme	543	783	572	243	311	293	238	208	181	187	329	191	167	293	224	31	95	80	42	55	98	6	62	6	5	101	102	739	832	801
LETM1_5-CPS1_5	LETM1-CPS1	Cas12a-SLCxEnzyme	1334	704	836	1115	1652	871	1415	525	973	1014	1210	1329	1519	950	840	499	696	505	1017	676	553	694	955	674	1245	422	542	736	761	795
LETM1_5-CPT1A_5	LETM1-CPT1A	Cas12a-SLCxEnzyme	667	442	783	825	654	912	602	686	257	1413	1173	1327	713	662	508	499	265	436	475	677	410	1067	798	944	463	522	295	695	966	958
LETM1_5-DHFR_5	LETM1-DHFR	Cas12a-SLCxEnzyme	502	329	477	112	184	157	290	47	209	547	505	512	115	132	120	37	22	5	50	41	45	113	181	96	3	17	31	800	917	876
LETM1_5-DHODH_5	LETM1-DHODH	Cas12a-SLCxEnzyme	661	971	1012	357	663	168	392	273	185	225	298	108	290	251	150	36	73	4	105	265	214	16	40	9	64	29	10	636	892	965
LETM1_5-FASN_5	LETM1-FASN	Cas12a-SLCxEnzyme	304	587	1316	475	653	522	1239	549	473	808	733	1219	807	579	457	184	224	238	514	418	316	271	198	215	325	228	201	629	709	651
LETM1_5-G6PD_5	LETM1-G6PD	Cas12a-SLCxEnzyme	1019	703	1041	1688	3219	1389	1522	1307	2099	1036	930	1224	1580	1642	1519	1216	5935	587	775	1123	741	312	273	253	1507	3529	1039	652	728	777
LETM1_5-GLS_5	LETM1-GLS	Cas12a-SLCxEnzyme	355	704	817	433	444	295	355	380	637	363	615	410	385	331	386	146	45	239	127	578	779	173	273	123	157	102	117	1121	1282	1176
LETM1_5-GLUD1_5	LETM1-GLUD1	Cas12a-SLCxEnzyme	790	1562	1821	1793	2568	1723	1969	1845	1495	1893	2321	2146	2128	2205	1949	717	1300	672	548	1180	593	970	1572	1037	728	1535	3159	1040	1401	1253
LETM1_5-GOT1_5	LETM1-GOT1	Cas12a-SLCxEnzyme	983	1502	1550	2480	1997	1836	1538	818	1841	479	448	703	1873	1576	1561	1687	1134	1138	853	986	796	212	125	215	945	1394	883	649	975	803
LETM1_5-GOT2_5	LETM1-GOT2	Cas12a-SLCxEnzyme	1611	1365	1240	908	741	885	854	688	489	1093	1396	1304	941	697	724	579	290	496	281	588	239	620	930	706	999	571	204	760	943	907
LETM1_5-GPD2_5	LETM1-GPD2	Cas12a-SLCxEnzyme	547	447	527	823	511	605	1008	477	574	1334	1546	1509	656	329	633	340	170	450	359	641	863	1407	1874	2043	307	136	669	711	568	586
LETM1_5-GSR_5	LETM1-GSR	Cas12a-SLCxEnzyme	410	882	810	1405	1307	1293	1815	789	969	705	384	998	892	1024	1144	526	566	916	1182	548	698	380	336	315	772	1247	1436	706	907	923
LETM1_5-HK1_5	LETM1-HK1	Cas12a-SLCxEnzyme	858	652	716	1444	1422	906	1580	1161	969	315	574	282	1176	920	1034	1784	514	465	774	904	787	80	132	121	1410	995	1116	1142	937	1122
LETM1_5-HMGCR_5	LETM1-HMGCR	Cas12a-SLCxEnzyme	112	276	382	584	270	769	242	387	576	463	291	382	503	320	421	232	19	1183	141	192	314	147	113	122	187	147	1719	733	812	935
LETM1_5-HPRT1_5	LETM1-HPRT1	Cas12a-SLCxEnzyme	858	846	721	1107	799	632	1086	850	771	341	365	325	672	538	869	655	341	370	281	381	394	32	42	57	207	339	1868	772	864	841
LETM1_5-IDH1_5	LETM1-IDH1	Cas12a-SLCxEnzyme	564	525	925	1094	1721	1259	926	743	1306	472	580	473	1332	739	1361	765	616	2382	1062	516	783	48	58	61	1509	355	8760	570	803	653
LETM1_5-IDH2_5	LETM1-IDH2	Cas12a-SLCxEnzyme	757	1275	1053	674	577	406	1323	1136	707	955	980	868	453	439	443	25	83	80	316	411	259	611	698	216	161	115	127	784	866	860
LETM1_5-LDHA_5	LETM1-LDHA	Cas12a-SLCxEnzyme	1473	1371	1351	2237	2647	1765	2456	1703	2165	1343	1220	1166	1953	2005	1597	955	1480	1043	1212	1877	2106	363	630	325	2097	2681	1085	1144	1275	1203
LETM1_5-MFSD13A_5	LETM1-MFSD13A	Cas12a-SLCxEnzyme	444	987	913	1141	935	610	1369	847	579	885	923	977	932	595	1133	1495	665	367	984	755	954	406	810	538	1292	258	672	864	958	1040
LETM1_5-MTHFD1_5	LETM1-MTHFD1	Cas12a-SLCxEnzyme	287	337	883	107	85	42	98	99	4	607	793	654	53	57	104	12	18	9	76	62	26	354	586	342	19	11	13	737	742	751
LETM1_5-ODC1_5	LETM1-ODC1	Cas12a-SLCxEnzyme	801	832	1149	938	855	1310	1184	988	221	1060	1114	1351	996	512	714	564	212	766	683	905	442	506	616	691	903	232	423	838	943	927
LETM1_5-OGDH_5	LETM1-OGDH	Cas12a-SLCxEnzyme	480	428	374	52	7	2	1	2	0	194	111	56	3	6	2	16	3	1	3	4	2	393	14	12	2	1	4	670	740	797
LETM1_5-OR10H3_1	LETM1-CTRL	Cas12a-SLCxEnzyme	911	624	539	898	605	1034	837	676	833	1041	761	802	662	379	651	558	224	584	384	611	714	556	572	490	355	275	620	601	849	922
LETM1_5-OR10V1_1	LETM1-CTRL	Cas12a-SLCxEnzyme	671	549	987	1043	1286	1283	1183	1520	1401	1402	1019	1359	693	536	1714	356	493	683	816	1782	1245	754	911	765	513	420	1803	660	839	814
LETM1_5-OR1B1_1	LETM1-CTRL	Cas12a-SLCxEnzyme	874	1306	1247	1079	2205	1030	737	1760	1226	1153	1788	1873	1195	1308	1150	408	1869	511	503	1978	987	913	1152	851	507	1593	737	949	1108	909
LETM1_5-PCK2_5	LETM1-PCK2	Cas12a-SLCxEnzyme	684	1163	1206	1191	1230	952	1089	1271	684	908	1094	986	933	772	725	656	540	812	1455	1418	828	420	411	495	298	526	406	687	818	883
LETM1_5-PDHA1_5	LETM1-PDHA1	Cas12a-SLCxEnzyme	794	864	1268	1639	1471	1284	116	131	168	1239	1335	1613	1559	922	1009	900	628	1613	59	142	189	512	947	878	1648	750	2281	758	804	752
LETM1_5-PDK2_5	LETM1-PDK2	Cas12a-SLCxEnzyme	1539	708	1611	1565	1188	1014	1950	1016	1729	1979	1617	2450	1750	812	1452	1689	223	935	1635	641	861	1470	848	1067	1540	448	1696	1317	1660	1401
LETM1_5-PHGDH_5	LETM1-PHGDH	Cas12a-SLCxEnzyme	330	338	679	1237	334	770	879	268	866	577	444	788	767	117	367	2962	143	555	500	358	384	301	355	469	935	90	332	412	540	603
LETM1_5-PKM_5	LETM1-PKM	Cas12a-SLCxEnzyme	528	413	615	399	253	222	365	405	366	261	243	286	327	102	272	689	66	130	191	123	224	108	242	56	271	43	101	458	635	687
LETM1_5-PPAT_5	LETM1-PPAT	Cas12a-SLCxEnzyme	496	781	802	431	416	179	388	878	124	1615	1511	1146	290	214	80	96	108	6	252	296	114	1390	1719	730	138	63	6	979	1179	1206
LETM1_5-PRPS1_5	LETM1-PRPS1	Cas12a-SLCxEnzyme	592	172	628	670	759	383	606	482	430	783	777	1071	644	311	362	318	269	185	397	447	338	548	633	692	239	219	323	737	870	786
LETM1_5-RRM1_5	LETM1-RRM1	Cas12a-SLCxEnzyme	2	201	140	1	9	40	1	1	1	8	46	0	0	26	6	45	14	11	4	6	4	9	30	2	2	2	55	1006	1279	1173
LETM1_5-SDHA_5	LETM1-SDHA	Cas12a-SLCxEnzyme	924	895	730	260	168	207	162	83	139	414	283	332	243	94	441	58	26	18	118	67	14	64	141	86	134	68	2150	722	902	932
LETM1_5-SHMT1_5	LETM1-SHMT1	Cas12a-SLCxEnzyme	1032	835	1207	927	1043	1205	1119	965	390	1543	1564	1505	903	564	1114	325	1103	908	481	866	574	915	964	669	266	1003	2193	839	874	1020
LETM1_5-SLC35E1_5	LETM1-SLC35E1	Cas12a-SLCxEnzyme	1143	729	1040	941	894	518	1200	874	779	1008	1047	1231	1201	735	887	287	834	341	616	1233	868	374	840	539	511	1429	926	690	793	731
LETM1_5-UAP1_5	LETM1-UAP1	Cas12a-SLCxEnzyme	530	807	1316	787	1067	737	912	401	516	882	1155	797	711	436	496	231	242	546	270	329	447	523	771	567	235	131	282	1037	927	1093
LETM1_5-UGP2_5	LETM1-UGP2	Cas12a-SLCxEnzyme	58	0	43	0	1	0	67	0	1	25	23	9	6	0	0	0	0	0	0	0	0	16	0	1	5	0	1	28	15	17
LETM1_5-UMPS_5	LETM1-UMPS	Cas12a-SLCxEnzyme	70	495	1062	296	229	410	450	470	299	176	224	213	207	133	189	67	74	1587	286	240	101	10	48	23	70	23	888	600	634	581
LETM1_5-UPP1_5	LETM1-UPP1	Cas12a-SLCxEnzyme	1431	1007	1677	2610	1303	1611	1748	1505	2248	1506	1916	2991	1513	1001	1622	1280	319	692	1071	947	1642	986	1601	1491	910	384	739	1148	1233	1307
LETM1_6-AMD1_6	LETM1-AMD1	Cas12a-SLCxEnzyme	1521	532	732	146	172	282	199	326	283	284	648	507	283	165	378	29	42	153	82	58	128	217	215	150	83	18	403	999	1078	1077
LETM1_6-ASL_6	LETM1-ASL	Cas12a-SLCxEnzyme	2896	1426	1750	2648	2967	2554	2827	3336	2877	2358	2771	3525	2182	2399	2022	789	1800	764	1677	1992	1826	850	2067	1794	1279	2031	1158	1122	972	895
LETM1_6-BCAT2_6	LETM1-BCAT2	Cas12a-SLCxEnzyme	1231	1164	1644	1157	830	1384	984	855	1417	777	1427	1174	914	618	799	622	271	615	631	549	790	320	378	327	471	217	415	862	1007	902
LETM1_6-CMAS_6	LETM1-CMAS	Cas12a-SLCxEnzyme	1132	1508	1999	1331	1478	1086	1557	893	1056	1108	1160	1611	1309	936	935	579	278	529	229	261	335	437	483	579	804	544	541	578	513	570
LETM1_6-COASY_6	LETM1-COASY	Cas12a-SLCxEnzyme	1442	1171	1349	219	199	213	174	504	316	126	161	210	188	161	135	146	133	88	68	60	190	6	40	137	62	134	17	910	1084	1006
LETM1_6-CPS1_6	LETM1-CPS1	Cas12a-SLCxEnzyme	1115	753	1056	1453	1160	967	973	985	1246	986	900	1617	1445	723	1125	3083	457	526	822	1213	737	332	655	770	7541	571	1421	665	917	890
LETM1_6-CPT1A_6	LETM1-CPT1A	Cas12a-SLCxEnzyme	667	736	1431	1278	1306	453	1246	1292	951	1391	1806	1736	955	760	537	665	532	254	614	1609	381	1125	1560	747	511	333	203	899	773	884
LETM1_6-DHFR_6	LETM1-DHFR	Cas12a-SLCxEnzyme	1093	1349	1885	477	233	372	493	259	384	1233	1403	1226	238	307	166	232	21	71	182	265	267	325	368	232	106	298	157	1282	1510	1423
LETM1_6-DHODH_6	LETM1-DHODH	Cas12a-SLCxEnzyme	836	994	1896	859	395	343	625	267	286	323	298	267	311	296	272	103	66	33	418	278	369	68	23	22	69	24	23	969	1213	1137
LETM1_6-FASN_6	LETM1-FASN	Cas12a-SLCxEnzyme	1238	1043	1567	1154	1656	915	1050	448	602	1502	1258	1623	812	772	862	255	369	230	539	667	510	355	471	524	673	545	549	879	1080	1030
LETM1_6-G6PD_6	LETM1-G6PD	Cas12a-SLCxEnzyme	1623	1233	1310	1118	882	987	1036	934	1149	159	87	92	966	728	1059	264	205	456	208	235	221	4	56	14	341	442	1067	812	949	891
LETM1_6-GLS_6	LETM1-GLS	Cas12a-SLCxEnzyme	1692	1546	1888	538	521	312	1147	506	884	652	627	764	683	293	560	118	136	66	686	659	184	429	199	151	388	114	401	1596	1708	1589
LETM1_6-GLUD1_6	LETM1-GLUD1	Cas12a-SLCxEnzyme	1136	686	1048	1458	941	1536	1158	871	576	1358	1509	1761	976	947	741	666	282	1082	123	222	83	670	985	1050	321	483	301	916	870	868
LETM1_6-GOT1_6	LETM1-GOT1	Cas12a-SLCxEnzyme	726	1219	1519	1788	1698	1292	957	513	1087	214	183	124	1549	1130	1324	1336	471	754	204	252	194	20	15	18	3818	622	671	643	611	721
LETM1_6-GOT2_6	LETM1-GOT2	Cas12a-SLCxEnzyme	1473	1100	1392	1391	1543	1165	1493	577	1003	1456	1900	1938	1303	1061	1373	569	269	636	622	608	761	817	1128	753	617	413	752	972	854	889
LETM1_6-GPD2_6	LETM1-GPD2	Cas12a-SLCxEnzyme	1538	1398	2499	2918	2876	2663	2819	2294	2083	3674	4125	5024	2494	2288	2131	1078	1119	2160	2018	1915	1941	5436	6515	4930	1585	2858	3666	1242	1275	1412
LETM1_6-GSR_6	LETM1-GSR	Cas12a-SLCxEnzyme	1493	1635	1907	1982	2814	1367	2102	1513	1751	1476	1066	1773	1819	1410	1741	871	857	606	861	717	991	427	610	641	1818	950	1532	1108	1046	1239
LETM1_6-HK1_6	LETM1-HK1	Cas12a-SLCxEnzyme	1362	963	1829	952	995	826	1061	963	606	457	471	474	778	1024	855	157	271	404	534	417	1252	59	58	124	473	537	610	1010	1286	1233
LETM1_6-HMGCR_6	LETM1-HMGCR	Cas12a-SLCxEnzyme	127	356	452	548	698	764	471	284	172	397	572	798	386	414	372	200	348	566	337	420	332	249	488	281	559	843	288	729	746	672
LETM1_6-HPRT1_6	LETM1-HPRT1	Cas12a-SLCxEnzyme	1494	1364	1705	1437	3384	1814	2712	1965	1441	624	744	568	1832	2223	1127	658	2129	877	1950	1402	1364	118	127	134	3617	2279	568	1183	1406	1371
LETM1_6-IDH1_6	LETM1-IDH1	Cas12a-SLCxEnzyme	945	895	1575	1730	1798	1144	1021	1303	1163	549	410	610	1586	672	1275	672	593	583	696	682	729	73	19	35	1137	560	1120	1024	1316	1014
LETM1_6-IDH2_6	LETM1-IDH2	Cas12a-SLCxEnzyme	1464	1494	2204	1185	1524	1026	1725	1108	1636	1490	1752	1534	1221	662	1010	273	580	540	521	1120	1211	640	955	746	562	310	645	951	1340	1172
LETM1_6-LDHA_6	LETM1-LDHA	Cas12a-SLCxEnzyme	1100	999	1201	657	889	994	1074	973	858	813	729	1026	919	473	792	390	593	275	635	772	1236	164	209	238	607	234	458	991	1016	1207
LETM1_6-MFSD13A_6	LETM1-MFSD13A	Cas12a-SLCxEnzyme	665	1072	1049	1077	1474	1394	1701	889	1811	1627	1597	1898	1320	1019	1036	162	268	859	729	1216	1633	968	853	860	725	618	428	809	890	1001
LETM1_6-MTHFD1_6	LETM1-MTHFD1	Cas12a-SLCxEnzyme	956	804	1599	212	224	257	272	125	155	1583	1361	1445	147	137	142	34	4	27	70	54	34	798	1188	752	10	24	19	818	685	733
LETM1_6-ODC1_6	LETM1-ODC1	Cas12a-SLCxEnzyme	1054	881	1360	1664	1893	1815	2134	707	1302	1377	1905	2253	1422	1072	1225	679	644	716	897	876	1061	780	1567	1408	1112	923	763	857	941	984
LETM1_6-OGDH_6	LETM1-OGDH	Cas12a-SLCxEnzyme	755	486	473	1	15	35	96	2	36	170	52	74	28	1	4	20	3	16	1	3	79	30	2	45	4	3	1	669	774	892
LETM1_6-OR10H3_1	LETM1-CTRL	Cas12a-SLCxEnzyme	703	710	1070	683	569	992	823	716	861	760	856	1348	735	369	708	229	203	1305	414	383	566	309	612	453	426	331	1131	820	918	976
LETM1_6-OR10V1_1	LETM1-CTRL	Cas12a-SLCxEnzyme	1908	883	1271	1184	1268	1337	1345	813	2101	1523	1052	1828	1088	821	925	599	410	946	1016	1294	1641	785	787	847	502	721	1130	906	1036	978
LETM1_6-OR1B1_1	LETM1-CTRL	Cas12a-SLCxEnzyme	1108	828	1373	725	1599	915	1542	588	1243	1087	1470	1457	816	1083	1051	264	1257	410	683	840	737	553	554	432	499	1121	639	878	851	984
LETM1_6-PCK2_6	LETM1-PCK2	Cas12a-SLCxEnzyme	1189	821	1574	907	505	944	968	579	776	543	514	726	735	721	816	349	71	612	1181	1241	1152	173	180	371	490	462	810	721	925	804
LETM1_6-PDHA1_6	LETM1-PDHA1	Cas12a-SLCxEnzyme	778	1047	1382	1726	1845	1165	81	252	205	1748	1948	1521	1342	1469	1135	391	845	533	12	47	52	1078	897	506	506	1012	738	855	935	983
LETM1_6-PDK2_6	LETM1-PDK2	Cas12a-SLCxEnzyme	969	1159	1025	650	741	727	1052	643	910	889	973	1325	918	375	582	232	437	215	452	398	729	738	561	542	555	149	347	985	1204	1014
LETM1_6-PHGDH_6	LETM1-PHGDH	Cas12a-SLCxEnzyme	1014	1225	1245	1638	1335	999	1154	1749	924	1625	1843	1936	1052	831	1123	334	323	612	1015	1304	739	937	1733	829	323	638	726	920	1015	1021
LETM1_6-PKM_6	LETM1-PKM	Cas12a-SLCxEnzyme	1013	987	1702	461	390	451	449	634	23	424	297	389	151	356	197	297	213	574	95	302	84	189	144	173	28	167	32	1030	1274	1206
LETM1_6-PPAT_6	LETM1-PPAT	Cas12a-SLCxEnzyme	900	1170	794	435	464	280	577	659	339	1335	1068	1162	307	233	114	95	209	30	251	508	100	885	999	716	83	483	54	880	1071	987
LETM1_6-PRPS1_6	LETM1-PRPS1	Cas12a-SLCxEnzyme	910	1181	1574	1471	1280	1260	1788	999	1138	1726	2159	2305	1692	1134	1226	969	530	521	932	789	1105	1150	2244	1513	1675	627	743	863	993	950
LETM1_6-RRM1_6	LETM1-RRM1	Cas12a-SLCxEnzyme	1071	880	828	224	238	193	132	121	98	224	88	41	432	134	130	46	30	85	148	79	87	30	34	31	204	63	85	1472	1636	1595
LETM1_6-SDHA_6	LETM1-SDHA	Cas12a-SLCxEnzyme	977	1454	1527	450	428	105	165	166	131	729	415	471	264	155	131	126	146	9	100	96	10	155	136	58	241	97	171	982	969	1146
LETM1_6-SHMT1_6	LETM1-SHMT1	Cas12a-SLCxEnzyme	978	659	1140	532	978	662	1091	465	1471	1040	1157	1469	650	529	631	123	135	414	859	381	1211	591	806	625	423	268	460	732	926	851
LETM1_6-SLC35E1_6	LETM1-SLC35E1	Cas12a-SLCxEnzyme	1018	844	1049	711	724	460	1226	716	566	977	800	1090	423	419	468	432	129	122	464	473	532	569	543	480	429	195	261	651	847	755
LETM1_6-UAP1_6	LETM1-UAP1	Cas12a-SLCxEnzyme	807	882	1704	735	979	945	490	518	802	1298	816	1277	790	548	444	231	566	167	232	436	297	635	789	444	214	527	223	912	1068	1118
LETM1_6-UGP2_6	LETM1-UGP2	Cas12a-SLCxEnzyme	1170	1101	895	802	1086	505	812	586	421	715	873	1252	731	715	445	225	306	54	219	150	108	354	476	445	254	352	438	785	946	806
LETM1_6-UMPS_6	LETM1-UMPS	Cas12a-SLCxEnzyme	853	662	712	200	350	257	289	359	23	122	220	197	230	23	42	52	95	28	157	102	81	47	15	17	61	28	3	621	845	717
LETM1_6-UPP1_6	LETM1-UPP1	Cas12a-SLCxEnzyme	1291	1621	2138	2276	1685	1577	2047	1613	2107	1816	1779	2083	1936	1378	1347	1292	439	1198	929	1212	1979	857	1225	1013	1081	734	1096	825	1028	1086
MAGT1_1-AMD1_1	MAGT1-AMD1	Cas12a-SLCxEnzyme	893	665	901	558	319	310	631	283	353	834	730	681	314	235	252	210	33	93	615	481	250	311	401	355	93	61	205	1181	1184	1296
MAGT1_1-ASL_1	MAGT1-ASL	Cas12a-SLCxEnzyme	616	662	1099	1111	1184	1031	1031	1266	1584	773	1068	1353	1120	498	680	911	546	1125	998	1270	1256	443	1060	942	676	262	460	869	944	1027
MAGT1_1-BCAT2_1	MAGT1-BCAT2	Cas12a-SLCxEnzyme	1503	1600	1545	1501	2016	1017	1754	1689	1589	1163	1329	1297	1261	1029	1037	641	965	758	1919	2412	2094	409	700	430	534	505	890	1092	1279	1343
MAGT1_1-CMAS_1	MAGT1-CMAS	Cas12a-SLCxEnzyme	1041	1072	1252	1105	1839	1202	2085	1900	1067	1341	1888	1361	1233	865	710	655	864	753	2256	2051	726	1121	1120	575	1142	779	387	1132	1319	1284
MAGT1_1-COASY_1	MAGT1-COASY	Cas12a-SLCxEnzyme	766	950	1384	20	14	1	132	136	2	3	46	1	8	34	11	25	6	7	5	6	2	6	10	2	5	15	7	1150	1598	1348
MAGT1_1-CPS1_1	MAGT1-CPS1	Cas12a-SLCxEnzyme	888	700	1750	1758	1332	1577	2742	1729	2145	1775	1952	1900	1644	863	1368	964	665	1435	2992	2119	2203	1264	1524	984	1007	610	1370	1165	1609	1355
MAGT1_1-CPT1A_1	MAGT1-CPT1A	Cas12a-SLCxEnzyme	872	961	1321	1692	1444	1817	1959	1565	1475	2054	2231	1930	1305	965	1134	1101	379	1114	2400	2739	1595	1782	1766	1353	888	558	641	1844	2154	2291
MAGT1_1-DHFR_1	MAGT1-DHFR	Cas12a-SLCxEnzyme	394	521	627	148	108	154	423	181	258	714	485	596	252	58	145	68	6	18	177	65	101	334	137	170	26	58	17	911	842	1117
MAGT1_1-DHODH_1	MAGT1-DHODH	Cas12a-SLCxEnzyme	1618	1486	1818	577	930	764	1009	1310	1056	298	366	319	591	539	556	204	257	156	1098	1497	1302	49	28	28	81	155	184	1471	1710	1651
MAGT1_1-FASN_1	MAGT1-FASN	Cas12a-SLCxEnzyme	1468	1197	1757	2306	1982	1813	2972	2536	2744	1720	2214	2233	2048	1379	1769	973	566	1198	2227	3298	1642	611	1097	736	875	903	3569	1260	1465	1438
MAGT1_1-G6PD_1	MAGT1-G6PD	Cas12a-SLCxEnzyme	633	844	971	1096	1162	985	1247	975	864	60	52	64	1136	903	949	501	748	399	428	577	755	12	55	30	529	434	919	1161	1409	1251
MAGT1_1-GLS_1	MAGT1-GLS	Cas12a-SLCxEnzyme	634	720	1029	235	593	366	1022	656	500	584	386	725	437	199	295	113	92	161	577	639	507	414	181	289	46	54	200	1000	1124	1171
MAGT1_1-GLUD1_1	MAGT1-GLUD1	Cas12a-SLCxEnzyme	1088	1342	1693	1537	1989	1126	2683	2043	2201	1638	1957	1578	1528	975	761	1096	1005	811	1765	2149	1908	1286	1908	991	1244	803	461	1464	1724	1776
MAGT1_1-GOT1_1	MAGT1-GOT1	Cas12a-SLCxEnzyme	1117	1034	1941	1955	2969	1641	2481	1018	1339	142	115	97	1755	1397	1173	1143	1062	1371	2309	2065	1215	11	35	23	1480	784	1010	1711	2096	2030
MAGT1_1-GOT2_1	MAGT1-GOT2	Cas12a-SLCxEnzyme	545	1238	1161	368	871	330	782	240	384	1351	1474	1471	784	610	461	137	693	245	419	526	473	976	1303	859	300	836	209	1183	1620	1406
MAGT1_1-GPD2_1	MAGT1-GPD2	Cas12a-SLCxEnzyme	859	1222	1214	1527	1798	1266	2274	1693	983	3060	2969	4069	1124	1313	1438	1193	822	911	2365	3258	1197	6071	5447	5847	1524	1131	1147	1042	1341	1103
MAGT1_1-GSR_1	MAGT1-GSR	Cas12a-SLCxEnzyme	881	1467	1647	2587	1678	1827	2161	1274	1656	1351	1529	1565	1772	1400	1424	1415	759	792	2215	1770	1507	628	661	544	982	709	724	1348	1473	1321
MAGT1_1-HK1_1	MAGT1-HK1	Cas12a-SLCxEnzyme	899	1009	1153	979	1138	976	1914	1181	1202	447	607	746	1110	924	791	439	591	479	1334	1960	1061	190	197	206	597	662	506	1223	1290	1229
MAGT1_1-HMGCR_1	MAGT1-HMGCR	Cas12a-SLCxEnzyme	279	201	272	72	15	23	50	2	1	63	50	66	29	10	32	14	1	6	4	5	4	18	26	11	2	7	21	1244	1401	1437
MAGT1_1-HPRT1_1	MAGT1-HPRT1	Cas12a-SLCxEnzyme	708	918	1405	1205	1804	1301	1602	1097	1563	518	573	657	1392	770	1145	920	693	778	2499	2291	2032	91	114	146	789	489	692	1140	1510	1296
MAGT1_1-IDH1_1	MAGT1-IDH1	Cas12a-SLCxEnzyme	800	989	1173	879	1475	1045	1352	929	1279	346	464	440	832	791	721	564	678	406	1380	1939	1081	40	84	43	351	651	229	1115	1468	1302
MAGT1_1-IDH2_1	MAGT1-IDH2	Cas12a-SLCxEnzyme	896	1095	1504	430	572	441	1060	1082	633	1040	903	904	406	490	417	182	98	168	583	929	477	733	592	449	81	180	161	1154	1311	1305
MAGT1_1-LDHA_1	MAGT1-LDHA	Cas12a-SLCxEnzyme	1199	1594	1889	2475	2537	1784	3465	1955	1394	1108	1512	1455	1579	1120	1579	1718	1234	1075	2454	3481	2249	209	574	631	753	618	1275	1828	2477	1932
MAGT1_1-MTHFD1_1	MAGT1-MTHFD1	Cas12a-SLCxEnzyme	1540	1581	2023	283	394	369	606	337	282	2485	2295	2659	424	187	250	75	116	63	369	658	362	2184	2558	1644	60	77	112	1736	2119	1995
MAGT1_1-ODC1_1	MAGT1-ODC1	Cas12a-SLCxEnzyme	1398	1085	2245	2019	3149	1596	2846	1953	1620	2066	2809	2996	1486	1795	1617	1177	1663	775	2676	2993	2955	1665	2335	2396	739	1713	1324	1889	1965	1995
MAGT1_1-OGDH_1	MAGT1-OGDH	Cas12a-SLCxEnzyme	978	581	907	399	221	123	703	268	168	679	400	384	299	284	146	118	109	37	193	471	101	207	394	335	307	171	76	1120	1301	1198
MAGT1_1-OR10H3_1	MAGT1-CTRL	Cas12a-SLCxEnzyme	798	982	1013	1301	919	970	1700	861	913	1293	1074	1254	1045	772	994	725	503	546	1865	1709	1911	1001	1114	1013	779	480	607	1251	1624	1409
MAGT1_1-OR10V1_1	MAGT1-CTRL	Cas12a-SLCxEnzyme	981	936	960	1267	1534	1282	1785	1600	1335	1361	1638	1741	902	893	1026	633	781	854	1268	2491	1729	969	1466	751	762	507	616	921	1314	1221
MAGT1_1-OR1B1_1	MAGT1-CTRL	Cas12a-SLCxEnzyme	1439	1308	1257	1094	2048	1386	1726	1282	1451	1381	1381	1878	857	980	1347	576	792	698	1993	3099	1791	663	1315	930	485	667	1184	1289	1438	1369
MAGT1_1-PCK2_1	MAGT1-PCK2	Cas12a-SLCxEnzyme	851	1279	1862	2331	2145	1502	2895	1605	2248	1412	1924	1494	1711	1148	1449	930	813	1042	4136	5159	4243	434	1097	510	708	743	699	1200	1489	1309
MAGT1_1-PDHA1_1	MAGT1-PDHA1	Cas12a-SLCxEnzyme	913	1392	1568	2937	2622	2057	170	33	93	1762	2305	2291	2126	1430	1133	3011	1396	1144	13	25	16	1212	1576	1188	1523	1182	1063	1137	1293	1454
MAGT1_1-PDK2_1	MAGT1-PDK2	Cas12a-SLCxEnzyme	1638	1303	1955	1196	995	1102	1102	721	1646	1148	1770	1879	1389	751	712	626	509	528	1366	1227	1667	907	1369	982	543	834	530	1417	1422	1618
MAGT1_1-PHGDH_1	MAGT1-PHGDH	Cas12a-SLCxEnzyme	1056	845	1003	1304	1806	1068	1362	822	1617	1533	1783	1531	971	721	616	672	882	907	1868	1809	1950	1515	1864	1185	723	689	244	1148	1307	1405
MAGT1_1-PKM_1	MAGT1-PKM	Cas12a-SLCxEnzyme	1033	1098	1444	49	102	34	247	123	241	49	43	90	155	37	62	55	23	5	231	311	308	15	12	46	51	11	15	1547	1654	1863
MAGT1_1-PPAT_1	MAGT1-PPAT	Cas12a-SLCxEnzyme	922	647	950	434	589	310	754	238	810	1294	1075	1424	659	292	419	240	212	124	668	516	727	1009	950	977	191	217	171	1249	1407	1260
MAGT1_1-PRPS1_1	MAGT1-PRPS1	Cas12a-SLCxEnzyme	1337	751	1451	1962	1833	1235	2922	968	1936	2526	2264	2876	1554	1244	1250	880	943	773	2901	2268	2554	2917	3384	2220	1900	803	512	1276	1305	1273
MAGT1_1-RRM1_1	MAGT1-RRM1	Cas12a-SLCxEnzyme	224	266	242	0	60	79	72	0	1	31	9	0	11	11	32	6	2	1	3	4	4	4	16	4	5	1	26	1146	1327	1173
MAGT1_1-SDHA_1	MAGT1-SDHA	Cas12a-SLCxEnzyme	1846	1496	1544	566	696	346	232	106	390	949	989	806	379	326	386	94	117	33	78	47	118	296	233	313	56	42	100	1672	1798	1899
MAGT1_1-SHMT1_1	MAGT1-SHMT1	Cas12a-SLCxEnzyme	1026	1206	1466	1841	1883	1037	2522	1857	1657	1979	2402	2511	1252	1100	966	1121	891	756	3416	2705	2532	1662	2063	1900	861	531	1124	1247	1345	1588
MAGT1_1-SLC66A5_1	MAGT1-SLC66A5	Cas12a-SLCxEnzyme	821	1417	1524	792	714	557	1006	865	827	1063	1248	1228	686	507	644	199	246	136	539	1258	1015	798	937	756	170	210	189	1164	1336	1343
MAGT1_1-UAP1_1	MAGT1-UAP1	Cas12a-SLCxEnzyme	1139	883	1670	1067	979	691	1073	662	1047	1191	1598	1248	929	877	705	490	316	386	998	739	501	877	1092	543	572	482	306	1497	1768	1609
MAGT1_1-UGP2_1	MAGT1-UGP2	Cas12a-SLCxEnzyme	1399	736	1343	1417	1123	951	1193	304	616	1112	1205	1316	913	1057	908	411	355	339	230	208	332	340	230	307	615	446	788	1255	1494	1510
MAGT1_1-UMPS_1	MAGT1-UMPS	Cas12a-SLCxEnzyme	1712	1039	1257	465	582	213	887	620	791	371	463	416	558	189	465	146	195	96	996	1432	886	63	60	75	91	248	168	1413	1628	1578
MAGT1_1-UPP1_1	MAGT1-UPP1	Cas12a-SLCxEnzyme	1163	1357	2056	3329	2315	1460	4671	2213	2317	2633	2552	3065	2403	1256	1828	2325	1022	1045	4587	3636	3230	1759	2703	1955	1120	981	1260	1859	2075	1982
MAGT1_2-AMD1_2	MAGT1-AMD1	Cas12a-SLCxEnzyme	1204	1092	1344	679	934	553	1410	561	1055	992	1134	1195	930	336	711	429	651	442	1054	849	828	873	729	543	504	226	320	1573	1724	1620
MAGT1_2-ASL_2	MAGT1-ASL	Cas12a-SLCxEnzyme	1480	966	1288	1490	2453	1681	2452	1770	1790	2039	2190	2276	1292	1380	1185	1064	1865	1017	1542	3606	1558	1536	1225	1324	677	945	1084	1465	1468	1625
MAGT1_2-BCAT2_2	MAGT1-BCAT2	Cas12a-SLCxEnzyme	1134	922	947	821	1265	722	1353	1026	799	952	528	956	809	1152	759	1040	1167	616	1315	856	890	240	244	353	1189	2874	670	1121	1176	1184
MAGT1_2-CMAS_2	MAGT1-CMAS	Cas12a-SLCxEnzyme	837	1109	1465	1654	2600	1424	2202	1803	940	1411	2189	1697	2022	1617	1347	824	2323	1150	1355	2697	1297	1269	2344	1270	1181	2616	1215	1516	1636	1627
MAGT1_2-COASY_2	MAGT1-COASY	Cas12a-SLCxEnzyme	877	854	546	409	367	586	610	446	292	274	276	347	250	101	151	176	77	302	244	462	569	107	187	141	95	77	61	1088	1228	1111
MAGT1_2-CPS1_2	MAGT1-CPS1	Cas12a-SLCxEnzyme	1755	1358	2254	2608	2670	2544	2988	2614	2133	2447	2539	2971	2056	1856	1719	1412	1965	1878	3594	4615	3913	1815	2174	1653	1432	2309	1476	1865	2056	2242
MAGT1_2-CPT1A_2	MAGT1-CPT1A	Cas12a-SLCxEnzyme	1964	1558	2250	3625	2420	2735	4173	2361	3017	4185	3493	5489	3226	1673	2085	3635	1195	2077	4855	4481	3707	4727	4692	4413	3316	983	1899	2065	2428	2548
MAGT1_2-DHFR_2	MAGT1-DHFR	Cas12a-SLCxEnzyme	1332	1129	1247	202	316	236	408	449	385	1260	1138	1349	149	175	210	35	46	29	158	301	109	375	356	251	30	43	60	2222	2609	2449
MAGT1_2-DHODH_2	MAGT1-DHODH	Cas12a-SLCxEnzyme	1313	1282	1393	1167	1310	1423	1700	1289	989	763	653	607	1034	790	867	471	438	717	1489	1677	1909	95	152	93	388	527	668	1310	1514	1566
MAGT1_2-FASN_2	MAGT1-FASN	Cas12a-SLCxEnzyme	1244	1358	1394	1921	2729	1405	3082	2201	2532	1844	1951	2386	2129	1811	1681	973	1607	847	2760	3026	2998	984	1142	1326	2517	1961	1005	1131	1115	1245
MAGT1_2-G6PD_2	MAGT1-G6PD	Cas12a-SLCxEnzyme	1334	1452	1694	964	1316	1567	1050	1272	1481	98	44	211	859	1257	1509	455	544	1302	356	675	1020	13	37	98	530	1010	2491	1407	1916	1671
MAGT1_2-GLS_2	MAGT1-GLS	Cas12a-SLCxEnzyme	395	619	988	191	396	125	625	395	502	503	259	485	333	201	226	80	105	187	474	981	328	202	281	166	222	22	193	853	1081	1099
MAGT1_2-GLUD1_2	MAGT1-GLUD1	Cas12a-SLCxEnzyme	834	892	703	1122	1093	837	1122	382	615	769	934	1005	553	1099	911	510	627	578	250	359	283	655	741	1016	407	825	427	1352	1455	1551
MAGT1_2-GOT1_2	MAGT1-GOT1	Cas12a-SLCxEnzyme	1057	1205	1460	3445	2970	2954	2465	1697	1703	242	174	305	1861	1451	1831	2383	2519	1837	1475	1505	1365	26	22	29	1318	808	1552	1216	1582	1332
MAGT1_2-GOT2_2	MAGT1-GOT2	Cas12a-SLCxEnzyme	682	1209	1827	416	490	472	517	1168	333	1195	1318	825	574	425	321	149	194	159	221	632	259	385	692	401	272	232	147	1032	1281	1298
MAGT1_2-GPD2_2	MAGT1-GPD2	Cas12a-SLCxEnzyme	1625	1374	2198	2985	3040	3182	4747	2823	2647	4210	4530	5301	2114	2378	2249	2121	1969	2289	4653	5125	3969	6801	8563	9381	2563	2584	1700	1407	1586	1777
MAGT1_2-GSR_2	MAGT1-GSR	Cas12a-SLCxEnzyme	1333	1185	2130	1812	2673	2266	2277	1988	2182	1221	1375	1996	2005	1783	1666	1682	2107	2065	2321	3221	1688	795	1129	1022	1589	4388	1061	1360	1557	1391
MAGT1_2-HK1_2	MAGT1-HK1	Cas12a-SLCxEnzyme	649	1189	1415	2010	1980	1636	2236	1809	1532	552	865	1150	1494	1210	1262	1410	786	1049	2079	2773	2288	349	735	469	1295	1323	857	1302	1379	1528
MAGT1_2-HMGCR_2	MAGT1-HMGCR	Cas12a-SLCxEnzyme	1322	1380	1356	1058	1554	997	1692	1069	1402	705	967	786	1448	1196	1031	602	1428	802	846	1656	1235	314	332	350	992	1147	1743	1930	2424	1924
MAGT1_2-HPRT1_2	MAGT1-HPRT1	Cas12a-SLCxEnzyme	1665	1201	1538	3558	2145	1985	3256	1881	2234	618	494	599	2787	1240	1622	3932	1021	1048	7010	3919	1927	122	306	226	7161	873	1386	1257	1354	1406
MAGT1_2-IDH1_2	MAGT1-IDH1	Cas12a-SLCxEnzyme	1266	853	1846	1555	1722	2500	2302	1388	1688	428	526	789	1624	1174	1831	884	738	2005	1718	2763	2318	57	71	45	1281	983	1468	1164	1319	1151
MAGT1_2-IDH2_2	MAGT1-IDH2	Cas12a-SLCxEnzyme	2056	1163	1855	1080	1119	913	1499	1038	1024	1799	1872	1811	935	797	811	260	350	389	1187	948	1433	1234	1554	1049	184	293	371	1212	1778	1319
MAGT1_2-LDHA_2	MAGT1-LDHA	Cas12a-SLCxEnzyme	1951	1406	2816	3107	2542	2837	3907	2329	3051	1453	1185	1726	2408	2122	2023	2759	1029	1830	4336	3894	3341	428	550	846	1975	2992	1444	1796	2142	2238
MAGT1_2-MTHFD1_2	MAGT1-MTHFD1	Cas12a-SLCxEnzyme	2210	1311	1935	425	185	471	767	179	566	2693	2160	2311	352	229	165	162	68	77	657	274	407	2901	2488	1660	104	101	82	1597	2077	1965
MAGT1_2-ODC1_2	MAGT1-ODC1	Cas12a-SLCxEnzyme	376	970	1247	876	1004	1210	1071	1000	1229	1137	1824	1804	1192	809	1422	490	623	1184	1238	2107	1524	771	1231	1710	1679	1350	1023	1750	1971	1624
MAGT1_2-OGDH_2	MAGT1-OGDH	Cas12a-SLCxEnzyme	1039	925	1092	506	423	231	417	163	42	711	813	633	341	241	485	114	60	137	164	327	443	434	546	335	136	131	507	1351	1670	1614
MAGT1_2-OR10H3_1	MAGT1-CTRL	Cas12a-SLCxEnzyme	957	753	1156	1306	1626	849	1106	2352	1347	1049	1446	1145	1260	913	995	1003	1157	474	1601	3052	1656	1090	943	765	1755	833	722	947	1193	1204
MAGT1_2-OR10V1_1	MAGT1-CTRL	Cas12a-SLCxEnzyme	1467	698	910	1247	1215	1556	2339	1497	1433	1299	1244	1281	1214	897	1303	1328	611	1331	3740	2053	2851	1236	1400	840	1249	532	1794	689	987	932
MAGT1_2-OR1B1_1	MAGT1-CTRL	Cas12a-SLCxEnzyme	1147	1242	1405	1797	1450	1638	2434	1562	2029	1703	1694	1715	1552	1132	1416	1020	578	1545	2623	2603	1856	1214	1345	854	1931	1046	1335	1329	1564	1512
MAGT1_2-PCK2_2	MAGT1-PCK2	Cas12a-SLCxEnzyme	1157	1014	1200	2104	1695	1186	2994	1729	2057	1288	1232	1443	1452	1262	923	3449	1298	795	6469	5763	3973	664	800	774	1819	2114	804	1299	1440	1330
MAGT1_2-PDHA1_2	MAGT1-PDHA1	Cas12a-SLCxEnzyme	1679	1693	1455	1899	2992	1765	87	153	96	1417	2016	1925	1469	1280	1345	1403	2306	1172	24	11	15	1224	1168	1115	912	905	1171	1184	1483	1310
MAGT1_2-PDK2_2	MAGT1-PDK2	Cas12a-SLCxEnzyme	1070	966	1048	770	1550	1134	1707	1156	1179	1182	1400	1605	905	1165	866	1277	1116	915	2272	2306	2029	884	1115	1040	981	902	950	1090	1446	1199
MAGT1_2-PHGDH_2	MAGT1-PHGDH	Cas12a-SLCxEnzyme	3062	2213	2970	5413	4722	3163	6454	4597	4464	4200	4668	4189	4234	2672	2986	4980	2527	4355	8872	7056	6146	4247	5589	3748	3508	2607	3535	1613	1683	1780
MAGT1_2-PKM_2	MAGT1-PKM	Cas12a-SLCxEnzyme	292	397	977	172	82	103	241	335	169	89	86	93	95	23	30	40	59	6	532	180	203	53	29	18	24	4	28	1271	1577	1296
MAGT1_2-PPAT_2	MAGT1-PPAT	Cas12a-SLCxEnzyme	742	1112	1684	649	758	313	892	776	693	2269	1592	1981	517	352	337	220	122	52	787	1150	540	2446	2279	2006	249	131	150	1677	2043	1940
MAGT1_2-PRPS1_2	MAGT1-PRPS1	Cas12a-SLCxEnzyme	975	1409	1379	1860	3303	1374	3235	3387	1692	2771	2926	2640	2195	1314	1571	1191	1538	984	3276	3259	2690	3867	4444	2858	2570	1085	930	1396	1697	1562
MAGT1_2-RRM1_2	MAGT1-RRM1	Cas12a-SLCxEnzyme	0	100	99	64	0	22	0	11	0	0	0	3	1	11	9	2	0	0	3	54	6	6	6	6	5	19	7	946	1254	1083
MAGT1_2-SDHA_2	MAGT1-SDHA	Cas12a-SLCxEnzyme	1405	1175	1221	673	1189	661	1086	248	699	1026	901	856	912	563	453	296	637	272	1903	1069	666	622	802	474	187	292	252	1188	1373	1496
MAGT1_2-SHMT1_2	MAGT1-SHMT1	Cas12a-SLCxEnzyme	781	760	1154	1075	1277	932	1145	900	998	1641	1490	1623	960	862	1053	501	626	438	2288	2469	1994	1331	1667	1269	1518	390	903	1372	1222	1444
MAGT1_2-SLC66A5_2	MAGT1-SLC66A5	Cas12a-SLCxEnzyme	1472	1157	1229	943	1192	688	1149	960	650	1710	1307	1429	663	758	832	1093	479	529	682	1267	1068	736	920	1050	366	401	563	1228	1399	1507
MAGT1_2-UAP1_2	MAGT1-UAP1	Cas12a-SLCxEnzyme	1166	1546	1592	2087	2151	1785	2603	1350	2103	2058	1943	2499	2112	1380	1717	1968	887	1214	2569	2187	2340	2377	1997	1335	1159	1328	1368	1457	1664	1634
MAGT1_2-UGP2_2	MAGT1-UGP2	Cas12a-SLCxEnzyme	1474	1502	1346	923	1459	1210	953	818	543	849	908	1190	1160	805	746	480	896	572	885	2203	701	566	730	569	509	961	351	1206	1294	1447
MAGT1_2-UMPS_2	MAGT1-UMPS	Cas12a-SLCxEnzyme	629	1027	2152	621	832	619	1480	1409	1096	647	702	736	478	576	526	276	247	162	2000	1663	1072	58	177	98	142	312	565	1535	1833	1856
MAGT1_2-UPP1_2	MAGT1-UPP1	Cas12a-SLCxEnzyme	1757	1709	2557	2128	3090	2334	3392	2545	2067	2225	3142	3229	1986	2044	2331	1210	2072	2620	3086	4771	3189	2050	2551	2025	1310	2436	2288	2101	2341	2304
MAGT1_3-AMD1_3	MAGT1-AMD1	Cas12a-SLCxEnzyme	693	568	809	223	169	247	379	180	420	678	649	555	277	201	394	219	100	62	201	265	553	282	377	236	96	53	285	888	1152	1232
MAGT1_3-ASL_3	MAGT1-ASL	Cas12a-SLCxEnzyme	1083	1241	1287	2257	2057	1641	3153	2051	2261	1988	1913	1768	1976	1507	1335	1546	935	1359	3621	3240	2015	1871	1520	879	2643	1084	1011	1267	1693	1358
MAGT1_3-BCAT2_3	MAGT1-BCAT2	Cas12a-SLCxEnzyme	1559	571	1381	1671	1519	1177	1854	946	1188	904	977	908	1702	774	925	954	935	1340	2167	2342	2659	464	433	628	1053	613	940	1399	1717	1815
MAGT1_3-CMAS_3	MAGT1-CMAS	Cas12a-SLCxEnzyme	1594	826	2026	1914	2544	2918	1975	1492	1929	1755	1401	2376	2338	1313	1617	1627	1270	1829	1785	1588	2026	1201	842	1441	2137	1150	966	1257	1347	1590
MAGT1_3-COASY_3	MAGT1-COASY	Cas12a-SLCxEnzyme	1113	1116	1204	404	523	405	870	384	305	427	366	458	354	111	274	138	179	305	768	647	557	616	331	335	219	94	202	1713	1761	1709
MAGT1_3-CPS1_3	MAGT1-CPS1	Cas12a-SLCxEnzyme	553	1062	868	1221	1622	614	2722	923	623	1457	1280	1261	1233	986	743	713	843	492	3347	2059	696	940	1169	858	993	894	472	1012	1182	1084
MAGT1_3-CPT1A_3	MAGT1-CPT1A	Cas12a-SLCxEnzyme	1130	1526	1701	2023	1711	2205	2960	1580	2301	1839	1979	2562	1695	841	1717	1973	854	1948	4770	2689	3719	2407	2850	2419	1596	537	3301	1402	1482	1466
MAGT1_3-DHFR_3	MAGT1-DHFR	Cas12a-SLCxEnzyme	2013	974	1269	106	203	253	395	294	344	729	945	1039	169	152	69	59	27	9	302	169	215	339	458	312	21	8	25	1793	2040	2040
MAGT1_3-DHODH_3	MAGT1-DHODH	Cas12a-SLCxEnzyme	2088	1396	1275	651	884	420	1198	1574	492	232	320	209	409	328	269	149	142	141	624	1500	663	26	21	25	64	105	49	1366	1345	1454
MAGT1_3-FASN_3	MAGT1-FASN	Cas12a-SLCxEnzyme	939	908	1324	601	832	730	1587	1498	725	575	1021	1078	696	499	761	189	273	261	1240	2706	863	472	513	354	262	206	332	1267	1390	1489
MAGT1_3-G6PD_3	MAGT1-G6PD	Cas12a-SLCxEnzyme	1243	1032	1193	998	668	880	1508	1809	1296	364	347	595	805	929	711	348	278	360	650	873	422	37	105	127	391	624	521	888	1290	1091
MAGT1_3-GLS_3	MAGT1-GLS	Cas12a-SLCxEnzyme	674	991	938	275	661	517	608	695	649	639	586	615	412	238	520	145	143	542	401	1072	1546	337	276	236	90	163	776	1370	1585	1558
MAGT1_3-GLUD1_3	MAGT1-GLUD1	Cas12a-SLCxEnzyme	2667	1074	2438	1566	2084	1595	2182	938	1836	2089	2336	2205	1699	1310	1853	950	1479	1124	569	768	633	1110	2274	1202	648	1437	785	2002	2345	2416
MAGT1_3-GOT1_3	MAGT1-GOT1	Cas12a-SLCxEnzyme	1019	867	1289	1704	1766	1527	1740	1147	925	174	148	183	868	1110	1367	906	1016	1045	1200	880	968	55	10	22	525	1473	1703	1077	1299	1298
MAGT1_3-GOT2_3	MAGT1-GOT2	Cas12a-SLCxEnzyme	1320	1310	1431	778	780	609	1209	1046	1417	1954	1855	2055	891	664	735	360	260	336	1205	1197	586	1814	1781	1830	550	448	439	1813	2692	2288
MAGT1_3-GPD2_3	MAGT1-GPD2	Cas12a-SLCxEnzyme	1368	1190	1945	1834	2900	2232	2744	1871	3036	3458	4332	5719	1968	1311	2130	986	1012	2980	3296	3388	3530	6211	8201	7318	1651	1074	2955	1946	2270	2099
MAGT1_3-GSR_3	MAGT1-GSR	Cas12a-SLCxEnzyme	1533	1020	1222	2452	1394	1618	2353	901	1505	1394	1016	1369	1497	666	1128	1858	477	1357	2396	1816	1564	858	900	571	1073	388	574	1415	1687	1837
MAGT1_3-HK1_3	MAGT1-HK1	Cas12a-SLCxEnzyme	1510	1321	1320	2018	1815	1946	2385	1696	2626	1125	984	1438	1555	1066	1419	1848	787	814	2717	2502	3761	579	583	417	1319	956	1094	1524	1684	1980
MAGT1_3-HMGCR_3	MAGT1-HMGCR	Cas12a-SLCxEnzyme	821	564	920	735	805	857	1161	233	821	514	326	522	599	277	386	567	266	641	1059	514	626	396	266	167	394	180	325	1247	1278	1363
MAGT1_3-HPRT1_3	MAGT1-HPRT1	Cas12a-SLCxEnzyme	793	1303	1233	1688	2310	1659	2549	2507	2489	674	1074	1185	1774	1283	1437	796	1850	798	3395	5370	3235	399	578	476	1313	1994	931	1310	1553	1323
MAGT1_3-IDH1_3	MAGT1-IDH1	Cas12a-SLCxEnzyme	1124	923	1687	1875	3246	1538	2839	1659	2194	1144	1092	1484	1743	1292	1373	613	1819	887	1911	3052	1768	390	353	202	680	772	1132	1187	1420	1371
MAGT1_3-IDH2_3	MAGT1-IDH2	Cas12a-SLCxEnzyme	1491	1054	1398	1075	1089	472	2258	1299	935	1421	1700	1644	1000	627	592	329	288	208	1234	1601	687	889	1210	830	394	191	179	1357	1725	1537
MAGT1_3-LDHA_3	MAGT1-LDHA	Cas12a-SLCxEnzyme	778	985	1710	1571	2190	2135	1931	2611	2802	774	716	1166	1456	920	1525	841	1991	2527	3244	5421	4255	266	456	392	513	1120	1876	1659	1991	1934
MAGT1_3-MTHFD1_3	MAGT1-MTHFD1	Cas12a-SLCxEnzyme	1103	1180	1505	350	652	450	787	317	406	1937	1961	1888	359	362	332	147	194	428	518	1131	699	1761	2029	1116	303	289	507	1771	1976	1934
MAGT1_3-ODC1_3	MAGT1-ODC1	Cas12a-SLCxEnzyme	1193	1195	1677	1263	1902	1540	1882	1361	3057	1377	1530	2030	1473	1256	1248	663	705	1482	2161	2028	2967	1122	1509	1115	918	1222	1304	1570	1491	1720
MAGT1_3-OGDH_3	MAGT1-OGDH	Cas12a-SLCxEnzyme	639	923	1065	179	454	196	125	327	176	645	711	554	186	277	199	27	24	37	54	165	138	403	248	158	21	135	46	1010	1130	1239
MAGT1_3-OR10H3_1	MAGT1-CTRL	Cas12a-SLCxEnzyme	1072	921	1236	1788	1281	1336	1862	1790	1542	1385	1947	1817	1364	815	816	1193	620	1041	2782	2042	1901	1223	1559	1108	959	379	501	1701	1885	1853
MAGT1_3-OR10V1_1	MAGT1-CTRL	Cas12a-SLCxEnzyme	822	1230	1531	2065	2215	1349	2897	2342	2392	2364	2413	2449	1550	1229	1094	1199	1813	1100	3131	4278	3497	2036	2215	1806	1104	1241	1675	1429	1684	1922
MAGT1_3-OR1B1_1	MAGT1-CTRL	Cas12a-SLCxEnzyme	2257	1753	2186	2689	2484	2567	3067	1542	2205	2018	2236	2615	1814	1432	1986	3022	1412	2376	3614	3036	3939	1568	1600	2254	1417	1104	2281	2077	2304	2218
MAGT1_3-PCK2_3	MAGT1-PCK2	Cas12a-SLCxEnzyme	1294	1114	1468	2265	1635	1685	2790	1215	1561	1357	1221	1212	1531	896	1034	2055	1323	744	5617	4331	2773	670	527	546	1059	514	552	1300	1455	1424
MAGT1_3-PDHA1_3	MAGT1-PDHA1	Cas12a-SLCxEnzyme	1337	1042	1650	1923	1946	3076	319	458	311	1674	1540	2392	1652	1266	1834	1334	1006	2704	249	246	278	952	1727	1305	2094	734	2227	1070	1086	1071
MAGT1_3-PDK2_3	MAGT1-PDK2	Cas12a-SLCxEnzyme	706	785	1293	1061	922	622	1433	746	704	1241	1329	1259	734	566	611	592	550	571	1656	1584	972	1036	1034	740	629	753	643	727	911	1074
MAGT1_3-PHGDH_3	MAGT1-PHGDH	Cas12a-SLCxEnzyme	1332	1472	2201	1551	2453	1529	2400	2141	1739	1687	2284	1669	1703	1206	1219	2061	1252	1249	3218	3551	2709	1219	2273	1344	1094	711	754	1314	1719	1543
MAGT1_3-PKM_3	MAGT1-PKM	Cas12a-SLCxEnzyme	1852	1215	1935	2596	2828	1855	3417	2553	2804	2686	2522	2781	1968	1421	1544	1615	948	673	2687	2731	2816	1295	1674	1198	925	795	1103	1563	1901	1729
MAGT1_3-PPAT_3	MAGT1-PPAT	Cas12a-SLCxEnzyme	700	1209	1548	318	550	330	821	571	602	1604	1676	1875	311	284	468	172	146	171	770	562	706	1251	2084	1462	56	97	180	1385	1669	1803
MAGT1_3-PRPS1_3	MAGT1-PRPS1	Cas12a-SLCxEnzyme	1663	1350	1764	1735	2147	2077	3619	1941	1931	2494	3175	3288	1524	1165	1606	1258	1615	1173	4013	3300	3152	3330	3570	2828	1283	2101	1016	1647	1790	1793
MAGT1_3-RRM1_3	MAGT1-RRM1	Cas12a-SLCxEnzyme	638	659	978	568	528	215	831	451	498	532	445	314	424	181	238	323	73	116	703	712	997	55	113	62	142	52	48	1278	1493	1625
MAGT1_3-SDHA_3	MAGT1-SDHA	Cas12a-SLCxEnzyme	950	927	1974	179	141	88	94	11	35	370	320	284	150	175	62	59	6	12	13	5	16	217	228	98	14	11	7	1399	1803	1728
MAGT1_3-SHMT1_3	MAGT1-SHMT1	Cas12a-SLCxEnzyme	1347	1386	1525	1666	2130	1390	3152	2271	2163	2158	2486	2420	1406	1551	1570	800	781	969	3785	3754	3101	1874	2251	1455	1048	726	1632	1469	1718	1704
MAGT1_3-SLC66A5_3	MAGT1-SLC66A5	Cas12a-SLCxEnzyme	1919	1818	2476	1069	1772	1486	2051	1165	1360	2012	2140	2016	1388	955	753	441	492	428	1293	1473	1228	917	1383	896	659	145	882	2059	2205	2115
MAGT1_3-UAP1_3	MAGT1-UAP1	Cas12a-SLCxEnzyme	1052	1167	1545	1456	1606	1266	2183	1428	1177	1957	2135	1901	1143	819	1122	445	525	652	1483	2884	1295	1505	1825	1290	699	701	638	1374	1763	1757
MAGT1_3-UGP2_3	MAGT1-UGP2	Cas12a-SLCxEnzyme	640	804	1263	1272	1145	973	454	663	1057	642	874	1026	1343	733	783	960	404	1088	384	338	1242	216	508	387	743	460	663	1552	2011	1533
MAGT1_3-UMPS_3	MAGT1-UMPS	Cas12a-SLCxEnzyme	1159	1074	1488	209	828	444	537	543	753	329	419	315	480	244	227	84	139	47	664	2099	621	25	69	22	98	31	19	1540	1645	1464
MAGT1_3-UPP1_3	MAGT1-UPP1	Cas12a-SLCxEnzyme	1709	1390	1432	1964	2124	1968	2385	2510	1733	1836	2551	1997	1737	1919	1284	1217	720	1242	2532	4375	2283	1211	2014	1235	1209	1487	1356	1726	1709	1949
MAGT1_4-AMD1_4	MAGT1-AMD1	Cas12a-SLCxEnzyme	686	1156	1383	585	557	352	650	673	532	960	884	778	619	364	275	95	170	79	705	272	161	493	357	306	120	181	144	976	1275	1101
MAGT1_4-ASL_4	MAGT1-ASL	Cas12a-SLCxEnzyme	1722	2380	2648	4043	2853	2362	4357	2745	2659	2962	3591	3236	2825	1793	2863	2248	1178	1601	4494	3159	3659	1774	3581	2158	2090	1043	2958	1618	1814	1733
MAGT1_4-BCAT2_4	MAGT1-BCAT2	Cas12a-SLCxEnzyme	1587	1398	1887	2289	2452	2655	2730	1382	2042	2040	1967	2479	1910	1386	1498	1103	1027	1349	2575	1974	2778	943	1354	1246	1724	804	1023	1071	1079	1287
MAGT1_4-CMAS_4	MAGT1-CMAS	Cas12a-SLCxEnzyme	1790	1920	2543	2947	2960	2331	3773	2057	2250	2570	2844	2945	2588	2100	2207	4185	1551	1650	2118	2904	3341	2155	2001	1621	3212	1764	1807	1516	1643	1660
MAGT1_4-COASY_4	MAGT1-COASY	Cas12a-SLCxEnzyme	1620	1498	1603	754	745	759	673	326	679	558	794	836	331	205	457	176	45	605	243	442	448	163	454	249	83	122	373	981	1201	1115
MAGT1_4-CPS1_4	MAGT1-CPS1	Cas12a-SLCxEnzyme	2372	1613	2069	2784	3021	2012	3686	3566	2332	2820	2652	2985	2503	1724	1838	1994	1355	1768	3028	3917	2947	1929	2226	1655	2846	1179	3235	1449	1657	1556
MAGT1_4-CPT1A_4	MAGT1-CPT1A	Cas12a-SLCxEnzyme	1200	921	1208	1576	1871	1163	1782	1911	1370	1863	2616	2060	1484	1117	780	866	649	944	1566	2337	1402	1669	3450	2093	827	1042	1367	1084	1220	1138
MAGT1_4-DHFR_4	MAGT1-DHFR	Cas12a-SLCxEnzyme	888	759	748	213	113	108	223	401	127	729	1060	762	169	106	66	65	62	17	139	76	72	215	467	191	29	29	4	1197	1785	1591
MAGT1_4-DHODH_4	MAGT1-DHODH	Cas12a-SLCxEnzyme	1375	1419	1327	1082	946	752	1629	1246	1015	616	611	765	1004	469	714	368	342	82	1251	1426	931	80	91	186	327	87	125	1157	1284	1293
MAGT1_4-FASN_4	MAGT1-FASN	Cas12a-SLCxEnzyme	2602	1954	2208	2972	2008	1275	2825	2228	2158	2204	2045	2483	2260	1098	1443	1421	668	568	2006	2110	1508	729	1107	1014	1719	687	992	1402	1652	1523
MAGT1_4-G6PD_4	MAGT1-G6PD	Cas12a-SLCxEnzyme	837	1033	1760	1160	1664	1065	1595	1354	1226	173	52	157	1086	1031	1255	426	788	444	597	595	432	73	12	27	434	791	587	851	1100	1035
MAGT1_4-GLS_4	MAGT1-GLS	Cas12a-SLCxEnzyme	994	995	1587	1008	1055	483	1349	1257	1223	967	1472	1507	1176	535	1144	327	539	225	910	1312	2033	464	885	682	504	286	884	1407	1496	1545
MAGT1_4-GLUD1_4	MAGT1-GLUD1	Cas12a-SLCxEnzyme	1518	961	2133	1964	1872	1726	2318	1476	1526	1815	2232	2559	1294	969	1523	2420	1040	1263	812	756	617	1057	1581	1493	977	532	1391	1016	1431	1391
MAGT1_4-GOT1_4	MAGT1-GOT1	Cas12a-SLCxEnzyme	929	952	1306	1840	2076	2200	2034	1142	1137	146	149	175	1606	1347	1345	780	1245	1487	814	971	932	24	26	12	1263	795	1019	972	1198	1310
MAGT1_4-GOT2_4	MAGT1-GOT2	Cas12a-SLCxEnzyme	1035	1547	1992	790	977	721	1463	752	753	2003	1910	1868	1168	689	677	375	288	241	500	492	331	1475	1397	1494	1775	727	342	2112	2445	2396
MAGT1_4-GPD2_4	MAGT1-GPD2	Cas12a-SLCxEnzyme	1465	1239	1201	1192	1994	1671	2220	2185	2357	3592	4243	5019	1571	1496	1600	451	1024	1572	1989	2463	2476	5087	8596	6152	2698	800	1305	1005	1198	1334
MAGT1_4-GSR_4	MAGT1-GSR	Cas12a-SLCxEnzyme	1791	1434	1991	2169	2813	1243	2419	2760	1294	1454	1733	1371	1718	1391	1143	683	1386	735	1745	3618	1373	671	875	742	1180	1899	1479	1347	1665	1639
MAGT1_4-HK1_4	MAGT1-HK1	Cas12a-SLCxEnzyme	312	813	1107	1103	1581	1094	1669	1360	811	226	391	762	559	937	1016	734	795	853	1064	1407	1384	50	170	194	495	609	624	1217	1432	1380
MAGT1_4-HMGCR_4	MAGT1-HMGCR	Cas12a-SLCxEnzyme	901	625	751	556	1376	673	923	543	631	779	697	950	601	515	595	154	1361	441	947	822	1454	474	515	547	411	285	362	1056	1477	1283
MAGT1_4-HPRT1_4	MAGT1-HPRT1	Cas12a-SLCxEnzyme	1296	914	1755	2170	2617	2286	2816	2491	1456	689	1051	904	1728	2002	1459	3138	1162	1488	3079	4355	2826	107	194	163	1135	1504	2511	1018	1264	1428
MAGT1_4-IDH1_4	MAGT1-IDH1	Cas12a-SLCxEnzyme	1782	1492	2022	2308	3100	2224	4030	2713	2373	1037	1322	1419	2282	2316	2165	979	1076	1357	3613	2794	3626	157	279	366	1387	1520	1860	1357	1790	1734
MAGT1_4-IDH2_4	MAGT1-IDH2	Cas12a-SLCxEnzyme	757	998	1525	732	1108	584	1695	1078	1335	1533	1041	1472	748	691	429	167	122	221	1366	1189	752	855	869	580	258	246	294	1174	1278	1265
MAGT1_4-LDHA_4	MAGT1-LDHA	Cas12a-SLCxEnzyme	1083	1454	1372	1458	1257	1780	1465	1188	1808	951	1017	1087	1192	1394	1622	618	523	1134	1582	2189	1672	262	289	431	636	2928	834	896	1205	955
MAGT1_4-MTHFD1_4	MAGT1-MTHFD1	Cas12a-SLCxEnzyme	1569	998	1802	328	352	419	818	389	551	2364	2279	2545	378	224	375	150	27	66	429	380	414	1857	2680	1317	101	53	248	1108	1237	1308
MAGT1_4-ODC1_4	MAGT1-ODC1	Cas12a-SLCxEnzyme	1404	1275	1428	2307	1087	1915	1920	1728	1579	1622	1917	2477	1703	1259	1178	2300	435	1842	3681	1755	2506	1384	1565	1325	2769	1226	1013	994	1111	1228
MAGT1_4-OGDH_4	MAGT1-OGDH	Cas12a-SLCxEnzyme	665	384	394	167	63	18	130	196	1	308	259	137	120	60	65	144	23	2	86	12	3	137	274	26	36	36	44	1011	971	974
MAGT1_4-OR10H3_1	MAGT1-CTRL	Cas12a-SLCxEnzyme	644	714	671	1100	1496	595	1314	863	1127	1055	906	1077	1048	491	941	645	470	409	1541	1312	961	652	1147	515	1008	483	1031	789	834	889
MAGT1_4-OR10V1_1	MAGT1-CTRL	Cas12a-SLCxEnzyme	1928	1371	2182	2033	1933	1664	4055	1890	2092	2547	2578	2659	2692	1516	2196	1441	590	2022	3693	3521	3160	2131	2185	1861	2781	1365	3297	1395	1605	1627
MAGT1_4-OR1B1_1	MAGT1-CTRL	Cas12a-SLCxEnzyme	823	1048	1296	1734	1999	1250	2304	1445	1743	1754	1683	1804	2018	807	1160	997	1400	842	2697	2063	1554	1023	1232	986	2681	832	813	1251	1481	1349
MAGT1_4-PCK2_4	MAGT1-PCK2	Cas12a-SLCxEnzyme	1403	1893	1741	2025	2444	1980	2929	1678	2388	1371	1448	1791	2258	1516	1646	1531	971	1103	7214	6561	2651	648	942	719	1712	1080	1165	1193	1419	1294
MAGT1_4-PDHA1_4	MAGT1-PDHA1	Cas12a-SLCxEnzyme	2546	2202	2030	3255	4863	3410	186	186	63	2317	3267	3218	2059	2529	2819	3667	3672	2307	26	45	53	1645	2770	2308	2125	2527	2651	1645	2172	2063
MAGT1_4-PDK2_4	MAGT1-PDK2	Cas12a-SLCxEnzyme	1196	1141	1563	1211	1109	970	1481	1010	1748	1206	1465	2040	947	805	806	397	526	621	1380	1087	1729	747	1114	1081	330	649	609	1408	1514	1710
MAGT1_4-PHGDH_4	MAGT1-PHGDH	Cas12a-SLCxEnzyme	2247	1274	1953	2543	2282	1998	2904	2140	2223	2518	2646	2654	1747	1339	1641	1803	1377	900	2710	2671	2857	2092	2217	2467	1445	997	1543	1239	1414	1257
MAGT1_4-PKM_4	MAGT1-PKM	Cas12a-SLCxEnzyme	1223	1012	1347	38	9	3	92	20	1	38	5	19	16	30	5	24	0	7	3	18	8	19	2	5	14	5	4	1164	1737	1689
MAGT1_4-PPAT_4	MAGT1-PPAT	Cas12a-SLCxEnzyme	848	879	1231	419	301	223	988	515	528	1843	1681	1467	266	124	299	165	66	52	613	332	324	1335	2063	1409	93	43	81	1314	1447	1511
MAGT1_4-PRPS1_4	MAGT1-PRPS1	Cas12a-SLCxEnzyme	1176	1461	1584	1962	2052	1533	3286	2381	1930	2162	2782	2799	1467	1064	1405	1101	564	721	3228	2498	2621	2267	3436	2593	981	1014	946	1350	1666	1478
MAGT1_4-RRM1_4	MAGT1-RRM1	Cas12a-SLCxEnzyme	150	214	265	73	1	71	0	6	111	13	1	34	30	1	5	56	1	13	19	3	97	5	6	5	6	6	6	1374	1625	1557
MAGT1_4-SDHA_4	MAGT1-SDHA	Cas12a-SLCxEnzyme	1475	1350	1301	156	277	149	340	61	238	823	465	504	216	334	138	52	20	19	234	186	24	226	237	117	91	92	65	1112	1366	1339
MAGT1_4-SHMT1_4	MAGT1-SHMT1	Cas12a-SLCxEnzyme	1325	1063	1143	906	1346	1191	896	805	1336	1383	1446	1582	571	817	949	488	646	1010	1389	2363	2113	970	1557	879	388	1093	1112	988	1298	1073
MAGT1_4-SLC66A5_4	MAGT1-SLC66A5	Cas12a-SLCxEnzyme	719	1220	1701	1359	1458	952	1584	1072	1230	1639	1807	1620	1312	770	831	614	215	319	817	1051	721	485	847	721	641	262	326	1225	1388	1412
MAGT1_4-UAP1_4	MAGT1-UAP1	Cas12a-SLCxEnzyme	2637	2513	2482	2892	2589	1720	3089	2364	2181	3313	3565	4336	2486	2024	1845	1438	789	899	1768	2321	2100	2454	3100	2547	1045	1068	548	2013	2193	2095
MAGT1_4-UGP2_4	MAGT1-UGP2	Cas12a-SLCxEnzyme	941	1250	1700	1429	1823	1697	1724	1257	951	1681	1406	1926	1463	1119	1590	405	773	1046	525	957	900	810	562	543	760	1381	1152	1217	1440	1242
MAGT1_4-UMPS_4	MAGT1-UMPS	Cas12a-SLCxEnzyme	859	1339	1023	506	378	409	1166	1070	713	472	445	305	448	345	371	173	34	92	842	938	773	49	55	43	114	15	178	1307	1609	1479
MAGT1_4-UPP1_4	MAGT1-UPP1	Cas12a-SLCxEnzyme	950	1498	1104	1332	1782	1631	2008	1751	713	1524	1920	1676	1239	1256	1305	623	927	908	1833	2594	1518	952	1650	1082	828	714	1070	1079	1187	1211
MAGT1_5-AMD1_5	MAGT1-AMD1	Cas12a-SLCxEnzyme	496	797	1005	192	334	334	525	266	604	686	719	643	321	218	294	100	100	167	295	379	281	299	382	240	128	77	66	964	1244	1200
MAGT1_5-ASL_5	MAGT1-ASL	Cas12a-SLCxEnzyme	1084	897	1522	1435	1159	1589	1594	1634	1933	1719	1273	1941	1196	676	1297	523	329	1019	1475	1077	2490	1173	1010	1217	1143	327	1702	898	1063	1096
MAGT1_5-BCAT2_5	MAGT1-BCAT2	Cas12a-SLCxEnzyme	758	1074	1091	1712	1802	798	1918	875	987	969	1446	1195	1478	1321	848	1380	743	1332	1999	2675	1759	473	817	393	755	1624	814	910	1102	930
MAGT1_5-CMAS_5	MAGT1-CMAS	Cas12a-SLCxEnzyme	847	714	1102	1257	673	1013	1762	462	1056	912	895	1658	1034	527	881	1480	297	921	1701	681	1489	476	783	1067	805	241	809	1029	1026	893
MAGT1_5-COASY_5	MAGT1-COASY	Cas12a-SLCxEnzyme	843	810	778	601	358	158	906	616	445	536	396	381	329	151	202	54	17	82	432	145	139	40	93	64	100	38	78	825	777	813
MAGT1_5-CPS1_5	MAGT1-CPS1	Cas12a-SLCxEnzyme	1600	1593	1593	2605	1981	1483	2944	1913	2272	1924	2096	1813	1866	1084	1204	1345	1165	1033	2355	3532	2570	935	1710	1180	1128	793	752	1143	1307	1198
MAGT1_5-CPT1A_5	MAGT1-CPT1A	Cas12a-SLCxEnzyme	1386	976	1196	1025	1377	1024	2689	1213	1241	1983	1750	1801	1343	505	826	618	646	647	2297	2237	1756	2037	1390	1238	811	334	534	1327	1566	1334
MAGT1_5-DHFR_5	MAGT1-DHFR	Cas12a-SLCxEnzyme	249	806	883	181	171	107	447	274	40	799	729	846	126	78	56	56	25	22	149	140	84	297	276	142	4	50	6	983	1098	978
MAGT1_5-DHODH_5	MAGT1-DHODH	Cas12a-SLCxEnzyme	1333	1161	1573	718	1090	512	1121	408	992	213	349	267	511	466	518	113	355	101	1296	1091	805	48	77	13	158	143	106	1126	1309	1476
MAGT1_5-FASN_5	MAGT1-FASN	Cas12a-SLCxEnzyme	1965	1577	2047	1431	1698	1954	2373	1484	2100	1812	1794	1972	1559	1174	1426	646	515	1275	2101	2006	2306	829	826	543	835	491	946	1328	1502	1508
MAGT1_5-G6PD_5	MAGT1-G6PD	Cas12a-SLCxEnzyme	731	1050	1460	1585	1670	1504	1912	1774	1703	1314	1463	1524	1327	1317	1367	1362	1157	713	1599	1849	1193	333	618	600	872	2331	730	734	785	882
MAGT1_5-GLS_5	MAGT1-GLS	Cas12a-SLCxEnzyme	519	718	525	308	347	251	636	564	249	289	439	583	408	256	246	72	144	127	544	484	890	69	199	245	671	255	91	956	1204	1150
MAGT1_5-GLUD1_5	MAGT1-GLUD1	Cas12a-SLCxEnzyme	1185	1545	1289	1257	1327	1541	2046	1115	1149	1481	1741	1733	1475	1051	1192	1445	488	753	1064	1184	970	1230	1322	992	688	1025	853	927	917	995
MAGT1_5-GOT1_5	MAGT1-GOT1	Cas12a-SLCxEnzyme	1405	971	1483	1977	2586	2305	1753	1180	1845	625	651	897	1905	1200	1937	1320	1000	3132	2086	2367	1814	245	255	213	1292	885	2231	1247	1363	1198
MAGT1_5-GOT2_5	MAGT1-GOT2	Cas12a-SLCxEnzyme	1063	795	2095	740	682	775	1467	839	1255	1376	1359	1594	892	598	896	762	136	434	960	683	709	1007	898	911	588	514	880	1238	1303	1058
MAGT1_5-GPD2_5	MAGT1-GPD2	Cas12a-SLCxEnzyme	735	809	1002	902	1810	1141	1820	2129	1113	1767	3305	3321	965	896	851	380	1152	830	1028	2026	1294	2828	6330	4673	337	605	783	1080	1176	1012
MAGT1_5-GSR_5	MAGT1-GSR	Cas12a-SLCxEnzyme	1215	992	1465	2036	2020	1679	2414	1850	1634	1168	822	1094	1308	894	978	1820	1216	729	1765	1959	1702	506	390	552	1161	371	344	977	1104	896
MAGT1_5-HK1_5	MAGT1-HK1	Cas12a-SLCxEnzyme	796	562	665	948	796	570	1398	238	589	309	343	274	912	655	1136	508	521	752	1705	1525	1340	124	82	70	563	425	2288	793	992	993
MAGT1_5-HMGCR_5	MAGT1-HMGCR	Cas12a-SLCxEnzyme	515	434	581	351	724	514	756	322	343	439	309	388	207	197	422	271	1524	246	314	342	286	328	169	165	86	44	211	936	948	930
MAGT1_5-HPRT1_5	MAGT1-HPRT1	Cas12a-SLCxEnzyme	484	945	1470	1181	1218	1170	1757	1119	1469	439	523	473	904	527	1430	889	478	930	1747	1979	1711	63	58	54	667	294	1983	835	1060	986
MAGT1_5-IDH1_5	MAGT1-IDH1	Cas12a-SLCxEnzyme	1493	1253	1497	2214	2525	2278	2885	2984	1979	1178	1309	1654	2757	1719	1678	2188	1008	2551	2373	2683	2637	135	275	392	2688	1211	1233	1226	1406	1240
MAGT1_5-IDH2_5	MAGT1-IDH2	Cas12a-SLCxEnzyme	1052	1116	1309	315	494	404	947	905	528	877	773	1179	416	392	437	59	84	84	488	916	575	396	479	615	160	42	173	663	677	744
MAGT1_5-LDHA_5	MAGT1-LDHA	Cas12a-SLCxEnzyme	689	746	996	1183	1410	642	1127	837	661	563	555	771	852	867	812	538	1324	558	1156	1403	1295	352	249	157	517	933	871	786	949	945
MAGT1_5-MTHFD1_5	MAGT1-MTHFD1	Cas12a-SLCxEnzyme	979	986	931	113	247	217	356	303	582	1160	1804	1420	275	190	196	164	14	58	190	245	220	1046	1613	1085	64	34	19	1180	1493	1441
MAGT1_5-ODC1_5	MAGT1-ODC1	Cas12a-SLCxEnzyme	692	752	1031	1073	1018	1417	1191	1036	1385	1215	1421	1394	758	741	805	560	464	1116	1301	1350	1309	619	862	699	207	615	588	1175	1286	1189
MAGT1_5-OGDH_5	MAGT1-OGDH	Cas12a-SLCxEnzyme	385	272	331	1	20	1	28	3	4	189	120	54	1	34	0	8	3	4	3	3	2	22	16	50	5	27	3	869	906	1055
MAGT1_5-OR10H3_1	MAGT1-CTRL	Cas12a-SLCxEnzyme	975	721	1269	1621	1267	786	2105	944	937	892	937	1180	999	644	725	1136	621	707	2114	1954	1164	737	1328	630	975	562	563	999	1181	1011
MAGT1_5-OR10V1_1	MAGT1-CTRL	Cas12a-SLCxEnzyme	1034	941	1398	1847	1259	1073	2074	1192	1807	1501	1440	1716	1101	855	1529	746	521	649	2356	2951	3105	960	953	995	642	633	851	850	1104	1007
MAGT1_5-OR1B1_1	MAGT1-CTRL	Cas12a-SLCxEnzyme	589	1037	801	1373	1402	815	1479	1174	499	934	1367	1145	1212	633	1145	1288	292	804	1354	1649	1140	518	721	569	1041	321	1965	981	1139	1061
MAGT1_5-PCK2_5	MAGT1-PCK2	Cas12a-SLCxEnzyme	1330	862	1366	1532	1855	1244	2241	2121	1191	1411	1452	1311	1396	1186	953	896	1113	713	2777	3499	2045	440	715	633	495	724	571	1029	1175	1165
MAGT1_5-PDHA1_5	MAGT1-PDHA1	Cas12a-SLCxEnzyme	1126	1007	1497	2409	1743	2551	518	309	345	1376	1816	2141	1642	1112	1786	1854	1196	2232	133	159	245	1181	1620	1468	1241	1373	2089	813	1209	1041
MAGT1_5-PDK2_5	MAGT1-PDK2	Cas12a-SLCxEnzyme	1168	829	1698	1007	1637	1271	1442	1484	1509	945	1475	2217	1017	736	900	415	667	690	1337	1196	1403	578	889	886	449	365	1270	1005	1236	1059
MAGT1_5-PHGDH_5	MAGT1-PHGDH	Cas12a-SLCxEnzyme	872	919	847	802	557	662	1287	1059	1044	971	1403	1272	1071	489	542	973	86	444	988	1794	1486	1023	1171	682	2094	255	1274	1145	1357	1333
MAGT1_5-PKM_5	MAGT1-PKM	Cas12a-SLCxEnzyme	1045	816	909	512	406	243	677	695	811	573	507	539	335	327	231	260	69	144	612	698	1012	387	273	188	55	68	150	807	1020	1017
MAGT1_5-PPAT_5	MAGT1-PPAT	Cas12a-SLCxEnzyme	1288	642	1025	326	372	354	618	367	607	1547	1629	1019	208	180	239	32	251	401	464	279	270	1639	1812	690	53	25	38	1013	1123	1106
MAGT1_5-PRPS1_5	MAGT1-PRPS1	Cas12a-SLCxEnzyme	483	645	934	836	1238	522	1290	717	967	1037	1662	1402	731	666	524	298	797	379	815	1420	604	968	1630	1213	324	489	234	1004	1093	1157
MAGT1_5-RRM1_5	MAGT1-RRM1	Cas12a-SLCxEnzyme	364	176	22	13	24	0	3	0	1	14	16	2	28	49	1	17	54	2	8	5	3	9	5	3	3	37	1	1109	1300	1229
MAGT1_5-SDHA_5	MAGT1-SDHA	Cas12a-SLCxEnzyme	946	1031	1617	605	760	357	214	689	108	858	751	860	536	417	220	370	47	56	102	491	77	491	376	352	36	126	44	1221	1575	1534
MAGT1_5-SHMT1_5	MAGT1-SHMT1	Cas12a-SLCxEnzyme	1137	1000	1609	1739	2002	1931	3259	1367	1946	1629	2013	1808	2017	1139	1320	789	2145	1487	3320	2202	1941	1070	1488	1025	934	686	656	922	1009	1003
MAGT1_5-SLC66A5_5	MAGT1-SLC66A5	Cas12a-SLCxEnzyme	765	510	1129	620	1217	319	849	360	558	812	758	997	482	316	260	190	2572	61	458	636	300	381	496	361	166	282	170	681	920	802
MAGT1_5-UAP1_5	MAGT1-UAP1	Cas12a-SLCxEnzyme	1460	813	1390	1248	1391	1563	1371	1106	822	1385	1444	1285	895	529	856	1866	703	900	450	1181	894	788	1253	832	774	180	636	1150	1410	1246
MAGT1_5-UGP2_5	MAGT1-UGP2	Cas12a-SLCxEnzyme	940	690	1128	657	513	685	312	272	607	384	560	580	550	473	559	221	184	163	170	469	434	151	414	184	149	141	523	1174	1425	1209
MAGT1_5-UMPS_5	MAGT1-UMPS	Cas12a-SLCxEnzyme	690	1240	1301	301	717	470	1057	401	466	486	365	297	319	358	325	103	151	72	814	1045	734	62	54	56	45	27	70	936	1229	1280
MAGT1_5-UPP1_5	MAGT1-UPP1	Cas12a-SLCxEnzyme	778	1072	1374	2019	1458	1540	1457	1872	1875	1317	1871	1988	1319	1054	1350	1642	455	1107	1541	2322	2396	797	1580	911	888	633	2024	965	1236	1131
MAGT1_6-AMD1_6	MAGT1-AMD1	Cas12a-SLCxEnzyme	771	1431	1456	425	270	187	497	113	466	864	555	690	382	313	314	86	60	25	251	183	188	461	584	285	134	60	97	1191	1663	1385
MAGT1_6-ASL_6	MAGT1-ASL	Cas12a-SLCxEnzyme	1995	2239	2639	2336	3432	2782	3600	2311	3353	2312	3613	2878	2144	2060	2394	1116	1592	2741	3281	4448	2909	1548	3224	1809	1973	2449	4282	1556	1426	1440
MAGT1_6-BCAT2_6	MAGT1-BCAT2	Cas12a-SLCxEnzyme	1341	1120	1585	2235	1714	1794	2949	1811	2067	1696	1602	2240	1619	1160	1639	1693	868	1846	2608	2965	3480	894	1028	1164	1233	565	997	1352	1790	1622
MAGT1_6-CMAS_6	MAGT1-CMAS	Cas12a-SLCxEnzyme	1076	1220	1266	2044	2463	1473	2415	1987	1627	1529	1878	1914	1880	1411	1282	1226	1790	885	1317	1811	1149	742	1124	729	1256	797	961	949	1006	1102
MAGT1_6-COASY_6	MAGT1-COASY	Cas12a-SLCxEnzyme	1285	1464	1793	365	831	337	850	757	516	433	317	357	221	285	314	138	531	191	107	456	214	217	94	120	55	233	253	1337	1657	1466
MAGT1_6-CPS1_6	MAGT1-CPS1	Cas12a-SLCxEnzyme	1799	1496	1720	2626	2705	2546	3188	1884	2116	1379	1963	1973	1915	1747	1583	1988	2192	3102	4196	5289	2884	1273	1744	1318	1800	1657	2435	1554	1469	1721
MAGT1_6-CPT1A_6	MAGT1-CPT1A	Cas12a-SLCxEnzyme	2353	2006	2867	2536	3588	2512	4162	1969	3794	3073	3600	3915	2484	1634	2031	1088	2816	1524	3753	5013	4044	2914	4256	2838	1377	1208	1593	1504	1756	1797
MAGT1_6-DHFR_6	MAGT1-DHFR	Cas12a-SLCxEnzyme	2088	2271	1992	681	1083	700	1595	907	878	2148	2307	2435	743	405	478	97	174	69	1140	1077	903	1176	1151	898	199	76	114	1889	2074	1846
MAGT1_6-DHODH_6	MAGT1-DHODH	Cas12a-SLCxEnzyme	2352	1812	2711	1047	1492	948	1793	1321	1137	475	763	572	1084	578	663	468	374	124	1598	1420	1226	13	136	46	582	226	245	1562	1950	1737
MAGT1_6-FASN_6	MAGT1-FASN	Cas12a-SLCxEnzyme	1368	2299	1933	1474	2133	1750	3255	1867	1996	1358	2143	1985	1929	1254	1680	1220	889	1434	2360	3749	2580	781	897	764	1040	949	3178	1393	1729	1731
MAGT1_6-G6PD_6	MAGT1-G6PD	Cas12a-SLCxEnzyme	1101	1842	2748	2549	2711	2369	2747	2396	2160	354	675	430	2246	1643	2142	1307	1318	1212	1301	1015	1015	59	260	114	1370	1035	1869	1724	2007	1786
MAGT1_6-GLS_6	MAGT1-GLS	Cas12a-SLCxEnzyme	1116	844	1494	720	525	722	1059	635	1230	790	401	1062	986	493	763	190	276	492	724	761	1443	805	385	406	314	313	451	1670	2085	1997
MAGT1_6-GLUD1_6	MAGT1-GLUD1	Cas12a-SLCxEnzyme	1542	1133	2147	2404	2153	2052	2183	1127	1271	1906	2113	2260	1686	1320	1307	1358	729	939	887	743	596	1099	1444	1006	1466	971	668	1358	1648	1697
MAGT1_6-GOT1_6	MAGT1-GOT1	Cas12a-SLCxEnzyme	2402	1756	1919	3505	3882	3734	2684	2201	2891	592	446	657	2838	2214	2690	2138	2785	3983	1575	2159	1935	60	99	44	1476	2524	3054	1305	1641	1589
MAGT1_6-GOT2_6	MAGT1-GOT2	Cas12a-SLCxEnzyme	839	811	1628	1710	2231	1493	3302	1203	1594	1808	2099	2083	2694	1512	1054	1105	1174	935	3184	2976	2527	1355	2245	1407	1545	1034	627	1059	1325	1348
MAGT1_6-GPD2_6	MAGT1-GPD2	Cas12a-SLCxEnzyme	1499	1518	1709	2115	1947	1220	2820	1970	1444	2555	3199	2511	1532	1049	1242	1598	1099	823	2845	2640	2252	4104	5311	2500	590	721	716	1391	1363	1460
MAGT1_6-GSR_6	MAGT1-GSR	Cas12a-SLCxEnzyme	1167	1085	1374	2481	2416	2542	2875	2218	2086	1571	1817	1644	1871	1481	1451	1736	1979	1546	2508	2403	2156	798	992	708	1557	1740	2126	988	1329	1514
MAGT1_6-HK1_6	MAGT1-HK1	Cas12a-SLCxEnzyme	714	1051	1923	1781	2192	919	2025	1474	2010	597	660	649	1329	1207	1197	1864	1319	472	2104	1948	1790	161	271	109	2345	739	422	952	1239	1212
MAGT1_6-HMGCR_6	MAGT1-HMGCR	Cas12a-SLCxEnzyme	742	855	733	1214	1271	762	1121	1454	1250	1178	1211	1027	807	645	819	951	644	921	1435	3716	1439	586	978	709	584	1048	734	1329	1971	1787
MAGT1_6-HPRT1_6	MAGT1-HPRT1	Cas12a-SLCxEnzyme	1675	1660	1615	2535	2091	1991	2775	1701	2600	821	894	808	2474	1323	1495	1398	929	941	2465	3173	2664	248	285	307	1668	926	835	1380	1654	1704
MAGT1_6-IDH1_6	MAGT1-IDH1	Cas12a-SLCxEnzyme	777	1143	1216	1874	1695	1249	1823	1620	1568	446	373	370	1584	1141	1168	1599	717	908	2672	1466	1729	78	53	100	1686	947	922	1174	1289	1382
MAGT1_6-IDH2_6	MAGT1-IDH2	Cas12a-SLCxEnzyme	1595	2210	2404	3018	3716	3075	4890	3159	3596	3186	3386	3651	2450	2138	2546	1655	2371	1892	4275	4679	3571	2128	3241	2712	1212	1450	2224	2058	2252	2376
MAGT1_6-LDHA_6	MAGT1-LDHA	Cas12a-SLCxEnzyme	1616	1393	1680	1677	2077	1179	1822	1558	2394	1355	1516	1643	1356	1365	1631	671	1552	934	2233	3088	2399	492	688	651	635	878	1843	1329	1566	1377
MAGT1_6-MTHFD1_6	MAGT1-MTHFD1	Cas12a-SLCxEnzyme	868	1952	1362	301	301	295	372	482	363	1921	2073	1659	222	198	258	89	117	79	127	206	512	1837	1999	1203	49	17	98	1223	1359	1173
MAGT1_6-ODC1_6	MAGT1-ODC1	Cas12a-SLCxEnzyme	1428	1431	1542	1755	1839	1279	2544	2112	1297	1689	2154	1846	1588	1102	1053	1447	640	855	2419	3731	2009	1031	1824	1289	1453	996	742	1436	1269	1375
MAGT1_6-OGDH_6	MAGT1-OGDH	Cas12a-SLCxEnzyme	1560	702	1248	112	191	64	219	241	173	490	478	380	89	185	78	97	54	5	100	41	23	237	141	87	29	37	82	1283	1612	1609
MAGT1_6-OR10H3_1	MAGT1-CTRL	Cas12a-SLCxEnzyme	721	572	785	1949	1093	741	1545	1191	1043	797	809	1324	1174	590	606	2076	548	578	1462	1804	1648	484	550	1006	1172	303	731	794	1035	890
MAGT1_6-OR10V1_1	MAGT1-CTRL	Cas12a-SLCxEnzyme	1151	925	1232	1866	1385	1465	1687	1007	1310	1538	1474	1669	1088	1296	891	1310	453	1225	1750	2269	1741	914	1210	1249	1006	1465	1272	836	993	1041
MAGT1_6-OR1B1_1	MAGT1-CTRL	Cas12a-SLCxEnzyme	2044	1540	1495	2433	2673	1730	3151	3010	1646	1953	1947	1880	1539	1689	1388	2261	1400	1341	3669	4573	2395	1658	1794	848	1028	1551	1352	1574	1672	1636
MAGT1_6-PCK2_6	MAGT1-PCK2	Cas12a-SLCxEnzyme	559	1151	1143	1959	949	915	2614	1000	1626	976	1210	1215	1588	1140	976	985	384	503	3905	3915	2431	290	404	597	1063	882	863	1081	1412	1208
MAGT1_6-PDHA1_6	MAGT1-PDHA1	Cas12a-SLCxEnzyme	1560	1177	1840	2987	3131	2423	834	217	214	2154	2248	2274	2362	1605	1662	2145	2652	1408	271	181	170	1542	1441	1200	1868	1335	1670	1217	1701	1447
MAGT1_6-PDK2_6	MAGT1-PDK2	Cas12a-SLCxEnzyme	1407	1597	1510	1151	2158	1530	2255	1857	1880	1472	2066	2160	1499	1250	1490	725	1011	1109	1851	3443	2347	580	1831	1552	658	1104	1591	1308	1449	1422
MAGT1_6-PHGDH_6	MAGT1-PHGDH	Cas12a-SLCxEnzyme	1220	1303	1455	1609	1623	1633	2498	1473	2554	2046	2066	2487	1648	1006	1388	2362	1226	1484	2291	2638	2486	1660	2338	2081	1207	781	1099	1207	1529	1379
MAGT1_6-PKM_6	MAGT1-PKM	Cas12a-SLCxEnzyme	1240	1356	1729	497	587	600	895	398	634	635	642	769	617	258	308	337	313	391	539	504	416	450	567	430	269	103	178	1282	1360	1434
MAGT1_6-PPAT_6	MAGT1-PPAT	Cas12a-SLCxEnzyme	1941	1609	1793	620	627	431	1394	665	1534	2583	2109	1614	721	463	489	206	107	133	1067	879	464	1779	2008	1215	275	277	205	1687	1900	2010
MAGT1_6-PRPS1_6	MAGT1-PRPS1	Cas12a-SLCxEnzyme	1387	1253	1193	2532	2143	1843	4028	1958	2115	2394	3005	2981	1971	1557	1264	2891	1367	1579	4270	3560	2732	2373	3136	2407	1126	1958	1474	1202	1482	1470
MAGT1_6-RRM1_6	MAGT1-RRM1	Cas12a-SLCxEnzyme	1250	1462	1461	459	488	472	522	577	580	403	508	535	458	563	424	160	105	313	285	651	191	66	286	180	87	473	93	1467	1916	1535
MAGT1_6-SDHA_6	MAGT1-SDHA	Cas12a-SLCxEnzyme	1607	1227	1409	626	306	260	215	268	472	718	831	725	410	192	167	131	17	40	100	135	171	391	327	202	60	24	23	1386	1514	1449
MAGT1_6-SHMT1_6	MAGT1-SHMT1	Cas12a-SLCxEnzyme	1468	1137	1660	1681	1375	1823	2717	1426	1572	1714	1880	2094	1232	945	1114	1277	1148	865	3276	3207	2077	1393	1649	1653	631	949	735	1239	1256	1387
MAGT1_6-SLC66A5_6	MAGT1-SLC66A5	Cas12a-SLCxEnzyme	1029	1588	1845	1748	2145	1372	1961	1748	1164	1979	2019	1946	1564	954	1022	1143	805	516	1427	2012	1736	1299	1247	740	878	626	485	1482	1745	1667
MAGT1_6-UAP1_6	MAGT1-UAP1	Cas12a-SLCxEnzyme	742	1595	1074	1109	699	873	1050	685	1234	1201	977	1047	869	665	787	373	262	329	627	652	505	895	879	452	605	290	363	965	1258	1112
MAGT1_6-UGP2_6	MAGT1-UGP2	Cas12a-SLCxEnzyme	2078	1842	2019	1576	1832	1488	1581	590	965	1282	1353	1702	1334	1318	879	596	1045	715	632	956	1394	574	674	601	1528	1006	540	1736	1816	1742
MAGT1_6-UMPS_6	MAGT1-UMPS	Cas12a-SLCxEnzyme	1173	1347	1739	507	797	505	969	369	910	517	516	461	440	342	413	114	202	49	1129	1232	1338	100	64	64	125	90	133	1273	1445	1570
MAGT1_6-UPP1_6	MAGT1-UPP1	Cas12a-SLCxEnzyme	1736	1641	1851	2328	2825	2241	4186	2878	2320	2467	2440	2936	1925	1554	1622	1176	2359	1743	4100	5774	3474	1767	2456	2221	1009	2178	1412	1252	1562	1607
MFSD1_1-ACO2_1	MFSD1-ACO2	Cas12a-SLCxEnzyme	1057	655	660	372	137	13	1	78	72	1069	924	783	62	61	58	338	11	20	8	11	6	716	1005	630	72	16	19	1059	1167	1121
MFSD1_1-AMD1_1	MFSD1-AMD1	Cas12a-SLCxEnzyme	1138	826	1655	350	635	419	293	667	528	689	429	760	302	294	349	62	253	95	136	364	254	342	384	341	28	317	274	1180	1328	1491
MFSD1_1-ASL_1	MFSD1-ASL	Cas12a-SLCxEnzyme	1363	884	982	1337	1093	732	1513	994	718	1389	898	1072	1436	955	784	898	444	436	1095	792	624	1489	793	774	1195	797	710	812	1121	1068
MFSD1_1-BCAT2_1	MFSD1-BCAT2	Cas12a-SLCxEnzyme	1233	860	867	1134	1320	922	961	913	1210	651	1013	832	996	789	904	533	445	604	544	932	1174	275	422	507	412	728	704	747	806	849
MFSD1_1-CMAS_1	MFSD1-CMAS	Cas12a-SLCxEnzyme	1291	1234	1889	1495	1570	1580	1766	1644	1604	1857	1475	1931	1201	1576	1253	591	756	825	807	759	1036	1025	1380	916	980	1521	1110	1477	1796	1634
MFSD1_1-COASY_1	MFSD1-COASY	Cas12a-SLCxEnzyme	931	724	1427	12	2	3	11	3	3	22	4	3	1	2	2	26	4	5	3	6	5	2	4	4	4	1	8	1170	1514	1418
MFSD1_1-CPS1_1	MFSD1-CPS1	Cas12a-SLCxEnzyme	1319	1293	1199	953	2269	1144	1794	1945	1185	1464	1629	1555	872	1002	981	411	1397	554	985	1999	650	1346	1306	982	534	778	914	1156	1309	1175
MFSD1_1-CPT1A_1	MFSD1-CPT1A	Cas12a-SLCxEnzyme	1028	1104	932	1118	1066	1006	970	547	799	868	1514	2322	1019	796	880	637	263	622	1328	719	824	934	1942	1765	1013	495	881	1092	1406	1283
MFSD1_1-CS_1	MFSD1-CS	Cas12a-SLCxEnzyme	1756	1377	1875	3263	2767	2155	268	179	534	2567	2433	2692	2408	1480	2208	1789	1221	2404	137	224	142	2411	2381	1931	2043	1894	2572	1331	1444	1386
MFSD1_1-DHFR_1	MFSD1-DHFR	Cas12a-SLCxEnzyme	1662	929	1106	176	382	171	354	222	310	1043	821	586	139	97	104	34	1967	8	91	191	132	231	256	176	19	13	29	1663	2019	1970
MFSD1_1-DHODH_1	MFSD1-DHODH	Cas12a-SLCxEnzyme	1738	1143	2108	512	625	510	1034	324	645	417	205	352	571	479	495	150	257	152	333	496	379	50	55	37	77	126	163	1297	1735	1650
MFSD1_1-FASN_1	MFSD1-FASN	Cas12a-SLCxEnzyme	1087	1028	1095	1211	1271	1732	1021	1528	1770	1054	1279	1580	1123	1208	1494	489	401	1617	553	802	888	502	503	494	861	645	2163	732	788	685
MFSD1_1-FH_1	MFSD1-FH	Cas12a-SLCxEnzyme	1686	1611	1857	148	188	136	9	7	144	911	535	663	176	115	155	45	21	6	4	23	5	29	89	81	9	12	21	1392	1562	1608
MFSD1_1-G6PD_1	MFSD1-G6PD	Cas12a-SLCxEnzyme	894	1021	887	814	928	738	1172	1003	854	37	96	162	969	785	662	1328	388	200	309	501	234	10	77	12	577	391	1092	1112	1195	1230
MFSD1_1-GLS_1	MFSD1-GLS	Cas12a-SLCxEnzyme	1260	840	1023	212	380	419	995	818	512	528	732	715	414	513	569	112	124	367	483	403	692	260	486	397	129	351	1646	1383	1592	1551
MFSD1_1-GLUD1_1	MFSD1-GLUD1	Cas12a-SLCxEnzyme	1390	1348	1422	1911	1948	1482	2032	2015	1570	1597	1423	2498	1991	1206	1592	955	874	994	1253	1483	1387	1332	1812	1357	2237	1258	2517	1328	1497	1615
MFSD1_1-GOT1_1	MFSD1-GOT1	Cas12a-SLCxEnzyme	1083	1008	1203	1835	1917	1878	1219	1205	993	178	70	80	1353	1087	986	1706	617	1512	576	597	697	13	20	4	1126	884	1014	1345	1550	1522
MFSD1_1-GOT2_1	MFSD1-GOT2	Cas12a-SLCxEnzyme	1795	1570	1982	730	1005	594	977	699	475	1900	2089	1544	1086	697	717	392	276	334	680	402	565	1271	1481	871	623	851	720	2059	2146	2182
MFSD1_1-GPD2_1	MFSD1-GPD2	Cas12a-SLCxEnzyme	1367	1065	1455	2105	2147	1202	2009	923	1545	3407	3742	4440	2411	1516	1236	2137	953	1025	1719	1931	1210	7194	8586	6869	5456	1325	979	1064	1341	1540
MFSD1_1-GSR_1	MFSD1-GSR	Cas12a-SLCxEnzyme	1005	723	1138	986	1459	905	998	1025	679	1086	836	1370	1157	1039	719	170	407	325	792	768	858	799	652	692	730	533	381	868	1267	1089
MFSD1_1-HK1_1	MFSD1-HK1	Cas12a-SLCxEnzyme	1196	875	1229	566	1119	772	1390	888	1187	377	308	487	751	740	715	130	611	527	604	1342	1322	207	249	105	385	834	926	1074	1097	1275
MFSD1_1-HMGCR_1	MFSD1-HMGCR	Cas12a-SLCxEnzyme	4	113	108	22	42	41	36	0	23	5	53	0	30	11	37	18	43	83	10	6	4	10	79	0	104	14	46	1325	1629	1540
MFSD1_1-HPRT1_1	MFSD1-HPRT1	Cas12a-SLCxEnzyme	1468	1229	1484	2524	2146	1653	2296	2427	2429	678	577	756	1476	1623	2411	1709	1299	1750	1516	2574	2873	120	150	117	1330	1461	6965	1719	1901	1819
MFSD1_1-IDH1_1	MFSD1-IDH1	Cas12a-SLCxEnzyme	586	917	1213	1323	1364	1250	1161	510	1226	426	394	324	857	774	1234	590	508	763	848	573	777	26	115	53	688	353	1090	1237	1539	1139
MFSD1_1-IDH2_1	MFSD1-IDH2	Cas12a-SLCxEnzyme	626	625	1182	212	438	279	655	411	689	564	803	745	317	425	328	52	92	90	236	282	157	275	416	277	148	299	178	1021	1093	1105
MFSD1_1-LDHA_1	MFSD1-LDHA	Cas12a-SLCxEnzyme	1396	1526	1972	1613	2090	1265	1614	2253	1100	1124	977	1097	1232	1420	1137	1876	1232	980	1482	2244	1156	206	273	340	1861	1346	953	1567	1751	1654
MFSD1_1-MDH2_1	MFSD1-MDH2	Cas12a-SLCxEnzyme	1197	854	1183	1545	821	862	129	24	112	1159	1297	1548	1370	666	669	1193	147	455	3	28	3	960	772	2339	1599	373	273	1065	1150	1269
MFSD1_1-MPC2_1	MFSD1-MPC2	Cas12a-SLCxEnzyme	1698	1792	2291	4368	3945	3217	475	287	240	2815	3822	4334	3178	2562	2274	4283	1800	3565	451	171	143	2886	5149	3161	3191	2186	2628	1461	1606	1681
MFSD1_1-MTHFD1_1	MFSD1-MTHFD1	Cas12a-SLCxEnzyme	725	1152	1228	339	246	254	399	463	183	1973	1614	1444	225	146	133	95	35	65	389	287	239	2034	2179	1381	79	59	38	1369	1437	1426
MFSD1_1-ODC1_1	MFSD1-ODC1	Cas12a-SLCxEnzyme	1427	589	1377	2038	1765	882	1795	1494	932	1723	1793	1713	1945	931	776	1150	650	327	1614	1306	1012	1472	1371	965	1410	934	494	1408	1731	1814
MFSD1_1-OGDH_1	MFSD1-OGDH	Cas12a-SLCxEnzyme	807	507	684	311	334	406	174	479	117	308	563	230	357	169	188	216	198	246	184	266	72	160	264	193	201	101	181	886	896	1023
MFSD1_1-OR10H3_1	MFSD1-CTRL	Cas12a-SLCxEnzyme	1161	1453	1007	1467	1163	1201	1025	645	1281	939	1114	1223	1104	712	1325	465	368	1892	590	959	1948	566	1470	867	940	402	2175	1062	1256	1194
MFSD1_1-OR10V1_1	MFSD1-CTRL	Cas12a-SLCxEnzyme	1104	1208	1502	1743	2289	1365	2586	1629	1207	1674	1710	2533	2273	1118	1178	1145	1065	1389	2332	2073	2089	1393	1839	1558	6051	1657	1367	1338	1473	1500
MFSD1_1-OR1B1_1	MFSD1-CTRL	Cas12a-SLCxEnzyme	1031	766	865	1623	1856	1314	1349	1189	1004	1488	1142	1447	1402	1048	1321	998	942	715	727	1337	1259	606	847	851	1395	1147	2162	1328	1363	1502
MFSD1_1-PC_1	MFSD1-PC	Cas12a-SLCxEnzyme	1137	587	771	690	650	457	1368	975	581	815	1223	616	629	543	241	302	245	322	641	881	645	756	537	414	258	309	182	1077	1103	1239
MFSD1_1-PCK2_1	MFSD1-PCK2	Cas12a-SLCxEnzyme	1325	1692	1198	1514	1458	1404	1819	2025	1406	1648	1374	1092	1660	1164	730	1737	898	902	2799	6301	1924	540	981	707	2046	1206	508	1145	1466	1200
MFSD1_1-PDHA1_1	MFSD1-PDHA1	Cas12a-SLCxEnzyme	1006	1378	1820	2391	1780	1834	65	33	67	1637	1980	2038	2180	966	1567	5309	606	1412	10	28	21	964	1735	1534	3719	1329	2374	1051	1443	1260
MFSD1_1-PDHB_1	MFSD1-PDHB	Cas12a-SLCxEnzyme	1670	1648	2362	2826	2807	3093	106	77	107	2179	2058	2931	2583	1966	2373	1548	2089	2766	33	182	26	1681	1953	1532	2361	3844	3188	1777	2172	2082
MFSD1_1-PDHX_1	MFSD1-PDHX	Cas12a-SLCxEnzyme	1330	750	933	699	681	532	800	480	621	814	758	1119	764	348	816	211	160	323	924	584	552	445	722	786	576	213	933	1086	1282	1240
MFSD1_1-PDK2_1	MFSD1-PDK2	Cas12a-SLCxEnzyme	1512	1629	2018	1107	994	926	1507	1159	924	1378	1639	1005	1252	886	811	480	402	841	816	982	1137	844	1213	933	702	796	447	1396	1526	1538
MFSD1_1-PHGDH_1	MFSD1-PHGDH	Cas12a-SLCxEnzyme	1589	1225	1108	1376	983	867	1462	827	922	1829	1719	1816	1227	918	1038	626	549	493	902	1923	850	2724	1743	1085	804	973	679	1135	1486	1510
MFSD1_1-PKM_1	MFSD1-PKM	Cas12a-SLCxEnzyme	916	1409	1768	166	150	164	190	376	290	87	72	33	144	79	101	72	11	8	246	140	177	57	37	54	28	22	30	1350	1627	1742
MFSD1_1-PPAT_1	MFSD1-PPAT	Cas12a-SLCxEnzyme	861	671	1149	522	619	482	642	621	939	1241	1252	1316	662	473	521	111	266	157	266	805	570	1221	1813	897	324	477	401	1349	1400	1247
MFSD1_1-PRPS1_1	MFSD1-PRPS1	Cas12a-SLCxEnzyme	743	858	1234	1319	2690	1152	1494	1372	823	1664	2252	2193	924	1718	1074	509	5684	628	879	2443	1114	2093	3179	2736	525	5273	888	1132	1207	1310
MFSD1_1-RRM1_1	MFSD1-RRM1	Cas12a-SLCxEnzyme	257	331	461	12	33	1	72	90	0	19	107	50	61	13	38	48	36	7	1	29	8	6	95	63	301	7	14	1835	2202	1943
MFSD1_1-SDHA_1	MFSD1-SDHA	Cas12a-SLCxEnzyme	701	1236	1344	235	427	283	112	311	50	516	654	331	275	253	151	48	429	163	8	640	46	182	198	77	66	69	867	1252	1457	1469
MFSD1_1-SDHB_1	MFSD1-SDHB	Cas12a-SLCxEnzyme	1424	559	1229	459	373	315	310	8	140	454	218	459	294	366	172	200	62	90	100	64	38	213	163	106	203	273	150	1156	1231	1280
MFSD1_1-SDHC_1	MFSD1-SDHC	Cas12a-SLCxEnzyme	969	763	998	413	304	382	232	309	143	494	650	406	368	323	306	102	36	336	124	195	347	522	437	233	229	361	223	1113	1231	1301
MFSD1_1-SDHD_1	MFSD1-SDHD	Cas12a-SLCxEnzyme	861	862	1345	231	452	142	105	59	28	413	500	366	272	118	187	64	1478	1	31	73	94	187	108	79	22	22	521	1333	1738	1482
MFSD1_1-SHMT1_1	MFSD1-SHMT1	Cas12a-SLCxEnzyme	1316	1171	1512	1190	1396	1554	1031	1255	1155	1473	1764	2355	1170	1331	1069	501	739	1012	909	1653	1625	1763	2128	2078	820	917	1055	1414	1646	1501
MFSD1_1-SUCLA2_1	MFSD1-SUCLA2	Cas12a-SLCxEnzyme	874	1417	2103	958	1000	799	777	666	1233	1875	1570	2088	1005	486	815	509	181	275	115	379	187	1481	1633	1910	523	215	542	2002	2573	2277
MFSD1_1-SUCLG1_1	MFSD1-SUCLG1	Cas12a-SLCxEnzyme	406	538	535	318	360	223	487	284	190	475	253	419	367	324	281	57	36	105	81	118	42	156	418	214	211	166	165	1095	1148	1175
MFSD1_1-SUCLG2_1	MFSD1-SUCLG2	Cas12a-SLCxEnzyme	1118	893	1518	939	1242	1096	1780	1271	1666	1496	1743	1779	1032	839	857	373	406	645	1001	1240	996	1075	1575	1211	696	535	762	1130	1370	1289
MFSD1_1-UAP1_1	MFSD1-UAP1	Cas12a-SLCxEnzyme	882	701	985	323	466	450	488	499	266	591	558	961	708	335	456	105	236	161	222	223	209	558	645	484	295	172	158	1122	1225	1372
MFSD1_1-UGP2_1	MFSD1-UGP2	Cas12a-SLCxEnzyme	1008	987	982	1011	1475	853	385	276	647	1186	1174	1323	1132	778	878	580	4385	275	121	129	240	669	796	574	740	2175	378	1178	1291	1338
MFSD1_1-UMPS_1	MFSD1-UMPS	Cas12a-SLCxEnzyme	614	790	1572	250	190	210	390	602	661	268	223	321	331	193	234	72	16	54	531	373	796	30	40	79	155	61	65	1285	1855	1776
MFSD1_1-UPP1_1	MFSD1-UPP1	Cas12a-SLCxEnzyme	2207	1817	2622	2795	4158	2920	2721	2292	3006	2780	3251	3379	2832	2272	1824	1475	3052	1699	1654	3342	2594	1885	2996	2800	2388	3069	1784	1929	2451	2338
MFSD1_2-ACO2_2	MFSD1-ACO2	Cas12a-SLCxEnzyme	1160	724	799	219	149	194	168	23	40	1416	1189	1248	331	158	126	65	22	69	57	17	28	1165	2007	934	45	147	58	997	1156	1236
MFSD1_2-AMD1_2	MFSD1-AMD1	Cas12a-SLCxEnzyme	909	1051	1012	516	760	456	677	750	478	1007	1027	1010	755	656	635	240	225	163	485	615	296	554	513	490	621	752	337	939	1252	1359
MFSD1_2-ASL_2	MFSD1-ASL	Cas12a-SLCxEnzyme	1039	1404	1549	2289	1825	1990	2248	1467	2695	1724	2113	2624	2166	1306	1920	1949	1060	1129	2002	2809	1838	938	1662	1655	1531	968	1463	1187	1418	1359
MFSD1_2-BCAT2_2	MFSD1-BCAT2	Cas12a-SLCxEnzyme	2041	1306	1704	1477	2474	1459	1998	1766	1383	1290	1210	1010	1672	1616	1663	1499	1773	1202	1323	3683	1628	280	477	330	1636	1785	2211	1398	1398	1406
MFSD1_2-CMAS_2	MFSD1-CMAS	Cas12a-SLCxEnzyme	806	859	1083	1379	1619	1784	1542	1119	1315	1262	1982	1662	1439	1655	1398	688	699	1509	485	814	904	1026	1295	840	873	1281	1140	981	1156	1221
MFSD1_2-COASY_2	MFSD1-COASY	Cas12a-SLCxEnzyme	629	957	1338	532	495	641	631	371	377	507	336	520	420	606	302	172	406	271	282	351	197	167	442	330	259	420	173	1216	1355	1497
MFSD1_2-CPS1_2	MFSD1-CPS1	Cas12a-SLCxEnzyme	1044	1563	1664	2052	2762	1484	2852	1479	1610	1610	1824	2378	2005	1311	1720	1087	4059	1322	2703	1747	1975	1038	1701	1907	1955	1436	2505	1213	1510	1583
MFSD1_2-CPT1A_2	MFSD1-CPT1A	Cas12a-SLCxEnzyme	1445	1675	1757	1527	2479	2245	2620	1372	1911	2502	2768	3013	1940	1935	2201	1011	1693	2009	1754	2744	3210	3007	4206	3438	1177	2138	1672	1415	1544	1705
MFSD1_2-CS_2	MFSD1-CS	Cas12a-SLCxEnzyme	2417	1590	1679	4214	3147	2718	360	166	187	2660	3688	3662	2966	1620	2143	3699	1458	2296	77	99	31	2263	2830	3074	3477	1890	2209	1429	1797	1792
MFSD1_2-DHFR_2	MFSD1-DHFR	Cas12a-SLCxEnzyme	1693	1319	1685	311	427	347	441	79	394	1342	1455	1474	398	234	223	153	66	8	272	271	164	578	633	256	29	33	26	2047	2317	2246
MFSD1_2-DHODH_2	MFSD1-DHODH	Cas12a-SLCxEnzyme	1806	1760	2368	2257	2183	2330	3147	2259	2847	1433	1783	1695	2741	1703	2173	1349	863	1107	2884	2114	3042	424	647	412	1703	1280	1961	1607	1698	1967
MFSD1_2-FASN_2	MFSD1-FASN	Cas12a-SLCxEnzyme	1584	1470	2179	2268	2271	3199	3622	2613	3114	2619	2480	2630	2943	2009	2391	878	1248	3036	3689	2727	2599	1766	2246	1519	3101	1831	2157	1378	1481	1533
MFSD1_2-FH_2	MFSD1-FH	Cas12a-SLCxEnzyme	1936	1976	2425	2131	1946	1859	1499	1626	1374	2362	2603	3146	1788	1454	1722	620	647	775	700	1108	896	1301	1330	1050	731	1176	1519	1332	1353	1435
MFSD1_2-G6PD_2	MFSD1-G6PD	Cas12a-SLCxEnzyme	1741	1504	1793	1180	1221	1493	1097	1448	1211	292	269	314	1508	1107	1521	785	723	452	526	582	698	76	59	32	1336	816	1284	1372	1464	1477
MFSD1_2-GLS_2	MFSD1-GLS	Cas12a-SLCxEnzyme	970	585	1302	432	760	343	1035	728	1188	761	628	687	817	504	667	298	201	189	473	1095	597	506	672	486	579	395	665	1202	1357	1365
MFSD1_2-GLUD1_2	MFSD1-GLUD1	Cas12a-SLCxEnzyme	760	860	1184	1071	1703	1020	1245	740	1018	1160	1235	1293	864	956	1033	854	1774	785	170	259	307	765	1096	714	337	799	958	1196	1686	1579
MFSD1_2-GOT1_2	MFSD1-GOT1	Cas12a-SLCxEnzyme	1125	1365	1664	3898	2408	2580	2244	1696	1336	209	269	214	2994	1306	1926	2922	1311	2813	982	951	843	58	209	23	4422	1107	2403	1005	1423	1462
MFSD1_2-GOT2_2	MFSD1-GOT2	Cas12a-SLCxEnzyme	1978	1594	2525	1982	1477	1023	2662	1703	1555	2193	2880	3352	1854	1140	1757	1116	309	873	1431	1428	742	1539	2106	1511	1281	789	1144	1731	1955	1777
MFSD1_2-GPD2_2	MFSD1-GPD2	Cas12a-SLCxEnzyme	1205	912	1241	1972	2191	2557	2268	984	1797	2675	3204	4259	1990	1556	1474	923	1434	4052	2069	2204	1642	4415	5106	6051	1582	1653	2936	1025	1216	1272
MFSD1_2-GSR_2	MFSD1-GSR	Cas12a-SLCxEnzyme	1261	1295	1445	2444	1841	1593	2334	949	1738	1279	1214	1606	2284	1545	1505	1495	860	1121	1628	2209	1592	1113	639	803	1710	1028	1244	1232	1288	1405
MFSD1_2-HK1_2	MFSD1-HK1	Cas12a-SLCxEnzyme	529	698	1232	1006	1496	1514	1226	941	1284	539	508	645	1421	860	1242	602	821	1560	875	2353	1463	488	371	267	723	661	1838	953	1076	935
MFSD1_2-HMGCR_2	MFSD1-HMGCR	Cas12a-SLCxEnzyme	1481	999	1613	1161	1860	1505	1181	980	1546	938	1000	833	1125	1266	1669	526	1233	1907	769	1319	1252	435	381	279	759	1414	8230	2039	2232	1959
MFSD1_2-HPRT1_2	MFSD1-HPRT1	Cas12a-SLCxEnzyme	1467	1273	1591	1898	2105	2076	2827	1559	1759	766	878	788	1879	1432	1817	1067	1755	1701	3067	2129	2273	96	342	315	1708	1798	2305	1192	1296	1270
MFSD1_2-IDH1_2	MFSD1-IDH1	Cas12a-SLCxEnzyme	1404	1322	1405	2341	3593	2421	2276	3090	1835	543	800	1128	2357	2162	2153	1546	1584	1922	2308	3394	2716	73	105	236	1848	1890	1926	1420	1462	1600
MFSD1_2-IDH2_2	MFSD1-IDH2	Cas12a-SLCxEnzyme	2233	2311	2584	1926	2220	1892	3437	1782	1793	2719	3234	3148	2365	1717	1478	688	924	888	3896	2189	1487	1672	2165	1421	2153	1618	718	1869	2310	2032
MFSD1_2-LDHA_2	MFSD1-LDHA	Cas12a-SLCxEnzyme	1023	1693	1772	1459	2849	1056	1815	1888	1689	1101	985	777	1413	1591	1547	1040	1525	680	1845	1835	1533	292	548	318	927	1472	1292	1215	1436	1438
MFSD1_2-MDH2_2	MFSD1-MDH2	Cas12a-SLCxEnzyme	2546	2952	2913	4096	3704	3862	842	769	513	3916	3767	3755	3634	2271	2923	2286	1629	4971	218	270	342	2633	3791	2818	3285	1921	6021	981	1204	1178
MFSD1_2-MPC2_2	MFSD1-MPC2	Cas12a-SLCxEnzyme	1635	2679	3193	3776	3977	3684	2450	2133	2126	3479	4471	4713	3738	2604	3280	3623	2442	3855	550	1103	912	2825	4950	3776	3012	3765	4552	1976	2505	2342
MFSD1_2-MTHFD1_2	MFSD1-MTHFD1	Cas12a-SLCxEnzyme	565	982	1282	410	485	253	646	201	88	1845	1653	1466	239	120	272	33	154	53	158	156	196	1429	2063	1030	37	24	79	1053	1195	1153
MFSD1_2-ODC1_2	MFSD1-ODC1	Cas12a-SLCxEnzyme	1119	1201	1756	1758	1283	1397	1388	706	1993	2007	1762	1798	1849	1448	1717	2067	963	1217	2061	1494	2557	1161	1714	1068	2196	3743	2252	1956	2381	2137
MFSD1_2-OGDH_2	MFSD1-OGDH	Cas12a-SLCxEnzyme	751	953	1236	670	526	810	527	113	330	900	852	848	477	494	582	434	346	373	238	423	268	290	624	596	603	704	940	1090	1171	1375
MFSD1_2-OR10H3_1	MFSD1-CTRL	Cas12a-SLCxEnzyme	1207	1202	1264	1445	1444	2099	1613	1509	2127	1377	1759	1860	1694	1291	1326	622	628	1450	1529	1801	2531	1076	1601	1177	1349	1181	1716	1419	1600	1468
MFSD1_2-OR10V1_1	MFSD1-CTRL	Cas12a-SLCxEnzyme	1282	1861	1950	2166	2335	2079	2680	1980	1754	2276	2508	2284	1741	1604	2452	857	810	1827	2220	2178	2377	1801	2223	1520	1262	1423	3366	1227	1683	1427
MFSD1_2-OR1B1_1	MFSD1-CTRL	Cas12a-SLCxEnzyme	1314	1499	1444	1906	1743	1604	1259	1210	1847	1544	1925	1737	1652	1105	1775	1436	1037	1134	1247	1713	2485	1166	1671	1205	1361	864	1674	1090	1392	1607
MFSD1_2-PC_2	MFSD1-PC	Cas12a-SLCxEnzyme	1966	2478	2776	2244	3008	1981	3580	3359	2063	2481	3077	2950	2280	2393	2031	1800	1943	1382	2867	4092	2476	1559	2283	1503	2083	3222	1799	2110	2324	2352
MFSD1_2-PCK2_2	MFSD1-PCK2	Cas12a-SLCxEnzyme	2411	1555	1786	3676	2703	2321	3673	3211	2562	2233	2450	2769	3137	1862	2311	4093	1877	2598	8665	7623	4916	916	1604	1266	3345	2034	3517	1637	2070	1928
MFSD1_2-PDHA1_2	MFSD1-PDHA1	Cas12a-SLCxEnzyme	1326	1538	1750	2250	2439	2083	113	75	132	1574	2067	2260	1855	1791	1301	2072	1560	1919	20	28	14	1065	1355	1667	1484	2044	1272	1413	1371	1591
MFSD1_2-PDHB_2	MFSD1-PDHB	Cas12a-SLCxEnzyme	1598	1422	1911	3010	3441	2301	167	41	18	2421	3063	2645	2629	2299	2053	2409	2161	1489	20	36	26	2273	2477	1996	2550	3593	2029	1805	1941	1871
MFSD1_2-PDHX_2	MFSD1-PDHX	Cas12a-SLCxEnzyme	1743	1236	2054	2414	1849	1956	1892	1266	1947	1693	2226	2710	1867	1737	2251	2209	753	1517	1506	1175	1879	1509	1885	1673	1838	2726	2023	1364	1480	1592
MFSD1_2-PDK2_2	MFSD1-PDK2	Cas12a-SLCxEnzyme	1047	1463	1428	1066	1842	1179	1899	1228	1138	1586	1627	1780	1400	1175	692	742	1232	1072	1139	1747	1344	1233	1540	1411	1323	1186	550	1105	1265	1376
MFSD1_2-PHGDH_2	MFSD1-PHGDH	Cas12a-SLCxEnzyme	1867	1555	3162	3099	3072	2462	4111	3122	2530	3187	3738	3870	3384	2979	2650	1597	1890	2099	3752	4738	3002	3319	3343	3458	2529	3328	2569	1264	1248	1475
MFSD1_2-PKM_2	MFSD1-PKM	Cas12a-SLCxEnzyme	569	892	1285	170	152	31	418	366	151	157	143	186	44	13	108	48	41	12	53	133	164	76	56	38	13	6	91	1010	1303	1280
MFSD1_2-PPAT_2	MFSD1-PPAT	Cas12a-SLCxEnzyme	1199	1026	1385	446	494	524	914	419	504	1794	2200	2237	313	357	426	170	127	177	463	504	561	1759	2571	2103	177	51	385	1611	1626	1800
MFSD1_2-PRPS1_2	MFSD1-PRPS1	Cas12a-SLCxEnzyme	1629	1462	2118	3220	3547	3331	4383	2956	2858	3452	3719	4620	2433	1634	2290	1437	2017	2812	2511	3567	4476	4214	4697	4408	2343	1842	2847	1522	2053	1922
MFSD1_2-RRM1_2	MFSD1-RRM1	Cas12a-SLCxEnzyme	435	18	81	0	8	0	23	20	0	4	1	4	18	0	0	33	2	5	4	15	3	8	3	6	5	5	4	1446	1551	1591
MFSD1_2-SDHA_2	MFSD1-SDHA	Cas12a-SLCxEnzyme	1373	1680	2377	1245	1283	1314	1261	1894	515	1360	1433	1498	1157	869	983	456	322	701	1411	1865	829	889	1853	752	1175	740	639	1512	1744	1556
MFSD1_2-SDHB_2	MFSD1-SDHB	Cas12a-SLCxEnzyme	421	847	1072	249	347	198	6	14	1	654	402	332	277	152	206	164	13	117	17	6	25	352	221	159	97	16	485	1173	1333	1272
MFSD1_2-SDHC_2	MFSD1-SDHC	Cas12a-SLCxEnzyme	1530	1442	2303	877	658	414	376	448	155	1236	1106	878	991	489	494	224	119	145	159	92	171	1092	509	379	355	135	58	1768	2115	2055
MFSD1_2-SDHD_2	MFSD1-SDHD	Cas12a-SLCxEnzyme	1714	834	1723	1522	1166	984	1047	670	1280	1293	1159	1492	1254	667	933	1151	448	828	714	527	938	801	1181	664	629	479	921	1288	1472	1410
MFSD1_2-SHMT1_2	MFSD1-SHMT1	Cas12a-SLCxEnzyme	832	1778	1842	2862	2967	2635	2919	2504	2157	2811	2733	3270	2318	1636	1837	1743	1875	2340	2598	5427	2442	2963	3323	3028	1678	1082	2221	1839	2141	2158
MFSD1_2-SUCLA2_2	MFSD1-SUCLA2	Cas12a-SLCxEnzyme	1380	1333	1490	1185	2061	1224	1330	1041	1208	1814	2075	2177	1298	1248	1486	411	1476	710	332	620	751	1568	1576	1351	705	1265	2143	1252	1555	1561
MFSD1_2-SUCLG1_2	MFSD1-SUCLG1	Cas12a-SLCxEnzyme	1682	1320	1836	653	672	812	602	333	134	900	1223	733	768	620	484	454	135	438	89	319	232	598	938	345	602	393	132	1477	1590	1541
MFSD1_2-SUCLG2_2	MFSD1-SUCLG2	Cas12a-SLCxEnzyme	1700	2145	2316	2335	3252	2508	4326	2163	2735	3246	2797	3800	2663	1779	2450	914	3095	1356	2419	3178	2111	2168	2356	2064	3420	4116	2133	1563	1979	1734
MFSD1_2-UAP1_2	MFSD1-UAP1	Cas12a-SLCxEnzyme	1467	1644	1791	2252	3230	1595	2335	2700	1580	2401	2456	2586	2426	1334	1745	1836	2136	981	1800	2828	2027	1859	2434	1743	1337	1253	1568	1431	1772	1634
MFSD1_2-UGP2_2	MFSD1-UGP2	Cas12a-SLCxEnzyme	727	1433	1419	2402	1455	1271	787	476	1228	1264	1744	1737	1466	770	1107	1447	319	850	771	733	476	804	917	1082	1570	426	898	1224	1495	1337
MFSD1_2-UMPS_2	MFSD1-UMPS	Cas12a-SLCxEnzyme	2531	1735	1611	878	455	701	1782	1100	1753	822	781	824	1038	406	732	269	44	127	982	835	924	107	253	214	280	95	165	1703	1761	1863
MFSD1_2-UPP1_2	MFSD1-UPP1	Cas12a-SLCxEnzyme	2295	1535	2181	2069	2423	2163	2576	2475	1885	1970	2390	3097	2206	1976	2100	1853	2026	1596	2299	2509	2549	1578	1949	2303	2346	1485	2617	1502	1835	1667
MFSD1_3-ACO2_3	MFSD1-ACO2	Cas12a-SLCxEnzyme	1354	1390	1296	331	350	298	141	95	90	2140	2130	2167	416	299	162	68	52	39	101	75	54	1636	1950	1357	158	89	86	1112	1571	1507
MFSD1_3-AMD1_3	MFSD1-AMD1	Cas12a-SLCxEnzyme	1161	1007	1040	537	393	378	683	600	505	688	1145	1092	421	284	400	118	44	108	186	384	281	601	489	265	99	111	173	1287	1449	1543
MFSD1_3-ASL_3	MFSD1-ASL	Cas12a-SLCxEnzyme	2052	1243	2157	2085	3334	2355	2642	2087	1724	2047	2492	3320	2729	1729	1979	1709	1962	2339	1448	2596	2088	1803	2018	2683	3065	1562	2698	1097	1484	1315
MFSD1_3-BCAT2_3	MFSD1-BCAT2	Cas12a-SLCxEnzyme	593	1161	1331	2116	2291	1421	2593	1711	1640	1110	1102	1321	1976	1241	1159	2612	1549	739	1466	1691	1375	326	723	515	3100	1877	993	1187	1348	1324
MFSD1_3-CMAS_3	MFSD1-CMAS	Cas12a-SLCxEnzyme	1053	1331	1532	3242	2024	1645	2674	1926	1610	2383	2231	2321	2687	1342	1765	2239	937	842	895	687	1189	1741	1658	1322	3025	1147	1841	1326	1501	1491
MFSD1_3-COASY_3	MFSD1-COASY	Cas12a-SLCxEnzyme	760	820	895	434	503	279	704	263	322	223	298	310	329	219	355	90	256	162	653	321	171	305	176	251	410	157	188	1194	1300	1281
MFSD1_3-CPS1_3	MFSD1-CPS1	Cas12a-SLCxEnzyme	1115	1324	1091	1407	1210	1122	1449	1374	1033	1251	1131	1319	1630	1443	1206	1230	1177	965	1100	2293	1268	979	1170	845	1753	2930	1614	846	943	1069
MFSD1_3-CPT1A_3	MFSD1-CPT1A	Cas12a-SLCxEnzyme	963	959	1609	1737	2292	1551	2374	1679	1609	1709	1745	1629	1568	1342	1341	1112	1047	814	1439	1719	1620	1639	2151	1533	1853	1144	1292	872	1054	754
MFSD1_3-CS_3	MFSD1-CS	Cas12a-SLCxEnzyme	1656	1149	1728	2689	2622	1738	159	44	130	1599	2551	2805	2039	1631	1767	1109	1877	909	24	11	60	1669	2539	1999	2351	1437	2152	1082	1302	1249
MFSD1_3-DHFR_3	MFSD1-DHFR	Cas12a-SLCxEnzyme	720	731	884	128	159	45	146	189	178	545	615	635	88	124	72	26	33	5	76	170	40	364	224	169	7	13	11	988	1309	1292
MFSD1_3-DHODH_3	MFSD1-DHODH	Cas12a-SLCxEnzyme	1232	849	1352	356	323	533	347	230	527	308	285	265	443	358	274	50	28	155	163	626	352	30	5	21	58	47	72	848	1076	936
MFSD1_3-FASN_3	MFSD1-FASN	Cas12a-SLCxEnzyme	993	1538	1294	1019	1528	865	1460	613	1454	864	1191	1072	808	916	915	1256	825	332	939	910	860	213	423	388	782	1047	1280	864	1103	1109
MFSD1_3-FH_3	MFSD1-FH	Cas12a-SLCxEnzyme	679	1066	1390	68	89	149	3	9	67	226	278	484	165	30	98	58	2	5	3	22	2	30	134	16	1	4	19	1101	1151	1136
MFSD1_3-G6PD_3	MFSD1-G6PD	Cas12a-SLCxEnzyme	1315	1031	1410	1519	1210	1446	1816	1161	1295	514	433	488	1435	1012	1446	738	676	1197	546	529	879	190	61	147	883	866	1157	863	953	901
MFSD1_3-GLS_3	MFSD1-GLS	Cas12a-SLCxEnzyme	1252	963	1071	771	1021	599	1079	807	804	732	815	708	702	740	474	824	397	404	543	929	971	532	478	357	396	641	478	1440	1739	1828
MFSD1_3-GLUD1_3	MFSD1-GLUD1	Cas12a-SLCxEnzyme	704	948	1572	1343	1620	1160	1435	1300	1114	1424	1570	1442	828	815	833	496	358	611	248	295	332	840	1263	545	267	572	645	1023	1120	1216
MFSD1_3-GOT1_3	MFSD1-GOT1	Cas12a-SLCxEnzyme	740	1028	1000	1440	2271	1294	1042	970	777	254	243	253	1016	1144	735	744	1177	567	263	1021	326	9	28	20	784	1059	1096	816	1021	1001
MFSD1_3-GOT2_3	MFSD1-GOT2	Cas12a-SLCxEnzyme	1624	1220	1147	873	1204	438	645	454	546	1474	1351	1624	751	628	848	497	472	271	662	540	397	878	1535	1102	454	526	385	1387	1681	1580
MFSD1_3-GPD2_3	MFSD1-GPD2	Cas12a-SLCxEnzyme	850	989	915	1901	2493	1302	2057	1404	964	3245	3029	3121	1678	1486	1343	1426	1359	1356	928	1231	1337	4781	6114	3915	1232	1742	1996	958	1267	1132
MFSD1_3-GSR_3	MFSD1-GSR	Cas12a-SLCxEnzyme	1427	959	1720	2199	2235	2518	2807	2395	1401	1341	1405	1861	2275	1446	1914	1203	824	2492	1765	1929	1103	783	791	667	1731	933	2934	1430	1719	1691
MFSD1_3-HK1_3	MFSD1-HK1	Cas12a-SLCxEnzyme	846	987	1297	2015	1461	1643	1625	708	1491	591	692	1067	1165	1428	1250	1140	786	926	1209	1307	1474	283	879	362	1481	2604	857	847	1199	1158
MFSD1_3-HMGCR_3	MFSD1-HMGCR	Cas12a-SLCxEnzyme	881	906	1400	1676	1679	1659	1417	498	750	636	881	1102	1638	730	1349	1807	1078	1789	1024	922	979	264	348	381	984	876	2566	1285	1581	1392
MFSD1_3-HPRT1_3	MFSD1-HPRT1	Cas12a-SLCxEnzyme	1443	873	1180	2017	1933	2051	1804	2235	2063	1367	996	1509	1299	1145	1328	2520	1172	2094	1982	1706	2651	638	388	538	1443	1620	1915	992	1239	1207
MFSD1_3-IDH1_3	MFSD1-IDH1	Cas12a-SLCxEnzyme	1520	1086	1572	2662	1971	1572	1852	1704	1283	1468	1224	1824	1736	1540	1798	1545	892	734	1118	1171	1381	526	446	475	714	952	1393	925	1208	1059
MFSD1_3-IDH2_3	MFSD1-IDH2	Cas12a-SLCxEnzyme	1591	1766	1709	1786	1810	1447	2468	2135	1529	2087	2245	2296	1407	1308	1674	794	245	777	887	1126	877	967	1613	1227	939	714	698	1496	1868	1688
MFSD1_3-LDHA_3	MFSD1-LDHA	Cas12a-SLCxEnzyme	586	1139	1568	2237	1986	1358	1809	1569	1319	972	817	1081	1972	1087	1200	5521	869	1351	1148	2077	1514	446	315	354	5069	1101	1495	1075	1432	1222
MFSD1_3-MDH2_3	MFSD1-MDH2	Cas12a-SLCxEnzyme	814	1120	1634	2072	2278	2116	256	274	19	1512	1668	1955	1126	854	1525	1122	1044	1697	269	16	18	1002	955	1389	1265	525	2240	1144	1237	1106
MFSD1_3-MPC2_3	MFSD1-MPC2	Cas12a-SLCxEnzyme	1764	1850	2482	4560	5693	4597	215	435	234	4788	4979	5034	4213	2849	3153	2968	3174	4765	39	184	75	5685	5911	4166	4881	2379	4056	1266	1621	1440
MFSD1_3-MTHFD1_3	MFSD1-MTHFD1	Cas12a-SLCxEnzyme	938	1178	1478	392	834	608	829	373	312	1858	2262	1882	546	503	543	167	661	383	462	875	550	2563	2051	1238	387	613	351	1377	1913	1616
MFSD1_3-ODC1_3	MFSD1-ODC1	Cas12a-SLCxEnzyme	890	1254	1226	1263	1579	1197	1129	728	717	1165	1673	1733	1084	1012	1436	761	772	917	985	1422	637	728	1333	886	825	1123	2020	1032	1259	1191
MFSD1_3-OGDH_3	MFSD1-OGDH	Cas12a-SLCxEnzyme	1636	1820	1804	770	922	544	828	941	522	1302	1161	950	690	418	510	156	258	180	177	633	194	475	515	292	365	251	129	1299	1509	1338
MFSD1_3-OR10H3_1	MFSD1-CTRL	Cas12a-SLCxEnzyme	476	741	902	1115	1242	1303	1186	1655	454	801	949	1487	913	1055	887	922	2579	1028	937	1488	1012	745	502	1101	900	2532	694	647	830	861
MFSD1_3-OR10V1_1	MFSD1-CTRL	Cas12a-SLCxEnzyme	688	1003	1598	1465	1856	1558	1571	1488	1848	1587	1461	1898	1343	1356	1434	1074	983	1569	1145	1126	1688	1003	1301	1521	1258	1088	1599	1016	1137	1231
MFSD1_3-OR1B1_1	MFSD1-CTRL	Cas12a-SLCxEnzyme	1039	1537	1115	1871	2105	1638	2220	1909	1084	1549	2319	1407	1890	1368	1370	1177	545	996	1644	1698	1010	985	1726	929	1484	1574	1477	1130	1555	1255
MFSD1_3-PC_3	MFSD1-PC	Cas12a-SLCxEnzyme	723	697	1006	819	521	812	800	465	1026	774	688	931	893	441	850	414	121	510	775	930	726	544	591	423	582	246	937	876	1088	1082
MFSD1_3-PCK2_3	MFSD1-PCK2	Cas12a-SLCxEnzyme	1181	954	1521	1521	1802	1695	1446	1334	1160	1024	1340	1605	1243	954	1249	805	1348	1935	1665	2692	1807	373	792	1034	975	817	1128	845	918	916
MFSD1_3-PDHA1_3	MFSD1-PDHA1	Cas12a-SLCxEnzyme	1533	1296	2219	2869	3247	2013	576	600	199	2041	2283	2384	2696	2185	2190	1920	1955	1764	156	416	435	1273	1840	1134	2757	3297	2277	1030	1050	1063
MFSD1_3-PDHB_3	MFSD1-PDHB	Cas12a-SLCxEnzyme	781	611	859	1742	1649	1643	97	89	52	1154	1297	1404	1468	1071	978	772	1716	1698	8	17	7	896	1215	624	1208	862	4823	1189	1162	1257
MFSD1_3-PDHX_3	MFSD1-PDHX	Cas12a-SLCxEnzyme	1703	1769	2387	2749	3058	3414	2224	1846	1746	1975	2323	2864	1966	1320	2953	1905	2956	3354	1003	1379	2285	1599	2334	1980	1730	1148	3913	1995	2054	2228
MFSD1_3-PDK2_3	MFSD1-PDK2	Cas12a-SLCxEnzyme	1407	1698	1492	1387	1832	1462	1155	959	1371	1600	2149	2107	1816	1317	1186	693	3857	1713	997	1345	1782	1311	1584	1296	1211	2315	847	1249	1219	1197
MFSD1_3-PHGDH_3	MFSD1-PHGDH	Cas12a-SLCxEnzyme	3136	1744	2204	3015	3736	1880	2433	2191	2143	2217	2701	3174	2347	1755	2486	1798	2390	1285	2967	2360	2091	1966	1852	2573	1934	1438	1652	1610	1942	1542
MFSD1_3-PKM_3	MFSD1-PKM	Cas12a-SLCxEnzyme	1231	1370	2255	2467	2304	1682	1691	2018	2504	2173	3198	2531	1689	1665	1859	905	642	837	1371	1403	2255	1493	1669	1359	1166	789	1202	1342	1290	1345
MFSD1_3-PPAT_3	MFSD1-PPAT	Cas12a-SLCxEnzyme	1601	1695	2175	901	606	472	1072	506	534	2030	2323	2903	614	472	312	858	145	148	730	591	394	2169	3115	2436	308	262	155	1777	2219	2044
MFSD1_3-PRPS1_3	MFSD1-PRPS1	Cas12a-SLCxEnzyme	1356	1807	2597	3527	3987	2562	2720	3676	2787	2815	3654	4226	2334	2447	2262	3106	3249	3022	1847	2516	3562	2584	4934	3479	3508	2003	2332	1797	2119	2105
MFSD1_3-RRM1_3	MFSD1-RRM1	Cas12a-SLCxEnzyme	326	557	1118	477	632	523	395	412	521	538	582	733	382	217	566	131	122	135	362	530	902	153	193	301	59	72	285	892	1340	1062
MFSD1_3-SDHA_3	MFSD1-SDHA	Cas12a-SLCxEnzyme	1267	1316	1654	173	406	80	33	148	30	587	375	401	172	112	100	47	243	21	29	3	9	201	170	124	26	23	6	1565	1854	1876
MFSD1_3-SDHB_3	MFSD1-SDHB	Cas12a-SLCxEnzyme	1647	1175	1525	342	283	302	58	311	81	757	656	639	346	329	163	45	24	30	28	99	26	369	194	91	66	123	57	945	1060	1007
MFSD1_3-SDHC_3	MFSD1-SDHC	Cas12a-SLCxEnzyme	725	815	1156	875	733	983	802	391	756	959	1088	1024	806	605	764	483	515	500	246	416	593	759	701	622	751	611	518	1131	1372	1507
MFSD1_3-SDHD_3	MFSD1-SDHD	Cas12a-SLCxEnzyme	374	733	1064	540	804	550	702	498	357	699	673	677	725	604	761	298	506	397	469	393	417	450	287	623	544	738	1545	874	1113	1155
MFSD1_3-SHMT1_3	MFSD1-SHMT1	Cas12a-SLCxEnzyme	541	861	1059	1603	1604	974	1539	783	1314	1525	1661	1608	1888	736	1132	831	722	609	1076	1278	890	1021	1735	1235	1157	1130	803	831	880	962
MFSD1_3-SUCLA2_3	MFSD1-SUCLA2	Cas12a-SLCxEnzyme	253	711	889	603	998	404	737	505	706	764	1011	1038	502	737	868	225	575	204	210	282	246	333	947	674	333	929	965	738	825	874
MFSD1_3-SUCLG1_3	MFSD1-SUCLG1	Cas12a-SLCxEnzyme	1241	1370	1429	1249	1125	1079	725	663	1057	1165	1093	964	835	729	1104	431	283	840	266	322	499	552	1186	439	404	386	1803	1140	1349	1250
MFSD1_3-SUCLG2_3	MFSD1-SUCLG2	Cas12a-SLCxEnzyme	916	1152	1466	1999	2356	1702	2969	2447	1710	2663	2381	2719	2536	1525	1587	1080	1976	1521	2027	2382	1257	1652	2249	1687	2401	1196	2396	1256	1382	1293
MFSD1_3-UAP1_3	MFSD1-UAP1	Cas12a-SLCxEnzyme	896	1415	1858	1885	1788	1780	2185	1432	1129	2157	1810	2069	1759	1115	1554	710	575	2361	1441	1340	1493	2063	1724	1105	974	895	1200	1115	1503	1428
MFSD1_3-UGP2_3	MFSD1-UGP2	Cas12a-SLCxEnzyme	1264	1172	1176	1370	1624	1252	698	400	876	1467	1406	1350	1314	851	831	977	766	1268	298	183	723	748	1166	631	1695	714	760	1296	1704	1554
MFSD1_3-UMPS_3	MFSD1-UMPS	Cas12a-SLCxEnzyme	794	1079	928	381	300	149	361	279	275	311	263	264	391	173	114	161	63	26	326	688	194	27	11	27	96	24	9	918	861	880
MFSD1_3-UPP1_3	MFSD1-UPP1	Cas12a-SLCxEnzyme	2049	1771	1935	2009	2472	2490	2703	2010	2083	1796	2021	2259	2046	1468	1858	1063	2320	1537	1468	3335	1945	1206	1640	1277	1323	2184	2645	1287	1488	1483
MFSD1_4-ACO2_4	MFSD1-ACO2	Cas12a-SLCxEnzyme	844	1058	1095	158	261	215	103	11	4	1322	1774	1212	164	294	97	55	200	68	16	73	8	1193	1602	1079	66	144	29	1404	1678	1419
MFSD1_4-AMD1_4	MFSD1-AMD1	Cas12a-SLCxEnzyme	924	1482	1512	865	863	596	1187	1122	864	1428	1277	1439	1472	777	797	432	321	160	544	1284	341	909	674	368	1065	477	417	1332	1499	1583
MFSD1_4-ASL_4	MFSD1-ASL	Cas12a-SLCxEnzyme	1137	1160	1368	1964	1936	1929	2199	1553	1064	1787	1470	2094	2184	1823	1366	941	1625	1536	1727	1511	1895	1421	1811	1226	2047	3359	1392	851	955	1000
MFSD1_4-BCAT2_4	MFSD1-BCAT2	Cas12a-SLCxEnzyme	1857	2119	3382	3071	4055	2746	4001	2407	3790	2312	3848	3896	2456	2368	2731	2038	1927	1999	2492	3311	3538	1419	3450	2479	2903	2123	2472	748	953	873
MFSD1_4-CMAS_4	MFSD1-CMAS	Cas12a-SLCxEnzyme	470	618	1093	1657	1169	1114	1333	874	1239	1023	983	1254	1651	937	992	2185	1076	1489	1605	1244	1062	1034	752	702	1604	1037	1785	781	862	822
MFSD1_4-COASY_4	MFSD1-COASY	Cas12a-SLCxEnzyme	1314	1652	1858	1172	1213	963	1812	700	888	805	1060	1020	759	618	923	972	573	506	823	497	902	630	340	399	610	329	848	1202	1360	1158
MFSD1_4-CPS1_4	MFSD1-CPS1	Cas12a-SLCxEnzyme	549	1204	1351	1406	1866	1563	1514	1053	1626	1801	1969	1767	1263	928	1040	1136	1794	1536	761	1176	1836	1682	1664	986	843	607	1579	970	1300	1231
MFSD1_4-CPT1A_4	MFSD1-CPT1A	Cas12a-SLCxEnzyme	1397	1209	1731	2342	2769	1809	2416	1685	1981	2490	2926	2322	2461	1630	1400	1949	1710	1442	2002	1795	1419	2283	2964	2010	2604	2070	1446	1462	1657	1834
MFSD1_4-CS_4	MFSD1-CS	Cas12a-SLCxEnzyme	570	979	1130	1748	1208	1445	248	172	43	923	1748	1513	1750	1211	1205	2521	866	912	306	27	73	900	1393	1123	2610	1390	1703	918	1176	1049
MFSD1_4-DHFR_4	MFSD1-DHFR	Cas12a-SLCxEnzyme	467	492	723	117	255	240	266	309	380	563	806	657	81	76	256	17	34	586	95	147	207	145	293	221	35	29	580	958	1289	1299
MFSD1_4-DHODH_4	MFSD1-DHODH	Cas12a-SLCxEnzyme	912	876	1620	1725	1758	987	1319	995	1174	859	1108	1084	1236	1134	834	893	442	408	1208	1217	650	181	462	235	642	614	341	888	1055	994
MFSD1_4-FASN_4	MFSD1-FASN	Cas12a-SLCxEnzyme	1942	1795	2215	2289	1766	1721	2856	2360	2539	1739	2226	1985	1729	1514	1725	1049	722	1089	1742	1620	1498	681	1280	874	1040	952	1918	1074	1249	1110
MFSD1_4-FH_4	MFSD1-FH	Cas12a-SLCxEnzyme	847	1429	1606	487	360	154	117	187	5	814	1052	668	531	343	251	160	64	28	70	125	23	206	395	144	293	73	130	862	1074	1044
MFSD1_4-G6PD_4	MFSD1-G6PD	Cas12a-SLCxEnzyme	1079	1085	1319	1482	1482	1147	1450	482	949	300	351	269	1428	1229	969	551	632	751	308	408	429	59	100	41	1427	1192	869	1059	1251	1196
MFSD1_4-GLS_4	MFSD1-GLS	Cas12a-SLCxEnzyme	764	865	1286	1153	618	663	1650	1058	839	730	710	852	1078	792	919	519	290	406	844	732	740	661	547	489	508	725	283	840	1097	913
MFSD1_4-GLUD1_4	MFSD1-GLUD1	Cas12a-SLCxEnzyme	643	673	852	1184	1151	1109	1551	1321	745	1670	1448	1295	1827	778	1149	840	819	1376	707	1026	542	1333	1218	705	2091	813	1943	1026	1113	963
MFSD1_4-GOT1_4	MFSD1-GOT1	Cas12a-SLCxEnzyme	1381	1315	2026	2067	3347	3058	1609	822	1832	192	279	174	1850	2114	2286	1251	3054	2771	466	564	1089	15	51	26	1166	3114	2470	1571	1739	1787
MFSD1_4-GOT2_4	MFSD1-GOT2	Cas12a-SLCxEnzyme	1208	934	1357	710	977	573	439	302	276	1038	1547	1654	609	656	518	267	511	291	207	399	211	1093	1197	1298	369	611	433	1217	1708	1551
MFSD1_4-GPD2_4	MFSD1-GPD2	Cas12a-SLCxEnzyme	904	681	1006	718	1519	1396	722	1003	1024	1798	2059	2699	785	1026	1129	1486	859	858	549	930	1049	3072	4161	3668	2603	1288	804	1017	1254	1094
MFSD1_4-GSR_4	MFSD1-GSR	Cas12a-SLCxEnzyme	538	1061	1628	1141	1238	1777	1320	890	1021	779	589	1362	1414	879	1355	553	224	1119	722	830	972	430	583	692	1289	670	755	758	1057	1034
MFSD1_4-HK1_4	MFSD1-HK1	Cas12a-SLCxEnzyme	583	842	833	1030	1075	878	940	880	714	231	401	572	715	695	854	1333	503	1282	663	1018	968	156	80	152	730	482	1204	792	1038	893
MFSD1_4-HMGCR_4	MFSD1-HMGCR	Cas12a-SLCxEnzyme	358	461	718	980	831	762	770	783	601	756	885	749	623	610	451	736	492	519	636	691	569	531	739	383	495	728	520	1175	1637	1426
MFSD1_4-HPRT1_4	MFSD1-HPRT1	Cas12a-SLCxEnzyme	2170	1309	1319	1650	2172	2187	3357	1247	1491	453	715	611	2097	1533	1996	782	999	2579	2466	2339	1681	96	78	96	1720	1916	6192	1141	1292	1179
MFSD1_4-IDH1_4	MFSD1-IDH1	Cas12a-SLCxEnzyme	1271	1415	1172	1572	1314	1574	2115	1154	1516	1006	1647	1339	1259	1267	1337	961	652	1380	1083	1126	1614	288	657	333	1102	2055	1402	891	1190	1165
MFSD1_4-IDH2_4	MFSD1-IDH2	Cas12a-SLCxEnzyme	585	1108	1083	1387	1779	1213	1974	1435	1820	1552	1777	1842	2188	1243	1218	815	417	606	1261	1326	1232	1096	1475	1140	2064	501	834	1163	1355	1325
MFSD1_4-LDHA_4	MFSD1-LDHA	Cas12a-SLCxEnzyme	1099	769	1389	1469	1152	1018	1544	800	794	834	656	730	1087	1052	938	1094	648	460	1346	1346	1076	331	322	250	826	836	698	1074	1355	1251
MFSD1_4-MDH2_4	MFSD1-MDH2	Cas12a-SLCxEnzyme	1549	1688	2382	2590	3065	2674	667	539	980	2033	2884	2570	2390	1972	1855	1563	1824	2398	256	411	642	1401	2185	1783	1582	1373	1822	1330	1389	1319
MFSD1_4-MPC2_4	MFSD1-MPC2	Cas12a-SLCxEnzyme	2873	2533	4218	5550	6324	4431	1439	1261	1833	5555	5897	7116	4876	3815	3704	3902	5656	3851	293	415	994	6108	6502	5810	4404	7173	5308	1154	1590	1386
MFSD1_4-MTHFD1_4	MFSD1-MTHFD1	Cas12a-SLCxEnzyme	1233	984	807	1080	1353	1072	778	1003	1380	1673	1590	1732	1239	840	885	428	4819	504	594	600	709	1374	1272	807	243	1861	1139	797	995	1055
MFSD1_4-ODC1_4	MFSD1-ODC1	Cas12a-SLCxEnzyme	1350	1030	1691	1756	2012	1927	2946	1521	1955	1911	2165	2636	2395	1628	1689	2427	812	2472	2135	2004	1331	1319	2405	1429	4654	1738	2808	1207	1379	1230
MFSD1_4-OGDH_4	MFSD1-OGDH	Cas12a-SLCxEnzyme	721	713	784	147	222	256	222	72	71	447	437	408	198	123	312	147	206	36	85	84	99	149	353	217	96	37	143	971	1004	1079
MFSD1_4-OR10H3_1	MFSD1-CTRL	Cas12a-SLCxEnzyme	457	663	916	1246	1227	995	850	325	1195	773	808	690	1149	431	1132	723	1518	705	727	1396	1433	554	611	618	918	656	756	771	864	918
MFSD1_4-OR10V1_1	MFSD1-CTRL	Cas12a-SLCxEnzyme	1669	1034	1531	2109	2069	1798	2125	1756	2028	1959	2622	2023	1491	1274	1301	980	555	1214	1096	1934	1866	1773	2127	1589	975	1128	2140	1162	1310	1146
MFSD1_4-OR1B1_1	MFSD1-CTRL	Cas12a-SLCxEnzyme	949	1089	1327	2078	1949	1696	1617	1367	1077	1238	1535	1393	1491	922	1092	1073	1192	1109	1096	1353	1271	1017	1184	1120	1464	979	944	1056	1115	1407
MFSD1_4-PC_4	MFSD1-PC	Cas12a-SLCxEnzyme	806	773	1156	724	811	779	940	834	1118	600	847	1004	849	513	545	254	157	299	859	613	805	737	848	317	678	237	389	975	1086	1043
MFSD1_4-PCK2_4	MFSD1-PCK2	Cas12a-SLCxEnzyme	975	1016	1375	1539	1856	1833	2244	1763	1393	1717	1237	1505	2011	1436	1379	1148	1018	1084	3991	2941	2487	1182	818	1067	1612	1719	1292	917	1258	1116
MFSD1_4-PDHA1_4	MFSD1-PDHA1	Cas12a-SLCxEnzyme	1189	751	1205	1506	1649	1728	164	328	118	1073	1536	1733	1214	916	1806	1278	1411	1011	110	68	32	617	1052	1108	995	855	3335	925	1249	1146
MFSD1_4-PDHB_4	MFSD1-PDHB	Cas12a-SLCxEnzyme	1245	1133	1152	1858	1547	1566	72	30	41	1145	1406	1424	1977	1017	1465	1696	942	1402	38	9	16	776	899	953	1969	914	1944	962	1178	1110
MFSD1_4-PDHX_4	MFSD1-PDHX	Cas12a-SLCxEnzyme	1440	992	1709	1651	1729	1542	2142	1375	1276	1497	1739	2268	1868	1258	1731	944	1253	1247	1431	1216	1299	768	1490	1305	1007	1161	1658	958	1264	1142
MFSD1_4-PDK2_4	MFSD1-PDK2	Cas12a-SLCxEnzyme	882	1230	1572	1103	834	939	1511	899	947	1144	1523	1721	815	731	985	610	223	436	981	1139	698	1076	1741	1134	557	734	1521	1307	1476	1488
MFSD1_4-PHGDH_4	MFSD1-PHGDH	Cas12a-SLCxEnzyme	971	1270	1897	1652	2164	1653	1573	1324	2267	1827	1913	1725	1578	1256	1472	1849	2412	1041	1196	1900	1991	1756	1578	1543	1427	1492	1172	1149	1243	1381
MFSD1_4-PKM_4	MFSD1-PKM	Cas12a-SLCxEnzyme	937	818	1070	11	13	28	143	7	62	19	0	24	4	12	31	16	2	25	19	10	21	13	4	4	4	4	42	1013	1166	1128
MFSD1_4-PPAT_4	MFSD1-PPAT	Cas12a-SLCxEnzyme	383	885	1011	512	437	207	542	54	270	1478	1649	1152	229	343	249	294	61	36	360	349	130	1366	2507	976	90	110	87	1056	1530	1309
MFSD1_4-PRPS1_4	MFSD1-PRPS1	Cas12a-SLCxEnzyme	774	971	705	1202	1351	1457	1323	993	1669	1491	1372	1725	1045	721	659	685	1176	1512	1148	927	1429	2099	1405	2184	1068	569	705	677	902	975
MFSD1_4-RRM1_4	MFSD1-RRM1	Cas12a-SLCxEnzyme	115	401	746	18	8	37	2	2	3	28	74	15	7	5	22	47	0	7	4	2	5	8	9	2	4	4	4	974	1096	1230
MFSD1_4-SDHA_4	MFSD1-SDHA	Cas12a-SLCxEnzyme	191	780	964	468	817	513	380	270	793	531	938	584	385	352	483	53	146	201	31	281	117	295	401	277	60	90	66	808	1026	989
MFSD1_4-SDHB_4	MFSD1-SDHB	Cas12a-SLCxEnzyme	1270	719	1110	108	182	129	124	10	22	478	221	168	124	91	103	54	22	15	61	5	7	227	92	84	23	14	19	1267	1411	1388
MFSD1_4-SDHC_4	MFSD1-SDHC	Cas12a-SLCxEnzyme	1134	1247	1358	1667	1301	1406	2367	1389	1605	1474	2032	1901	1585	1367	1265	1359	489	762	1751	1505	1276	1135	1456	1175	1550	1474	925	961	1148	1087
MFSD1_4-SDHD_4	MFSD1-SDHD	Cas12a-SLCxEnzyme	1186	1545	1857	1060	1539	1885	1087	1128	1012	1874	1772	2088	1438	863	1286	424	821	1558	659	1100	1253	949	1124	1001	663	656	1191	1338	1556	1537
MFSD1_4-SHMT1_4	MFSD1-SHMT1	Cas12a-SLCxEnzyme	1934	960	1349	1004	1338	1063	1297	995	1567	1203	1673	1756	1643	773	938	761	811	1095	1148	1983	1458	1099	1506	1335	1060	1362	1351	1285	1217	1387
MFSD1_4-SUCLA2_4	MFSD1-SUCLA2	Cas12a-SLCxEnzyme	499	506	1121	548	784	633	766	606	376	1212	1304	1031	1157	611	510	163	529	358	359	218	346	1100	1064	628	925	499	444	765	1166	961
MFSD1_4-SUCLG1_4	MFSD1-SUCLG1	Cas12a-SLCxEnzyme	1359	1329	1367	2052	1415	1139	1860	1718	870	1585	1934	1887	1294	1039	1490	702	545	696	1236	1108	627	1037	1742	995	833	888	709	1273	1436	1466
MFSD1_4-SUCLG2_4	MFSD1-SUCLG2	Cas12a-SLCxEnzyme	698	1112	1191	1795	1551	1878	2227	959	2164	1543	1855	2563	1863	1157	1583	1561	706	880	1797	1303	1980	1014	1495	2187	2265	1112	1628	1121	1417	1456
MFSD1_4-UAP1_4	MFSD1-UAP1	Cas12a-SLCxEnzyme	795	676	1054	1153	1527	1325	1642	1232	1921	977	1486	1647	977	1304	1058	665	616	1739	743	1299	4556	988	1391	1360	701	1022	2030	931	949	968
MFSD1_4-UGP2_4	MFSD1-UGP2	Cas12a-SLCxEnzyme	417	667	1067	1133	1843	1173	1294	1508	1065	1056	1538	1859	989	1324	828	1085	697	442	630	1043	517	651	978	878	1269	881	544	1036	1247	1167
MFSD1_4-UMPS_4	MFSD1-UMPS	Cas12a-SLCxEnzyme	1453	825	1670	679	733	702	874	846	618	501	649	427	696	381	452	292	182	142	1424	904	664	80	141	74	219	152	224	1063	1333	1406
MFSD1_4-UPP1_4	MFSD1-UPP1	Cas12a-SLCxEnzyme	1281	797	1169	1604	2033	1220	2743	1139	1231	1306	2033	2026	1858	1353	870	928	1037	773	1510	2488	1328	910	1587	890	2074	2165	938	845	1106	1043
MFSD1_5-ACO2_5	MFSD1-ACO2	Cas12a-SLCxEnzyme	1979	1767	1981	1449	1076	876	876	453	1049	1995	2356	2609	927	580	797	705	517	278	336	311	318	1726	1617	1667	479	421	185	1136	1381	1285
[truncated: 16,127 more rows]

## Sheet: scoring of genetic interactions
				LFC_gene1									LFC_gene2									LFC_exp									LFC_obs									dLFC									p value
[truncated: 2,364 more rows]
[truncated: 27 more columns]
