# Supplementary material for: The genetic interaction map of the human solute carrier superfamily
Source: Mol Syst Biol. 2025 May 12;21(6):531–59. doi: 10.1038/s44320-025-00105-5 (PMC12130552; doi:10.1038/s44320-025-00105-5)
Supplement: Supplementary file 9 — Dataset EV6 [file 44320_2025_105_MOESM9_ESM.xlsx]

## Sheet: legend
Dataset EV6. Cas9-SLCxEnzyme screen overview containing sgRNA sequences, sgRNA combinations in library, raw read counts, and statistical scoring of all possible gene x gene interactions.

## Sheet: Cas9 sgRNA sequences
gRNA	gRNA sequence
ABCD3_1	GTACTTATTGCTGTTATGC
ABCD3_2	GTATTTAGTGAGCCTTACT
ABCD3_3	GATGTTTGGATGATTCAAAA
ABCD3_4	GAAAATGGGACACTAATTGAA
ABCD3_5	GTTTGGATGATTCAAAAT
ABCD3_6	GACCACCATTACAGAACAATG
ACO2_1	GCGAGGCAAGTCGTACCTG
ACO2_2	GATCTTGAGGGATCTGGG
ACO2_3	GCTGCTGATGAACTGGAGCA
ACO2_4	GATAGCCGTCCCGCTCAATGG
ACO2_5	GTACCTGAGCAAGACCGGCC
ACO2_6	GCCAGCCAGGAAATTGAGCG
ACP2_1	GCGATACACAGCAAACGCAC
ACP2_2	GACATCCAGTGCCATTTGCA
ACP2_3	GCCCGCAGCACGACACTACCC
ACP2_4	GCAAGCTGCTGGTTTACTCTG
ACP2_5	GAGTCCTGCTGGCTCAGATA
ACP2_6	GCGATACACAGCAAACGCA
AMD1_1	GAATTCGTGACCTGATACC
AMD1_2	GTCAGCCAGATCAAACCT
AMD1_3	GCCCACAAGGATTGAACATTG
AMD1_4	GAATTTCCAAGGTTTGATC
AMD1_5	GAAAGATGGTGTTACTGCAA
AMD1_6	GACTGATTACCCGACTCTCT
ANKH_1	GTGGGGAGCAAGACGAGAA
ANKH_2	GTATGGCATGTGACCCACA
ANKH_3	GATGCTGGCCAGCTACGGGC
ANKH_4	GGCCACACAGAGAATCAGT
ANKH_5	GATTGAGGCACATCCCACC
ANKH_6	GGCCGACTGATTCTCTGTG
ASL_1	GAGCTCATTAGGACCATGG
ASL_2	GAAGGCAGGGCTCCTCACCA
ASL_3	GGTCCTAATGAGCTCCCAG
ASL_4	GGACGGAGCCGGAATGACC
ASL_5	GATACTCCATGGCCTAGACA
ASL_6	GCTCTCGGTCCACACCCAG
BCAT2_1	GAGCACAGGCCGCACATAG
BCAT2_2	GGGAAGTAGGCACCCACT
BCAT2_3	GATGTTCATGGTTCCCACCT
BCAT2_4	GAACAGGAGCGCGCGCGT
BCAT2_5	GTTGCCGACCCCGCCCACCC
BCAT2_6	GGGCTGTGAACAGGTCCTC
BPNT1_1	GTGTTGGGGAGGACAATCTG
BPNT1_2	GTGTTGGGGAGGACAATCT
BPNT1_3	GAACCAAGGAATATACCGA
BPNT1_4	GATCCCATAGCAACAAGT
BPNT1_5	GGACCAGATGCTGTGTTG
BPNT1_6	GATCCTCTGGATGGAACCA
CLN3_1	GAGGAAGGTGACCTCCCCA
CLN3_2	GCAGCCCCTCATAAGAACCG
CLN3_3	GCAAAGTAAACTACGACCAA
CLN3_4	GTCCCACTGACGAGAACCCGG
CLN3_5	GGGCCTCGGTTCTTATGAG
CLN3_6	GTGGCTAAGGATGTCGTGGG
CMAS_1	GCAGGACCCAGCCAATGAGC
CMAS_2	GAAGAACATTAAGCACCTGG
CMAS_3	GGAGTGAAATTCAGAAAGG
CMAS_4	GAACATTAAGCACCTGGC
CMAS_5	GATAGAGATGGGTTACTTGC
CMAS_6	GCAGCCCTAATTCTGGCCCG
COASY_1	GACACTGAGCAACACCTTGT
COASY_2	GTCAGCGAGGAGACCTATCG
COASY_3	GCGAGGAGACCTATCGTGG
COASY_4	GACGTCGGCGCCAGCATAG
COASY_5	GTCAGCGAGGAGACCTATCGT
COASY_6	GATGACATCAAAAGTCAAGG
CPS1_1	GATGCCATGGGTGTTCACAC
CPS1_2	GGCGGAACGGATCATCACT
CPS1_3	GTTCCGCCTATGCACTGGGT
CPS1_4	GACCTCTGTGACAAACTGAG
CPS1_5	GAAAGAAATAGAATATGAAG
CPS1_6	GCTGTGGTCCATATCACAT
CPT1A_1	GCTGCAGTGGGACATCCCGG
CPT1A_2	GATCGTGGCCCACCTTTGGG
CPT1A_3	GTCTTGGACCAAGATTACAG
CPT1A_4	GCTGTTTGGCACCGGCCTGT
CPT1A_5	GTGAAAACTCACCTCCCAA
CPT1A_6	GCTCAGTGAACATCCACCCG
CS_1	GCCCATACCAGCCATTTGGT
CS_2	GCACTGCCCACCAAATGGC
CS_3	GACAGGTAAGGGTCGGAAA
CS_4	GAAATTGTGAGACCAGTCC
CS_5	GTATCAGCCGAACCAAGTAC
CS_6	GTGCCCATACCAGCCATT
DHFR_1	GAGAAGAATCGACCTTTAAA
DHFR_2	GAAAGAAAATGAGCTCCTTG
DHFR_3	GAACCTTAGGGAACCTCCACA
DHFR_4	GAAAATGAGCTCCTTGTGG
DHFR_5	GGTCGATTCTTCTCAGGAA
DHFR_6	GCTTCTCAGGAATGGAGAACC
DHODH_1	GAAGCGAACAGCCAGTCTGT
DHODH_2	GTGGTGGAACACAGGTTAC
DHODH_3	GTATGGATTTAACAGTCAC
DHODH_4	GTCCTCCGCGGCGTCCACTG
DHODH_5	GCATGGGGAAGCCGTGGA
DHODH_6	GCTTTCAGTGGTGGAACAC
DIRC2_1	GCATATTAAAGATCGCATAG
DIRC2_2	GTTCCCAAAACCATAAGGA
DIRC2_3	GTGTTGCTGCAGCTAGCCAG
DIRC2_4	GCCACATGAACGCGAAGCA
DIRC2_5	GATAGAGGCTGTGTTATATGC
DIRC2_6	GCCAGCAAATACACCAAG
FASN_1	GTAGCCACGGAAGGGCATGG
FASN_2	GCAGCGAGGAGCAGACCCAG
FASN_3	GCTGTAGACGACAGGCACCG
FASN_4	GAGTGGAAGGCCATACCGC
FASN_5	GCTCCACCAAGTCCAACATG
FASN_6	GTCCGGTGACAGCAGGACAG
FH_1	GAGCAATTGAAATGTTAGG
FH_2	GCTGCGAGCTCATAGATTCT
FH_3	GCTGAAGTAAACCAGGATTA
FH_4	GAATCTATGAGCTCGCAGC
FH_5	GCAGCAATGTGCATTGCTGT
FH_6	GATTGCTAATGCAATAATGA
G6PD_1	GATGGGGCCGAAGATCCTGT
G6PD_2	GTGTTGAAATGCATCTCAG
G6PD_3	GAGGTGCAGGCCAACAATG
G6PD_4	GCTGTTGAGGCGCTGGTAGG
G6PD_5	GCTTGAAGGTGAGGATAACGC
G6PD_6	GACGACGGCTGCAAAAGTGG
GLS_1	GATTGCGAACGTCTGATCCC
GLS_2	GTGCTAAAAAGCAGTCTGG
GLS_3	GTATGTTGGAAAAGAGCCGAG
GLS_4	GGCTGGTAATGAATATGT
GLS_5	GTTTGTACAGTAGATGGACAG
GLS_6	GACAGACACACCCCACAAATC
GLUD1_1	GGGATCAGTATGTCACAGT
GLUD1_2	GTCAATCAATGGCAGCAACAT
GLUD1_3	GATACTTACAGTATAGTTCTT
GLUD1_4	GTTAGGAATGACACCAGGGTT
GLUD1_5	GCATACTTACAGTATAGTTCT
GLUD1_6	GACATGAGCACAGGTGAGC
GOT1_1	GATAGGCTGAGTCAAAGAAG
GOT1_2	GTTGGTGAGGACACATAGAC
GOT1_3	GACAGGCGTGGAGGACAACAA
GOT1_4	GAGGTGTGCAATCTTTGGG
GOT1_5	GCTACTGGCAAAACCCAGGGA
GOT1_6	GGAGGTGTGCAATCTTTG
GOT2_1	GACGCGGGTCCACTCCCGT
GOT2_2	GATGCTGGCATGCAGCTACA
GOT2_3	GAAGAAGAACACTCTGCTC
GOT2_4	GTCTTTCAGGTGAGCGTGT
GOT2_5	GATGCGGATGAAGCCAAAA
GOT2_6	GGACGCTAGGCAGAACGTA
GPD2_1	GCCACAGCCAATTACATGG
GPD2_2	GAAGCACTAAATTGATCCA
GPD2_3	GTGAGAAGAGGGGATGTCC
GPD2_4	GATTTGGGGTCTGTAACAAG
GPD2_5	GCACTAAATTGATCCATGG
GPD2_6	GGCAAAAGATGACGATCGC
GSR_1	GTGGCGATCAGGATGTGTG
GSR_2	GATGATATGACCCTTGTCAT
GSR_3	GCATTCAGGCGGCTCACAT
GSR_4	GATCATGCATGAATTCAGAG
GSR_5	GCTGGCCAGCGCGCGCAGGG
GSR_6	GTATGACTACCTGGTGATCGG
HK1_1	GAGAGGAGGAAGCGCACAT
HK1_2	GTGGGAAAAAGAGAACGG
HK1_3	GATCCGTCGACACCAACCG
HK1_4	GAGGGCAGCATCTTAACCA
HK1_5	GGACAAGAAGTTACCTGT
HK1_6	GTTAGTAAGGTGACTACATCG
HMGCR_1	GAGCATCGAGGGTAAACGT
HMGCR_2	GACATTCAACAAGAGCATCG
HMGCR_3	GAGAGATAAAACTGCCAGA
HMGCR_4	GGGTTCGCAGTGATAAAGG
HMGCR_5	GGAAAGGTCAATCAAAAGT
HMGCR_6	GCCGCGAGGGTCGTCCAATT
HPRT1_1	GATGTGATGAAGGAGATGGG
HPRT1_2	GCCCCCCTTGAGCACACAG
HPRT1_3	GGGACATAAAAGTAATTGG
HPRT1_4	GCACAGAGGGCTACAATGTGA
HPRT1_5	GCTAGAATGACCAGTCAACAG
HPRT1_6	GCCCTCTGTGTGCTCAAGG
IDH1_1	GGTGGTGGTGTTGCCATG
IDH1_2	GCTATAAAGAAGCATAATGT
IDH1_3	GGCTCATCGACGACATGG
IDH1_4	GTTATCTGCAAAAATATCCCC
IDH1_5	GTTTGAAGCTCAAAAGATC
IDH1_6	GCAAGCTATGAAATCAGAGGG
IDH2_1	GTCCTTGAAACGCCCATCGT
IDH2_2	GAAGTGTACAACTTCCCCGC
IDH2_3	GGGCCTGCAAGAACTATGA
IDH2_4	GAACTATCCGGAACATCCTG
IDH2_5	GCTGTGCGCAAAACCTGAGA
IDH2_6	GTCCAGCCAGGGACTAGGCGT
LDHA_1	GCCATCAGTATCTTAATGA
LDHA_2	GTATTGGAAGCGGTTGCAATC
LDHA_3	GTGGATATCTTGACCTACG
LDHA_4	GTACCTTCATTAAGATACTGA
LDHA_5	GACAACTGTAATCTTATTCTG
LDHA_6	GCTGATTTATAATCTTCTAA
LETM1_1	GGATCGACACCAAGATCG
LETM1_2	GCGCTTCCAGCTTACCATG
LETM1_3	GGGGAGAGGCCCAGCAATG
LETM1_4	GGTGTCGATCCATAGCAGG
LETM1_5	GACCCTGGACAACCTGACA
LETM1_6	GTCTTGGTGTCGATCCATAGC
MAGT1_1	GGGGACCAGCATAATTTGG
MAGT1_2	GCTGAGCAGATTGCCCGG
MAGT1_3	GATAACGGAGTAATTTCTCGG
MAGT1_4	GCATGGCAAAAAATATCCTGT
MAGT1_5	GGGGACCAGCATAATTTG
MAGT1_6	GAATGCACTGGAGTATCGCC
MDH2_1	GTCAGGGTGGCCACAATCG
MDH2_2	GTGTTGAACAGGTCGTCCC
MDH2_3	GACTCACTGGGCGGATCCAGG
MDH2_4	GCATGGCCACCAATGACA
MDH2_5	GGGGAAAGTCCACCTTGG
MDH2_6	GACCAGCTGACAGCACTCAC
MFSD1_1	GAATACATATGCTGTGAGC
MFSD1_2	GATGATAAATATAAGCCACA
MFSD1_3	GCTGGTCACACAACCCTC
MFSD1_4	GTAAAGGCAAAGAATTAAACC
MFSD1_5	GAATCATAAGTGTGATCCCGA
MFSD1_6	GTGGAACACTGTCAAGACGG
MFSD11_1	GCAATTCCAATGAAAACAG
MFSD11_2	GAGAGTTGAGGTCCTACAA
MFSD11_3	GGCTGTGTAGAAGGACCAC
MFSD11_4	GGCAAACATAGAGAGTTG
MFSD11_5	GGGAAAGGCTGGATGAAAA
MFSD11_6	GTTCACGGCAGTGGATATACC
MFSD12_1	GAACGGGCCGTAGTAGAGGA
MFSD12_2	GGCTGTGCACACCGCTCGT
MFSD12_3	GCCAGGTATGCGTTCACCG
MFSD12_4	GCACGCACCTGGTAGAAAGC
MFSD12_5	GAGGAGGGCAGCCCACTC
MFSD12_6	GAGCGGTGTGCACAGCCCGT
MFSD13A_1	GATGGGGAGCGACATAGGAG
MFSD13A_2	GTCGGCCAGCAAGGCATGG
MFSD13A_3	GAACCACAGGAAGTTCCGA
MFSD13A_4	GAGGGAGCAGTAGAAGTTG
MFSD13A_5	GTGGAAAGGGAGATATGGT
MFSD13A_6	GTTGAGATGGGGAGCGACAT
MFSD14A_1	GAAAGAGCACCAATAAGCG
MFSD14A_2	GACTCTGGCACAGCAACA
MFSD14A_3	GATTGACAGCACCCACCTTGG
MFSD14A_4	GTGTTTCTCTCCTACCTAC
MFSD14A_5	GATTACTTACCACCAAGGT
MFSD14A_6	GGATTTCAAATATTACAGT
MFSD6_1	GAACAGTCCAGGCATTCTCC
MFSD6_2	GTAGCGGAACCGGAACTGAG
MFSD6_3	GCCAGAGTGGACTACTAGT
MFSD6_4	GAGGGTTGTAGTTCCATTG
MFSD6_5	GAAAACACAGAGATCGCTAT
MFSD6_6	GTGACACACGCGGCCATCT
MPC1_1	GCAAACAGAAGCCAGTTCCG
MPC1_2	GATTCATGAGATTTGCCTACA
MPC1_3	GATCCGCCCACTGATAATCTC
MPC1_4	GTTCCGAGGCTGTACCTTGT
MPC1_5	GTCAAAGAATAGCAACAGA
MPC1_6	GCCTACAAGGTACAGCCT
MPC2_1	GCATCAGCTCCACTTTATCG
MPC2_2	GGGCTCCAATTATGAAAT
MPC2_3	GTGTAGGGGTTGGTGTGTGC
MPC2_4	GCTCCACTTTATCGAGGAGC
MPC2_5	GACTTACCCATTTCATAAT
MPC2_6	GTACAACGGCCTCAATTTCTC
MTCH1_1	GGGACGGGAGGCCAAGTAC
MTCH1_2	GAAAACCACATCGCCCAGG
MTCH1_3	GCAGTGTGTGTCCCGCATGT
MTCH1_4	GACCTTCCTCCCCAGCACAT
MTCH1_5	GACTCGGGGTAGCATGAAGA
MTCH1_6	GTACCCCGAGTCACAGTAGAG
MTHFD1_1	GGGGAGTGGATCAAACCTG
MTHFD1_2	GCCTGATGGGAAATACGTGG
MTHFD1_3	GAGAAGGGTCACACACGGA
MTHFD1_4	GATTGCCGGAAGGCATGCTG
MTHFD1_5	GAGAGACTGGGCAAAATGG
MTHFD1_6	GAAGCAAGTCATGCATCG
MTHFD1L_1	GAGTAACAGACATAAACCTG
MTHFD1L_2	GCAAGTTCTCAGAGATCTGAA
MTHFD1L_3	GGTGACGACAACTTGATGC
MTHFD1L_4	GAGTAACAGACATAAACC
MTHFD1L_5	GCCGGTTCTTGCAATTATCC
MTHFD1L_6	GAACCTGGGGAAGCTGGTGCG
MTHFD2_1	GGGCGCATGAACGTCCCGG
MTHFD2_2	GCTGGAAGGTCAAAAAACGT
MTHFD2_3	GATGGGGCGCATGAACGTCC
MTHFD2_4	GCCAACCAGGATCACACTC
MTHFD2_5	GGGAAATAATCAAGCGAAC
MTHFD2_6	GATGAGATATTGTAACAG
MTHFR_1	GACGGCAGCAGGTCATGTGC
MTHFR_2	GGGCAAGTGATGCCCATGT
MTHFR_3	GACTACTTTGACATCTGTG
MTHFR_4	GGTCACGTCTATGTAGAGG
MTHFR_5	GCACCGCCGTGAACTACTG
MTHFR_6	GTAGTCACCAAACTCACTT
NUDT19_1	GTTGTGCAGCGCCCAGATGT
NUDT19_2	GCAGCGACGGGAAAGCGGTG
NUDT19_3	GTCGGGTGTGCAGTCGAGGT
NUDT19_4	GATGCGGCCGACCGCTCGG
NUDT19_5	GACTGCACACCCGACATCT
NUDT19_6	GTGCAGCGCCCAGATGTC
NUDT7_1	GTTAAGAAAGTATGATATTGG
NUDT7_2	GACCTACCTTCTCTGACCGGA
NUDT7_3	GCTTAAGAAAGTATGATAT
NUDT7_4	GCCATTGGTGGCTAAAGA
NUDT7_5	GTTTCCTTCTTTAGCCACCAA
NUDT7_6	GGACGGAGTATTTGTTATA
NUDT8_1	GTGCCCGAGGAGCACGTGT
NUDT8_2	GTCTGTTTAGTTTCCCAGG
NUDT8_3	GACCCGGCTGACCAAGATG
NUDT8_4	GGCCGTGTGCACCACATCT
NUDT8_5	GTGGTGCACACGGCCCTG
NUDT8_6	GCCTGACCGGGAGGCACAA
ODC1_1	GCAACGCTGGGTTGATTACGC
ODC1_2	GATTGTATTAAAGGAACAGAC
ODC1_3	GATCAGAGATTGCCTGCACGA
ODC1_4	GTTCCAAAAGGAGCCTGC
ODC1_5	GCCCCATGTCAAAAACACAGC
ODC1_6	GGCGTAATCAACCCAGCGT
OGDH_1	GACTAGTTCGAACTATGTGG
OGDH_2	GAACTCCACCCCAATATGC
OGDH_3	GGGACTAGTTCGAACTATG
OGDH_4	GTTTGAGGAGTTCCTACAG
OGDH_5	GATCATGCAGTTCACAAATG
OGDH_6	GCTCTGCGGGAGATCATCCGT
OR10H3_1	GTCTGCGTTCAATCCAAACTG
OR10V1_1	GATGGAGATCAATGAGAGG
OR1B1_1	GACATAAGAGAGTACAATGA
PANK1_1	GGCACAGAGGGTGGTGTGA
PANK1_2	GAACTGGACTGTCTGATTCA
PANK1_3	GCATGGACATCGGTGGAACGC
PANK1_4	GCCTCCTGTGGCACAGAGGG
PANK1_5	GTTCCCTTTGCGTCCACACA
PANK1_6	GAACCTGTGCATAGCACAGCT
PANK2_1	GATAATTACAAACGGGTCAC
PANK2_2	GAACTAGATTGCTTGATCAA
PANK2_3	GTGGAGATAGCACCAAAG
PANK2_4	GACAAACGGGTCACAGGTACT
PANK2_5	GCCCATTTGAATAAAAGC
PANK2_6	GACTCAGTCGGATTCAATGGA
PC_1	GAAGTTGTGGGCAACATAGG
PC_2	GGTGGAGGGCGTGGCATGA
PC_3	GAGGGTGGTGCACAGCTACG
PC_4	GCTGCGCGCGGGGTCCTCGG
PC_5	GTTGAGGGAGTCAAACACA
PC_6	GAACTCGTGGGCCTCATGCA
PCK2_1	GCTGAATGGAAGCACATACA
PCK2_2	GCATGCTTGCCACCACAT
PCK2_3	GCGTATTATGACCCGACTG
PCK2_4	GCCCGGGATGAGGGCTGGC
PCK2_5	GAAGCACAGGTGTCCCCAGT
PCK2_6	GCACTGACTCAGCCTATGTGG
PDHA1_1	GATATTCGAAGCTTACAACA
PDHA1_2	GCTGTGATGAGATGGTCTGT
PDHA1_3	GAGAGGCGATTTCATTCCT
PDHA1_4	GAAAGTAAAGCCGTGAGCC
PDHA1_5	GATCTGCTTTCAACTCCATT
PDHA1_6	GTTTCTGTCACTTGTGTGA
PDHB_1	GCACTGCCCAGGCTTAAAGG
PDHB_2	GAGAATGAATTGATGTATG
PDHB_3	GGCCACCAGACATGTAGT
PDHB_4	GCCTGGGCAGTGCCCATACC
PDHB_5	GGTCATAAATTCACAAAT
PDHB_6	GAGTTTATAACCTGGTCAA
PDHX_1	GTAGGTGAAGCGGTGAGTGC
PDHX_2	GGAATCTTGGCCAAAATCG
PDHX_3	GAAGGAAACATTGTGAAA
PDHX_4	GCAAGTGATGATGGAATCT
PDHX_5	GTGAAATGGCTGAAAAAGGA
PDHX_6	GATGTTAATGTAAGCTGGGA
PDK2_1	GTGTGCTCAGCACTCGGTC
PDK2_2	GCACGCCTTGTGCCATGGT
PDK2_3	GCTTGAGTACAAGGACACCTA
PDK2_4	GGAACCGGCACAACGACG
PDK2_5	GGGCACCACGTCGTTGTGC
PDK2_6	GTTCCTGGACAAGGATCCCG
PHGDH_1	GAAGGGGAAATCTCTCACGG
PHGDH_2	GTGCCGCAGAACTCACTTG
PHGDH_3	GCAGTCTGGCCAGTGTGCCG
PHGDH_4	GGGAGAGAGGTAGCTACC
PHGDH_5	GGATCTGGAGGCCGCAACA
PHGDH_6	GTGGAGGGATCGTGGACGA
PKM_1	GAATCATGAGGGGGTTCGG
PKM_2	GGGTGGTGAATCAATGTCC
PKM_3	GAAGGGTGTGAACCTTCCTG
PKM_4	GCCAGTGATGGGATCATGG
PKM_5	GTGACGGAGGTGGAAAATGG
PKM_6	GTGGTGAATCAATGTCCAGG
PPAT_1	GAAGGTTCTCCCTACATAC
PPAT_2	GTGTAAAAACCGGTATGTA
PPAT_3	GACCAGACAGTATGTTCGA
PPAT_4	GAAGTGTTTCAACAACGAA
PPAT_5	GTTGTTGAAACACTTCAT
PPAT_6	GACTTCATGGGAAGATAGCTG
PPCDC_1	GTGATCGGGTGCTCCCACA
PPCDC_2	GGCCATGAACACCGCCATG
PPCDC_3	GCCATGAACACCGCCATGT
PPCDC_4	GCATGGCCGGGCAGAAGAGCA
PPCDC_5	GACATGGCGGTGTTCATGGCC
PPCDC_6	GACCTGCGTCATGCGGGCCT
PPCS_1	GAGCGGACAGCCAAGTCTG
PPCS_2	GTAACCAACACCACCCGC
PPCS_3	GTCTGGGGTGGGAAGCGGT
PPCS_4	GAACAGGACCCCGTAGCCGG
PPCS_5	GAGGCTCTGAGGAGCTACC
PPCS_6	GACTTGGCTGTCCGCTCTG
PRPS1_1	GAAGATTCCATGAGTCAAGA
PRPS1_2	GGAGATGTGAAGGATCGGG
PRPS1_3	GTGGGAGATGTGAAGGATC
PRPS1_4	GTGCTTGTGGGAGATGTGA
PRPS1_5	GTGGGAGATGTGAAGGAT
PRPS1_6	GATCGGGTGGCCATCCTTG
RRM1_1	GAAACAAAGAAAGTGTTCAG
RRM1_2	GAAACGAGTGGAGACTAATC
RRM1_3	GAGCAACCAGCAGAACCT
RRM1_4	GTACCAGCATTGAAGAGAGT
RRM1_5	GATCTTTGTAGAGCATATACG
RRM1_6	GAGTACACCAGCAAAGATG
SDHA_1	GAGCGAGTTTGCCCCGAGG
SDHA_2	GCCCATGTTATAATGCACGG
SDHA_3	GTCCACGCCAGCGAAGATCA
SDHA_4	GACTCTGGAGATCCGAGA
SDHA_5	GTCATCGCACTGTGCATAG
SDHA_6	GCGGTTGGCACCATGTACCG
SDHB_1	GTTAAAGCATCCAATACCATG
SDHB_2	GAAATTTGCCATCTATCGAT
SDHB_3	GTCTGGGTCCCATCGATAGA
SDHB_4	GATTGACACCAACCTCAATA
SDHB_5	GAAATTTGCCATCTATCGA
SDHB_6	GATTAAAGCATCCAATACCA
SDHC_1	GTCAAAGCAATACCAGTGCCA
SDHC_2	GCGATGTCCATCTGCCACCG
SDHC_3	GACCAGTGCCACGGTGGCAGA
SDHC_4	GTCCATCTGCCACCGTGGCAC
SDHC_5	GCAATACCAGTGCCACGG
SDHC_6	GTTACAGTTGGTCTCTTCCCA
SDHD_1	GCCGTTTGCGGTGCCCTAGG
SDHD_2	GCCTCCTAGGGCACCGCAAA
SDHD_3	GTGCCGTTTGCGGTGCCCT
SDHD_4	GCGGTGCCCTAGGAGGCCG
SDHD_5	GGAGGCTGAGTGCCGTTTG
SDHD_6	GCCCCTCACCTCGGCCTCCTA
SFXN3_1	GATGGGAGTGTCACCACTG
SFXN3_2	GGGCACCTGGGCTGACATG
SFXN3_3	GATGAGGCAGGTCAGAGGCT
SFXN3_4	GCGGAGTCATACACATACT
SFXN3_5	GATTGGCCGCATGTCAGCCC
SFXN3_6	GGACTCAAATCCCTCACCA
SFXN5_1	GTGACAAAGAGTGTGCGA
SFXN5_2	GCTGGAGGACTATAAGCAT
SFXN5_3	GTGGTCCTGATGCGGTACG
SFXN5_4	GTATCCAAGAAGTGCCTGAAG
SFXN5_5	GCGGTTTGCATAGTTGACAC
SFXN5_6	GCCAGGCTATTCTACATC
SHMT1_1	GAACGGGGCGTATCTCATGG
SHMT1_2	GCCTCGCAGGGTCTTGTGAG
SHMT1_3	GCCCATTTGAACACTGCCATG
SHMT1_4	GAGAACGGGGCGTATCTCA
SHMT1_5	GCACCCGAAGCTGATCATCGC
SHMT1_6	GTAGAAGATCATGCCAGCT
SHMT2_1	GAAAGGCGAGGGAATCACCT
SHMT2_2	GAGTACTCCCGGAACATGG
SHMT2_3	GTAGTCAATGAGGCGAGCAT
SHMT2_4	GTTGTTCAGACAGGACCCCA
SHMT2_5	GTTCCGGGAGTACTCCCTGC
SHMT2_6	GACGTCAGACATGTAGCCGT
SLC12A8_1	GCTGCCCGATTACAGCCCGG
SLC12A8_2	GAAACACATAGAGCAGCCCGA
SLC12A8_3	GCAGGTGCCATGTATATCAC
SLC12A8_4	GTCCTGGGTGGGCAGACGGG
SLC12A8_5	GCACAGCCCAGATATTCCCG
SLC12A8_6	GCCAGACAGCACCGTGACGA
SLC22A23_1	GACTCACGAGTTCACACAC
SLC22A23_2	GCAGTTTGAGTCTGCAAAG
SLC22A23_3	GTGTGTGATAATGCCTGGA
SLC22A23_4	GCTGGGTGGCCATTAGCCAC
SLC22A23_5	GCTTTCCCGGAGGCCCAAGA
SLC22A23_6	GATCATGAACCGTTTTCCAGG
SLC25A1_1	GTACAGAGGATTCTTCCACG
SLC25A1_2	GACGGCTGGACAGCACGCGT
SLC25A1_3	GCACAATCTCCCTAACCCCG
SLC25A1_4	GCACGCGTGGGCTGCTGTG
SLC25A1_5	GTACAGAGGATTCTTCCAC
SLC25A1_6	GGTACCAGTTGCGCAGGG
SLC25A11_1	GCTGTTTGAGCGCCTGACTG
SLC25A11_2	GGGTGTCCTCACACTGTGG
SLC25A11_3	GCACGGTATAGATGCCAAGG
SLC25A11_4	GCATGCGGATAAGAGCCACTT
SLC25A11_5	GGGCAGCATTGACGACGA
SLC25A11_6	GTCGGCTGGCCTGCTGCGTC
SLC25A16_1	GACCCTAACCATGTCAAGA
SLC25A16_2	GAGCCATTCCTAAAATAGT
SLC25A16_3	GGTCATGTGCACAGATTAA
SLC25A16_4	GAAGGTCTGCCAAGAAGGGT
SLC25A16_5	GGACCCTAACCATGTCAAG
SLC25A16_6	GCAACCCGCAGAGACTTCTAC
SLC25A27_1	GAATGGTGCGCACAGCTCTA
SLC25A27_2	GCAATTAGGAAATCAGTCAT
SLC25A27_3	GAGAATCTGCCCCCTATAG
SLC25A27_4	GAACTGGAAGGAAAACCATTG
SLC25A27_5	GCTCTAGGGATCATTGAAG
SLC25A27_6	GCGCACCATTCCCCTATAG
SLC25A32_1	GAGTAACCCCAAATATATG
SLC25A32_2	GGCGAAGCGGATCTTCACG
SLC25A32_3	GAACTGAGACCGAAATATAA
SLC25A32_4	GATAATGGGTTTGTAATGCAG
SLC25A32_5	GCGGGCTCTTACCGGCGAAG
SLC25A32_6	GGAAACTTGATGGACTACG
SLC25A42_1	GCTCAAGAGCTTGCACAG
SLC25A42_2	GGCACCACGCGCACCATGG
SLC25A42_3	GGTGCCCTTGCCAAAACAG
SLC25A42_4	GAAGCTCAGGCCAGCGTA
SLC25A42_5	GTCGTTCCAGCCAGTGCGC
SLC25A42_6	GAGAAATCCCTCGTTGAGGT
SLC25A45_1	GAAGTAGATCCCCACCGTGG
SLC25A45_2	GTCAAAAGGAGCCAGACAGT
SLC25A45_3	GACGCTGAGGGACACCCCCA
SLC25A45_4	GTCGCCAGTACACACCAGA
SLC25A45_5	GAAGTAGATCCCCACCGT
SLC25A45_6	GTTCCTAGCGGGCTGCACCGG
SLC25A5_1	GCAAGAGGGTACACAAAACAC
SLC25A5_2	GTGTCATAGATACCGAAGT
SLC25A5_3	GCAAAGTAGAGCCAAAACT
SLC25A5_4	GTCATAGATACCGAAGTAGG
SLC25A5_5	GAGCTGAAAGGGAATTCCG
SLC25A5_6	GAGTTCTGTCCTTCTGGCG
SLC25A51_1	GAGTTTGCAACCAGTGGCG
SLC25A51_2	GCTCCAGAGTTTGCAACCAG
SLC25A51_3	GATTTCAGTGCCTTGAAAGCC
SLC25A51_4	GTTTGCAACCAGTGGCGTGG
SLC25A51_5	GAAAGAGGACCTTCTGAA
SLC25A51_6	GCACTGCCGCCACGCCAC
SLC25A6_1	GCCGCCGACAAGCAGTACAA
SLC25A6_2	GGGAAGTAGCGAATGACGT
SLC25A6_3	GGGTTCTGGCGAAATCCAG
SLC25A6_4	GAAGTTGAGGGCTTGAGTG
SLC25A6_5	GTATCGTACACGCCGAAGT
SLC25A6_6	GTAGCGAATGACGTTGGCA
SLC27A3_1	GGGCACAAAGGCAGTGCGC
SLC27A3_2	GGACTGACAGAGGGCAACG
SLC27A3_3	GACTGATCCGAGCAGCCTTG
SLC27A3_4	GGGCTGGTTGACAAGGTAT
SLC27A3_5	GTCCCAGCCTAGCGCACGT
SLC27A3_6	GCGGCCCTAGGTTTTCGGAA
SLC2A6_1	GACAGGGGATGTGTAGACCA
SLC2A6_2	GAGCCCCACGAACGCCTGG
SLC2A6_3	GTGTGCCGGCCCATCACCG
SLC2A6_4	GATGGTCCTTACCCCAAACC
SLC2A6_5	GACGACGCAGCCATCGTTG
SLC2A6_6	GATTGCCGAGCACTGCGGCGA
SLC2A8_1	GCTTCCTGCTGACTCAGCAC
SLC2A8_2	GTGCAGCTAATGGTCGTCGT
SLC2A8_3	GAGAAGCAGCATGAGGGA
SLC2A8_4	GGCATCCTCCTGGCCTACC
SLC2A8_5	GCCTGCTCAGCCCCGATGGGG
SLC2A8_6	GCACATGAGAAGCAGCATGA
SLC31A1_1	GTTTGGTGATCAATACAGC
SLC31A1_2	GGAGACACACAAAACTGTT
SLC31A1_3	GCTGTATTGATCACCAAAC
SLC31A1_4	GTGCAGCACTGTTTGCAGG
SLC31A1_5	GGTGATCAATACAGCTGG
SLC31A1_6	GACTTGTGACTTACGCAGC
SLC33A1_1	GTAGACCGCATCAACCAACG
SLC33A1_2	GTTAACGCCCAACCATCGA
SLC33A1_3	GTAAAAGAAGAAACACAA
SLC33A1_4	GAAAGAGTAACGATTCCTCT
SLC33A1_5	GTTATCCAGGGAAAATGT
SLC33A1_6	GTAGTAAAAGAAGAAACACA
SLC35A1_1	GACACTCAGCAAATTACAGT
SLC35A1_2	GAACAGCATACACTAACGA
SLC35A1_3	GACACTCAGCAAATTACAG
SLC35A1_4	GCCCAAGCTACAAAAGTGG
SLC35A1_5	GTATAACTTCTGTGATACACA
SLC35A1_6	GTTAACTTCAACAGTTCCTTG
SLC35A4_1	GGCACAGTGCCAGCAATG
SLC35A4_2	GAAGCACACCAAAAGTGTAG
SLC35A4_3	GAAGGCGCATAACAGTAGCT
SLC35A4_4	GAGATTACTCAGCACCTGGT
SLC35A4_5	GCCTAGCGGAGTGATATGCA
SLC35A4_6	GCCTAGCGGAGTGATATGCAG
SLC35B3_1	GTAAAAGGCAAACTGCACTA
SLC35B3_2	GCATCTGCACATAGTGCCA
SLC35B3_3	GAAAAGCTATTATCATGT
SLC35B3_4	GCTGCCATATGTATGAGCCT
SLC35B3_5	GGGTAATTCAGGTAGCCCA
SLC35B3_6	GCAAGTCAGTTGACGACGTTG
SLC35C2_1	GGGGGCCTCGTTCATCGG
SLC35C2_2	GGTGGAACATGGTGTCGAT
SLC35C2_3	GTGCTGGGGGCCTCGTTCAT
SLC35C2_4	GGTGTCGATGGGATTCTGG
SLC35C2_5	GCAGGAGCAGCCCTGTGTCC
SLC35C2_6	GCCGACTACCTCAGAAGAG
SLC35E1_1	GAAGGAGAAGCAGAGCACCA
SLC35E1_2	GAGAGGTCCACCAGAACCC
SLC35E1_3	GACAGGAGGACCACCCAGAT
SLC35E1_4	GCGCGGGTAGAAGCGCGG
SLC35E1_5	GTCAAAAGACAACTCGGTGA
SLC35E1_6	GAGCGGTAGCACGTAGCGC
SLC35F6_1	GGCGGGGATGTAGTACAT
SLC35F6_2	GGGACCAGCCTCATGTATG
SLC35F6_3	GATCATCGTTGCCATCCAGA
SLC35F6_4	GATTCACTGGCCTGTTCTCGG
SLC35F6_5	GCATTGGACGCCTTCTGCC
SLC35F6_6	GCATCCTAGCCACCATCGCG
SLC38A1_1	GTTCTTCAAGAGACACAGA
SLC38A1_2	GCTGGGGGAACAAGTCTT
SLC38A1_3	GAAATTGGCAGGACTGACGGG
SLC38A1_4	GAAAGATTACGAACTTCCCTG
SLC38A1_5	GTTAAAAACAGACATGCCTA
SLC38A1_6	GCCTTTCAGAGCCTGGTACG
SLC38A10_1	GGGAAGGCAGGCAAGATGC
SLC38A10_2	GTGCTTTAAACCGGAGAGG
SLC38A10_3	GTCGCCGATCACGACGTAGA
SLC38A10_4	GGTTCCAAACACCACAGAG
SLC38A10_5	GAAGCAGATGAGGCTTCCCA
SLC38A10_6	GAAGAGGCCGTGCTTGAGAG
SLC38A5_1	GAAGAAGATGACCCCCGTGT
SLC38A5_2	GAACAAGGAAAAACAGCATGC
SLC38A5_3	GTAGAAGGTGAGGTATCCAA
SLC38A5_4	GAAGGTGCCGATAACCAGG
SLC38A5_5	GCAGGTCAGAGAGAGACCAC
SLC38A5_6	GCTATGCCATGGCCCACACGG
SLC39A1_1	GCTCTGAAGCTACCGCCTCG
SLC39A1_2	GCCGGCGCAGCACACAGAT
SLC39A1_3	GCTCCTGGTGTGGCGCCCCG
SLC39A1_4	GCTTCATGGTTAGCTCCTGGC
SLC39A1_5	GCCAGGATGAACTCTTGCAGT
SLC39A1_6	GTACCGCCAGCCCCTCGAACA
SLC39A11_1	GTAGACAAAAGCCGCTCCAA
SLC39A11_2	GAGGCATATCAGAGAAAGA
SLC39A11_3	GACCCTGGCACTGAACTT
SLC39A11_4	GGAACGTTGTGTATAGTGA
SLC39A11_5	GAATTTGGCCATTGGAATC
SLC39A11_6	GCCCAGCTCTACCTATCCGGA
SLC39A4_1	GTCGCAGAGTGCTACGTAG
SLC39A4_2	GTGGCAGAACACGGCCAGCG
SLC39A4_3	GAGTGCTACGTAGAGGAAC
SLC39A4_4	GGCAACTCGTGGCAGAACA
SLC39A4_5	GCTACGTAGCACTCTGCGACA
SLC39A4_6	GCCCTATATGATCACTCT
SLC41A1_1	GCACAGAGCAGGAAGGCGTG
SLC41A1_2	GGCGATACATCTACCCAC
SLC41A1_3	GGGATCCAGCCAAAGACGA
SLC41A1_4	GGTCCCAAAGCCTGCCAGG
SLC41A1_5	GACCTCACCATTAATCAC
SLC41A1_6	GACGACGTCAGCACAGACCG
SLC44A3_1	GCAAATAGGGAGTAGCACTC
SLC44A3_2	GGCAAGAAGAACTCCCCCG
SLC44A3_3	GGTGTTTGAGGGACACAT
SLC44A3_4	GAATTCACTAGTCCAGATG
SLC44A3_5	GTAAAAATGACCCTTTCACAA
SLC44A3_6	GGTACGCAGCTCAACCGCA
SLC44A5_1	GCAAAATGAAAGTTAAAGC
SLC44A5_2	GATAGTTAATACAGAACTT
SLC44A5_3	GTAGGTTTAGCAACACGG
SLC44A5_4	GACAAAGTCATAGCTCCAGGG
SLC44A5_5	GTAGGTTTAGCAACACGGA
SLC44A5_6	GACTCGGATTCGATTCCTG
SLC45A1_1	GCCCCGCAGACCAGGACCG
SLC45A1_2	GCTGACCAGGGTCAGGACGG
SLC45A1_3	GTGACCGGGAACCACAAGTG
SLC45A1_4	GCTCCCGGAAGGACCTCTGG
SLC45A1_5	GACTTTAGCGCCGACTCGG
SLC45A1_6	GTGACCGGGAACCACAAG
SLC45A3_1	GCCCGGCATGGACAGCAGTG
SLC45A3_2	GTGGGCGAGGGGCTGTACCA
SLC45A3_3	GGACAGTGCCCAGATGAA
SLC45A3_4	GCCTTCATGATCAGTCTTGG
SLC45A3_5	GCCATAGCGTCCACGCCAG
SLC45A3_6	GGCACATAGGTGATGCCTG
SLC45A4_1	GACAGAGAACCAGGTGAGG
SLC45A4_2	GTCCACCACGTCCAGCAGAT
SLC45A4_3	GATGACCTGGCCCATGAAGT
SLC45A4_4	GAGCCACAGCAGGCGCACCG
SLC45A4_5	GTCCCCAACCGGCAGCCCAT
SLC45A4_6	GCCAGGCGGTCGAGTTCGAGG
SLC4A2_1	GTGGCGGGAGACAGCTCGC
SLC4A2_2	GTGTGGATCGGCTTCTGGC
SLC4A2_3	GCCTCCCGGAGCCGCACAA
SLC4A2_4	GGAGAGGGAGGCCACGTG
SLC4A2_5	GCTTTGGCAGCAATTCCACG
SLC4A2_6	GATGACAGTGCTGACCGGA
SLC4A3_1	GAAGAGGACGCCGAGCACAG
SLC4A3_2	GCCTCATTCAGACGCACGA
SLC4A3_3	GGAGAGCGAGGCAACATG
SLC4A3_4	GCTTCAGTAGCAGGGTACGT
SLC4A3_5	GGACCTGGAGTACCTCAC
SLC4A3_6	GCTAAGTGTCGCCGCACACCA
SLC50A1_1	GAAGTCAAGTGAGGGGCCGA
SLC50A1_2	GATATGCCAAGATATACA
SLC50A1_3	GCCGCACTCTCACAGGCCGG
SLC50A1_4	GCTTCAGACCCTGTATATCT
SLC50A1_5	GCCAAAAGTAGCCATAACCC
SLC50A1_6	GCCGGCGGAGAACATGCCA
SLC52A2_1	GTAAGCAGGAAAAGCTCTGCA
SLC52A2_2	GAATGACCGTAAGAAGCGAGG
SLC52A2_3	GCTCAAGGAAGTCGAGCGGG
SLC52A2_4	GTGGTAGGCCAGACGCCCGT
SLC52A2_5	GACCTGCTCGTCCTTTCCTG
SLC52A2_6	GCCATTGGTCAGCGCGTTGG
SLC5A6_1	GATGCAGGCGGTAGAAAACG
SLC5A6_2	GAACACATCTGTCCAGATGA
SLC5A6_3	GACGGTACAGACAATGCCCA
SLC5A6_4	GCAGGGACAGTGCCACCGGA
SLC5A6_5	GACGGTACAGACAATGCCC
SLC5A6_6	GGGCTGCTGCTACTTTCTG
SLC66A3_1	GCTGCGCGCCGCTAGCACAG
SLC66A3_2	GCTAGCACAGCGGAGATCTG
SLC66A3_3	GGTACTCCAGGTAGGTCAG
SLC66A3_4	GTATCCGCCGCTGACCTACC
SLC66A3_5	GTAAAATGAAAGATACAGAGC
SLC66A3_6	GACTGGTACCGCAGAAACACC
SLC66A5_1	GGGAGCCAAGAGTGCTGAA
SLC66A5_2	GACTGTGATGGCTGAGAGC
SLC66A5_3	GTCCCACTGAACGAAAAGT
SLC66A5_4	GTTCAGTGGGACTTGCTTCA
SLC66A5_5	GCTGAGGAGAATCTTGAGGC
SLC66A5_6	GGAGCTAGTGGCATTGACT
SLC6A8_1	GGAAACGGAAGTAGTAGG
SLC6A8_2	GCTGCTCACCTTTGAACAG
SLC6A8_3	GCGGTCAGCAAGCTGGTCAC
SLC6A8_4	GGCCTGGGCTACGCCTCCA
SLC6A8_5	GCCCGCGGGTAGGCGATGA
SLC6A8_6	GAAGTAGTAGGAGGCCGGG
SLC8A2_1	GATGAGATAAAGCCAGACAT
SLC8A2_2	GAACGTGCTGCGCAGACACG
SLC8A2_3	GCTCACCTGGACCACACCGG
SLC8A2_4	GTAGAAGAGCAGCCGCTTGT
SLC8A2_5	GCATCGCCGACCGTTTCATGG
SLC8A2_6	GTCTTGCGGCTCTCGCCGGCT
SLC9B2_1	GCAATGGGGATTTATACTG
SLC9B2_2	GTCCAGTAAACCATGTGGA
SLC9B2_3	GAACCAGAATGATAGACA
SLC9B2_4	GCACAGACAACCCCAACACA
SLC9B2_5	GTCCATGGGTCCCTGTATTG
SLC9B2_6	GATGCAAATGAACCAACAGA
SPNS1_1	GACCAGGGGATCAGCCCGG
SPNS1_2	GGAAGTATCTCATGTGCGG
SPNS1_3	GTGTTCATCTCCAGTTACA
SPNS1_4	GTCATCCTTCATCCCCGGAG
SPNS1_5	GGTCGGCCACAAAGAGGT
SPNS1_6	GATCGGAAGTATCTCATGTGC
SUCLA2_1	GATAGAAATAAATCCAATGG
SUCLA2_2	GAATATGCAATCAAGTAT
SUCLA2_3	GCTGATTCCACAATATTAGG
SUCLA2_4	GTCTGTGAGCGAAAATATCCC
SUCLA2_5	GCAAAGTAGTATTCTCTCCT
SUCLA2_6	GCATGATAGAAATAAATCCAA
SUCLG1_1	GAATATGGCACCAAACTCGT
SUCLG1_2	GGCACCTTTCACAGCCAGC
SUCLG1_3	GAAACAACGCAAGTTGGATTG
SUCLG1_4	GTTCACCAAACAACGCAAGT
SUCLG1_5	GTCAGTGATACACACAACCAA
SUCLG1_6	GTTCAGTGATACACACAACCA
SUCLG2_1	GTATTTCCAGAGAAACCTACC
SUCLG2_2	GGGGGCGTCGACATTGAAG
SUCLG2_3	GAAACTGATGTCTGACAA
SUCLG2_4	GAAAATTGATGCTACTCAGG
SUCLG2_5	GTCCATCAGAATTGCCAGGT
SUCLG2_6	GTTGTCATCAAAGTTTATCT
TMEM165_1	GCATTAGAATGCTTCGGGA
TMEM165_2	GACTAATGACATGCTTGTC
TMEM165_3	GCATAGTATGTATAGACCCTG
TMEM165_4	GATACAATAATAACTGATA
TMEM165_5	GTTCCTCTTGACCCTCATCA
TMEM165_6	GATATGGCAGCGACAAATGCA
TYMS_1	GCCCTCTGCCAGTTCTATG
TYMS_2	GTTCCAAGGGAGTGAAAATCT
TYMS_3	GCCAGCTGTACCAGAGATC
TYMS_4	GACAACCAAACGTGTGTTC
TYMS_5	GTGCGCTTGGAATCCAAG
TYMS_6	GGGGCAGAATACAGAGATA
UAP1_1	GGTACAGTGAAGAAATGGT
UAP1_2	GTAAGGTATATAATGACCAG
UAP1_3	GCACTGCCTAATACCTCTCG
UAP1_4	GCAACAAATGCATTATTCCA
UAP1_5	GTGGGCAGGGGACAAGACT
UAP1_6	GTGGAGGATATGGAGCAAAG
UGP2_1	GTGGTGGTGAAACTCAATGG
UGP2_2	GAAGGCAAACTGAGACTGG
UGP2_3	GCTGCAAGAGAAATCCAT
UGP2_4	GGACACTCACTCAATATGA
UGP2_5	GTGTTGAACAAACTAGTGG
UGP2_6	GCTAGTGGTGGTGAAACTCAA
UMPS_1	GATGAAGGAGTTGATAACTC
UMPS_2	GTATAAGGCACTCCACACA
UMPS_3	GAAGCTTCGATGCAACTGGG
UMPS_4	GACAGTGAAAAAGCAGTATGA
UMPS_5	GATGCAACTGGGTGGATCCT
UMPS_6	GCTAGCTGCAACAGCTCTC
UNC93B1_1	GCGGAGCGGAAACCTCATTG
UNC93B1_2	GGTTCAGGAAATAAATCAT
UNC93B1_3	GAAGCCCAAAGAGGCACGA
UNC93B1_4	GATAAAGAAAGGCACGAGG
UNC93B1_5	GCACAGGTGTGTAGAGCAGGG
UNC93B1_6	GTAGATAAAGAAAGGCACG
UPP1_1	GTTTGAGCAGATTGTCCTG
UPP1_2	GGGAACACCATGTGCACCT
UPP1_3	GCACCTTGGACTTCTATGA
UPP1_4	GAGCGAGTTCACCACAGTGG
UPP1_5	GAGTTTGAGCAGATTGTCCT
UPP1_6	GCACTGTGGTCATAACAGAGC
ARF4_1	GGAAGTAATGCTTCCAGAG
ARF4_2	GGTGGTCAAGATAGAATT
ARF4_3	GTCTGTATAAACTGAAGTTAG
ARF4_4	GCATTACTTCCAGAATACCC
ARF4_5	GATAGAATTAGGCCTCTC
ARF4_6	GCAACGATCGTGAAAGAATTC
ARF5_1	GCACTACTTCCAGAACACTC
ARF5_2	GCAGATGCGGATTCTCAT
ARF5_3	GAAGCAGATGCGGATTCTCA
ARF5_4	GTTTCACAGTCTGGGACGT
ARF5_5	GTGGTGGACAGTAATGACC
ARF5_6	GGCTTCAATGTAGAAACAG
ASF1A_1	GATCACCTTCGAGTGCATCG
ASF1A_2	GAATGGAAAATTATCTATG
ASF1A_3	GCATCGAGGACCTGTCTGA
ASF1A_4	GGGTCCTGTTCCCGCAGGA
ASF1A_5	GTTAGTGGGTCCTGTTCCCGC
ASF1A_6	GCTAATTACTTGTACCTATCG
ASF1B_1	GACAGGAGTTCATCCGAGT
ASF1B_2	GAGTGGAAGATCATTTATGT
ASF1B_3	GTCAGATCCTAGACTCGGTGC
ASF1B_4	GTTGACGTAGTAGCCCACT
ASF1B_5	GATGCCGTGGGTGTGACTG
ASF1B_6	GCCCACCAGCACCGAGTCT
ATP7A_1	GGGATCCTATACTGCTCCG
ATP7A_2	GATGTGGAACTTGTACAACG
ATP7A_3	GGCTGGCAAGGCAGAAGTA
ATP7A_4	GAATTACAATCCATACCAAGA
ATP7A_5	GCTTGCATTATACTTCACAA
ATP7A_6	GTGCTAGTACATGAATGGC
ATP7B_1	GCTGGTGGCAAGGGCAACGG
ATP7B_2	GTCCTGGAAGGCAATACCA
ATP7B_3	GCAGCGGGGCGATATCGTCA
ATP7B_4	GCAGTCATGGAGGACTACGC
ATP7B_5	GTCCTCACCAAGGGTCACAA
ATP7B_6	GCTCATTAAAGCTACCCACG
BCL2L1_1	GGCGACGAGTTTGAACTG
BCL2L1_2	GCTCTGATATGCTGTCCCTG
BCL2L1_3	GTCAGGTCACTGAATGCCCGC
BCL2L1_4	GTAAAGCAAGCGCTGAGGG
BCL2L1_5	GTTTGAACTGCGGTACCGGC
BCL2L1_6	GTTTCCCAGAAAGGATACAGC
CDK1_1	GGGTAGACACAAAACTAC
CDK1_2	GGTTCCTAGTACTGCAATT
CDK1_3	GTTCCTAGTACTGCAATTC
CDK1_4	GACCTATGGAGTTGTGTATAA
CDK1_5	GTTCGTCATCCAAATATAGTC
CDK1_6	GTGCTTATGCAGGATTCC
CDK2_1	GTGCAGAAATTCAAAAACC
CDK2_2	GTTCGTACTTACACCCATG
CDK2_3	GTGGAGGACCCGATGAGAA
CDK2_4	GAAAGCCAGAAACAAGTTGAC
CDK2_5	GAATCTGCTTATTAACACAG
CDK2_6	GCATGGGTGTAAGTACGAACA
HDAC1_1	GCACCGGGCAACGTTACGAA
HDAC1_2	GCACCATGCAAAGAAGTCCG
HDAC1_3	GTCAATGTACAGCACCCTC
HDAC1_4	GATGTTCCAGCCTAGTGCGG
HDAC1_5	GATCCTAGGTATCACCAGA
HDAC1_6	GATTGATGACGAGTCCTATG
MAP2K1_1	GGCACAAGGTCCTACATGT
MAP2K1_2	GCAGCAGCGAAAGCGCCTTG
MAP2K1_3	GTAGGACCTTGTGCCCACGA
MAP2K1_4	GGTAGAGATGGCGGTTGGG
MAP2K1_5	GAATCCGGAACCAGATCATAA
MAP2K1_6	GGCCTGGTCATGGCCAGAA
MAPK1_1	GCTGACCTTGAGATCACAGG
MAPK1_2	GATCCAGACCATGATCACAC
MAPK1_3	GAATATGTGGCCACACGT
MAPK1_4	GGGTTCCTGACAGAATATG
MAPK1_5	GTGGCCACACGTTGGTACA
MAPK1_6	GTGCAGAACGTTAGCTGAA
MT1X_1	GTGTCCCTTACCAGGCGAGC
MT1X_2	GTTGGCTCCTGTGCCTGTGC
MT1X_3	GCAGGAGCCGGCACAGGCAC
MT1X_4	GCATTTGCAGGAGCCGGCAC
MT1X_5	GCACACTTGGCACAGCCCACA
MT1X_6	GCCCAACTGCTCCTGCTCGCC
MT2A_1	GCCTCTTACCGGCGGCGC
MT2A_2	GTGACTCCTGCACCTGCGC
MT2A_3	GCACACTTGGCACAGCCCACA
MT2A_4	GTTTGCACTCTTTGCATTTGC
MT2A_5	GCTCTTTGCATTTGCAGGAGC
MT2A_6	GCACACTTGGCACAGCCCAC
NXT1_1	GATTGCCATTCCAGACCAGGG
NXT1_2	GACAGATGACAACAAGGACCG
NXT1_3	GGCTTCATCATGAACAGGC
NXT1_4	GACACCACCATGGATAAGCGG
NXT1_5	GCTGTCCCGCCTGTACAT
NXT1_6	GGTCCTTGTTGTCATCTG
NXT2_1	GATCTTACCATGAACTGGT
NXT2_2	GATTTCCATTCCATATTAAGG
NXT2_3	GCCTTGTCCAGATACAGCC
NXT2_4	GACAATGGATAAAAGAAGA
NXT2_5	GACCTGGAACTCACTAGA
NXT2_6	GGACAAGGCCACCTTAATA
OR10A5_1	GTAGGGAAGAGAAGCTCATG
OR10V1_1	GATGGAGATCAATGAGAGG
OR1B1_1	GACATAAGAGAGTACAATGA
STAG1_1	GATGTGCCGAGTACACCAAG
STAG1_2	GAAGAGAGCCAATGAAAGGT
STAG1_3	GCCTAAAAGCTCTGACCT
STAG1_4	GTATTGAAGAAATTGGAGTA
STAG1_5	GTGATCCATCACAAAACTG
STAG1_6	GTATCTGGATTGAACACCAA
TRA2A_1	GATGGTAGAAGAATTCGGG
TRA2A_2	GAGAATAGATGACTCAAAGG
TRA2A_3	GTCAGTTTGTACACAACAGAG
TRA2A_4	GACCACATTGACACCACTCAA
TRA2A_5	GAGAGAATAGATGACTCAA
TRA2A_6	GTTTGTACACAACAGAGA
TRA2B_1	GACGCCTGCGAGTAGACAT
TRA2B_2	GAATGGAGCTTGATGGGCGT
TRA2B_3	GAATACTCCAAGACAACAGTT
TRA2B_4	GATTCTCCCATGTCTACTCGC
TRA2B_5	GCAGTCTAGGCGTTCAAG
TRA2B_6	GGCTAAAGAACGTGCCAA
SLC30A5_1	GAAATACGGCGGGGACGTGC
SLC30A5_2	GCCATAGAATAATTCCACAA
SLC30A5_3	GGGACGTGCTGGCCGGCCC
SLC30A5_4	GAAAGAACAATGACCCAT
SLC30A5_5	GCCCATAGGAGAAAATCCGAG
SLC30A5_6	GTAAAGGCACAGATACCAATA
MCL1_1	GCCAAAAGTCGCCCTCCC
MCL1_2	GTAGCCAAAAGTCGCCCTCC
MCL1_3	GCAAAAGTCGCCCTCCCGGGC
MCL1_4	GCGGCGGCGCCACCCGCCC
MCL1_5	GCGGCGCCACCCGCCCGGGA
MCL1_6	GTGGGGGGGCCGGCTTGG
HDAC2_1	GATGTATCAACCTAGTGCTG
HDAC2_2	GTATCATTCCATAAATATG
HDAC2_3	GTCAAAGAGTCCATCAAACAC
HDAC2_4	GTATAGATGATGAGTCATAT
HDAC2_5	GTTCCTGGCACAGGAGACTTG
HDAC2_6	GTGTGTAGATTATCTCAA
MAP2K2_1	GCTCCCCTGCAGGTTCTCCG
MAP2K2_2	GCCTGGGGAAAGTCAGCATCG
MAP2K2_3	GGGATGGGGTACCTTCCGA
MAP2K2_4	GTACATCGTGGGCTTCTACG
MAP2K2_5	GACCACGGGCCGGCCAAAGA
MAP2K2_6	GGCGAGTTGCATTCGTGC
MAPK3_1	GATCCTGAGCATGACCACAC
MAPK3_2	GGCATCCGAGACATTCTGC
MAPK3_3	GTAGGTCTGATGTTCGAAG
MAPK3_4	GGACGCCCGCAGAATGTCT
MAPK3_5	GGAGGGCTTTAGATCTCGG
MAPK3_6	GAAGGATACACATCTCTCA
SLC30A1_1	GATCCGAGCCGAGGTAATGG
SLC30A1_2	GCCACGGCCACTCGCACGG
SLC30A1_3	GCCAGGAGGAGACCAACACCC
SLC30A1_4	GCCAGCAGGATGGCGAAACAG
SLC30A1_5	GCTGGACAACTTAACATGCG
SLC30A1_6	GTGGTCCTTGGGGTCGGCG
STAG2_1	GCTGAATGTCATCCTCCCGT
STAG2_2	GGAAAACGAGCCAATGAG
STAG2_3	GCAGAACGGAATAAAATGAT
STAG2_4	GAGCATGCAGCATACCTTG
STAG2_5	GAATCAGGGGTATACACTAA
STAG2_6	GATACCTTGTGGATAGCATGT

## Sheet: Cas9-SLCxEnzyme library
gRNAs	gene combination	library
ANKH_1-AMD1_1	ANKH-AMD1	Cas9-SLCxEnzyme
ANKH_1-ASL_1	ANKH-ASL	Cas9-SLCxEnzyme
ANKH_1-BCAT2_1	ANKH-BCAT2	Cas9-SLCxEnzyme
ANKH_1-CMAS_1	ANKH-CMAS	Cas9-SLCxEnzyme
ANKH_1-COASY_1	ANKH-COASY	Cas9-SLCxEnzyme
ANKH_1-CPS1_1	ANKH-CPS1	Cas9-SLCxEnzyme
ANKH_1-CPT1A_1	ANKH-CPT1A	Cas9-SLCxEnzyme
ANKH_1-DHFR_1	ANKH-DHFR	Cas9-SLCxEnzyme
ANKH_1-DHODH_1	ANKH-DHODH	Cas9-SLCxEnzyme
ANKH_1-FASN_1	ANKH-FASN	Cas9-SLCxEnzyme
ANKH_1-G6PD_1	ANKH-G6PD	Cas9-SLCxEnzyme
ANKH_1-GLS_1	ANKH-GLS	Cas9-SLCxEnzyme
ANKH_1-GLUD1_1	ANKH-GLUD1	Cas9-SLCxEnzyme
ANKH_1-GOT1_1	ANKH-GOT1	Cas9-SLCxEnzyme
ANKH_1-GOT2_1	ANKH-GOT2	Cas9-SLCxEnzyme
ANKH_1-GPD2_1	ANKH-GPD2	Cas9-SLCxEnzyme
ANKH_1-GSR_1	ANKH-GSR	Cas9-SLCxEnzyme
ANKH_1-HK1_1	ANKH-HK1	Cas9-SLCxEnzyme
ANKH_1-HMGCR_1	ANKH-HMGCR	Cas9-SLCxEnzyme
ANKH_1-HPRT1_1	ANKH-HPRT1	Cas9-SLCxEnzyme
ANKH_1-IDH1_1	ANKH-IDH1	Cas9-SLCxEnzyme
ANKH_1-IDH2_1	ANKH-IDH2	Cas9-SLCxEnzyme
ANKH_1-LDHA_1	ANKH-LDHA	Cas9-SLCxEnzyme
ANKH_1-MTHFD1_1	ANKH-MTHFD1	Cas9-SLCxEnzyme
ANKH_1-ODC1_1	ANKH-ODC1	Cas9-SLCxEnzyme
ANKH_1-OGDH_1	ANKH-OGDH	Cas9-SLCxEnzyme
ANKH_1-PCK2_1	ANKH-PCK2	Cas9-SLCxEnzyme
ANKH_1-PDHA1_1	ANKH-PDHA1	Cas9-SLCxEnzyme
ANKH_1-PDK2_1	ANKH-PDK2	Cas9-SLCxEnzyme
ANKH_1-PHGDH_1	ANKH-PHGDH	Cas9-SLCxEnzyme
ANKH_1-PKM_1	ANKH-PKM	Cas9-SLCxEnzyme
ANKH_1-PPAT_1	ANKH-PPAT	Cas9-SLCxEnzyme
ANKH_1-PRPS1_1	ANKH-PRPS1	Cas9-SLCxEnzyme
ANKH_1-RRM1_1	ANKH-RRM1	Cas9-SLCxEnzyme
ANKH_1-SDHA_1	ANKH-SDHA	Cas9-SLCxEnzyme
ANKH_1-SHMT1_1	ANKH-SHMT1	Cas9-SLCxEnzyme
ANKH_1-UAP1_1	ANKH-UAP1	Cas9-SLCxEnzyme
ANKH_1-UGP2_1	ANKH-UGP2	Cas9-SLCxEnzyme
ANKH_1-UMPS_1	ANKH-UMPS	Cas9-SLCxEnzyme
ANKH_1-UPP1_1	ANKH-UPP1	Cas9-SLCxEnzyme
CLN3_1-AMD1_1	CLN3-AMD1	Cas9-SLCxEnzyme
CLN3_1-ASL_1	CLN3-ASL	Cas9-SLCxEnzyme
CLN3_1-BCAT2_1	CLN3-BCAT2	Cas9-SLCxEnzyme
CLN3_1-CMAS_1	CLN3-CMAS	Cas9-SLCxEnzyme
CLN3_1-COASY_1	CLN3-COASY	Cas9-SLCxEnzyme
CLN3_1-CPS1_1	CLN3-CPS1	Cas9-SLCxEnzyme
CLN3_1-CPT1A_1	CLN3-CPT1A	Cas9-SLCxEnzyme
CLN3_1-DHFR_1	CLN3-DHFR	Cas9-SLCxEnzyme
CLN3_1-DHODH_1	CLN3-DHODH	Cas9-SLCxEnzyme
CLN3_1-FASN_1	CLN3-FASN	Cas9-SLCxEnzyme
CLN3_1-G6PD_1	CLN3-G6PD	Cas9-SLCxEnzyme
CLN3_1-GLS_1	CLN3-GLS	Cas9-SLCxEnzyme
CLN3_1-GLUD1_1	CLN3-GLUD1	Cas9-SLCxEnzyme
CLN3_1-GOT1_1	CLN3-GOT1	Cas9-SLCxEnzyme
CLN3_1-GOT2_1	CLN3-GOT2	Cas9-SLCxEnzyme
CLN3_1-GPD2_1	CLN3-GPD2	Cas9-SLCxEnzyme
CLN3_1-GSR_1	CLN3-GSR	Cas9-SLCxEnzyme
CLN3_1-HK1_1	CLN3-HK1	Cas9-SLCxEnzyme
CLN3_1-HMGCR_1	CLN3-HMGCR	Cas9-SLCxEnzyme
CLN3_1-HPRT1_1	CLN3-HPRT1	Cas9-SLCxEnzyme
CLN3_1-IDH1_1	CLN3-IDH1	Cas9-SLCxEnzyme
CLN3_1-IDH2_1	CLN3-IDH2	Cas9-SLCxEnzyme
CLN3_1-LDHA_1	CLN3-LDHA	Cas9-SLCxEnzyme
CLN3_1-MTHFD1_1	CLN3-MTHFD1	Cas9-SLCxEnzyme
CLN3_1-ODC1_1	CLN3-ODC1	Cas9-SLCxEnzyme
CLN3_1-OGDH_1	CLN3-OGDH	Cas9-SLCxEnzyme
CLN3_1-PCK2_1	CLN3-PCK2	Cas9-SLCxEnzyme
CLN3_1-PDHA1_1	CLN3-PDHA1	Cas9-SLCxEnzyme
CLN3_1-PDK2_1	CLN3-PDK2	Cas9-SLCxEnzyme
CLN3_1-PHGDH_1	CLN3-PHGDH	Cas9-SLCxEnzyme
CLN3_1-PKM_1	CLN3-PKM	Cas9-SLCxEnzyme
CLN3_1-PPAT_1	CLN3-PPAT	Cas9-SLCxEnzyme
CLN3_1-PRPS1_1	CLN3-PRPS1	Cas9-SLCxEnzyme
CLN3_1-RRM1_1	CLN3-RRM1	Cas9-SLCxEnzyme
CLN3_1-SDHA_1	CLN3-SDHA	Cas9-SLCxEnzyme
CLN3_1-SHMT1_1	CLN3-SHMT1	Cas9-SLCxEnzyme
CLN3_1-UAP1_1	CLN3-UAP1	Cas9-SLCxEnzyme
CLN3_1-UGP2_1	CLN3-UGP2	Cas9-SLCxEnzyme
CLN3_1-UMPS_1	CLN3-UMPS	Cas9-SLCxEnzyme
CLN3_1-UPP1_1	CLN3-UPP1	Cas9-SLCxEnzyme
LETM1_1-AMD1_1	LETM1-AMD1	Cas9-SLCxEnzyme
LETM1_1-ASL_1	LETM1-ASL	Cas9-SLCxEnzyme
LETM1_1-BCAT2_1	LETM1-BCAT2	Cas9-SLCxEnzyme
LETM1_1-CMAS_1	LETM1-CMAS	Cas9-SLCxEnzyme
LETM1_1-COASY_1	LETM1-COASY	Cas9-SLCxEnzyme
LETM1_1-CPS1_1	LETM1-CPS1	Cas9-SLCxEnzyme
LETM1_1-CPT1A_1	LETM1-CPT1A	Cas9-SLCxEnzyme
LETM1_1-DHFR_1	LETM1-DHFR	Cas9-SLCxEnzyme
LETM1_1-DHODH_1	LETM1-DHODH	Cas9-SLCxEnzyme
LETM1_1-FASN_1	LETM1-FASN	Cas9-SLCxEnzyme
LETM1_1-G6PD_1	LETM1-G6PD	Cas9-SLCxEnzyme
LETM1_1-GLS_1	LETM1-GLS	Cas9-SLCxEnzyme
LETM1_1-GLUD1_1	LETM1-GLUD1	Cas9-SLCxEnzyme
LETM1_1-GOT1_1	LETM1-GOT1	Cas9-SLCxEnzyme
LETM1_1-GOT2_1	LETM1-GOT2	Cas9-SLCxEnzyme
LETM1_1-GPD2_1	LETM1-GPD2	Cas9-SLCxEnzyme
LETM1_1-GSR_1	LETM1-GSR	Cas9-SLCxEnzyme
LETM1_1-HK1_1	LETM1-HK1	Cas9-SLCxEnzyme
LETM1_1-HMGCR_1	LETM1-HMGCR	Cas9-SLCxEnzyme
LETM1_1-HPRT1_1	LETM1-HPRT1	Cas9-SLCxEnzyme
LETM1_1-IDH1_1	LETM1-IDH1	Cas9-SLCxEnzyme
LETM1_1-IDH2_1	LETM1-IDH2	Cas9-SLCxEnzyme
LETM1_1-LDHA_1	LETM1-LDHA	Cas9-SLCxEnzyme
LETM1_1-MTHFD1_1	LETM1-MTHFD1	Cas9-SLCxEnzyme
LETM1_1-ODC1_1	LETM1-ODC1	Cas9-SLCxEnzyme
LETM1_1-OGDH_1	LETM1-OGDH	Cas9-SLCxEnzyme
LETM1_1-PCK2_1	LETM1-PCK2	Cas9-SLCxEnzyme
LETM1_1-PDHA1_1	LETM1-PDHA1	Cas9-SLCxEnzyme
LETM1_1-PDK2_1	LETM1-PDK2	Cas9-SLCxEnzyme
LETM1_1-PHGDH_1	LETM1-PHGDH	Cas9-SLCxEnzyme
LETM1_1-PKM_1	LETM1-PKM	Cas9-SLCxEnzyme
LETM1_1-PPAT_1	LETM1-PPAT	Cas9-SLCxEnzyme
LETM1_1-PRPS1_1	LETM1-PRPS1	Cas9-SLCxEnzyme
LETM1_1-RRM1_1	LETM1-RRM1	Cas9-SLCxEnzyme
LETM1_1-SDHA_1	LETM1-SDHA	Cas9-SLCxEnzyme
LETM1_1-SHMT1_1	LETM1-SHMT1	Cas9-SLCxEnzyme
LETM1_1-UAP1_1	LETM1-UAP1	Cas9-SLCxEnzyme
LETM1_1-UGP2_1	LETM1-UGP2	Cas9-SLCxEnzyme
LETM1_1-UMPS_1	LETM1-UMPS	Cas9-SLCxEnzyme
LETM1_1-UPP1_1	LETM1-UPP1	Cas9-SLCxEnzyme
MAGT1_1-AMD1_1	MAGT1-AMD1	Cas9-SLCxEnzyme
MAGT1_1-ASL_1	MAGT1-ASL	Cas9-SLCxEnzyme
MAGT1_1-BCAT2_1	MAGT1-BCAT2	Cas9-SLCxEnzyme
MAGT1_1-CMAS_1	MAGT1-CMAS	Cas9-SLCxEnzyme
MAGT1_1-COASY_1	MAGT1-COASY	Cas9-SLCxEnzyme
MAGT1_1-CPS1_1	MAGT1-CPS1	Cas9-SLCxEnzyme
MAGT1_1-CPT1A_1	MAGT1-CPT1A	Cas9-SLCxEnzyme
MAGT1_1-DHFR_1	MAGT1-DHFR	Cas9-SLCxEnzyme
MAGT1_1-DHODH_1	MAGT1-DHODH	Cas9-SLCxEnzyme
MAGT1_1-FASN_1	MAGT1-FASN	Cas9-SLCxEnzyme
MAGT1_1-G6PD_1	MAGT1-G6PD	Cas9-SLCxEnzyme
MAGT1_1-GLS_1	MAGT1-GLS	Cas9-SLCxEnzyme
MAGT1_1-GLUD1_1	MAGT1-GLUD1	Cas9-SLCxEnzyme
MAGT1_1-GOT1_1	MAGT1-GOT1	Cas9-SLCxEnzyme
MAGT1_1-GOT2_1	MAGT1-GOT2	Cas9-SLCxEnzyme
MAGT1_1-GPD2_1	MAGT1-GPD2	Cas9-SLCxEnzyme
MAGT1_1-GSR_1	MAGT1-GSR	Cas9-SLCxEnzyme
MAGT1_1-HK1_1	MAGT1-HK1	Cas9-SLCxEnzyme
MAGT1_1-HMGCR_1	MAGT1-HMGCR	Cas9-SLCxEnzyme
MAGT1_1-HPRT1_1	MAGT1-HPRT1	Cas9-SLCxEnzyme
MAGT1_1-IDH1_1	MAGT1-IDH1	Cas9-SLCxEnzyme
MAGT1_1-IDH2_1	MAGT1-IDH2	Cas9-SLCxEnzyme
MAGT1_1-LDHA_1	MAGT1-LDHA	Cas9-SLCxEnzyme
MAGT1_1-MTHFD1_1	MAGT1-MTHFD1	Cas9-SLCxEnzyme
MAGT1_1-ODC1_1	MAGT1-ODC1	Cas9-SLCxEnzyme
MAGT1_1-OGDH_1	MAGT1-OGDH	Cas9-SLCxEnzyme
MAGT1_1-PCK2_1	MAGT1-PCK2	Cas9-SLCxEnzyme
MAGT1_1-PDHA1_1	MAGT1-PDHA1	Cas9-SLCxEnzyme
MAGT1_1-PDK2_1	MAGT1-PDK2	Cas9-SLCxEnzyme
MAGT1_1-PHGDH_1	MAGT1-PHGDH	Cas9-SLCxEnzyme
MAGT1_1-PKM_1	MAGT1-PKM	Cas9-SLCxEnzyme
MAGT1_1-PPAT_1	MAGT1-PPAT	Cas9-SLCxEnzyme
MAGT1_1-PRPS1_1	MAGT1-PRPS1	Cas9-SLCxEnzyme
MAGT1_1-RRM1_1	MAGT1-RRM1	Cas9-SLCxEnzyme
MAGT1_1-SDHA_1	MAGT1-SDHA	Cas9-SLCxEnzyme
MAGT1_1-SHMT1_1	MAGT1-SHMT1	Cas9-SLCxEnzyme
MAGT1_1-UAP1_1	MAGT1-UAP1	Cas9-SLCxEnzyme
MAGT1_1-UGP2_1	MAGT1-UGP2	Cas9-SLCxEnzyme
MAGT1_1-UMPS_1	MAGT1-UMPS	Cas9-SLCxEnzyme
MAGT1_1-UPP1_1	MAGT1-UPP1	Cas9-SLCxEnzyme
MFSD1_1-AMD1_1	MFSD1-AMD1	Cas9-SLCxEnzyme
MFSD1_1-ASL_1	MFSD1-ASL	Cas9-SLCxEnzyme
MFSD1_1-BCAT2_1	MFSD1-BCAT2	Cas9-SLCxEnzyme
MFSD1_1-CMAS_1	MFSD1-CMAS	Cas9-SLCxEnzyme
MFSD1_1-COASY_1	MFSD1-COASY	Cas9-SLCxEnzyme
MFSD1_1-CPS1_1	MFSD1-CPS1	Cas9-SLCxEnzyme
MFSD1_1-CPT1A_1	MFSD1-CPT1A	Cas9-SLCxEnzyme
MFSD1_1-DHFR_1	MFSD1-DHFR	Cas9-SLCxEnzyme
MFSD1_1-DHODH_1	MFSD1-DHODH	Cas9-SLCxEnzyme
MFSD1_1-FASN_1	MFSD1-FASN	Cas9-SLCxEnzyme
MFSD1_1-G6PD_1	MFSD1-G6PD	Cas9-SLCxEnzyme
MFSD1_1-GLS_1	MFSD1-GLS	Cas9-SLCxEnzyme
MFSD1_1-GLUD1_1	MFSD1-GLUD1	Cas9-SLCxEnzyme
MFSD1_1-GOT1_1	MFSD1-GOT1	Cas9-SLCxEnzyme
MFSD1_1-GOT2_1	MFSD1-GOT2	Cas9-SLCxEnzyme
MFSD1_1-GPD2_1	MFSD1-GPD2	Cas9-SLCxEnzyme
MFSD1_1-GSR_1	MFSD1-GSR	Cas9-SLCxEnzyme
MFSD1_1-HK1_1	MFSD1-HK1	Cas9-SLCxEnzyme
MFSD1_1-HMGCR_1	MFSD1-HMGCR	Cas9-SLCxEnzyme
MFSD1_1-HPRT1_1	MFSD1-HPRT1	Cas9-SLCxEnzyme
MFSD1_1-IDH1_1	MFSD1-IDH1	Cas9-SLCxEnzyme
MFSD1_1-IDH2_1	MFSD1-IDH2	Cas9-SLCxEnzyme
MFSD1_1-LDHA_1	MFSD1-LDHA	Cas9-SLCxEnzyme
MFSD1_1-MTHFD1_1	MFSD1-MTHFD1	Cas9-SLCxEnzyme
MFSD1_1-ODC1_1	MFSD1-ODC1	Cas9-SLCxEnzyme
MFSD1_1-OGDH_1	MFSD1-OGDH	Cas9-SLCxEnzyme
MFSD1_1-PCK2_1	MFSD1-PCK2	Cas9-SLCxEnzyme
MFSD1_1-PDHA1_1	MFSD1-PDHA1	Cas9-SLCxEnzyme
MFSD1_1-PDK2_1	MFSD1-PDK2	Cas9-SLCxEnzyme
MFSD1_1-PHGDH_1	MFSD1-PHGDH	Cas9-SLCxEnzyme
MFSD1_1-PKM_1	MFSD1-PKM	Cas9-SLCxEnzyme
MFSD1_1-PPAT_1	MFSD1-PPAT	Cas9-SLCxEnzyme
MFSD1_1-PRPS1_1	MFSD1-PRPS1	Cas9-SLCxEnzyme
MFSD1_1-RRM1_1	MFSD1-RRM1	Cas9-SLCxEnzyme
MFSD1_1-SDHA_1	MFSD1-SDHA	Cas9-SLCxEnzyme
MFSD1_1-SHMT1_1	MFSD1-SHMT1	Cas9-SLCxEnzyme
MFSD1_1-UAP1_1	MFSD1-UAP1	Cas9-SLCxEnzyme
MFSD1_1-UGP2_1	MFSD1-UGP2	Cas9-SLCxEnzyme
MFSD1_1-UMPS_1	MFSD1-UMPS	Cas9-SLCxEnzyme
MFSD1_1-UPP1_1	MFSD1-UPP1	Cas9-SLCxEnzyme
MFSD11_1-AMD1_1	MFSD11-AMD1	Cas9-SLCxEnzyme
MFSD11_1-ASL_1	MFSD11-ASL	Cas9-SLCxEnzyme
MFSD11_1-BCAT2_1	MFSD11-BCAT2	Cas9-SLCxEnzyme
MFSD11_1-CMAS_1	MFSD11-CMAS	Cas9-SLCxEnzyme
MFSD11_1-COASY_1	MFSD11-COASY	Cas9-SLCxEnzyme
MFSD11_1-CPS1_1	MFSD11-CPS1	Cas9-SLCxEnzyme
MFSD11_1-CPT1A_1	MFSD11-CPT1A	Cas9-SLCxEnzyme
MFSD11_1-DHFR_1	MFSD11-DHFR	Cas9-SLCxEnzyme
MFSD11_1-DHODH_1	MFSD11-DHODH	Cas9-SLCxEnzyme
MFSD11_1-FASN_1	MFSD11-FASN	Cas9-SLCxEnzyme
MFSD11_1-G6PD_1	MFSD11-G6PD	Cas9-SLCxEnzyme
MFSD11_1-GLS_1	MFSD11-GLS	Cas9-SLCxEnzyme
MFSD11_1-GLUD1_1	MFSD11-GLUD1	Cas9-SLCxEnzyme
MFSD11_1-GOT1_1	MFSD11-GOT1	Cas9-SLCxEnzyme
MFSD11_1-GOT2_1	MFSD11-GOT2	Cas9-SLCxEnzyme
MFSD11_1-GPD2_1	MFSD11-GPD2	Cas9-SLCxEnzyme
MFSD11_1-GSR_1	MFSD11-GSR	Cas9-SLCxEnzyme
MFSD11_1-HK1_1	MFSD11-HK1	Cas9-SLCxEnzyme
MFSD11_1-HMGCR_1	MFSD11-HMGCR	Cas9-SLCxEnzyme
MFSD11_1-HPRT1_1	MFSD11-HPRT1	Cas9-SLCxEnzyme
MFSD11_1-IDH1_1	MFSD11-IDH1	Cas9-SLCxEnzyme
MFSD11_1-IDH2_1	MFSD11-IDH2	Cas9-SLCxEnzyme
MFSD11_1-LDHA_1	MFSD11-LDHA	Cas9-SLCxEnzyme
MFSD11_1-MTHFD1_1	MFSD11-MTHFD1	Cas9-SLCxEnzyme
MFSD11_1-ODC1_1	MFSD11-ODC1	Cas9-SLCxEnzyme
MFSD11_1-OGDH_1	MFSD11-OGDH	Cas9-SLCxEnzyme
MFSD11_1-PCK2_1	MFSD11-PCK2	Cas9-SLCxEnzyme
MFSD11_1-PDHA1_1	MFSD11-PDHA1	Cas9-SLCxEnzyme
MFSD11_1-PDK2_1	MFSD11-PDK2	Cas9-SLCxEnzyme
MFSD11_1-PHGDH_1	MFSD11-PHGDH	Cas9-SLCxEnzyme
MFSD11_1-PKM_1	MFSD11-PKM	Cas9-SLCxEnzyme
MFSD11_1-PPAT_1	MFSD11-PPAT	Cas9-SLCxEnzyme
MFSD11_1-PRPS1_1	MFSD11-PRPS1	Cas9-SLCxEnzyme
MFSD11_1-RRM1_1	MFSD11-RRM1	Cas9-SLCxEnzyme
MFSD11_1-SDHA_1	MFSD11-SDHA	Cas9-SLCxEnzyme
MFSD11_1-SHMT1_1	MFSD11-SHMT1	Cas9-SLCxEnzyme
MFSD11_1-UAP1_1	MFSD11-UAP1	Cas9-SLCxEnzyme
MFSD11_1-UGP2_1	MFSD11-UGP2	Cas9-SLCxEnzyme
MFSD11_1-UMPS_1	MFSD11-UMPS	Cas9-SLCxEnzyme
MFSD11_1-UPP1_1	MFSD11-UPP1	Cas9-SLCxEnzyme
MFSD13A_1-AMD1_1	MFSD13A-AMD1	Cas9-SLCxEnzyme
MFSD13A_1-ASL_1	MFSD13A-ASL	Cas9-SLCxEnzyme
MFSD13A_1-BCAT2_1	MFSD13A-BCAT2	Cas9-SLCxEnzyme
MFSD13A_1-CMAS_1	MFSD13A-CMAS	Cas9-SLCxEnzyme
MFSD13A_1-COASY_1	MFSD13A-COASY	Cas9-SLCxEnzyme
MFSD13A_1-CPS1_1	MFSD13A-CPS1	Cas9-SLCxEnzyme
MFSD13A_1-CPT1A_1	MFSD13A-CPT1A	Cas9-SLCxEnzyme
MFSD13A_1-DHFR_1	MFSD13A-DHFR	Cas9-SLCxEnzyme
MFSD13A_1-DHODH_1	MFSD13A-DHODH	Cas9-SLCxEnzyme
MFSD13A_1-FASN_1	MFSD13A-FASN	Cas9-SLCxEnzyme
MFSD13A_1-G6PD_1	MFSD13A-G6PD	Cas9-SLCxEnzyme
MFSD13A_1-GLS_1	MFSD13A-GLS	Cas9-SLCxEnzyme
MFSD13A_1-GLUD1_1	MFSD13A-GLUD1	Cas9-SLCxEnzyme
MFSD13A_1-GOT1_1	MFSD13A-GOT1	Cas9-SLCxEnzyme
MFSD13A_1-GOT2_1	MFSD13A-GOT2	Cas9-SLCxEnzyme
MFSD13A_1-GPD2_1	MFSD13A-GPD2	Cas9-SLCxEnzyme
MFSD13A_1-GSR_1	MFSD13A-GSR	Cas9-SLCxEnzyme
MFSD13A_1-HK1_1	MFSD13A-HK1	Cas9-SLCxEnzyme
MFSD13A_1-HMGCR_1	MFSD13A-HMGCR	Cas9-SLCxEnzyme
MFSD13A_1-HPRT1_1	MFSD13A-HPRT1	Cas9-SLCxEnzyme
MFSD13A_1-IDH1_1	MFSD13A-IDH1	Cas9-SLCxEnzyme
MFSD13A_1-IDH2_1	MFSD13A-IDH2	Cas9-SLCxEnzyme
MFSD13A_1-LDHA_1	MFSD13A-LDHA	Cas9-SLCxEnzyme
MFSD13A_1-MTHFD1_1	MFSD13A-MTHFD1	Cas9-SLCxEnzyme
MFSD13A_1-ODC1_1	MFSD13A-ODC1	Cas9-SLCxEnzyme
MFSD13A_1-OGDH_1	MFSD13A-OGDH	Cas9-SLCxEnzyme
MFSD13A_1-PCK2_1	MFSD13A-PCK2	Cas9-SLCxEnzyme
MFSD13A_1-PDHA1_1	MFSD13A-PDHA1	Cas9-SLCxEnzyme
MFSD13A_1-PDK2_1	MFSD13A-PDK2	Cas9-SLCxEnzyme
MFSD13A_1-PHGDH_1	MFSD13A-PHGDH	Cas9-SLCxEnzyme
MFSD13A_1-PKM_1	MFSD13A-PKM	Cas9-SLCxEnzyme
MFSD13A_1-PPAT_1	MFSD13A-PPAT	Cas9-SLCxEnzyme
MFSD13A_1-PRPS1_1	MFSD13A-PRPS1	Cas9-SLCxEnzyme
MFSD13A_1-RRM1_1	MFSD13A-RRM1	Cas9-SLCxEnzyme
MFSD13A_1-SDHA_1	MFSD13A-SDHA	Cas9-SLCxEnzyme
MFSD13A_1-SHMT1_1	MFSD13A-SHMT1	Cas9-SLCxEnzyme
MFSD13A_1-UAP1_1	MFSD13A-UAP1	Cas9-SLCxEnzyme
MFSD13A_1-UGP2_1	MFSD13A-UGP2	Cas9-SLCxEnzyme
MFSD13A_1-UMPS_1	MFSD13A-UMPS	Cas9-SLCxEnzyme
MFSD13A_1-UPP1_1	MFSD13A-UPP1	Cas9-SLCxEnzyme
MFSD14A_1-AMD1_1	MFSD14A-AMD1	Cas9-SLCxEnzyme
MFSD14A_1-ASL_1	MFSD14A-ASL	Cas9-SLCxEnzyme
MFSD14A_1-BCAT2_1	MFSD14A-BCAT2	Cas9-SLCxEnzyme
MFSD14A_1-CMAS_1	MFSD14A-CMAS	Cas9-SLCxEnzyme
MFSD14A_1-COASY_1	MFSD14A-COASY	Cas9-SLCxEnzyme
MFSD14A_1-CPS1_1	MFSD14A-CPS1	Cas9-SLCxEnzyme
MFSD14A_1-CPT1A_1	MFSD14A-CPT1A	Cas9-SLCxEnzyme
MFSD14A_1-DHFR_1	MFSD14A-DHFR	Cas9-SLCxEnzyme
MFSD14A_1-DHODH_1	MFSD14A-DHODH	Cas9-SLCxEnzyme
MFSD14A_1-FASN_1	MFSD14A-FASN	Cas9-SLCxEnzyme
MFSD14A_1-G6PD_1	MFSD14A-G6PD	Cas9-SLCxEnzyme
MFSD14A_1-GLS_1	MFSD14A-GLS	Cas9-SLCxEnzyme
MFSD14A_1-GLUD1_1	MFSD14A-GLUD1	Cas9-SLCxEnzyme
MFSD14A_1-GOT1_1	MFSD14A-GOT1	Cas9-SLCxEnzyme
MFSD14A_1-GOT2_1	MFSD14A-GOT2	Cas9-SLCxEnzyme
MFSD14A_1-GPD2_1	MFSD14A-GPD2	Cas9-SLCxEnzyme
MFSD14A_1-GSR_1	MFSD14A-GSR	Cas9-SLCxEnzyme
MFSD14A_1-HK1_1	MFSD14A-HK1	Cas9-SLCxEnzyme
MFSD14A_1-HMGCR_1	MFSD14A-HMGCR	Cas9-SLCxEnzyme
MFSD14A_1-HPRT1_1	MFSD14A-HPRT1	Cas9-SLCxEnzyme
MFSD14A_1-IDH1_1	MFSD14A-IDH1	Cas9-SLCxEnzyme
MFSD14A_1-IDH2_1	MFSD14A-IDH2	Cas9-SLCxEnzyme
MFSD14A_1-LDHA_1	MFSD14A-LDHA	Cas9-SLCxEnzyme
MFSD14A_1-MTHFD1_1	MFSD14A-MTHFD1	Cas9-SLCxEnzyme
MFSD14A_1-ODC1_1	MFSD14A-ODC1	Cas9-SLCxEnzyme
MFSD14A_1-OGDH_1	MFSD14A-OGDH	Cas9-SLCxEnzyme
MFSD14A_1-PCK2_1	MFSD14A-PCK2	Cas9-SLCxEnzyme
MFSD14A_1-PDHA1_1	MFSD14A-PDHA1	Cas9-SLCxEnzyme
MFSD14A_1-PDK2_1	MFSD14A-PDK2	Cas9-SLCxEnzyme
MFSD14A_1-PHGDH_1	MFSD14A-PHGDH	Cas9-SLCxEnzyme
MFSD14A_1-PKM_1	MFSD14A-PKM	Cas9-SLCxEnzyme
MFSD14A_1-PPAT_1	MFSD14A-PPAT	Cas9-SLCxEnzyme
MFSD14A_1-PRPS1_1	MFSD14A-PRPS1	Cas9-SLCxEnzyme
MFSD14A_1-RRM1_1	MFSD14A-RRM1	Cas9-SLCxEnzyme
MFSD14A_1-SDHA_1	MFSD14A-SDHA	Cas9-SLCxEnzyme
MFSD14A_1-SHMT1_1	MFSD14A-SHMT1	Cas9-SLCxEnzyme
MFSD14A_1-UAP1_1	MFSD14A-UAP1	Cas9-SLCxEnzyme
MFSD14A_1-UGP2_1	MFSD14A-UGP2	Cas9-SLCxEnzyme
MFSD14A_1-UMPS_1	MFSD14A-UMPS	Cas9-SLCxEnzyme
MFSD14A_1-UPP1_1	MFSD14A-UPP1	Cas9-SLCxEnzyme
MPC2_1-AMD1_1	MPC2-AMD1	Cas9-SLCxEnzyme
MPC2_1-ASL_1	MPC2-ASL	Cas9-SLCxEnzyme
MPC2_1-BCAT2_1	MPC2-BCAT2	Cas9-SLCxEnzyme
MPC2_1-CMAS_1	MPC2-CMAS	Cas9-SLCxEnzyme
MPC2_1-COASY_1	MPC2-COASY	Cas9-SLCxEnzyme
MPC2_1-CPS1_1	MPC2-CPS1	Cas9-SLCxEnzyme
MPC2_1-CPT1A_1	MPC2-CPT1A	Cas9-SLCxEnzyme
MPC2_1-DHFR_1	MPC2-DHFR	Cas9-SLCxEnzyme
MPC2_1-DHODH_1	MPC2-DHODH	Cas9-SLCxEnzyme
MPC2_1-FASN_1	MPC2-FASN	Cas9-SLCxEnzyme
MPC2_1-G6PD_1	MPC2-G6PD	Cas9-SLCxEnzyme
MPC2_1-GLS_1	MPC2-GLS	Cas9-SLCxEnzyme
MPC2_1-GLUD1_1	MPC2-GLUD1	Cas9-SLCxEnzyme
MPC2_1-GOT1_1	MPC2-GOT1	Cas9-SLCxEnzyme
MPC2_1-GOT2_1	MPC2-GOT2	Cas9-SLCxEnzyme
MPC2_1-GPD2_1	MPC2-GPD2	Cas9-SLCxEnzyme
MPC2_1-GSR_1	MPC2-GSR	Cas9-SLCxEnzyme
MPC2_1-HK1_1	MPC2-HK1	Cas9-SLCxEnzyme
MPC2_1-HMGCR_1	MPC2-HMGCR	Cas9-SLCxEnzyme
MPC2_1-HPRT1_1	MPC2-HPRT1	Cas9-SLCxEnzyme
MPC2_1-IDH1_1	MPC2-IDH1	Cas9-SLCxEnzyme
MPC2_1-IDH2_1	MPC2-IDH2	Cas9-SLCxEnzyme
MPC2_1-LDHA_1	MPC2-LDHA	Cas9-SLCxEnzyme
MPC2_1-MTHFD1_1	MPC2-MTHFD1	Cas9-SLCxEnzyme
MPC2_1-ODC1_1	MPC2-ODC1	Cas9-SLCxEnzyme
MPC2_1-OGDH_1	MPC2-OGDH	Cas9-SLCxEnzyme
MPC2_1-PCK2_1	MPC2-PCK2	Cas9-SLCxEnzyme
MPC2_1-PDHA1_1	MPC2-PDHA1	Cas9-SLCxEnzyme
MPC2_1-PDK2_1	MPC2-PDK2	Cas9-SLCxEnzyme
MPC2_1-PHGDH_1	MPC2-PHGDH	Cas9-SLCxEnzyme
MPC2_1-PKM_1	MPC2-PKM	Cas9-SLCxEnzyme
MPC2_1-PPAT_1	MPC2-PPAT	Cas9-SLCxEnzyme
MPC2_1-PRPS1_1	MPC2-PRPS1	Cas9-SLCxEnzyme
MPC2_1-RRM1_1	MPC2-RRM1	Cas9-SLCxEnzyme
MPC2_1-SDHA_1	MPC2-SDHA	Cas9-SLCxEnzyme
MPC2_1-SHMT1_1	MPC2-SHMT1	Cas9-SLCxEnzyme
MPC2_1-UAP1_1	MPC2-UAP1	Cas9-SLCxEnzyme
MPC2_1-UGP2_1	MPC2-UGP2	Cas9-SLCxEnzyme
MPC2_1-UMPS_1	MPC2-UMPS	Cas9-SLCxEnzyme
MPC2_1-UPP1_1	MPC2-UPP1	Cas9-SLCxEnzyme
MTCH1_1-AMD1_1	MTCH1-AMD1	Cas9-SLCxEnzyme
MTCH1_1-ASL_1	MTCH1-ASL	Cas9-SLCxEnzyme
MTCH1_1-BCAT2_1	MTCH1-BCAT2	Cas9-SLCxEnzyme
MTCH1_1-CMAS_1	MTCH1-CMAS	Cas9-SLCxEnzyme
MTCH1_1-COASY_1	MTCH1-COASY	Cas9-SLCxEnzyme
MTCH1_1-CPS1_1	MTCH1-CPS1	Cas9-SLCxEnzyme
MTCH1_1-CPT1A_1	MTCH1-CPT1A	Cas9-SLCxEnzyme
MTCH1_1-DHFR_1	MTCH1-DHFR	Cas9-SLCxEnzyme
MTCH1_1-DHODH_1	MTCH1-DHODH	Cas9-SLCxEnzyme
MTCH1_1-FASN_1	MTCH1-FASN	Cas9-SLCxEnzyme
MTCH1_1-G6PD_1	MTCH1-G6PD	Cas9-SLCxEnzyme
MTCH1_1-GLS_1	MTCH1-GLS	Cas9-SLCxEnzyme
MTCH1_1-GLUD1_1	MTCH1-GLUD1	Cas9-SLCxEnzyme
MTCH1_1-GOT1_1	MTCH1-GOT1	Cas9-SLCxEnzyme
MTCH1_1-GOT2_1	MTCH1-GOT2	Cas9-SLCxEnzyme
MTCH1_1-GPD2_1	MTCH1-GPD2	Cas9-SLCxEnzyme
MTCH1_1-GSR_1	MTCH1-GSR	Cas9-SLCxEnzyme
MTCH1_1-HK1_1	MTCH1-HK1	Cas9-SLCxEnzyme
MTCH1_1-HMGCR_1	MTCH1-HMGCR	Cas9-SLCxEnzyme
MTCH1_1-HPRT1_1	MTCH1-HPRT1	Cas9-SLCxEnzyme
MTCH1_1-IDH1_1	MTCH1-IDH1	Cas9-SLCxEnzyme
MTCH1_1-IDH2_1	MTCH1-IDH2	Cas9-SLCxEnzyme
MTCH1_1-LDHA_1	MTCH1-LDHA	Cas9-SLCxEnzyme
MTCH1_1-MTHFD1_1	MTCH1-MTHFD1	Cas9-SLCxEnzyme
MTCH1_1-ODC1_1	MTCH1-ODC1	Cas9-SLCxEnzyme
MTCH1_1-OGDH_1	MTCH1-OGDH	Cas9-SLCxEnzyme
MTCH1_1-PCK2_1	MTCH1-PCK2	Cas9-SLCxEnzyme
MTCH1_1-PDHA1_1	MTCH1-PDHA1	Cas9-SLCxEnzyme
MTCH1_1-PDK2_1	MTCH1-PDK2	Cas9-SLCxEnzyme
MTCH1_1-PHGDH_1	MTCH1-PHGDH	Cas9-SLCxEnzyme
MTCH1_1-PKM_1	MTCH1-PKM	Cas9-SLCxEnzyme
MTCH1_1-PPAT_1	MTCH1-PPAT	Cas9-SLCxEnzyme
MTCH1_1-PRPS1_1	MTCH1-PRPS1	Cas9-SLCxEnzyme
MTCH1_1-RRM1_1	MTCH1-RRM1	Cas9-SLCxEnzyme
MTCH1_1-SDHA_1	MTCH1-SDHA	Cas9-SLCxEnzyme
MTCH1_1-SHMT1_1	MTCH1-SHMT1	Cas9-SLCxEnzyme
MTCH1_1-UAP1_1	MTCH1-UAP1	Cas9-SLCxEnzyme
MTCH1_1-UGP2_1	MTCH1-UGP2	Cas9-SLCxEnzyme
MTCH1_1-UMPS_1	MTCH1-UMPS	Cas9-SLCxEnzyme
MTCH1_1-UPP1_1	MTCH1-UPP1	Cas9-SLCxEnzyme
SLC22A23_1-AMD1_1	SLC22A23-AMD1	Cas9-SLCxEnzyme
SLC22A23_1-ASL_1	SLC22A23-ASL	Cas9-SLCxEnzyme
SLC22A23_1-BCAT2_1	SLC22A23-BCAT2	Cas9-SLCxEnzyme
SLC22A23_1-CMAS_1	SLC22A23-CMAS	Cas9-SLCxEnzyme
SLC22A23_1-COASY_1	SLC22A23-COASY	Cas9-SLCxEnzyme
SLC22A23_1-CPS1_1	SLC22A23-CPS1	Cas9-SLCxEnzyme
SLC22A23_1-CPT1A_1	SLC22A23-CPT1A	Cas9-SLCxEnzyme
SLC22A23_1-DHFR_1	SLC22A23-DHFR	Cas9-SLCxEnzyme
SLC22A23_1-DHODH_1	SLC22A23-DHODH	Cas9-SLCxEnzyme
SLC22A23_1-FASN_1	SLC22A23-FASN	Cas9-SLCxEnzyme
SLC22A23_1-G6PD_1	SLC22A23-G6PD	Cas9-SLCxEnzyme
SLC22A23_1-GLS_1	SLC22A23-GLS	Cas9-SLCxEnzyme
SLC22A23_1-GLUD1_1	SLC22A23-GLUD1	Cas9-SLCxEnzyme
SLC22A23_1-GOT1_1	SLC22A23-GOT1	Cas9-SLCxEnzyme
SLC22A23_1-GOT2_1	SLC22A23-GOT2	Cas9-SLCxEnzyme
SLC22A23_1-GPD2_1	SLC22A23-GPD2	Cas9-SLCxEnzyme
SLC22A23_1-GSR_1	SLC22A23-GSR	Cas9-SLCxEnzyme
SLC22A23_1-HK1_1	SLC22A23-HK1	Cas9-SLCxEnzyme
SLC22A23_1-HMGCR_1	SLC22A23-HMGCR	Cas9-SLCxEnzyme
SLC22A23_1-HPRT1_1	SLC22A23-HPRT1	Cas9-SLCxEnzyme
SLC22A23_1-IDH1_1	SLC22A23-IDH1	Cas9-SLCxEnzyme
SLC22A23_1-IDH2_1	SLC22A23-IDH2	Cas9-SLCxEnzyme
SLC22A23_1-LDHA_1	SLC22A23-LDHA	Cas9-SLCxEnzyme
SLC22A23_1-MTHFD1_1	SLC22A23-MTHFD1	Cas9-SLCxEnzyme
SLC22A23_1-ODC1_1	SLC22A23-ODC1	Cas9-SLCxEnzyme
SLC22A23_1-OGDH_1	SLC22A23-OGDH	Cas9-SLCxEnzyme
SLC22A23_1-PCK2_1	SLC22A23-PCK2	Cas9-SLCxEnzyme
SLC22A23_1-PDHA1_1	SLC22A23-PDHA1	Cas9-SLCxEnzyme
SLC22A23_1-PDK2_1	SLC22A23-PDK2	Cas9-SLCxEnzyme
SLC22A23_1-PHGDH_1	SLC22A23-PHGDH	Cas9-SLCxEnzyme
SLC22A23_1-PKM_1	SLC22A23-PKM	Cas9-SLCxEnzyme
SLC22A23_1-PPAT_1	SLC22A23-PPAT	Cas9-SLCxEnzyme
SLC22A23_1-PRPS1_1	SLC22A23-PRPS1	Cas9-SLCxEnzyme
SLC22A23_1-RRM1_1	SLC22A23-RRM1	Cas9-SLCxEnzyme
SLC22A23_1-SDHA_1	SLC22A23-SDHA	Cas9-SLCxEnzyme
SLC22A23_1-SHMT1_1	SLC22A23-SHMT1	Cas9-SLCxEnzyme
SLC22A23_1-UAP1_1	SLC22A23-UAP1	Cas9-SLCxEnzyme
SLC22A23_1-UGP2_1	SLC22A23-UGP2	Cas9-SLCxEnzyme
SLC22A23_1-UMPS_1	SLC22A23-UMPS	Cas9-SLCxEnzyme
SLC22A23_1-UPP1_1	SLC22A23-UPP1	Cas9-SLCxEnzyme
SLC25A1_1-AMD1_1	SLC25A1-AMD1	Cas9-SLCxEnzyme
SLC25A1_1-ASL_1	SLC25A1-ASL	Cas9-SLCxEnzyme
SLC25A1_1-BCAT2_1	SLC25A1-BCAT2	Cas9-SLCxEnzyme
SLC25A1_1-CMAS_1	SLC25A1-CMAS	Cas9-SLCxEnzyme
SLC25A1_1-COASY_1	SLC25A1-COASY	Cas9-SLCxEnzyme
SLC25A1_1-CPS1_1	SLC25A1-CPS1	Cas9-SLCxEnzyme
SLC25A1_1-CPT1A_1	SLC25A1-CPT1A	Cas9-SLCxEnzyme
SLC25A1_1-DHFR_1	SLC25A1-DHFR	Cas9-SLCxEnzyme
SLC25A1_1-DHODH_1	SLC25A1-DHODH	Cas9-SLCxEnzyme
SLC25A1_1-FASN_1	SLC25A1-FASN	Cas9-SLCxEnzyme
SLC25A1_1-G6PD_1	SLC25A1-G6PD	Cas9-SLCxEnzyme
SLC25A1_1-GLS_1	SLC25A1-GLS	Cas9-SLCxEnzyme
SLC25A1_1-GLUD1_1	SLC25A1-GLUD1	Cas9-SLCxEnzyme
SLC25A1_1-GOT1_1	SLC25A1-GOT1	Cas9-SLCxEnzyme
SLC25A1_1-GOT2_1	SLC25A1-GOT2	Cas9-SLCxEnzyme
SLC25A1_1-GPD2_1	SLC25A1-GPD2	Cas9-SLCxEnzyme
SLC25A1_1-GSR_1	SLC25A1-GSR	Cas9-SLCxEnzyme
SLC25A1_1-HK1_1	SLC25A1-HK1	Cas9-SLCxEnzyme
SLC25A1_1-HMGCR_1	SLC25A1-HMGCR	Cas9-SLCxEnzyme
SLC25A1_1-HPRT1_1	SLC25A1-HPRT1	Cas9-SLCxEnzyme
SLC25A1_1-IDH1_1	SLC25A1-IDH1	Cas9-SLCxEnzyme
SLC25A1_1-IDH2_1	SLC25A1-IDH2	Cas9-SLCxEnzyme
SLC25A1_1-LDHA_1	SLC25A1-LDHA	Cas9-SLCxEnzyme
SLC25A1_1-MTHFD1_1	SLC25A1-MTHFD1	Cas9-SLCxEnzyme
SLC25A1_1-ODC1_1	SLC25A1-ODC1	Cas9-SLCxEnzyme
SLC25A1_1-OGDH_1	SLC25A1-OGDH	Cas9-SLCxEnzyme
SLC25A1_1-PCK2_1	SLC25A1-PCK2	Cas9-SLCxEnzyme
SLC25A1_1-PDHA1_1	SLC25A1-PDHA1	Cas9-SLCxEnzyme
SLC25A1_1-PDK2_1	SLC25A1-PDK2	Cas9-SLCxEnzyme
SLC25A1_1-PHGDH_1	SLC25A1-PHGDH	Cas9-SLCxEnzyme
SLC25A1_1-PKM_1	SLC25A1-PKM	Cas9-SLCxEnzyme
SLC25A1_1-PPAT_1	SLC25A1-PPAT	Cas9-SLCxEnzyme
SLC25A1_1-PRPS1_1	SLC25A1-PRPS1	Cas9-SLCxEnzyme
SLC25A1_1-RRM1_1	SLC25A1-RRM1	Cas9-SLCxEnzyme
SLC25A1_1-SDHA_1	SLC25A1-SDHA	Cas9-SLCxEnzyme
SLC25A1_1-SHMT1_1	SLC25A1-SHMT1	Cas9-SLCxEnzyme
SLC25A1_1-UAP1_1	SLC25A1-UAP1	Cas9-SLCxEnzyme
SLC25A1_1-UGP2_1	SLC25A1-UGP2	Cas9-SLCxEnzyme
SLC25A1_1-UMPS_1	SLC25A1-UMPS	Cas9-SLCxEnzyme
SLC25A1_1-UPP1_1	SLC25A1-UPP1	Cas9-SLCxEnzyme
SLC25A27_1-AMD1_1	SLC25A27-AMD1	Cas9-SLCxEnzyme
SLC25A27_1-ASL_1	SLC25A27-ASL	Cas9-SLCxEnzyme
SLC25A27_1-BCAT2_1	SLC25A27-BCAT2	Cas9-SLCxEnzyme
SLC25A27_1-CMAS_1	SLC25A27-CMAS	Cas9-SLCxEnzyme
SLC25A27_1-COASY_1	SLC25A27-COASY	Cas9-SLCxEnzyme
SLC25A27_1-CPS1_1	SLC25A27-CPS1	Cas9-SLCxEnzyme
SLC25A27_1-CPT1A_1	SLC25A27-CPT1A	Cas9-SLCxEnzyme
SLC25A27_1-DHFR_1	SLC25A27-DHFR	Cas9-SLCxEnzyme
SLC25A27_1-DHODH_1	SLC25A27-DHODH	Cas9-SLCxEnzyme
SLC25A27_1-FASN_1	SLC25A27-FASN	Cas9-SLCxEnzyme
SLC25A27_1-G6PD_1	SLC25A27-G6PD	Cas9-SLCxEnzyme
SLC25A27_1-GLS_1	SLC25A27-GLS	Cas9-SLCxEnzyme
SLC25A27_1-GLUD1_1	SLC25A27-GLUD1	Cas9-SLCxEnzyme
SLC25A27_1-GOT1_1	SLC25A27-GOT1	Cas9-SLCxEnzyme
SLC25A27_1-GOT2_1	SLC25A27-GOT2	Cas9-SLCxEnzyme
SLC25A27_1-GPD2_1	SLC25A27-GPD2	Cas9-SLCxEnzyme
SLC25A27_1-GSR_1	SLC25A27-GSR	Cas9-SLCxEnzyme
SLC25A27_1-HK1_1	SLC25A27-HK1	Cas9-SLCxEnzyme
SLC25A27_1-HMGCR_1	SLC25A27-HMGCR	Cas9-SLCxEnzyme
SLC25A27_1-HPRT1_1	SLC25A27-HPRT1	Cas9-SLCxEnzyme
SLC25A27_1-IDH1_1	SLC25A27-IDH1	Cas9-SLCxEnzyme
SLC25A27_1-IDH2_1	SLC25A27-IDH2	Cas9-SLCxEnzyme
SLC25A27_1-LDHA_1	SLC25A27-LDHA	Cas9-SLCxEnzyme
SLC25A27_1-MTHFD1_1	SLC25A27-MTHFD1	Cas9-SLCxEnzyme
SLC25A27_1-ODC1_1	SLC25A27-ODC1	Cas9-SLCxEnzyme
SLC25A27_1-OGDH_1	SLC25A27-OGDH	Cas9-SLCxEnzyme
SLC25A27_1-PCK2_1	SLC25A27-PCK2	Cas9-SLCxEnzyme
SLC25A27_1-PDHA1_1	SLC25A27-PDHA1	Cas9-SLCxEnzyme
SLC25A27_1-PDK2_1	SLC25A27-PDK2	Cas9-SLCxEnzyme
SLC25A27_1-PHGDH_1	SLC25A27-PHGDH	Cas9-SLCxEnzyme
SLC25A27_1-PKM_1	SLC25A27-PKM	Cas9-SLCxEnzyme
SLC25A27_1-PPAT_1	SLC25A27-PPAT	Cas9-SLCxEnzyme
SLC25A27_1-PRPS1_1	SLC25A27-PRPS1	Cas9-SLCxEnzyme
SLC25A27_1-RRM1_1	SLC25A27-RRM1	Cas9-SLCxEnzyme
SLC25A27_1-SDHA_1	SLC25A27-SDHA	Cas9-SLCxEnzyme
SLC25A27_1-SHMT1_1	SLC25A27-SHMT1	Cas9-SLCxEnzyme
SLC25A27_1-UAP1_1	SLC25A27-UAP1	Cas9-SLCxEnzyme
SLC25A27_1-UGP2_1	SLC25A27-UGP2	Cas9-SLCxEnzyme
SLC25A27_1-UMPS_1	SLC25A27-UMPS	Cas9-SLCxEnzyme
SLC25A27_1-UPP1_1	SLC25A27-UPP1	Cas9-SLCxEnzyme
SLC25A32_1-AMD1_1	SLC25A32-AMD1	Cas9-SLCxEnzyme
SLC25A32_1-ASL_1	SLC25A32-ASL	Cas9-SLCxEnzyme
SLC25A32_1-BCAT2_1	SLC25A32-BCAT2	Cas9-SLCxEnzyme
SLC25A32_1-CMAS_1	SLC25A32-CMAS	Cas9-SLCxEnzyme
SLC25A32_1-COASY_1	SLC25A32-COASY	Cas9-SLCxEnzyme
SLC25A32_1-CPS1_1	SLC25A32-CPS1	Cas9-SLCxEnzyme
SLC25A32_1-CPT1A_1	SLC25A32-CPT1A	Cas9-SLCxEnzyme
SLC25A32_1-DHFR_1	SLC25A32-DHFR	Cas9-SLCxEnzyme
SLC25A32_1-DHODH_1	SLC25A32-DHODH	Cas9-SLCxEnzyme
SLC25A32_1-FASN_1	SLC25A32-FASN	Cas9-SLCxEnzyme
SLC25A32_1-G6PD_1	SLC25A32-G6PD	Cas9-SLCxEnzyme
SLC25A32_1-GLS_1	SLC25A32-GLS	Cas9-SLCxEnzyme
SLC25A32_1-GLUD1_1	SLC25A32-GLUD1	Cas9-SLCxEnzyme
SLC25A32_1-GOT1_1	SLC25A32-GOT1	Cas9-SLCxEnzyme
SLC25A32_1-GOT2_1	SLC25A32-GOT2	Cas9-SLCxEnzyme
SLC25A32_1-GPD2_1	SLC25A32-GPD2	Cas9-SLCxEnzyme
SLC25A32_1-GSR_1	SLC25A32-GSR	Cas9-SLCxEnzyme
SLC25A32_1-HK1_1	SLC25A32-HK1	Cas9-SLCxEnzyme
SLC25A32_1-HMGCR_1	SLC25A32-HMGCR	Cas9-SLCxEnzyme
SLC25A32_1-HPRT1_1	SLC25A32-HPRT1	Cas9-SLCxEnzyme
SLC25A32_1-IDH1_1	SLC25A32-IDH1	Cas9-SLCxEnzyme
SLC25A32_1-IDH2_1	SLC25A32-IDH2	Cas9-SLCxEnzyme
SLC25A32_1-LDHA_1	SLC25A32-LDHA	Cas9-SLCxEnzyme
SLC25A32_1-MTHFD1_1	SLC25A32-MTHFD1	Cas9-SLCxEnzyme
SLC25A32_1-ODC1_1	SLC25A32-ODC1	Cas9-SLCxEnzyme
SLC25A32_1-OGDH_1	SLC25A32-OGDH	Cas9-SLCxEnzyme
SLC25A32_1-PCK2_1	SLC25A32-PCK2	Cas9-SLCxEnzyme
SLC25A32_1-PDHA1_1	SLC25A32-PDHA1	Cas9-SLCxEnzyme
SLC25A32_1-PDK2_1	SLC25A32-PDK2	Cas9-SLCxEnzyme
SLC25A32_1-PHGDH_1	SLC25A32-PHGDH	Cas9-SLCxEnzyme
SLC25A32_1-PKM_1	SLC25A32-PKM	Cas9-SLCxEnzyme
SLC25A32_1-PPAT_1	SLC25A32-PPAT	Cas9-SLCxEnzyme
SLC25A32_1-PRPS1_1	SLC25A32-PRPS1	Cas9-SLCxEnzyme
SLC25A32_1-RRM1_1	SLC25A32-RRM1	Cas9-SLCxEnzyme
SLC25A32_1-SDHA_1	SLC25A32-SDHA	Cas9-SLCxEnzyme
SLC25A32_1-SHMT1_1	SLC25A32-SHMT1	Cas9-SLCxEnzyme
SLC25A32_1-UAP1_1	SLC25A32-UAP1	Cas9-SLCxEnzyme
SLC25A32_1-UGP2_1	SLC25A32-UGP2	Cas9-SLCxEnzyme
SLC25A32_1-UMPS_1	SLC25A32-UMPS	Cas9-SLCxEnzyme
SLC25A32_1-UPP1_1	SLC25A32-UPP1	Cas9-SLCxEnzyme
SLC25A51_1-AMD1_1	SLC25A51-AMD1	Cas9-SLCxEnzyme
SLC25A51_1-ASL_1	SLC25A51-ASL	Cas9-SLCxEnzyme
SLC25A51_1-BCAT2_1	SLC25A51-BCAT2	Cas9-SLCxEnzyme
SLC25A51_1-CMAS_1	SLC25A51-CMAS	Cas9-SLCxEnzyme
SLC25A51_1-COASY_1	SLC25A51-COASY	Cas9-SLCxEnzyme
SLC25A51_1-CPS1_1	SLC25A51-CPS1	Cas9-SLCxEnzyme
SLC25A51_1-CPT1A_1	SLC25A51-CPT1A	Cas9-SLCxEnzyme
SLC25A51_1-DHFR_1	SLC25A51-DHFR	Cas9-SLCxEnzyme
SLC25A51_1-DHODH_1	SLC25A51-DHODH	Cas9-SLCxEnzyme
SLC25A51_1-FASN_1	SLC25A51-FASN	Cas9-SLCxEnzyme
SLC25A51_1-G6PD_1	SLC25A51-G6PD	Cas9-SLCxEnzyme
SLC25A51_1-GLS_1	SLC25A51-GLS	Cas9-SLCxEnzyme
SLC25A51_1-GLUD1_1	SLC25A51-GLUD1	Cas9-SLCxEnzyme
SLC25A51_1-GOT1_1	SLC25A51-GOT1	Cas9-SLCxEnzyme
SLC25A51_1-GOT2_1	SLC25A51-GOT2	Cas9-SLCxEnzyme
SLC25A51_1-GPD2_1	SLC25A51-GPD2	Cas9-SLCxEnzyme
SLC25A51_1-GSR_1	SLC25A51-GSR	Cas9-SLCxEnzyme
SLC25A51_1-HK1_1	SLC25A51-HK1	Cas9-SLCxEnzyme
SLC25A51_1-HMGCR_1	SLC25A51-HMGCR	Cas9-SLCxEnzyme
SLC25A51_1-HPRT1_1	SLC25A51-HPRT1	Cas9-SLCxEnzyme
SLC25A51_1-IDH1_1	SLC25A51-IDH1	Cas9-SLCxEnzyme
SLC25A51_1-IDH2_1	SLC25A51-IDH2	Cas9-SLCxEnzyme
SLC25A51_1-LDHA_1	SLC25A51-LDHA	Cas9-SLCxEnzyme
SLC25A51_1-MTHFD1_1	SLC25A51-MTHFD1	Cas9-SLCxEnzyme
SLC25A51_1-ODC1_1	SLC25A51-ODC1	Cas9-SLCxEnzyme
SLC25A51_1-OGDH_1	SLC25A51-OGDH	Cas9-SLCxEnzyme
SLC25A51_1-PCK2_1	SLC25A51-PCK2	Cas9-SLCxEnzyme
SLC25A51_1-PDHA1_1	SLC25A51-PDHA1	Cas9-SLCxEnzyme
SLC25A51_1-PDK2_1	SLC25A51-PDK2	Cas9-SLCxEnzyme
SLC25A51_1-PHGDH_1	SLC25A51-PHGDH	Cas9-SLCxEnzyme
SLC25A51_1-PKM_1	SLC25A51-PKM	Cas9-SLCxEnzyme
SLC25A51_1-PPAT_1	SLC25A51-PPAT	Cas9-SLCxEnzyme
SLC25A51_1-PRPS1_1	SLC25A51-PRPS1	Cas9-SLCxEnzyme
SLC25A51_1-RRM1_1	SLC25A51-RRM1	Cas9-SLCxEnzyme
SLC25A51_1-SDHA_1	SLC25A51-SDHA	Cas9-SLCxEnzyme
SLC25A51_1-SHMT1_1	SLC25A51-SHMT1	Cas9-SLCxEnzyme
SLC25A51_1-UAP1_1	SLC25A51-UAP1	Cas9-SLCxEnzyme
SLC25A51_1-UGP2_1	SLC25A51-UGP2	Cas9-SLCxEnzyme
SLC25A51_1-UMPS_1	SLC25A51-UMPS	Cas9-SLCxEnzyme
SLC25A51_1-UPP1_1	SLC25A51-UPP1	Cas9-SLCxEnzyme
SLC2A6_1-AMD1_1	SLC2A6-AMD1	Cas9-SLCxEnzyme
SLC2A6_1-ASL_1	SLC2A6-ASL	Cas9-SLCxEnzyme
SLC2A6_1-BCAT2_1	SLC2A6-BCAT2	Cas9-SLCxEnzyme
SLC2A6_1-CMAS_1	SLC2A6-CMAS	Cas9-SLCxEnzyme
SLC2A6_1-COASY_1	SLC2A6-COASY	Cas9-SLCxEnzyme
SLC2A6_1-CPS1_1	SLC2A6-CPS1	Cas9-SLCxEnzyme
SLC2A6_1-CPT1A_1	SLC2A6-CPT1A	Cas9-SLCxEnzyme
SLC2A6_1-DHFR_1	SLC2A6-DHFR	Cas9-SLCxEnzyme
SLC2A6_1-DHODH_1	SLC2A6-DHODH	Cas9-SLCxEnzyme
SLC2A6_1-FASN_1	SLC2A6-FASN	Cas9-SLCxEnzyme
SLC2A6_1-G6PD_1	SLC2A6-G6PD	Cas9-SLCxEnzyme
SLC2A6_1-GLS_1	SLC2A6-GLS	Cas9-SLCxEnzyme
SLC2A6_1-GLUD1_1	SLC2A6-GLUD1	Cas9-SLCxEnzyme
SLC2A6_1-GOT1_1	SLC2A6-GOT1	Cas9-SLCxEnzyme
SLC2A6_1-GOT2_1	SLC2A6-GOT2	Cas9-SLCxEnzyme
SLC2A6_1-GPD2_1	SLC2A6-GPD2	Cas9-SLCxEnzyme
SLC2A6_1-GSR_1	SLC2A6-GSR	Cas9-SLCxEnzyme
SLC2A6_1-HK1_1	SLC2A6-HK1	Cas9-SLCxEnzyme
SLC2A6_1-HMGCR_1	SLC2A6-HMGCR	Cas9-SLCxEnzyme
SLC2A6_1-HPRT1_1	SLC2A6-HPRT1	Cas9-SLCxEnzyme
SLC2A6_1-IDH1_1	SLC2A6-IDH1	Cas9-SLCxEnzyme
SLC2A6_1-IDH2_1	SLC2A6-IDH2	Cas9-SLCxEnzyme
SLC2A6_1-LDHA_1	SLC2A6-LDHA	Cas9-SLCxEnzyme
SLC2A6_1-MTHFD1_1	SLC2A6-MTHFD1	Cas9-SLCxEnzyme
SLC2A6_1-ODC1_1	SLC2A6-ODC1	Cas9-SLCxEnzyme
SLC2A6_1-OGDH_1	SLC2A6-OGDH	Cas9-SLCxEnzyme
SLC2A6_1-PCK2_1	SLC2A6-PCK2	Cas9-SLCxEnzyme
SLC2A6_1-PDHA1_1	SLC2A6-PDHA1	Cas9-SLCxEnzyme
SLC2A6_1-PDK2_1	SLC2A6-PDK2	Cas9-SLCxEnzyme
SLC2A6_1-PHGDH_1	SLC2A6-PHGDH	Cas9-SLCxEnzyme
SLC2A6_1-PKM_1	SLC2A6-PKM	Cas9-SLCxEnzyme
SLC2A6_1-PPAT_1	SLC2A6-PPAT	Cas9-SLCxEnzyme
SLC2A6_1-PRPS1_1	SLC2A6-PRPS1	Cas9-SLCxEnzyme
SLC2A6_1-RRM1_1	SLC2A6-RRM1	Cas9-SLCxEnzyme
SLC2A6_1-SDHA_1	SLC2A6-SDHA	Cas9-SLCxEnzyme
SLC2A6_1-SHMT1_1	SLC2A6-SHMT1	Cas9-SLCxEnzyme
SLC2A6_1-UAP1_1	SLC2A6-UAP1	Cas9-SLCxEnzyme
SLC2A6_1-UGP2_1	SLC2A6-UGP2	Cas9-SLCxEnzyme
SLC2A6_1-UMPS_1	SLC2A6-UMPS	Cas9-SLCxEnzyme
SLC2A6_1-UPP1_1	SLC2A6-UPP1	Cas9-SLCxEnzyme
SLC2A8_1-AMD1_1	SLC2A8-AMD1	Cas9-SLCxEnzyme
SLC2A8_1-ASL_1	SLC2A8-ASL	Cas9-SLCxEnzyme
SLC2A8_1-BCAT2_1	SLC2A8-BCAT2	Cas9-SLCxEnzyme
SLC2A8_1-CMAS_1	SLC2A8-CMAS	Cas9-SLCxEnzyme
SLC2A8_1-COASY_1	SLC2A8-COASY	Cas9-SLCxEnzyme
SLC2A8_1-CPS1_1	SLC2A8-CPS1	Cas9-SLCxEnzyme
SLC2A8_1-CPT1A_1	SLC2A8-CPT1A	Cas9-SLCxEnzyme
SLC2A8_1-DHFR_1	SLC2A8-DHFR	Cas9-SLCxEnzyme
SLC2A8_1-DHODH_1	SLC2A8-DHODH	Cas9-SLCxEnzyme
SLC2A8_1-FASN_1	SLC2A8-FASN	Cas9-SLCxEnzyme
SLC2A8_1-G6PD_1	SLC2A8-G6PD	Cas9-SLCxEnzyme
SLC2A8_1-GLS_1	SLC2A8-GLS	Cas9-SLCxEnzyme
SLC2A8_1-GLUD1_1	SLC2A8-GLUD1	Cas9-SLCxEnzyme
SLC2A8_1-GOT1_1	SLC2A8-GOT1	Cas9-SLCxEnzyme
SLC2A8_1-GOT2_1	SLC2A8-GOT2	Cas9-SLCxEnzyme
SLC2A8_1-GPD2_1	SLC2A8-GPD2	Cas9-SLCxEnzyme
SLC2A8_1-GSR_1	SLC2A8-GSR	Cas9-SLCxEnzyme
SLC2A8_1-HK1_1	SLC2A8-HK1	Cas9-SLCxEnzyme
SLC2A8_1-HMGCR_1	SLC2A8-HMGCR	Cas9-SLCxEnzyme
SLC2A8_1-HPRT1_1	SLC2A8-HPRT1	Cas9-SLCxEnzyme
SLC2A8_1-IDH1_1	SLC2A8-IDH1	Cas9-SLCxEnzyme
SLC2A8_1-IDH2_1	SLC2A8-IDH2	Cas9-SLCxEnzyme
SLC2A8_1-LDHA_1	SLC2A8-LDHA	Cas9-SLCxEnzyme
SLC2A8_1-MTHFD1_1	SLC2A8-MTHFD1	Cas9-SLCxEnzyme
SLC2A8_1-ODC1_1	SLC2A8-ODC1	Cas9-SLCxEnzyme
SLC2A8_1-OGDH_1	SLC2A8-OGDH	Cas9-SLCxEnzyme
SLC2A8_1-PCK2_1	SLC2A8-PCK2	Cas9-SLCxEnzyme
SLC2A8_1-PDHA1_1	SLC2A8-PDHA1	Cas9-SLCxEnzyme
SLC2A8_1-PDK2_1	SLC2A8-PDK2	Cas9-SLCxEnzyme
SLC2A8_1-PHGDH_1	SLC2A8-PHGDH	Cas9-SLCxEnzyme
SLC2A8_1-PKM_1	SLC2A8-PKM	Cas9-SLCxEnzyme
SLC2A8_1-PPAT_1	SLC2A8-PPAT	Cas9-SLCxEnzyme
SLC2A8_1-PRPS1_1	SLC2A8-PRPS1	Cas9-SLCxEnzyme
SLC2A8_1-RRM1_1	SLC2A8-RRM1	Cas9-SLCxEnzyme
SLC2A8_1-SDHA_1	SLC2A8-SDHA	Cas9-SLCxEnzyme
SLC2A8_1-SHMT1_1	SLC2A8-SHMT1	Cas9-SLCxEnzyme
SLC2A8_1-UAP1_1	SLC2A8-UAP1	Cas9-SLCxEnzyme
SLC2A8_1-UGP2_1	SLC2A8-UGP2	Cas9-SLCxEnzyme
SLC2A8_1-UMPS_1	SLC2A8-UMPS	Cas9-SLCxEnzyme
SLC2A8_1-UPP1_1	SLC2A8-UPP1	Cas9-SLCxEnzyme
SLC33A1_1-AMD1_1	SLC33A1-AMD1	Cas9-SLCxEnzyme
SLC33A1_1-ASL_1	SLC33A1-ASL	Cas9-SLCxEnzyme
SLC33A1_1-BCAT2_1	SLC33A1-BCAT2	Cas9-SLCxEnzyme
SLC33A1_1-CMAS_1	SLC33A1-CMAS	Cas9-SLCxEnzyme
SLC33A1_1-COASY_1	SLC33A1-COASY	Cas9-SLCxEnzyme
SLC33A1_1-CPS1_1	SLC33A1-CPS1	Cas9-SLCxEnzyme
SLC33A1_1-CPT1A_1	SLC33A1-CPT1A	Cas9-SLCxEnzyme
SLC33A1_1-DHFR_1	SLC33A1-DHFR	Cas9-SLCxEnzyme
SLC33A1_1-DHODH_1	SLC33A1-DHODH	Cas9-SLCxEnzyme
SLC33A1_1-FASN_1	SLC33A1-FASN	Cas9-SLCxEnzyme
SLC33A1_1-G6PD_1	SLC33A1-G6PD	Cas9-SLCxEnzyme
SLC33A1_1-GLS_1	SLC33A1-GLS	Cas9-SLCxEnzyme
SLC33A1_1-GLUD1_1	SLC33A1-GLUD1	Cas9-SLCxEnzyme
SLC33A1_1-GOT1_1	SLC33A1-GOT1	Cas9-SLCxEnzyme
SLC33A1_1-GOT2_1	SLC33A1-GOT2	Cas9-SLCxEnzyme
SLC33A1_1-GPD2_1	SLC33A1-GPD2	Cas9-SLCxEnzyme
SLC33A1_1-GSR_1	SLC33A1-GSR	Cas9-SLCxEnzyme
SLC33A1_1-HK1_1	SLC33A1-HK1	Cas9-SLCxEnzyme
SLC33A1_1-HMGCR_1	SLC33A1-HMGCR	Cas9-SLCxEnzyme
SLC33A1_1-HPRT1_1	SLC33A1-HPRT1	Cas9-SLCxEnzyme
SLC33A1_1-IDH1_1	SLC33A1-IDH1	Cas9-SLCxEnzyme
SLC33A1_1-IDH2_1	SLC33A1-IDH2	Cas9-SLCxEnzyme
SLC33A1_1-LDHA_1	SLC33A1-LDHA	Cas9-SLCxEnzyme
SLC33A1_1-MTHFD1_1	SLC33A1-MTHFD1	Cas9-SLCxEnzyme
SLC33A1_1-ODC1_1	SLC33A1-ODC1	Cas9-SLCxEnzyme
SLC33A1_1-OGDH_1	SLC33A1-OGDH	Cas9-SLCxEnzyme
SLC33A1_1-PCK2_1	SLC33A1-PCK2	Cas9-SLCxEnzyme
SLC33A1_1-PDHA1_1	SLC33A1-PDHA1	Cas9-SLCxEnzyme
SLC33A1_1-PDK2_1	SLC33A1-PDK2	Cas9-SLCxEnzyme
SLC33A1_1-PHGDH_1	SLC33A1-PHGDH	Cas9-SLCxEnzyme
SLC33A1_1-PKM_1	SLC33A1-PKM	Cas9-SLCxEnzyme
SLC33A1_1-PPAT_1	SLC33A1-PPAT	Cas9-SLCxEnzyme
SLC33A1_1-PRPS1_1	SLC33A1-PRPS1	Cas9-SLCxEnzyme
SLC33A1_1-RRM1_1	SLC33A1-RRM1	Cas9-SLCxEnzyme
SLC33A1_1-SDHA_1	SLC33A1-SDHA	Cas9-SLCxEnzyme
SLC33A1_1-SHMT1_1	SLC33A1-SHMT1	Cas9-SLCxEnzyme
SLC33A1_1-UAP1_1	SLC33A1-UAP1	Cas9-SLCxEnzyme
SLC33A1_1-UGP2_1	SLC33A1-UGP2	Cas9-SLCxEnzyme
SLC33A1_1-UMPS_1	SLC33A1-UMPS	Cas9-SLCxEnzyme
SLC33A1_1-UPP1_1	SLC33A1-UPP1	Cas9-SLCxEnzyme
SLC35A1_1-AMD1_1	SLC35A1-AMD1	Cas9-SLCxEnzyme
SLC35A1_1-ASL_1	SLC35A1-ASL	Cas9-SLCxEnzyme
SLC35A1_1-BCAT2_1	SLC35A1-BCAT2	Cas9-SLCxEnzyme
SLC35A1_1-CMAS_1	SLC35A1-CMAS	Cas9-SLCxEnzyme
SLC35A1_1-COASY_1	SLC35A1-COASY	Cas9-SLCxEnzyme
SLC35A1_1-CPS1_1	SLC35A1-CPS1	Cas9-SLCxEnzyme
SLC35A1_1-CPT1A_1	SLC35A1-CPT1A	Cas9-SLCxEnzyme
SLC35A1_1-DHFR_1	SLC35A1-DHFR	Cas9-SLCxEnzyme
SLC35A1_1-DHODH_1	SLC35A1-DHODH	Cas9-SLCxEnzyme
SLC35A1_1-FASN_1	SLC35A1-FASN	Cas9-SLCxEnzyme
SLC35A1_1-G6PD_1	SLC35A1-G6PD	Cas9-SLCxEnzyme
SLC35A1_1-GLS_1	SLC35A1-GLS	Cas9-SLCxEnzyme
SLC35A1_1-GLUD1_1	SLC35A1-GLUD1	Cas9-SLCxEnzyme
SLC35A1_1-GOT1_1	SLC35A1-GOT1	Cas9-SLCxEnzyme
SLC35A1_1-GOT2_1	SLC35A1-GOT2	Cas9-SLCxEnzyme
SLC35A1_1-GPD2_1	SLC35A1-GPD2	Cas9-SLCxEnzyme
SLC35A1_1-GSR_1	SLC35A1-GSR	Cas9-SLCxEnzyme
SLC35A1_1-HK1_1	SLC35A1-HK1	Cas9-SLCxEnzyme
SLC35A1_1-HMGCR_1	SLC35A1-HMGCR	Cas9-SLCxEnzyme
SLC35A1_1-HPRT1_1	SLC35A1-HPRT1	Cas9-SLCxEnzyme
SLC35A1_1-IDH1_1	SLC35A1-IDH1	Cas9-SLCxEnzyme
SLC35A1_1-IDH2_1	SLC35A1-IDH2	Cas9-SLCxEnzyme
SLC35A1_1-LDHA_1	SLC35A1-LDHA	Cas9-SLCxEnzyme
SLC35A1_1-MTHFD1_1	SLC35A1-MTHFD1	Cas9-SLCxEnzyme
SLC35A1_1-ODC1_1	SLC35A1-ODC1	Cas9-SLCxEnzyme
SLC35A1_1-OGDH_1	SLC35A1-OGDH	Cas9-SLCxEnzyme
SLC35A1_1-PCK2_1	SLC35A1-PCK2	Cas9-SLCxEnzyme
SLC35A1_1-PDHA1_1	SLC35A1-PDHA1	Cas9-SLCxEnzyme
SLC35A1_1-PDK2_1	SLC35A1-PDK2	Cas9-SLCxEnzyme
SLC35A1_1-PHGDH_1	SLC35A1-PHGDH	Cas9-SLCxEnzyme
SLC35A1_1-PKM_1	SLC35A1-PKM	Cas9-SLCxEnzyme
SLC35A1_1-PPAT_1	SLC35A1-PPAT	Cas9-SLCxEnzyme
SLC35A1_1-PRPS1_1	SLC35A1-PRPS1	Cas9-SLCxEnzyme
SLC35A1_1-RRM1_1	SLC35A1-RRM1	Cas9-SLCxEnzyme
SLC35A1_1-SDHA_1	SLC35A1-SDHA	Cas9-SLCxEnzyme
SLC35A1_1-SHMT1_1	SLC35A1-SHMT1	Cas9-SLCxEnzyme
SLC35A1_1-UAP1_1	SLC35A1-UAP1	Cas9-SLCxEnzyme
SLC35A1_1-UGP2_1	SLC35A1-UGP2	Cas9-SLCxEnzyme
SLC35A1_1-UMPS_1	SLC35A1-UMPS	Cas9-SLCxEnzyme
SLC35A1_1-UPP1_1	SLC35A1-UPP1	Cas9-SLCxEnzyme
SLC35A4_1-AMD1_1	SLC35A4-AMD1	Cas9-SLCxEnzyme
SLC35A4_1-ASL_1	SLC35A4-ASL	Cas9-SLCxEnzyme
SLC35A4_1-BCAT2_1	SLC35A4-BCAT2	Cas9-SLCxEnzyme
SLC35A4_1-CMAS_1	SLC35A4-CMAS	Cas9-SLCxEnzyme
SLC35A4_1-COASY_1	SLC35A4-COASY	Cas9-SLCxEnzyme
SLC35A4_1-CPS1_1	SLC35A4-CPS1	Cas9-SLCxEnzyme
SLC35A4_1-CPT1A_1	SLC35A4-CPT1A	Cas9-SLCxEnzyme
SLC35A4_1-DHFR_1	SLC35A4-DHFR	Cas9-SLCxEnzyme
SLC35A4_1-DHODH_1	SLC35A4-DHODH	Cas9-SLCxEnzyme
SLC35A4_1-FASN_1	SLC35A4-FASN	Cas9-SLCxEnzyme
SLC35A4_1-G6PD_1	SLC35A4-G6PD	Cas9-SLCxEnzyme
SLC35A4_1-GLS_1	SLC35A4-GLS	Cas9-SLCxEnzyme
SLC35A4_1-GLUD1_1	SLC35A4-GLUD1	Cas9-SLCxEnzyme
SLC35A4_1-GOT1_1	SLC35A4-GOT1	Cas9-SLCxEnzyme
SLC35A4_1-GOT2_1	SLC35A4-GOT2	Cas9-SLCxEnzyme
SLC35A4_1-GPD2_1	SLC35A4-GPD2	Cas9-SLCxEnzyme
SLC35A4_1-GSR_1	SLC35A4-GSR	Cas9-SLCxEnzyme
SLC35A4_1-HK1_1	SLC35A4-HK1	Cas9-SLCxEnzyme
SLC35A4_1-HMGCR_1	SLC35A4-HMGCR	Cas9-SLCxEnzyme
SLC35A4_1-HPRT1_1	SLC35A4-HPRT1	Cas9-SLCxEnzyme
SLC35A4_1-IDH1_1	SLC35A4-IDH1	Cas9-SLCxEnzyme
SLC35A4_1-IDH2_1	SLC35A4-IDH2	Cas9-SLCxEnzyme
SLC35A4_1-LDHA_1	SLC35A4-LDHA	Cas9-SLCxEnzyme
SLC35A4_1-MTHFD1_1	SLC35A4-MTHFD1	Cas9-SLCxEnzyme
SLC35A4_1-ODC1_1	SLC35A4-ODC1	Cas9-SLCxEnzyme
SLC35A4_1-OGDH_1	SLC35A4-OGDH	Cas9-SLCxEnzyme
SLC35A4_1-PCK2_1	SLC35A4-PCK2	Cas9-SLCxEnzyme
SLC35A4_1-PDHA1_1	SLC35A4-PDHA1	Cas9-SLCxEnzyme
SLC35A4_1-PDK2_1	SLC35A4-PDK2	Cas9-SLCxEnzyme
SLC35A4_1-PHGDH_1	SLC35A4-PHGDH	Cas9-SLCxEnzyme
SLC35A4_1-PKM_1	SLC35A4-PKM	Cas9-SLCxEnzyme
SLC35A4_1-PPAT_1	SLC35A4-PPAT	Cas9-SLCxEnzyme
SLC35A4_1-PRPS1_1	SLC35A4-PRPS1	Cas9-SLCxEnzyme
SLC35A4_1-RRM1_1	SLC35A4-RRM1	Cas9-SLCxEnzyme
SLC35A4_1-SDHA_1	SLC35A4-SDHA	Cas9-SLCxEnzyme
SLC35A4_1-SHMT1_1	SLC35A4-SHMT1	Cas9-SLCxEnzyme
SLC35A4_1-UAP1_1	SLC35A4-UAP1	Cas9-SLCxEnzyme
SLC35A4_1-UGP2_1	SLC35A4-UGP2	Cas9-SLCxEnzyme
SLC35A4_1-UMPS_1	SLC35A4-UMPS	Cas9-SLCxEnzyme
SLC35A4_1-UPP1_1	SLC35A4-UPP1	Cas9-SLCxEnzyme
SLC35B3_1-AMD1_1	SLC35B3-AMD1	Cas9-SLCxEnzyme
SLC35B3_1-ASL_1	SLC35B3-ASL	Cas9-SLCxEnzyme
SLC35B3_1-BCAT2_1	SLC35B3-BCAT2	Cas9-SLCxEnzyme
SLC35B3_1-CMAS_1	SLC35B3-CMAS	Cas9-SLCxEnzyme
SLC35B3_1-COASY_1	SLC35B3-COASY	Cas9-SLCxEnzyme
SLC35B3_1-CPS1_1	SLC35B3-CPS1	Cas9-SLCxEnzyme
SLC35B3_1-CPT1A_1	SLC35B3-CPT1A	Cas9-SLCxEnzyme
SLC35B3_1-DHFR_1	SLC35B3-DHFR	Cas9-SLCxEnzyme
SLC35B3_1-DHODH_1	SLC35B3-DHODH	Cas9-SLCxEnzyme
SLC35B3_1-FASN_1	SLC35B3-FASN	Cas9-SLCxEnzyme
SLC35B3_1-G6PD_1	SLC35B3-G6PD	Cas9-SLCxEnzyme
SLC35B3_1-GLS_1	SLC35B3-GLS	Cas9-SLCxEnzyme
SLC35B3_1-GLUD1_1	SLC35B3-GLUD1	Cas9-SLCxEnzyme
SLC35B3_1-GOT1_1	SLC35B3-GOT1	Cas9-SLCxEnzyme
SLC35B3_1-GOT2_1	SLC35B3-GOT2	Cas9-SLCxEnzyme
SLC35B3_1-GPD2_1	SLC35B3-GPD2	Cas9-SLCxEnzyme
SLC35B3_1-GSR_1	SLC35B3-GSR	Cas9-SLCxEnzyme
SLC35B3_1-HK1_1	SLC35B3-HK1	Cas9-SLCxEnzyme
SLC35B3_1-HMGCR_1	SLC35B3-HMGCR	Cas9-SLCxEnzyme
SLC35B3_1-HPRT1_1	SLC35B3-HPRT1	Cas9-SLCxEnzyme
SLC35B3_1-IDH1_1	SLC35B3-IDH1	Cas9-SLCxEnzyme
SLC35B3_1-IDH2_1	SLC35B3-IDH2	Cas9-SLCxEnzyme
SLC35B3_1-LDHA_1	SLC35B3-LDHA	Cas9-SLCxEnzyme
SLC35B3_1-MTHFD1_1	SLC35B3-MTHFD1	Cas9-SLCxEnzyme
SLC35B3_1-ODC1_1	SLC35B3-ODC1	Cas9-SLCxEnzyme
SLC35B3_1-OGDH_1	SLC35B3-OGDH	Cas9-SLCxEnzyme
SLC35B3_1-PCK2_1	SLC35B3-PCK2	Cas9-SLCxEnzyme
SLC35B3_1-PDHA1_1	SLC35B3-PDHA1	Cas9-SLCxEnzyme
SLC35B3_1-PDK2_1	SLC35B3-PDK2	Cas9-SLCxEnzyme
SLC35B3_1-PHGDH_1	SLC35B3-PHGDH	Cas9-SLCxEnzyme
SLC35B3_1-PKM_1	SLC35B3-PKM	Cas9-SLCxEnzyme
SLC35B3_1-PPAT_1	SLC35B3-PPAT	Cas9-SLCxEnzyme
SLC35B3_1-PRPS1_1	SLC35B3-PRPS1	Cas9-SLCxEnzyme
SLC35B3_1-RRM1_1	SLC35B3-RRM1	Cas9-SLCxEnzyme
SLC35B3_1-SDHA_1	SLC35B3-SDHA	Cas9-SLCxEnzyme
SLC35B3_1-SHMT1_1	SLC35B3-SHMT1	Cas9-SLCxEnzyme
SLC35B3_1-UAP1_1	SLC35B3-UAP1	Cas9-SLCxEnzyme
SLC35B3_1-UGP2_1	SLC35B3-UGP2	Cas9-SLCxEnzyme
SLC35B3_1-UMPS_1	SLC35B3-UMPS	Cas9-SLCxEnzyme
SLC35B3_1-UPP1_1	SLC35B3-UPP1	Cas9-SLCxEnzyme
SLC35C2_1-AMD1_1	SLC35C2-AMD1	Cas9-SLCxEnzyme
SLC35C2_1-ASL_1	SLC35C2-ASL	Cas9-SLCxEnzyme
SLC35C2_1-BCAT2_1	SLC35C2-BCAT2	Cas9-SLCxEnzyme
SLC35C2_1-CMAS_1	SLC35C2-CMAS	Cas9-SLCxEnzyme
SLC35C2_1-COASY_1	SLC35C2-COASY	Cas9-SLCxEnzyme
SLC35C2_1-CPS1_1	SLC35C2-CPS1	Cas9-SLCxEnzyme
SLC35C2_1-CPT1A_1	SLC35C2-CPT1A	Cas9-SLCxEnzyme
SLC35C2_1-DHFR_1	SLC35C2-DHFR	Cas9-SLCxEnzyme
SLC35C2_1-DHODH_1	SLC35C2-DHODH	Cas9-SLCxEnzyme
SLC35C2_1-FASN_1	SLC35C2-FASN	Cas9-SLCxEnzyme
SLC35C2_1-G6PD_1	SLC35C2-G6PD	Cas9-SLCxEnzyme
SLC35C2_1-GLS_1	SLC35C2-GLS	Cas9-SLCxEnzyme
SLC35C2_1-GLUD1_1	SLC35C2-GLUD1	Cas9-SLCxEnzyme
SLC35C2_1-GOT1_1	SLC35C2-GOT1	Cas9-SLCxEnzyme
SLC35C2_1-GOT2_1	SLC35C2-GOT2	Cas9-SLCxEnzyme
SLC35C2_1-GPD2_1	SLC35C2-GPD2	Cas9-SLCxEnzyme
SLC35C2_1-GSR_1	SLC35C2-GSR	Cas9-SLCxEnzyme
SLC35C2_1-HK1_1	SLC35C2-HK1	Cas9-SLCxEnzyme
SLC35C2_1-HMGCR_1	SLC35C2-HMGCR	Cas9-SLCxEnzyme
SLC35C2_1-HPRT1_1	SLC35C2-HPRT1	Cas9-SLCxEnzyme
SLC35C2_1-IDH1_1	SLC35C2-IDH1	Cas9-SLCxEnzyme
SLC35C2_1-IDH2_1	SLC35C2-IDH2	Cas9-SLCxEnzyme
SLC35C2_1-LDHA_1	SLC35C2-LDHA	Cas9-SLCxEnzyme
SLC35C2_1-MTHFD1_1	SLC35C2-MTHFD1	Cas9-SLCxEnzyme
SLC35C2_1-ODC1_1	SLC35C2-ODC1	Cas9-SLCxEnzyme
SLC35C2_1-OGDH_1	SLC35C2-OGDH	Cas9-SLCxEnzyme
SLC35C2_1-PCK2_1	SLC35C2-PCK2	Cas9-SLCxEnzyme
SLC35C2_1-PDHA1_1	SLC35C2-PDHA1	Cas9-SLCxEnzyme
SLC35C2_1-PDK2_1	SLC35C2-PDK2	Cas9-SLCxEnzyme
SLC35C2_1-PHGDH_1	SLC35C2-PHGDH	Cas9-SLCxEnzyme
SLC35C2_1-PKM_1	SLC35C2-PKM	Cas9-SLCxEnzyme
SLC35C2_1-PPAT_1	SLC35C2-PPAT	Cas9-SLCxEnzyme
SLC35C2_1-PRPS1_1	SLC35C2-PRPS1	Cas9-SLCxEnzyme
SLC35C2_1-RRM1_1	SLC35C2-RRM1	Cas9-SLCxEnzyme
SLC35C2_1-SDHA_1	SLC35C2-SDHA	Cas9-SLCxEnzyme
SLC35C2_1-SHMT1_1	SLC35C2-SHMT1	Cas9-SLCxEnzyme
SLC35C2_1-UAP1_1	SLC35C2-UAP1	Cas9-SLCxEnzyme
SLC35C2_1-UGP2_1	SLC35C2-UGP2	Cas9-SLCxEnzyme
SLC35C2_1-UMPS_1	SLC35C2-UMPS	Cas9-SLCxEnzyme
SLC35C2_1-UPP1_1	SLC35C2-UPP1	Cas9-SLCxEnzyme
SLC35E1_1-AMD1_1	SLC35E1-AMD1	Cas9-SLCxEnzyme
SLC35E1_1-ASL_1	SLC35E1-ASL	Cas9-SLCxEnzyme
SLC35E1_1-BCAT2_1	SLC35E1-BCAT2	Cas9-SLCxEnzyme
SLC35E1_1-CMAS_1	SLC35E1-CMAS	Cas9-SLCxEnzyme
SLC35E1_1-COASY_1	SLC35E1-COASY	Cas9-SLCxEnzyme
SLC35E1_1-CPS1_1	SLC35E1-CPS1	Cas9-SLCxEnzyme
SLC35E1_1-CPT1A_1	SLC35E1-CPT1A	Cas9-SLCxEnzyme
SLC35E1_1-DHFR_1	SLC35E1-DHFR	Cas9-SLCxEnzyme
SLC35E1_1-DHODH_1	SLC35E1-DHODH	Cas9-SLCxEnzyme
SLC35E1_1-FASN_1	SLC35E1-FASN	Cas9-SLCxEnzyme
SLC35E1_1-G6PD_1	SLC35E1-G6PD	Cas9-SLCxEnzyme
SLC35E1_1-GLS_1	SLC35E1-GLS	Cas9-SLCxEnzyme
SLC35E1_1-GLUD1_1	SLC35E1-GLUD1	Cas9-SLCxEnzyme
SLC35E1_1-GOT1_1	SLC35E1-GOT1	Cas9-SLCxEnzyme
SLC35E1_1-GOT2_1	SLC35E1-GOT2	Cas9-SLCxEnzyme
SLC35E1_1-GPD2_1	SLC35E1-GPD2	Cas9-SLCxEnzyme
SLC35E1_1-GSR_1	SLC35E1-GSR	Cas9-SLCxEnzyme
SLC35E1_1-HK1_1	SLC35E1-HK1	Cas9-SLCxEnzyme
SLC35E1_1-HMGCR_1	SLC35E1-HMGCR	Cas9-SLCxEnzyme
SLC35E1_1-HPRT1_1	SLC35E1-HPRT1	Cas9-SLCxEnzyme
SLC35E1_1-IDH1_1	SLC35E1-IDH1	Cas9-SLCxEnzyme
SLC35E1_1-IDH2_1	SLC35E1-IDH2	Cas9-SLCxEnzyme
SLC35E1_1-LDHA_1	SLC35E1-LDHA	Cas9-SLCxEnzyme
SLC35E1_1-MTHFD1_1	SLC35E1-MTHFD1	Cas9-SLCxEnzyme
SLC35E1_1-ODC1_1	SLC35E1-ODC1	Cas9-SLCxEnzyme
SLC35E1_1-OGDH_1	SLC35E1-OGDH	Cas9-SLCxEnzyme
SLC35E1_1-PCK2_1	SLC35E1-PCK2	Cas9-SLCxEnzyme
SLC35E1_1-PDHA1_1	SLC35E1-PDHA1	Cas9-SLCxEnzyme
SLC35E1_1-PDK2_1	SLC35E1-PDK2	Cas9-SLCxEnzyme
SLC35E1_1-PHGDH_1	SLC35E1-PHGDH	Cas9-SLCxEnzyme
SLC35E1_1-PKM_1	SLC35E1-PKM	Cas9-SLCxEnzyme
SLC35E1_1-PPAT_1	SLC35E1-PPAT	Cas9-SLCxEnzyme
SLC35E1_1-PRPS1_1	SLC35E1-PRPS1	Cas9-SLCxEnzyme
SLC35E1_1-RRM1_1	SLC35E1-RRM1	Cas9-SLCxEnzyme
SLC35E1_1-SDHA_1	SLC35E1-SDHA	Cas9-SLCxEnzyme
SLC35E1_1-SHMT1_1	SLC35E1-SHMT1	Cas9-SLCxEnzyme
SLC35E1_1-UAP1_1	SLC35E1-UAP1	Cas9-SLCxEnzyme
SLC35E1_1-UGP2_1	SLC35E1-UGP2	Cas9-SLCxEnzyme
SLC35E1_1-UMPS_1	SLC35E1-UMPS	Cas9-SLCxEnzyme
SLC35E1_1-UPP1_1	SLC35E1-UPP1	Cas9-SLCxEnzyme
SLC35F6_1-AMD1_1	SLC35F6-AMD1	Cas9-SLCxEnzyme
SLC35F6_1-ASL_1	SLC35F6-ASL	Cas9-SLCxEnzyme
SLC35F6_1-BCAT2_1	SLC35F6-BCAT2	Cas9-SLCxEnzyme
SLC35F6_1-CMAS_1	SLC35F6-CMAS	Cas9-SLCxEnzyme
SLC35F6_1-COASY_1	SLC35F6-COASY	Cas9-SLCxEnzyme
SLC35F6_1-CPS1_1	SLC35F6-CPS1	Cas9-SLCxEnzyme
SLC35F6_1-CPT1A_1	SLC35F6-CPT1A	Cas9-SLCxEnzyme
SLC35F6_1-DHFR_1	SLC35F6-DHFR	Cas9-SLCxEnzyme
SLC35F6_1-DHODH_1	SLC35F6-DHODH	Cas9-SLCxEnzyme
SLC35F6_1-FASN_1	SLC35F6-FASN	Cas9-SLCxEnzyme
SLC35F6_1-G6PD_1	SLC35F6-G6PD	Cas9-SLCxEnzyme
SLC35F6_1-GLS_1	SLC35F6-GLS	Cas9-SLCxEnzyme
SLC35F6_1-GLUD1_1	SLC35F6-GLUD1	Cas9-SLCxEnzyme
SLC35F6_1-GOT1_1	SLC35F6-GOT1	Cas9-SLCxEnzyme
SLC35F6_1-GOT2_1	SLC35F6-GOT2	Cas9-SLCxEnzyme
SLC35F6_1-GPD2_1	SLC35F6-GPD2	Cas9-SLCxEnzyme
SLC35F6_1-GSR_1	SLC35F6-GSR	Cas9-SLCxEnzyme
SLC35F6_1-HK1_1	SLC35F6-HK1	Cas9-SLCxEnzyme
SLC35F6_1-HMGCR_1	SLC35F6-HMGCR	Cas9-SLCxEnzyme
SLC35F6_1-HPRT1_1	SLC35F6-HPRT1	Cas9-SLCxEnzyme
SLC35F6_1-IDH1_1	SLC35F6-IDH1	Cas9-SLCxEnzyme
SLC35F6_1-IDH2_1	SLC35F6-IDH2	Cas9-SLCxEnzyme
SLC35F6_1-LDHA_1	SLC35F6-LDHA	Cas9-SLCxEnzyme
SLC35F6_1-MTHFD1_1	SLC35F6-MTHFD1	Cas9-SLCxEnzyme
SLC35F6_1-ODC1_1	SLC35F6-ODC1	Cas9-SLCxEnzyme
SLC35F6_1-OGDH_1	SLC35F6-OGDH	Cas9-SLCxEnzyme
SLC35F6_1-PCK2_1	SLC35F6-PCK2	Cas9-SLCxEnzyme
SLC35F6_1-PDHA1_1	SLC35F6-PDHA1	Cas9-SLCxEnzyme
SLC35F6_1-PDK2_1	SLC35F6-PDK2	Cas9-SLCxEnzyme
SLC35F6_1-PHGDH_1	SLC35F6-PHGDH	Cas9-SLCxEnzyme
SLC35F6_1-PKM_1	SLC35F6-PKM	Cas9-SLCxEnzyme
SLC35F6_1-PPAT_1	SLC35F6-PPAT	Cas9-SLCxEnzyme
SLC35F6_1-PRPS1_1	SLC35F6-PRPS1	Cas9-SLCxEnzyme
SLC35F6_1-RRM1_1	SLC35F6-RRM1	Cas9-SLCxEnzyme
SLC35F6_1-SDHA_1	SLC35F6-SDHA	Cas9-SLCxEnzyme
SLC35F6_1-SHMT1_1	SLC35F6-SHMT1	Cas9-SLCxEnzyme
SLC35F6_1-UAP1_1	SLC35F6-UAP1	Cas9-SLCxEnzyme
SLC35F6_1-UGP2_1	SLC35F6-UGP2	Cas9-SLCxEnzyme
SLC35F6_1-UMPS_1	SLC35F6-UMPS	Cas9-SLCxEnzyme
SLC35F6_1-UPP1_1	SLC35F6-UPP1	Cas9-SLCxEnzyme
SLC38A1_1-AMD1_1	SLC38A1-AMD1	Cas9-SLCxEnzyme
SLC38A1_1-ASL_1	SLC38A1-ASL	Cas9-SLCxEnzyme
SLC38A1_1-BCAT2_1	SLC38A1-BCAT2	Cas9-SLCxEnzyme
SLC38A1_1-CMAS_1	SLC38A1-CMAS	Cas9-SLCxEnzyme
SLC38A1_1-COASY_1	SLC38A1-COASY	Cas9-SLCxEnzyme
SLC38A1_1-CPS1_1	SLC38A1-CPS1	Cas9-SLCxEnzyme
SLC38A1_1-CPT1A_1	SLC38A1-CPT1A	Cas9-SLCxEnzyme
SLC38A1_1-DHFR_1	SLC38A1-DHFR	Cas9-SLCxEnzyme
SLC38A1_1-DHODH_1	SLC38A1-DHODH	Cas9-SLCxEnzyme
SLC38A1_1-FASN_1	SLC38A1-FASN	Cas9-SLCxEnzyme
SLC38A1_1-G6PD_1	SLC38A1-G6PD	Cas9-SLCxEnzyme
SLC38A1_1-GLS_1	SLC38A1-GLS	Cas9-SLCxEnzyme
SLC38A1_1-GLUD1_1	SLC38A1-GLUD1	Cas9-SLCxEnzyme
SLC38A1_1-GOT1_1	SLC38A1-GOT1	Cas9-SLCxEnzyme
SLC38A1_1-GOT2_1	SLC38A1-GOT2	Cas9-SLCxEnzyme
SLC38A1_1-GPD2_1	SLC38A1-GPD2	Cas9-SLCxEnzyme
SLC38A1_1-GSR_1	SLC38A1-GSR	Cas9-SLCxEnzyme
SLC38A1_1-HK1_1	SLC38A1-HK1	Cas9-SLCxEnzyme
SLC38A1_1-HMGCR_1	SLC38A1-HMGCR	Cas9-SLCxEnzyme
SLC38A1_1-HPRT1_1	SLC38A1-HPRT1	Cas9-SLCxEnzyme
SLC38A1_1-IDH1_1	SLC38A1-IDH1	Cas9-SLCxEnzyme
SLC38A1_1-IDH2_1	SLC38A1-IDH2	Cas9-SLCxEnzyme
SLC38A1_1-LDHA_1	SLC38A1-LDHA	Cas9-SLCxEnzyme
SLC38A1_1-MTHFD1_1	SLC38A1-MTHFD1	Cas9-SLCxEnzyme
SLC38A1_1-ODC1_1	SLC38A1-ODC1	Cas9-SLCxEnzyme
SLC38A1_1-OGDH_1	SLC38A1-OGDH	Cas9-SLCxEnzyme
SLC38A1_1-PCK2_1	SLC38A1-PCK2	Cas9-SLCxEnzyme
SLC38A1_1-PDHA1_1	SLC38A1-PDHA1	Cas9-SLCxEnzyme
SLC38A1_1-PDK2_1	SLC38A1-PDK2	Cas9-SLCxEnzyme
SLC38A1_1-PHGDH_1	SLC38A1-PHGDH	Cas9-SLCxEnzyme
SLC38A1_1-PKM_1	SLC38A1-PKM	Cas9-SLCxEnzyme
SLC38A1_1-PPAT_1	SLC38A1-PPAT	Cas9-SLCxEnzyme
SLC38A1_1-PRPS1_1	SLC38A1-PRPS1	Cas9-SLCxEnzyme
SLC38A1_1-RRM1_1	SLC38A1-RRM1	Cas9-SLCxEnzyme
SLC38A1_1-SDHA_1	SLC38A1-SDHA	Cas9-SLCxEnzyme
SLC38A1_1-SHMT1_1	SLC38A1-SHMT1	Cas9-SLCxEnzyme
SLC38A1_1-UAP1_1	SLC38A1-UAP1	Cas9-SLCxEnzyme
SLC38A1_1-UGP2_1	SLC38A1-UGP2	Cas9-SLCxEnzyme
SLC38A1_1-UMPS_1	SLC38A1-UMPS	Cas9-SLCxEnzyme
SLC38A1_1-UPP1_1	SLC38A1-UPP1	Cas9-SLCxEnzyme
SLC38A10_1-AMD1_1	SLC38A10-AMD1	Cas9-SLCxEnzyme
SLC38A10_1-ASL_1	SLC38A10-ASL	Cas9-SLCxEnzyme
SLC38A10_1-BCAT2_1	SLC38A10-BCAT2	Cas9-SLCxEnzyme
SLC38A10_1-CMAS_1	SLC38A10-CMAS	Cas9-SLCxEnzyme
SLC38A10_1-COASY_1	SLC38A10-COASY	Cas9-SLCxEnzyme
SLC38A10_1-CPS1_1	SLC38A10-CPS1	Cas9-SLCxEnzyme
SLC38A10_1-CPT1A_1	SLC38A10-CPT1A	Cas9-SLCxEnzyme
SLC38A10_1-DHFR_1	SLC38A10-DHFR	Cas9-SLCxEnzyme
SLC38A10_1-DHODH_1	SLC38A10-DHODH	Cas9-SLCxEnzyme
SLC38A10_1-FASN_1	SLC38A10-FASN	Cas9-SLCxEnzyme
SLC38A10_1-G6PD_1	SLC38A10-G6PD	Cas9-SLCxEnzyme
SLC38A10_1-GLS_1	SLC38A10-GLS	Cas9-SLCxEnzyme
SLC38A10_1-GLUD1_1	SLC38A10-GLUD1	Cas9-SLCxEnzyme
SLC38A10_1-GOT1_1	SLC38A10-GOT1	Cas9-SLCxEnzyme
SLC38A10_1-GOT2_1	SLC38A10-GOT2	Cas9-SLCxEnzyme
SLC38A10_1-GPD2_1	SLC38A10-GPD2	Cas9-SLCxEnzyme
SLC38A10_1-GSR_1	SLC38A10-GSR	Cas9-SLCxEnzyme
SLC38A10_1-HK1_1	SLC38A10-HK1	Cas9-SLCxEnzyme
SLC38A10_1-HMGCR_1	SLC38A10-HMGCR	Cas9-SLCxEnzyme
SLC38A10_1-HPRT1_1	SLC38A10-HPRT1	Cas9-SLCxEnzyme
SLC38A10_1-IDH1_1	SLC38A10-IDH1	Cas9-SLCxEnzyme
SLC38A10_1-IDH2_1	SLC38A10-IDH2	Cas9-SLCxEnzyme
SLC38A10_1-LDHA_1	SLC38A10-LDHA	Cas9-SLCxEnzyme
SLC38A10_1-MTHFD1_1	SLC38A10-MTHFD1	Cas9-SLCxEnzyme
SLC38A10_1-ODC1_1	SLC38A10-ODC1	Cas9-SLCxEnzyme
SLC38A10_1-OGDH_1	SLC38A10-OGDH	Cas9-SLCxEnzyme
SLC38A10_1-PCK2_1	SLC38A10-PCK2	Cas9-SLCxEnzyme
SLC38A10_1-PDHA1_1	SLC38A10-PDHA1	Cas9-SLCxEnzyme
SLC38A10_1-PDK2_1	SLC38A10-PDK2	Cas9-SLCxEnzyme
SLC38A10_1-PHGDH_1	SLC38A10-PHGDH	Cas9-SLCxEnzyme
SLC38A10_1-PKM_1	SLC38A10-PKM	Cas9-SLCxEnzyme
SLC38A10_1-PPAT_1	SLC38A10-PPAT	Cas9-SLCxEnzyme
SLC38A10_1-PRPS1_1	SLC38A10-PRPS1	Cas9-SLCxEnzyme
SLC38A10_1-RRM1_1	SLC38A10-RRM1	Cas9-SLCxEnzyme
SLC38A10_1-SDHA_1	SLC38A10-SDHA	Cas9-SLCxEnzyme
SLC38A10_1-SHMT1_1	SLC38A10-SHMT1	Cas9-SLCxEnzyme
SLC38A10_1-UAP1_1	SLC38A10-UAP1	Cas9-SLCxEnzyme
SLC38A10_1-UGP2_1	SLC38A10-UGP2	Cas9-SLCxEnzyme
SLC38A10_1-UMPS_1	SLC38A10-UMPS	Cas9-SLCxEnzyme
SLC38A10_1-UPP1_1	SLC38A10-UPP1	Cas9-SLCxEnzyme
SLC38A5_1-AMD1_1	SLC38A5-AMD1	Cas9-SLCxEnzyme
SLC38A5_1-ASL_1	SLC38A5-ASL	Cas9-SLCxEnzyme
SLC38A5_1-BCAT2_1	SLC38A5-BCAT2	Cas9-SLCxEnzyme
SLC38A5_1-CMAS_1	SLC38A5-CMAS	Cas9-SLCxEnzyme
SLC38A5_1-COASY_1	SLC38A5-COASY	Cas9-SLCxEnzyme
SLC38A5_1-CPS1_1	SLC38A5-CPS1	Cas9-SLCxEnzyme
SLC38A5_1-CPT1A_1	SLC38A5-CPT1A	Cas9-SLCxEnzyme
SLC38A5_1-DHFR_1	SLC38A5-DHFR	Cas9-SLCxEnzyme
SLC38A5_1-DHODH_1	SLC38A5-DHODH	Cas9-SLCxEnzyme
SLC38A5_1-FASN_1	SLC38A5-FASN	Cas9-SLCxEnzyme
SLC38A5_1-G6PD_1	SLC38A5-G6PD	Cas9-SLCxEnzyme
SLC38A5_1-GLS_1	SLC38A5-GLS	Cas9-SLCxEnzyme
SLC38A5_1-GLUD1_1	SLC38A5-GLUD1	Cas9-SLCxEnzyme
SLC38A5_1-GOT1_1	SLC38A5-GOT1	Cas9-SLCxEnzyme
SLC38A5_1-GOT2_1	SLC38A5-GOT2	Cas9-SLCxEnzyme
SLC38A5_1-GPD2_1	SLC38A5-GPD2	Cas9-SLCxEnzyme
SLC38A5_1-GSR_1	SLC38A5-GSR	Cas9-SLCxEnzyme
SLC38A5_1-HK1_1	SLC38A5-HK1	Cas9-SLCxEnzyme
SLC38A5_1-HMGCR_1	SLC38A5-HMGCR	Cas9-SLCxEnzyme
SLC38A5_1-HPRT1_1	SLC38A5-HPRT1	Cas9-SLCxEnzyme
SLC38A5_1-IDH1_1	SLC38A5-IDH1	Cas9-SLCxEnzyme
SLC38A5_1-IDH2_1	SLC38A5-IDH2	Cas9-SLCxEnzyme
SLC38A5_1-LDHA_1	SLC38A5-LDHA	Cas9-SLCxEnzyme
SLC38A5_1-MTHFD1_1	SLC38A5-MTHFD1	Cas9-SLCxEnzyme
SLC38A5_1-ODC1_1	SLC38A5-ODC1	Cas9-SLCxEnzyme
SLC38A5_1-OGDH_1	SLC38A5-OGDH	Cas9-SLCxEnzyme
SLC38A5_1-PCK2_1	SLC38A5-PCK2	Cas9-SLCxEnzyme
SLC38A5_1-PDHA1_1	SLC38A5-PDHA1	Cas9-SLCxEnzyme
SLC38A5_1-PDK2_1	SLC38A5-PDK2	Cas9-SLCxEnzyme
SLC38A5_1-PHGDH_1	SLC38A5-PHGDH	Cas9-SLCxEnzyme
SLC38A5_1-PKM_1	SLC38A5-PKM	Cas9-SLCxEnzyme
SLC38A5_1-PPAT_1	SLC38A5-PPAT	Cas9-SLCxEnzyme
SLC38A5_1-PRPS1_1	SLC38A5-PRPS1	Cas9-SLCxEnzyme
SLC38A5_1-RRM1_1	SLC38A5-RRM1	Cas9-SLCxEnzyme
SLC38A5_1-SDHA_1	SLC38A5-SDHA	Cas9-SLCxEnzyme
SLC38A5_1-SHMT1_1	SLC38A5-SHMT1	Cas9-SLCxEnzyme
SLC38A5_1-UAP1_1	SLC38A5-UAP1	Cas9-SLCxEnzyme
SLC38A5_1-UGP2_1	SLC38A5-UGP2	Cas9-SLCxEnzyme
SLC38A5_1-UMPS_1	SLC38A5-UMPS	Cas9-SLCxEnzyme
SLC38A5_1-UPP1_1	SLC38A5-UPP1	Cas9-SLCxEnzyme
SLC39A1_1-AMD1_1	SLC39A1-AMD1	Cas9-SLCxEnzyme
SLC39A1_1-ASL_1	SLC39A1-ASL	Cas9-SLCxEnzyme
SLC39A1_1-BCAT2_1	SLC39A1-BCAT2	Cas9-SLCxEnzyme
SLC39A1_1-CMAS_1	SLC39A1-CMAS	Cas9-SLCxEnzyme
SLC39A1_1-COASY_1	SLC39A1-COASY	Cas9-SLCxEnzyme
SLC39A1_1-CPS1_1	SLC39A1-CPS1	Cas9-SLCxEnzyme
SLC39A1_1-CPT1A_1	SLC39A1-CPT1A	Cas9-SLCxEnzyme
SLC39A1_1-DHFR_1	SLC39A1-DHFR	Cas9-SLCxEnzyme
SLC39A1_1-DHODH_1	SLC39A1-DHODH	Cas9-SLCxEnzyme
SLC39A1_1-FASN_1	SLC39A1-FASN	Cas9-SLCxEnzyme
SLC39A1_1-G6PD_1	SLC39A1-G6PD	Cas9-SLCxEnzyme
SLC39A1_1-GLS_1	SLC39A1-GLS	Cas9-SLCxEnzyme
SLC39A1_1-GLUD1_1	SLC39A1-GLUD1	Cas9-SLCxEnzyme
SLC39A1_1-GOT1_1	SLC39A1-GOT1	Cas9-SLCxEnzyme
SLC39A1_1-GOT2_1	SLC39A1-GOT2	Cas9-SLCxEnzyme
SLC39A1_1-GPD2_1	SLC39A1-GPD2	Cas9-SLCxEnzyme
SLC39A1_1-GSR_1	SLC39A1-GSR	Cas9-SLCxEnzyme
SLC39A1_1-HK1_1	SLC39A1-HK1	Cas9-SLCxEnzyme
SLC39A1_1-HMGCR_1	SLC39A1-HMGCR	Cas9-SLCxEnzyme
SLC39A1_1-HPRT1_1	SLC39A1-HPRT1	Cas9-SLCxEnzyme
SLC39A1_1-IDH1_1	SLC39A1-IDH1	Cas9-SLCxEnzyme
SLC39A1_1-IDH2_1	SLC39A1-IDH2	Cas9-SLCxEnzyme
SLC39A1_1-LDHA_1	SLC39A1-LDHA	Cas9-SLCxEnzyme
SLC39A1_1-MTHFD1_1	SLC39A1-MTHFD1	Cas9-SLCxEnzyme
SLC39A1_1-ODC1_1	SLC39A1-ODC1	Cas9-SLCxEnzyme
SLC39A1_1-OGDH_1	SLC39A1-OGDH	Cas9-SLCxEnzyme
SLC39A1_1-PCK2_1	SLC39A1-PCK2	Cas9-SLCxEnzyme
SLC39A1_1-PDHA1_1	SLC39A1-PDHA1	Cas9-SLCxEnzyme
SLC39A1_1-PDK2_1	SLC39A1-PDK2	Cas9-SLCxEnzyme
SLC39A1_1-PHGDH_1	SLC39A1-PHGDH	Cas9-SLCxEnzyme
SLC39A1_1-PKM_1	SLC39A1-PKM	Cas9-SLCxEnzyme
SLC39A1_1-PPAT_1	SLC39A1-PPAT	Cas9-SLCxEnzyme
SLC39A1_1-PRPS1_1	SLC39A1-PRPS1	Cas9-SLCxEnzyme
SLC39A1_1-RRM1_1	SLC39A1-RRM1	Cas9-SLCxEnzyme
SLC39A1_1-SDHA_1	SLC39A1-SDHA	Cas9-SLCxEnzyme
SLC39A1_1-SHMT1_1	SLC39A1-SHMT1	Cas9-SLCxEnzyme
SLC39A1_1-UAP1_1	SLC39A1-UAP1	Cas9-SLCxEnzyme
SLC39A1_1-UGP2_1	SLC39A1-UGP2	Cas9-SLCxEnzyme
SLC39A1_1-UMPS_1	SLC39A1-UMPS	Cas9-SLCxEnzyme
SLC39A1_1-UPP1_1	SLC39A1-UPP1	Cas9-SLCxEnzyme
SLC39A11_1-AMD1_1	SLC39A11-AMD1	Cas9-SLCxEnzyme
SLC39A11_1-ASL_1	SLC39A11-ASL	Cas9-SLCxEnzyme
SLC39A11_1-BCAT2_1	SLC39A11-BCAT2	Cas9-SLCxEnzyme
SLC39A11_1-CMAS_1	SLC39A11-CMAS	Cas9-SLCxEnzyme
SLC39A11_1-COASY_1	SLC39A11-COASY	Cas9-SLCxEnzyme
SLC39A11_1-CPS1_1	SLC39A11-CPS1	Cas9-SLCxEnzyme
SLC39A11_1-CPT1A_1	SLC39A11-CPT1A	Cas9-SLCxEnzyme
SLC39A11_1-DHFR_1	SLC39A11-DHFR	Cas9-SLCxEnzyme
SLC39A11_1-DHODH_1	SLC39A11-DHODH	Cas9-SLCxEnzyme
SLC39A11_1-FASN_1	SLC39A11-FASN	Cas9-SLCxEnzyme
SLC39A11_1-G6PD_1	SLC39A11-G6PD	Cas9-SLCxEnzyme
SLC39A11_1-GLS_1	SLC39A11-GLS	Cas9-SLCxEnzyme
SLC39A11_1-GLUD1_1	SLC39A11-GLUD1	Cas9-SLCxEnzyme
SLC39A11_1-GOT1_1	SLC39A11-GOT1	Cas9-SLCxEnzyme
SLC39A11_1-GOT2_1	SLC39A11-GOT2	Cas9-SLCxEnzyme
SLC39A11_1-GPD2_1	SLC39A11-GPD2	Cas9-SLCxEnzyme
SLC39A11_1-GSR_1	SLC39A11-GSR	Cas9-SLCxEnzyme
SLC39A11_1-HK1_1	SLC39A11-HK1	Cas9-SLCxEnzyme
SLC39A11_1-HMGCR_1	SLC39A11-HMGCR	Cas9-SLCxEnzyme
SLC39A11_1-HPRT1_1	SLC39A11-HPRT1	Cas9-SLCxEnzyme
SLC39A11_1-IDH1_1	SLC39A11-IDH1	Cas9-SLCxEnzyme
SLC39A11_1-IDH2_1	SLC39A11-IDH2	Cas9-SLCxEnzyme
SLC39A11_1-LDHA_1	SLC39A11-LDHA	Cas9-SLCxEnzyme
SLC39A11_1-MTHFD1_1	SLC39A11-MTHFD1	Cas9-SLCxEnzyme
SLC39A11_1-ODC1_1	SLC39A11-ODC1	Cas9-SLCxEnzyme
SLC39A11_1-OGDH_1	SLC39A11-OGDH	Cas9-SLCxEnzyme
SLC39A11_1-PCK2_1	SLC39A11-PCK2	Cas9-SLCxEnzyme
SLC39A11_1-PDHA1_1	SLC39A11-PDHA1	Cas9-SLCxEnzyme
SLC39A11_1-PDK2_1	SLC39A11-PDK2	Cas9-SLCxEnzyme
SLC39A11_1-PHGDH_1	SLC39A11-PHGDH	Cas9-SLCxEnzyme
SLC39A11_1-PKM_1	SLC39A11-PKM	Cas9-SLCxEnzyme
SLC39A11_1-PPAT_1	SLC39A11-PPAT	Cas9-SLCxEnzyme
SLC39A11_1-PRPS1_1	SLC39A11-PRPS1	Cas9-SLCxEnzyme
SLC39A11_1-RRM1_1	SLC39A11-RRM1	Cas9-SLCxEnzyme
SLC39A11_1-SDHA_1	SLC39A11-SDHA	Cas9-SLCxEnzyme
SLC39A11_1-SHMT1_1	SLC39A11-SHMT1	Cas9-SLCxEnzyme
SLC39A11_1-UAP1_1	SLC39A11-UAP1	Cas9-SLCxEnzyme
SLC39A11_1-UGP2_1	SLC39A11-UGP2	Cas9-SLCxEnzyme
SLC39A11_1-UMPS_1	SLC39A11-UMPS	Cas9-SLCxEnzyme
SLC39A11_1-UPP1_1	SLC39A11-UPP1	Cas9-SLCxEnzyme
SLC39A4_1-AMD1_1	SLC39A4-AMD1	Cas9-SLCxEnzyme
SLC39A4_1-ASL_1	SLC39A4-ASL	Cas9-SLCxEnzyme
SLC39A4_1-BCAT2_1	SLC39A4-BCAT2	Cas9-SLCxEnzyme
SLC39A4_1-CMAS_1	SLC39A4-CMAS	Cas9-SLCxEnzyme
SLC39A4_1-COASY_1	SLC39A4-COASY	Cas9-SLCxEnzyme
SLC39A4_1-CPS1_1	SLC39A4-CPS1	Cas9-SLCxEnzyme
SLC39A4_1-CPT1A_1	SLC39A4-CPT1A	Cas9-SLCxEnzyme
SLC39A4_1-DHFR_1	SLC39A4-DHFR	Cas9-SLCxEnzyme
SLC39A4_1-DHODH_1	SLC39A4-DHODH	Cas9-SLCxEnzyme
SLC39A4_1-FASN_1	SLC39A4-FASN	Cas9-SLCxEnzyme
SLC39A4_1-G6PD_1	SLC39A4-G6PD	Cas9-SLCxEnzyme
SLC39A4_1-GLS_1	SLC39A4-GLS	Cas9-SLCxEnzyme
SLC39A4_1-GLUD1_1	SLC39A4-GLUD1	Cas9-SLCxEnzyme
SLC39A4_1-GOT1_1	SLC39A4-GOT1	Cas9-SLCxEnzyme
SLC39A4_1-GOT2_1	SLC39A4-GOT2	Cas9-SLCxEnzyme
SLC39A4_1-GPD2_1	SLC39A4-GPD2	Cas9-SLCxEnzyme
SLC39A4_1-GSR_1	SLC39A4-GSR	Cas9-SLCxEnzyme
SLC39A4_1-HK1_1	SLC39A4-HK1	Cas9-SLCxEnzyme
SLC39A4_1-HMGCR_1	SLC39A4-HMGCR	Cas9-SLCxEnzyme
SLC39A4_1-HPRT1_1	SLC39A4-HPRT1	Cas9-SLCxEnzyme
SLC39A4_1-IDH1_1	SLC39A4-IDH1	Cas9-SLCxEnzyme
SLC39A4_1-IDH2_1	SLC39A4-IDH2	Cas9-SLCxEnzyme
SLC39A4_1-LDHA_1	SLC39A4-LDHA	Cas9-SLCxEnzyme
SLC39A4_1-MTHFD1_1	SLC39A4-MTHFD1	Cas9-SLCxEnzyme
SLC39A4_1-ODC1_1	SLC39A4-ODC1	Cas9-SLCxEnzyme
SLC39A4_1-OGDH_1	SLC39A4-OGDH	Cas9-SLCxEnzyme
SLC39A4_1-PCK2_1	SLC39A4-PCK2	Cas9-SLCxEnzyme
SLC39A4_1-PDHA1_1	SLC39A4-PDHA1	Cas9-SLCxEnzyme
SLC39A4_1-PDK2_1	SLC39A4-PDK2	Cas9-SLCxEnzyme
SLC39A4_1-PHGDH_1	SLC39A4-PHGDH	Cas9-SLCxEnzyme
SLC39A4_1-PKM_1	SLC39A4-PKM	Cas9-SLCxEnzyme
SLC39A4_1-PPAT_1	SLC39A4-PPAT	Cas9-SLCxEnzyme
SLC39A4_1-PRPS1_1	SLC39A4-PRPS1	Cas9-SLCxEnzyme
SLC39A4_1-RRM1_1	SLC39A4-RRM1	Cas9-SLCxEnzyme
SLC39A4_1-SDHA_1	SLC39A4-SDHA	Cas9-SLCxEnzyme
SLC39A4_1-SHMT1_1	SLC39A4-SHMT1	Cas9-SLCxEnzyme
SLC39A4_1-UAP1_1	SLC39A4-UAP1	Cas9-SLCxEnzyme
SLC39A4_1-UGP2_1	SLC39A4-UGP2	Cas9-SLCxEnzyme
SLC39A4_1-UMPS_1	SLC39A4-UMPS	Cas9-SLCxEnzyme
SLC39A4_1-UPP1_1	SLC39A4-UPP1	Cas9-SLCxEnzyme
SLC41A1_1-AMD1_1	SLC41A1-AMD1	Cas9-SLCxEnzyme
SLC41A1_1-ASL_1	SLC41A1-ASL	Cas9-SLCxEnzyme
SLC41A1_1-BCAT2_1	SLC41A1-BCAT2	Cas9-SLCxEnzyme
SLC41A1_1-CMAS_1	SLC41A1-CMAS	Cas9-SLCxEnzyme
SLC41A1_1-COASY_1	SLC41A1-COASY	Cas9-SLCxEnzyme
SLC41A1_1-CPS1_1	SLC41A1-CPS1	Cas9-SLCxEnzyme
SLC41A1_1-CPT1A_1	SLC41A1-CPT1A	Cas9-SLCxEnzyme
SLC41A1_1-DHFR_1	SLC41A1-DHFR	Cas9-SLCxEnzyme
SLC41A1_1-DHODH_1	SLC41A1-DHODH	Cas9-SLCxEnzyme
SLC41A1_1-FASN_1	SLC41A1-FASN	Cas9-SLCxEnzyme
SLC41A1_1-G6PD_1	SLC41A1-G6PD	Cas9-SLCxEnzyme
SLC41A1_1-GLS_1	SLC41A1-GLS	Cas9-SLCxEnzyme
SLC41A1_1-GLUD1_1	SLC41A1-GLUD1	Cas9-SLCxEnzyme
SLC41A1_1-GOT1_1	SLC41A1-GOT1	Cas9-SLCxEnzyme
SLC41A1_1-GOT2_1	SLC41A1-GOT2	Cas9-SLCxEnzyme
SLC41A1_1-GPD2_1	SLC41A1-GPD2	Cas9-SLCxEnzyme
SLC41A1_1-GSR_1	SLC41A1-GSR	Cas9-SLCxEnzyme
SLC41A1_1-HK1_1	SLC41A1-HK1	Cas9-SLCxEnzyme
SLC41A1_1-HMGCR_1	SLC41A1-HMGCR	Cas9-SLCxEnzyme
SLC41A1_1-HPRT1_1	SLC41A1-HPRT1	Cas9-SLCxEnzyme
SLC41A1_1-IDH1_1	SLC41A1-IDH1	Cas9-SLCxEnzyme
SLC41A1_1-IDH2_1	SLC41A1-IDH2	Cas9-SLCxEnzyme
SLC41A1_1-LDHA_1	SLC41A1-LDHA	Cas9-SLCxEnzyme
SLC41A1_1-MTHFD1_1	SLC41A1-MTHFD1	Cas9-SLCxEnzyme
SLC41A1_1-ODC1_1	SLC41A1-ODC1	Cas9-SLCxEnzyme
SLC41A1_1-OGDH_1	SLC41A1-OGDH	Cas9-SLCxEnzyme
SLC41A1_1-PCK2_1	SLC41A1-PCK2	Cas9-SLCxEnzyme
SLC41A1_1-PDHA1_1	SLC41A1-PDHA1	Cas9-SLCxEnzyme
SLC41A1_1-PDK2_1	SLC41A1-PDK2	Cas9-SLCxEnzyme
SLC41A1_1-PHGDH_1	SLC41A1-PHGDH	Cas9-SLCxEnzyme
SLC41A1_1-PKM_1	SLC41A1-PKM	Cas9-SLCxEnzyme
SLC41A1_1-PPAT_1	SLC41A1-PPAT	Cas9-SLCxEnzyme
SLC41A1_1-PRPS1_1	SLC41A1-PRPS1	Cas9-SLCxEnzyme
SLC41A1_1-RRM1_1	SLC41A1-RRM1	Cas9-SLCxEnzyme
SLC41A1_1-SDHA_1	SLC41A1-SDHA	Cas9-SLCxEnzyme
SLC41A1_1-SHMT1_1	SLC41A1-SHMT1	Cas9-SLCxEnzyme
SLC41A1_1-UAP1_1	SLC41A1-UAP1	Cas9-SLCxEnzyme
SLC41A1_1-UGP2_1	SLC41A1-UGP2	Cas9-SLCxEnzyme
SLC41A1_1-UMPS_1	SLC41A1-UMPS	Cas9-SLCxEnzyme
SLC41A1_1-UPP1_1	SLC41A1-UPP1	Cas9-SLCxEnzyme
SLC44A3_1-AMD1_1	SLC44A3-AMD1	Cas9-SLCxEnzyme
SLC44A3_1-ASL_1	SLC44A3-ASL	Cas9-SLCxEnzyme
SLC44A3_1-BCAT2_1	SLC44A3-BCAT2	Cas9-SLCxEnzyme
SLC44A3_1-CMAS_1	SLC44A3-CMAS	Cas9-SLCxEnzyme
SLC44A3_1-COASY_1	SLC44A3-COASY	Cas9-SLCxEnzyme
SLC44A3_1-CPS1_1	SLC44A3-CPS1	Cas9-SLCxEnzyme
SLC44A3_1-CPT1A_1	SLC44A3-CPT1A	Cas9-SLCxEnzyme
SLC44A3_1-DHFR_1	SLC44A3-DHFR	Cas9-SLCxEnzyme
SLC44A3_1-DHODH_1	SLC44A3-DHODH	Cas9-SLCxEnzyme
SLC44A3_1-FASN_1	SLC44A3-FASN	Cas9-SLCxEnzyme
SLC44A3_1-G6PD_1	SLC44A3-G6PD	Cas9-SLCxEnzyme
SLC44A3_1-GLS_1	SLC44A3-GLS	Cas9-SLCxEnzyme
SLC44A3_1-GLUD1_1	SLC44A3-GLUD1	Cas9-SLCxEnzyme
SLC44A3_1-GOT1_1	SLC44A3-GOT1	Cas9-SLCxEnzyme
SLC44A3_1-GOT2_1	SLC44A3-GOT2	Cas9-SLCxEnzyme
SLC44A3_1-GPD2_1	SLC44A3-GPD2	Cas9-SLCxEnzyme
SLC44A3_1-GSR_1	SLC44A3-GSR	Cas9-SLCxEnzyme
SLC44A3_1-HK1_1	SLC44A3-HK1	Cas9-SLCxEnzyme
SLC44A3_1-HMGCR_1	SLC44A3-HMGCR	Cas9-SLCxEnzyme
SLC44A3_1-HPRT1_1	SLC44A3-HPRT1	Cas9-SLCxEnzyme
SLC44A3_1-IDH1_1	SLC44A3-IDH1	Cas9-SLCxEnzyme
SLC44A3_1-IDH2_1	SLC44A3-IDH2	Cas9-SLCxEnzyme
SLC44A3_1-LDHA_1	SLC44A3-LDHA	Cas9-SLCxEnzyme
SLC44A3_1-MTHFD1_1	SLC44A3-MTHFD1	Cas9-SLCxEnzyme
SLC44A3_1-ODC1_1	SLC44A3-ODC1	Cas9-SLCxEnzyme
SLC44A3_1-OGDH_1	SLC44A3-OGDH	Cas9-SLCxEnzyme
SLC44A3_1-PCK2_1	SLC44A3-PCK2	Cas9-SLCxEnzyme
SLC44A3_1-PDHA1_1	SLC44A3-PDHA1	Cas9-SLCxEnzyme
SLC44A3_1-PDK2_1	SLC44A3-PDK2	Cas9-SLCxEnzyme
SLC44A3_1-PHGDH_1	SLC44A3-PHGDH	Cas9-SLCxEnzyme
SLC44A3_1-PKM_1	SLC44A3-PKM	Cas9-SLCxEnzyme
SLC44A3_1-PPAT_1	SLC44A3-PPAT	Cas9-SLCxEnzyme
SLC44A3_1-PRPS1_1	SLC44A3-PRPS1	Cas9-SLCxEnzyme
SLC44A3_1-RRM1_1	SLC44A3-RRM1	Cas9-SLCxEnzyme
SLC44A3_1-SDHA_1	SLC44A3-SDHA	Cas9-SLCxEnzyme
SLC44A3_1-SHMT1_1	SLC44A3-SHMT1	Cas9-SLCxEnzyme
SLC44A3_1-UAP1_1	SLC44A3-UAP1	Cas9-SLCxEnzyme
SLC44A3_1-UGP2_1	SLC44A3-UGP2	Cas9-SLCxEnzyme
SLC44A3_1-UMPS_1	SLC44A3-UMPS	Cas9-SLCxEnzyme
SLC44A3_1-UPP1_1	SLC44A3-UPP1	Cas9-SLCxEnzyme
SLC44A5_1-AMD1_1	SLC44A5-AMD1	Cas9-SLCxEnzyme
SLC44A5_1-ASL_1	SLC44A5-ASL	Cas9-SLCxEnzyme
SLC44A5_1-BCAT2_1	SLC44A5-BCAT2	Cas9-SLCxEnzyme
SLC44A5_1-CMAS_1	SLC44A5-CMAS	Cas9-SLCxEnzyme
SLC44A5_1-COASY_1	SLC44A5-COASY	Cas9-SLCxEnzyme
SLC44A5_1-CPS1_1	SLC44A5-CPS1	Cas9-SLCxEnzyme
SLC44A5_1-CPT1A_1	SLC44A5-CPT1A	Cas9-SLCxEnzyme
SLC44A5_1-DHFR_1	SLC44A5-DHFR	Cas9-SLCxEnzyme
SLC44A5_1-DHODH_1	SLC44A5-DHODH	Cas9-SLCxEnzyme
SLC44A5_1-FASN_1	SLC44A5-FASN	Cas9-SLCxEnzyme
SLC44A5_1-G6PD_1	SLC44A5-G6PD	Cas9-SLCxEnzyme
SLC44A5_1-GLS_1	SLC44A5-GLS	Cas9-SLCxEnzyme
SLC44A5_1-GLUD1_1	SLC44A5-GLUD1	Cas9-SLCxEnzyme
SLC44A5_1-GOT1_1	SLC44A5-GOT1	Cas9-SLCxEnzyme
SLC44A5_1-GOT2_1	SLC44A5-GOT2	Cas9-SLCxEnzyme
SLC44A5_1-GPD2_1	SLC44A5-GPD2	Cas9-SLCxEnzyme
SLC44A5_1-GSR_1	SLC44A5-GSR	Cas9-SLCxEnzyme
SLC44A5_1-HK1_1	SLC44A5-HK1	Cas9-SLCxEnzyme
SLC44A5_1-HMGCR_1	SLC44A5-HMGCR	Cas9-SLCxEnzyme
SLC44A5_1-HPRT1_1	SLC44A5-HPRT1	Cas9-SLCxEnzyme
SLC44A5_1-IDH1_1	SLC44A5-IDH1	Cas9-SLCxEnzyme
SLC44A5_1-IDH2_1	SLC44A5-IDH2	Cas9-SLCxEnzyme
SLC44A5_1-LDHA_1	SLC44A5-LDHA	Cas9-SLCxEnzyme
SLC44A5_1-MTHFD1_1	SLC44A5-MTHFD1	Cas9-SLCxEnzyme
SLC44A5_1-ODC1_1	SLC44A5-ODC1	Cas9-SLCxEnzyme
SLC44A5_1-OGDH_1	SLC44A5-OGDH	Cas9-SLCxEnzyme
SLC44A5_1-PCK2_1	SLC44A5-PCK2	Cas9-SLCxEnzyme
SLC44A5_1-PDHA1_1	SLC44A5-PDHA1	Cas9-SLCxEnzyme
SLC44A5_1-PDK2_1	SLC44A5-PDK2	Cas9-SLCxEnzyme
SLC44A5_1-PHGDH_1	SLC44A5-PHGDH	Cas9-SLCxEnzyme
SLC44A5_1-PKM_1	SLC44A5-PKM	Cas9-SLCxEnzyme
SLC44A5_1-PPAT_1	SLC44A5-PPAT	Cas9-SLCxEnzyme
SLC44A5_1-PRPS1_1	SLC44A5-PRPS1	Cas9-SLCxEnzyme
SLC44A5_1-RRM1_1	SLC44A5-RRM1	Cas9-SLCxEnzyme
SLC44A5_1-SDHA_1	SLC44A5-SDHA	Cas9-SLCxEnzyme
SLC44A5_1-SHMT1_1	SLC44A5-SHMT1	Cas9-SLCxEnzyme
SLC44A5_1-UAP1_1	SLC44A5-UAP1	Cas9-SLCxEnzyme
SLC44A5_1-UGP2_1	SLC44A5-UGP2	Cas9-SLCxEnzyme
SLC44A5_1-UMPS_1	SLC44A5-UMPS	Cas9-SLCxEnzyme
SLC44A5_1-UPP1_1	SLC44A5-UPP1	Cas9-SLCxEnzyme
SLC45A1_1-AMD1_1	SLC45A1-AMD1	Cas9-SLCxEnzyme
SLC45A1_1-ASL_1	SLC45A1-ASL	Cas9-SLCxEnzyme
SLC45A1_1-BCAT2_1	SLC45A1-BCAT2	Cas9-SLCxEnzyme
SLC45A1_1-CMAS_1	SLC45A1-CMAS	Cas9-SLCxEnzyme
SLC45A1_1-COASY_1	SLC45A1-COASY	Cas9-SLCxEnzyme
SLC45A1_1-CPS1_1	SLC45A1-CPS1	Cas9-SLCxEnzyme
SLC45A1_1-CPT1A_1	SLC45A1-CPT1A	Cas9-SLCxEnzyme
SLC45A1_1-DHFR_1	SLC45A1-DHFR	Cas9-SLCxEnzyme
SLC45A1_1-DHODH_1	SLC45A1-DHODH	Cas9-SLCxEnzyme
SLC45A1_1-FASN_1	SLC45A1-FASN	Cas9-SLCxEnzyme
SLC45A1_1-G6PD_1	SLC45A1-G6PD	Cas9-SLCxEnzyme
SLC45A1_1-GLS_1	SLC45A1-GLS	Cas9-SLCxEnzyme
SLC45A1_1-GLUD1_1	SLC45A1-GLUD1	Cas9-SLCxEnzyme
SLC45A1_1-GOT1_1	SLC45A1-GOT1	Cas9-SLCxEnzyme
SLC45A1_1-GOT2_1	SLC45A1-GOT2	Cas9-SLCxEnzyme
SLC45A1_1-GPD2_1	SLC45A1-GPD2	Cas9-SLCxEnzyme
SLC45A1_1-GSR_1	SLC45A1-GSR	Cas9-SLCxEnzyme
SLC45A1_1-HK1_1	SLC45A1-HK1	Cas9-SLCxEnzyme
SLC45A1_1-HMGCR_1	SLC45A1-HMGCR	Cas9-SLCxEnzyme
SLC45A1_1-HPRT1_1	SLC45A1-HPRT1	Cas9-SLCxEnzyme
SLC45A1_1-IDH1_1	SLC45A1-IDH1	Cas9-SLCxEnzyme
SLC45A1_1-IDH2_1	SLC45A1-IDH2	Cas9-SLCxEnzyme
SLC45A1_1-LDHA_1	SLC45A1-LDHA	Cas9-SLCxEnzyme
SLC45A1_1-MTHFD1_1	SLC45A1-MTHFD1	Cas9-SLCxEnzyme
SLC45A1_1-ODC1_1	SLC45A1-ODC1	Cas9-SLCxEnzyme
SLC45A1_1-OGDH_1	SLC45A1-OGDH	Cas9-SLCxEnzyme
SLC45A1_1-PCK2_1	SLC45A1-PCK2	Cas9-SLCxEnzyme
SLC45A1_1-PDHA1_1	SLC45A1-PDHA1	Cas9-SLCxEnzyme
SLC45A1_1-PDK2_1	SLC45A1-PDK2	Cas9-SLCxEnzyme
SLC45A1_1-PHGDH_1	SLC45A1-PHGDH	Cas9-SLCxEnzyme
SLC45A1_1-PKM_1	SLC45A1-PKM	Cas9-SLCxEnzyme
SLC45A1_1-PPAT_1	SLC45A1-PPAT	Cas9-SLCxEnzyme
SLC45A1_1-PRPS1_1	SLC45A1-PRPS1	Cas9-SLCxEnzyme
SLC45A1_1-RRM1_1	SLC45A1-RRM1	Cas9-SLCxEnzyme
SLC45A1_1-SDHA_1	SLC45A1-SDHA	Cas9-SLCxEnzyme
SLC45A1_1-SHMT1_1	SLC45A1-SHMT1	Cas9-SLCxEnzyme
SLC45A1_1-UAP1_1	SLC45A1-UAP1	Cas9-SLCxEnzyme
SLC45A1_1-UGP2_1	SLC45A1-UGP2	Cas9-SLCxEnzyme
SLC45A1_1-UMPS_1	SLC45A1-UMPS	Cas9-SLCxEnzyme
SLC45A1_1-UPP1_1	SLC45A1-UPP1	Cas9-SLCxEnzyme
SLC45A3_1-AMD1_1	SLC45A3-AMD1	Cas9-SLCxEnzyme
SLC45A3_1-ASL_1	SLC45A3-ASL	Cas9-SLCxEnzyme
SLC45A3_1-BCAT2_1	SLC45A3-BCAT2	Cas9-SLCxEnzyme
SLC45A3_1-CMAS_1	SLC45A3-CMAS	Cas9-SLCxEnzyme
SLC45A3_1-COASY_1	SLC45A3-COASY	Cas9-SLCxEnzyme
SLC45A3_1-CPS1_1	SLC45A3-CPS1	Cas9-SLCxEnzyme
SLC45A3_1-CPT1A_1	SLC45A3-CPT1A	Cas9-SLCxEnzyme
SLC45A3_1-DHFR_1	SLC45A3-DHFR	Cas9-SLCxEnzyme
SLC45A3_1-DHODH_1	SLC45A3-DHODH	Cas9-SLCxEnzyme
SLC45A3_1-FASN_1	SLC45A3-FASN	Cas9-SLCxEnzyme
SLC45A3_1-G6PD_1	SLC45A3-G6PD	Cas9-SLCxEnzyme
SLC45A3_1-GLS_1	SLC45A3-GLS	Cas9-SLCxEnzyme
SLC45A3_1-GLUD1_1	SLC45A3-GLUD1	Cas9-SLCxEnzyme
SLC45A3_1-GOT1_1	SLC45A3-GOT1	Cas9-SLCxEnzyme
SLC45A3_1-GOT2_1	SLC45A3-GOT2	Cas9-SLCxEnzyme
SLC45A3_1-GPD2_1	SLC45A3-GPD2	Cas9-SLCxEnzyme
SLC45A3_1-GSR_1	SLC45A3-GSR	Cas9-SLCxEnzyme
SLC45A3_1-HK1_1	SLC45A3-HK1	Cas9-SLCxEnzyme
SLC45A3_1-HMGCR_1	SLC45A3-HMGCR	Cas9-SLCxEnzyme
SLC45A3_1-HPRT1_1	SLC45A3-HPRT1	Cas9-SLCxEnzyme
SLC45A3_1-IDH1_1	SLC45A3-IDH1	Cas9-SLCxEnzyme
SLC45A3_1-IDH2_1	SLC45A3-IDH2	Cas9-SLCxEnzyme
SLC45A3_1-LDHA_1	SLC45A3-LDHA	Cas9-SLCxEnzyme
SLC45A3_1-MTHFD1_1	SLC45A3-MTHFD1	Cas9-SLCxEnzyme
SLC45A3_1-ODC1_1	SLC45A3-ODC1	Cas9-SLCxEnzyme
SLC45A3_1-OGDH_1	SLC45A3-OGDH	Cas9-SLCxEnzyme
SLC45A3_1-PCK2_1	SLC45A3-PCK2	Cas9-SLCxEnzyme
SLC45A3_1-PDHA1_1	SLC45A3-PDHA1	Cas9-SLCxEnzyme
SLC45A3_1-PDK2_1	SLC45A3-PDK2	Cas9-SLCxEnzyme
SLC45A3_1-PHGDH_1	SLC45A3-PHGDH	Cas9-SLCxEnzyme
SLC45A3_1-PKM_1	SLC45A3-PKM	Cas9-SLCxEnzyme
SLC45A3_1-PPAT_1	SLC45A3-PPAT	Cas9-SLCxEnzyme
SLC45A3_1-PRPS1_1	SLC45A3-PRPS1	Cas9-SLCxEnzyme
SLC45A3_1-RRM1_1	SLC45A3-RRM1	Cas9-SLCxEnzyme
SLC45A3_1-SDHA_1	SLC45A3-SDHA	Cas9-SLCxEnzyme
SLC45A3_1-SHMT1_1	SLC45A3-SHMT1	Cas9-SLCxEnzyme
SLC45A3_1-UAP1_1	SLC45A3-UAP1	Cas9-SLCxEnzyme
SLC45A3_1-UGP2_1	SLC45A3-UGP2	Cas9-SLCxEnzyme
SLC45A3_1-UMPS_1	SLC45A3-UMPS	Cas9-SLCxEnzyme
SLC45A3_1-UPP1_1	SLC45A3-UPP1	Cas9-SLCxEnzyme
SLC45A4_1-AMD1_1	SLC45A4-AMD1	Cas9-SLCxEnzyme
SLC45A4_1-ASL_1	SLC45A4-ASL	Cas9-SLCxEnzyme
SLC45A4_1-BCAT2_1	SLC45A4-BCAT2	Cas9-SLCxEnzyme
SLC45A4_1-CMAS_1	SLC45A4-CMAS	Cas9-SLCxEnzyme
SLC45A4_1-COASY_1	SLC45A4-COASY	Cas9-SLCxEnzyme
SLC45A4_1-CPS1_1	SLC45A4-CPS1	Cas9-SLCxEnzyme
SLC45A4_1-CPT1A_1	SLC45A4-CPT1A	Cas9-SLCxEnzyme
SLC45A4_1-DHFR_1	SLC45A4-DHFR	Cas9-SLCxEnzyme
SLC45A4_1-DHODH_1	SLC45A4-DHODH	Cas9-SLCxEnzyme
SLC45A4_1-FASN_1	SLC45A4-FASN	Cas9-SLCxEnzyme
SLC45A4_1-G6PD_1	SLC45A4-G6PD	Cas9-SLCxEnzyme
SLC45A4_1-GLS_1	SLC45A4-GLS	Cas9-SLCxEnzyme
SLC45A4_1-GLUD1_1	SLC45A4-GLUD1	Cas9-SLCxEnzyme
SLC45A4_1-GOT1_1	SLC45A4-GOT1	Cas9-SLCxEnzyme
SLC45A4_1-GOT2_1	SLC45A4-GOT2	Cas9-SLCxEnzyme
SLC45A4_1-GPD2_1	SLC45A4-GPD2	Cas9-SLCxEnzyme
SLC45A4_1-GSR_1	SLC45A4-GSR	Cas9-SLCxEnzyme
SLC45A4_1-HK1_1	SLC45A4-HK1	Cas9-SLCxEnzyme
SLC45A4_1-HMGCR_1	SLC45A4-HMGCR	Cas9-SLCxEnzyme
SLC45A4_1-HPRT1_1	SLC45A4-HPRT1	Cas9-SLCxEnzyme
SLC45A4_1-IDH1_1	SLC45A4-IDH1	Cas9-SLCxEnzyme
SLC45A4_1-IDH2_1	SLC45A4-IDH2	Cas9-SLCxEnzyme
SLC45A4_1-LDHA_1	SLC45A4-LDHA	Cas9-SLCxEnzyme
SLC45A4_1-MTHFD1_1	SLC45A4-MTHFD1	Cas9-SLCxEnzyme
SLC45A4_1-ODC1_1	SLC45A4-ODC1	Cas9-SLCxEnzyme
SLC45A4_1-OGDH_1	SLC45A4-OGDH	Cas9-SLCxEnzyme
SLC45A4_1-PCK2_1	SLC45A4-PCK2	Cas9-SLCxEnzyme
SLC45A4_1-PDHA1_1	SLC45A4-PDHA1	Cas9-SLCxEnzyme
SLC45A4_1-PDK2_1	SLC45A4-PDK2	Cas9-SLCxEnzyme
SLC45A4_1-PHGDH_1	SLC45A4-PHGDH	Cas9-SLCxEnzyme
SLC45A4_1-PKM_1	SLC45A4-PKM	Cas9-SLCxEnzyme
SLC45A4_1-PPAT_1	SLC45A4-PPAT	Cas9-SLCxEnzyme
SLC45A4_1-PRPS1_1	SLC45A4-PRPS1	Cas9-SLCxEnzyme
SLC45A4_1-RRM1_1	SLC45A4-RRM1	Cas9-SLCxEnzyme
SLC45A4_1-SDHA_1	SLC45A4-SDHA	Cas9-SLCxEnzyme
SLC45A4_1-SHMT1_1	SLC45A4-SHMT1	Cas9-SLCxEnzyme
SLC45A4_1-UAP1_1	SLC45A4-UAP1	Cas9-SLCxEnzyme
SLC45A4_1-UGP2_1	SLC45A4-UGP2	Cas9-SLCxEnzyme
SLC45A4_1-UMPS_1	SLC45A4-UMPS	Cas9-SLCxEnzyme
SLC45A4_1-UPP1_1	SLC45A4-UPP1	Cas9-SLCxEnzyme
SLC4A2_1-AMD1_1	SLC4A2-AMD1	Cas9-SLCxEnzyme
SLC4A2_1-ASL_1	SLC4A2-ASL	Cas9-SLCxEnzyme
SLC4A2_1-BCAT2_1	SLC4A2-BCAT2	Cas9-SLCxEnzyme
SLC4A2_1-CMAS_1	SLC4A2-CMAS	Cas9-SLCxEnzyme
SLC4A2_1-COASY_1	SLC4A2-COASY	Cas9-SLCxEnzyme
SLC4A2_1-CPS1_1	SLC4A2-CPS1	Cas9-SLCxEnzyme
SLC4A2_1-CPT1A_1	SLC4A2-CPT1A	Cas9-SLCxEnzyme
SLC4A2_1-DHFR_1	SLC4A2-DHFR	Cas9-SLCxEnzyme
SLC4A2_1-DHODH_1	SLC4A2-DHODH	Cas9-SLCxEnzyme
SLC4A2_1-FASN_1	SLC4A2-FASN	Cas9-SLCxEnzyme
SLC4A2_1-G6PD_1	SLC4A2-G6PD	Cas9-SLCxEnzyme
SLC4A2_1-GLS_1	SLC4A2-GLS	Cas9-SLCxEnzyme
SLC4A2_1-GLUD1_1	SLC4A2-GLUD1	Cas9-SLCxEnzyme
SLC4A2_1-GOT1_1	SLC4A2-GOT1	Cas9-SLCxEnzyme
SLC4A2_1-GOT2_1	SLC4A2-GOT2	Cas9-SLCxEnzyme
SLC4A2_1-GPD2_1	SLC4A2-GPD2	Cas9-SLCxEnzyme
SLC4A2_1-GSR_1	SLC4A2-GSR	Cas9-SLCxEnzyme
SLC4A2_1-HK1_1	SLC4A2-HK1	Cas9-SLCxEnzyme
SLC4A2_1-HMGCR_1	SLC4A2-HMGCR	Cas9-SLCxEnzyme
SLC4A2_1-HPRT1_1	SLC4A2-HPRT1	Cas9-SLCxEnzyme
SLC4A2_1-IDH1_1	SLC4A2-IDH1	Cas9-SLCxEnzyme
SLC4A2_1-IDH2_1	SLC4A2-IDH2	Cas9-SLCxEnzyme
SLC4A2_1-LDHA_1	SLC4A2-LDHA	Cas9-SLCxEnzyme
SLC4A2_1-MTHFD1_1	SLC4A2-MTHFD1	Cas9-SLCxEnzyme
SLC4A2_1-ODC1_1	SLC4A2-ODC1	Cas9-SLCxEnzyme
SLC4A2_1-OGDH_1	SLC4A2-OGDH	Cas9-SLCxEnzyme
SLC4A2_1-PCK2_1	SLC4A2-PCK2	Cas9-SLCxEnzyme
SLC4A2_1-PDHA1_1	SLC4A2-PDHA1	Cas9-SLCxEnzyme
SLC4A2_1-PDK2_1	SLC4A2-PDK2	Cas9-SLCxEnzyme
SLC4A2_1-PHGDH_1	SLC4A2-PHGDH	Cas9-SLCxEnzyme
SLC4A2_1-PKM_1	SLC4A2-PKM	Cas9-SLCxEnzyme
SLC4A2_1-PPAT_1	SLC4A2-PPAT	Cas9-SLCxEnzyme
SLC4A2_1-PRPS1_1	SLC4A2-PRPS1	Cas9-SLCxEnzyme
SLC4A2_1-RRM1_1	SLC4A2-RRM1	Cas9-SLCxEnzyme
SLC4A2_1-SDHA_1	SLC4A2-SDHA	Cas9-SLCxEnzyme
SLC4A2_1-SHMT1_1	SLC4A2-SHMT1	Cas9-SLCxEnzyme
SLC4A2_1-UAP1_1	SLC4A2-UAP1	Cas9-SLCxEnzyme
SLC4A2_1-UGP2_1	SLC4A2-UGP2	Cas9-SLCxEnzyme
SLC4A2_1-UMPS_1	SLC4A2-UMPS	Cas9-SLCxEnzyme
SLC4A2_1-UPP1_1	SLC4A2-UPP1	Cas9-SLCxEnzyme
SLC4A3_1-AMD1_1	SLC4A3-AMD1	Cas9-SLCxEnzyme
SLC4A3_1-ASL_1	SLC4A3-ASL	Cas9-SLCxEnzyme
SLC4A3_1-BCAT2_1	SLC4A3-BCAT2	Cas9-SLCxEnzyme
SLC4A3_1-CMAS_1	SLC4A3-CMAS	Cas9-SLCxEnzyme
SLC4A3_1-COASY_1	SLC4A3-COASY	Cas9-SLCxEnzyme
SLC4A3_1-CPS1_1	SLC4A3-CPS1	Cas9-SLCxEnzyme
SLC4A3_1-CPT1A_1	SLC4A3-CPT1A	Cas9-SLCxEnzyme
SLC4A3_1-DHFR_1	SLC4A3-DHFR	Cas9-SLCxEnzyme
SLC4A3_1-DHODH_1	SLC4A3-DHODH	Cas9-SLCxEnzyme
SLC4A3_1-FASN_1	SLC4A3-FASN	Cas9-SLCxEnzyme
SLC4A3_1-G6PD_1	SLC4A3-G6PD	Cas9-SLCxEnzyme
SLC4A3_1-GLS_1	SLC4A3-GLS	Cas9-SLCxEnzyme
SLC4A3_1-GLUD1_1	SLC4A3-GLUD1	Cas9-SLCxEnzyme
SLC4A3_1-GOT1_1	SLC4A3-GOT1	Cas9-SLCxEnzyme
SLC4A3_1-GOT2_1	SLC4A3-GOT2	Cas9-SLCxEnzyme
SLC4A3_1-GPD2_1	SLC4A3-GPD2	Cas9-SLCxEnzyme
SLC4A3_1-GSR_1	SLC4A3-GSR	Cas9-SLCxEnzyme
SLC4A3_1-HK1_1	SLC4A3-HK1	Cas9-SLCxEnzyme
SLC4A3_1-HMGCR_1	SLC4A3-HMGCR	Cas9-SLCxEnzyme
SLC4A3_1-HPRT1_1	SLC4A3-HPRT1	Cas9-SLCxEnzyme
SLC4A3_1-IDH1_1	SLC4A3-IDH1	Cas9-SLCxEnzyme
SLC4A3_1-IDH2_1	SLC4A3-IDH2	Cas9-SLCxEnzyme
SLC4A3_1-LDHA_1	SLC4A3-LDHA	Cas9-SLCxEnzyme
SLC4A3_1-MTHFD1_1	SLC4A3-MTHFD1	Cas9-SLCxEnzyme
SLC4A3_1-ODC1_1	SLC4A3-ODC1	Cas9-SLCxEnzyme
SLC4A3_1-OGDH_1	SLC4A3-OGDH	Cas9-SLCxEnzyme
SLC4A3_1-PCK2_1	SLC4A3-PCK2	Cas9-SLCxEnzyme
SLC4A3_1-PDHA1_1	SLC4A3-PDHA1	Cas9-SLCxEnzyme
SLC4A3_1-PDK2_1	SLC4A3-PDK2	Cas9-SLCxEnzyme
SLC4A3_1-PHGDH_1	SLC4A3-PHGDH	Cas9-SLCxEnzyme
SLC4A3_1-PKM_1	SLC4A3-PKM	Cas9-SLCxEnzyme
SLC4A3_1-PPAT_1	SLC4A3-PPAT	Cas9-SLCxEnzyme
SLC4A3_1-PRPS1_1	SLC4A3-PRPS1	Cas9-SLCxEnzyme
SLC4A3_1-RRM1_1	SLC4A3-RRM1	Cas9-SLCxEnzyme
SLC4A3_1-SDHA_1	SLC4A3-SDHA	Cas9-SLCxEnzyme
SLC4A3_1-SHMT1_1	SLC4A3-SHMT1	Cas9-SLCxEnzyme
SLC4A3_1-UAP1_1	SLC4A3-UAP1	Cas9-SLCxEnzyme
SLC4A3_1-UGP2_1	SLC4A3-UGP2	Cas9-SLCxEnzyme
SLC4A3_1-UMPS_1	SLC4A3-UMPS	Cas9-SLCxEnzyme
SLC4A3_1-UPP1_1	SLC4A3-UPP1	Cas9-SLCxEnzyme
SLC50A1_1-AMD1_1	SLC50A1-AMD1	Cas9-SLCxEnzyme
SLC50A1_1-ASL_1	SLC50A1-ASL	Cas9-SLCxEnzyme
SLC50A1_1-BCAT2_1	SLC50A1-BCAT2	Cas9-SLCxEnzyme
SLC50A1_1-CMAS_1	SLC50A1-CMAS	Cas9-SLCxEnzyme
SLC50A1_1-COASY_1	SLC50A1-COASY	Cas9-SLCxEnzyme
SLC50A1_1-CPS1_1	SLC50A1-CPS1	Cas9-SLCxEnzyme
SLC50A1_1-CPT1A_1	SLC50A1-CPT1A	Cas9-SLCxEnzyme
SLC50A1_1-DHFR_1	SLC50A1-DHFR	Cas9-SLCxEnzyme
SLC50A1_1-DHODH_1	SLC50A1-DHODH	Cas9-SLCxEnzyme
SLC50A1_1-FASN_1	SLC50A1-FASN	Cas9-SLCxEnzyme
SLC50A1_1-G6PD_1	SLC50A1-G6PD	Cas9-SLCxEnzyme
SLC50A1_1-GLS_1	SLC50A1-GLS	Cas9-SLCxEnzyme
SLC50A1_1-GLUD1_1	SLC50A1-GLUD1	Cas9-SLCxEnzyme
SLC50A1_1-GOT1_1	SLC50A1-GOT1	Cas9-SLCxEnzyme
SLC50A1_1-GOT2_1	SLC50A1-GOT2	Cas9-SLCxEnzyme
SLC50A1_1-GPD2_1	SLC50A1-GPD2	Cas9-SLCxEnzyme
SLC50A1_1-GSR_1	SLC50A1-GSR	Cas9-SLCxEnzyme
SLC50A1_1-HK1_1	SLC50A1-HK1	Cas9-SLCxEnzyme
SLC50A1_1-HMGCR_1	SLC50A1-HMGCR	Cas9-SLCxEnzyme
SLC50A1_1-HPRT1_1	SLC50A1-HPRT1	Cas9-SLCxEnzyme
SLC50A1_1-IDH1_1	SLC50A1-IDH1	Cas9-SLCxEnzyme
SLC50A1_1-IDH2_1	SLC50A1-IDH2	Cas9-SLCxEnzyme
SLC50A1_1-LDHA_1	SLC50A1-LDHA	Cas9-SLCxEnzyme
SLC50A1_1-MTHFD1_1	SLC50A1-MTHFD1	Cas9-SLCxEnzyme
SLC50A1_1-ODC1_1	SLC50A1-ODC1	Cas9-SLCxEnzyme
SLC50A1_1-OGDH_1	SLC50A1-OGDH	Cas9-SLCxEnzyme
SLC50A1_1-PCK2_1	SLC50A1-PCK2	Cas9-SLCxEnzyme
SLC50A1_1-PDHA1_1	SLC50A1-PDHA1	Cas9-SLCxEnzyme
SLC50A1_1-PDK2_1	SLC50A1-PDK2	Cas9-SLCxEnzyme
SLC50A1_1-PHGDH_1	SLC50A1-PHGDH	Cas9-SLCxEnzyme
SLC50A1_1-PKM_1	SLC50A1-PKM	Cas9-SLCxEnzyme
SLC50A1_1-PPAT_1	SLC50A1-PPAT	Cas9-SLCxEnzyme
SLC50A1_1-PRPS1_1	SLC50A1-PRPS1	Cas9-SLCxEnzyme
SLC50A1_1-RRM1_1	SLC50A1-RRM1	Cas9-SLCxEnzyme
SLC50A1_1-SDHA_1	SLC50A1-SDHA	Cas9-SLCxEnzyme
SLC50A1_1-SHMT1_1	SLC50A1-SHMT1	Cas9-SLCxEnzyme
SLC50A1_1-UAP1_1	SLC50A1-UAP1	Cas9-SLCxEnzyme
SLC50A1_1-UGP2_1	SLC50A1-UGP2	Cas9-SLCxEnzyme
SLC50A1_1-UMPS_1	SLC50A1-UMPS	Cas9-SLCxEnzyme
SLC50A1_1-UPP1_1	SLC50A1-UPP1	Cas9-SLCxEnzyme
SLC52A2_1-AMD1_1	SLC52A2-AMD1	Cas9-SLCxEnzyme
SLC52A2_1-ASL_1	SLC52A2-ASL	Cas9-SLCxEnzyme
SLC52A2_1-BCAT2_1	SLC52A2-BCAT2	Cas9-SLCxEnzyme
SLC52A2_1-CMAS_1	SLC52A2-CMAS	Cas9-SLCxEnzyme
SLC52A2_1-COASY_1	SLC52A2-COASY	Cas9-SLCxEnzyme
SLC52A2_1-CPS1_1	SLC52A2-CPS1	Cas9-SLCxEnzyme
SLC52A2_1-CPT1A_1	SLC52A2-CPT1A	Cas9-SLCxEnzyme
SLC52A2_1-DHFR_1	SLC52A2-DHFR	Cas9-SLCxEnzyme
SLC52A2_1-DHODH_1	SLC52A2-DHODH	Cas9-SLCxEnzyme
SLC52A2_1-FASN_1	SLC52A2-FASN	Cas9-SLCxEnzyme
SLC52A2_1-G6PD_1	SLC52A2-G6PD	Cas9-SLCxEnzyme
SLC52A2_1-GLS_1	SLC52A2-GLS	Cas9-SLCxEnzyme
SLC52A2_1-GLUD1_1	SLC52A2-GLUD1	Cas9-SLCxEnzyme
SLC52A2_1-GOT1_1	SLC52A2-GOT1	Cas9-SLCxEnzyme
SLC52A2_1-GOT2_1	SLC52A2-GOT2	Cas9-SLCxEnzyme
SLC52A2_1-GPD2_1	SLC52A2-GPD2	Cas9-SLCxEnzyme
SLC52A2_1-GSR_1	SLC52A2-GSR	Cas9-SLCxEnzyme
SLC52A2_1-HK1_1	SLC52A2-HK1	Cas9-SLCxEnzyme
SLC52A2_1-HMGCR_1	SLC52A2-HMGCR	Cas9-SLCxEnzyme
SLC52A2_1-HPRT1_1	SLC52A2-HPRT1	Cas9-SLCxEnzyme
SLC52A2_1-IDH1_1	SLC52A2-IDH1	Cas9-SLCxEnzyme
SLC52A2_1-IDH2_1	SLC52A2-IDH2	Cas9-SLCxEnzyme
SLC52A2_1-LDHA_1	SLC52A2-LDHA	Cas9-SLCxEnzyme
SLC52A2_1-MTHFD1_1	SLC52A2-MTHFD1	Cas9-SLCxEnzyme
SLC52A2_1-ODC1_1	SLC52A2-ODC1	Cas9-SLCxEnzyme
SLC52A2_1-OGDH_1	SLC52A2-OGDH	Cas9-SLCxEnzyme
SLC52A2_1-PCK2_1	SLC52A2-PCK2	Cas9-SLCxEnzyme
SLC52A2_1-PDHA1_1	SLC52A2-PDHA1	Cas9-SLCxEnzyme
SLC52A2_1-PDK2_1	SLC52A2-PDK2	Cas9-SLCxEnzyme
SLC52A2_1-PHGDH_1	SLC52A2-PHGDH	Cas9-SLCxEnzyme
SLC52A2_1-PKM_1	SLC52A2-PKM	Cas9-SLCxEnzyme
SLC52A2_1-PPAT_1	SLC52A2-PPAT	Cas9-SLCxEnzyme
SLC52A2_1-PRPS1_1	SLC52A2-PRPS1	Cas9-SLCxEnzyme
SLC52A2_1-RRM1_1	SLC52A2-RRM1	Cas9-SLCxEnzyme
SLC52A2_1-SDHA_1	SLC52A2-SDHA	Cas9-SLCxEnzyme
SLC52A2_1-SHMT1_1	SLC52A2-SHMT1	Cas9-SLCxEnzyme
SLC52A2_1-UAP1_1	SLC52A2-UAP1	Cas9-SLCxEnzyme
SLC52A2_1-UGP2_1	SLC52A2-UGP2	Cas9-SLCxEnzyme
SLC52A2_1-UMPS_1	SLC52A2-UMPS	Cas9-SLCxEnzyme
SLC52A2_1-UPP1_1	SLC52A2-UPP1	Cas9-SLCxEnzyme
SLC66A3_1-AMD1_1	SLC66A3-AMD1	Cas9-SLCxEnzyme
SLC66A3_1-ASL_1	SLC66A3-ASL	Cas9-SLCxEnzyme
SLC66A3_1-BCAT2_1	SLC66A3-BCAT2	Cas9-SLCxEnzyme
SLC66A3_1-CMAS_1	SLC66A3-CMAS	Cas9-SLCxEnzyme
SLC66A3_1-COASY_1	SLC66A3-COASY	Cas9-SLCxEnzyme
SLC66A3_1-CPS1_1	SLC66A3-CPS1	Cas9-SLCxEnzyme
SLC66A3_1-CPT1A_1	SLC66A3-CPT1A	Cas9-SLCxEnzyme
SLC66A3_1-DHFR_1	SLC66A3-DHFR	Cas9-SLCxEnzyme
SLC66A3_1-DHODH_1	SLC66A3-DHODH	Cas9-SLCxEnzyme
SLC66A3_1-FASN_1	SLC66A3-FASN	Cas9-SLCxEnzyme
SLC66A3_1-G6PD_1	SLC66A3-G6PD	Cas9-SLCxEnzyme
SLC66A3_1-GLS_1	SLC66A3-GLS	Cas9-SLCxEnzyme
SLC66A3_1-GLUD1_1	SLC66A3-GLUD1	Cas9-SLCxEnzyme
SLC66A3_1-GOT1_1	SLC66A3-GOT1	Cas9-SLCxEnzyme
SLC66A3_1-GOT2_1	SLC66A3-GOT2	Cas9-SLCxEnzyme
SLC66A3_1-GPD2_1	SLC66A3-GPD2	Cas9-SLCxEnzyme
SLC66A3_1-GSR_1	SLC66A3-GSR	Cas9-SLCxEnzyme
SLC66A3_1-HK1_1	SLC66A3-HK1	Cas9-SLCxEnzyme
SLC66A3_1-HMGCR_1	SLC66A3-HMGCR	Cas9-SLCxEnzyme
SLC66A3_1-HPRT1_1	SLC66A3-HPRT1	Cas9-SLCxEnzyme
SLC66A3_1-IDH1_1	SLC66A3-IDH1	Cas9-SLCxEnzyme
SLC66A3_1-IDH2_1	SLC66A3-IDH2	Cas9-SLCxEnzyme
SLC66A3_1-LDHA_1	SLC66A3-LDHA	Cas9-SLCxEnzyme
SLC66A3_1-MTHFD1_1	SLC66A3-MTHFD1	Cas9-SLCxEnzyme
SLC66A3_1-ODC1_1	SLC66A3-ODC1	Cas9-SLCxEnzyme
SLC66A3_1-OGDH_1	SLC66A3-OGDH	Cas9-SLCxEnzyme
SLC66A3_1-PCK2_1	SLC66A3-PCK2	Cas9-SLCxEnzyme
SLC66A3_1-PDHA1_1	SLC66A3-PDHA1	Cas9-SLCxEnzyme
SLC66A3_1-PDK2_1	SLC66A3-PDK2	Cas9-SLCxEnzyme
SLC66A3_1-PHGDH_1	SLC66A3-PHGDH	Cas9-SLCxEnzyme
SLC66A3_1-PKM_1	SLC66A3-PKM	Cas9-SLCxEnzyme
SLC66A3_1-PPAT_1	SLC66A3-PPAT	Cas9-SLCxEnzyme
SLC66A3_1-PRPS1_1	SLC66A3-PRPS1	Cas9-SLCxEnzyme
SLC66A3_1-RRM1_1	SLC66A3-RRM1	Cas9-SLCxEnzyme
SLC66A3_1-SDHA_1	SLC66A3-SDHA	Cas9-SLCxEnzyme
SLC66A3_1-SHMT1_1	SLC66A3-SHMT1	Cas9-SLCxEnzyme
SLC66A3_1-UAP1_1	SLC66A3-UAP1	Cas9-SLCxEnzyme
SLC66A3_1-UGP2_1	SLC66A3-UGP2	Cas9-SLCxEnzyme
SLC66A3_1-UMPS_1	SLC66A3-UMPS	Cas9-SLCxEnzyme
SLC66A3_1-UPP1_1	SLC66A3-UPP1	Cas9-SLCxEnzyme
SLC66A5_1-AMD1_1	SLC66A5-AMD1	Cas9-SLCxEnzyme
SLC66A5_1-ASL_1	SLC66A5-ASL	Cas9-SLCxEnzyme
SLC66A5_1-BCAT2_1	SLC66A5-BCAT2	Cas9-SLCxEnzyme
SLC66A5_1-CMAS_1	SLC66A5-CMAS	Cas9-SLCxEnzyme
SLC66A5_1-COASY_1	SLC66A5-COASY	Cas9-SLCxEnzyme
SLC66A5_1-CPS1_1	SLC66A5-CPS1	Cas9-SLCxEnzyme
SLC66A5_1-CPT1A_1	SLC66A5-CPT1A	Cas9-SLCxEnzyme
SLC66A5_1-DHFR_1	SLC66A5-DHFR	Cas9-SLCxEnzyme
SLC66A5_1-DHODH_1	SLC66A5-DHODH	Cas9-SLCxEnzyme
SLC66A5_1-FASN_1	SLC66A5-FASN	Cas9-SLCxEnzyme
SLC66A5_1-G6PD_1	SLC66A5-G6PD	Cas9-SLCxEnzyme
SLC66A5_1-GLS_1	SLC66A5-GLS	Cas9-SLCxEnzyme
SLC66A5_1-GLUD1_1	SLC66A5-GLUD1	Cas9-SLCxEnzyme
SLC66A5_1-GOT1_1	SLC66A5-GOT1	Cas9-SLCxEnzyme
SLC66A5_1-GOT2_1	SLC66A5-GOT2	Cas9-SLCxEnzyme
SLC66A5_1-GPD2_1	SLC66A5-GPD2	Cas9-SLCxEnzyme
SLC66A5_1-GSR_1	SLC66A5-GSR	Cas9-SLCxEnzyme
SLC66A5_1-HK1_1	SLC66A5-HK1	Cas9-SLCxEnzyme
SLC66A5_1-HMGCR_1	SLC66A5-HMGCR	Cas9-SLCxEnzyme
SLC66A5_1-HPRT1_1	SLC66A5-HPRT1	Cas9-SLCxEnzyme
SLC66A5_1-IDH1_1	SLC66A5-IDH1	Cas9-SLCxEnzyme
SLC66A5_1-IDH2_1	SLC66A5-IDH2	Cas9-SLCxEnzyme
SLC66A5_1-LDHA_1	SLC66A5-LDHA	Cas9-SLCxEnzyme
SLC66A5_1-MTHFD1_1	SLC66A5-MTHFD1	Cas9-SLCxEnzyme
SLC66A5_1-ODC1_1	SLC66A5-ODC1	Cas9-SLCxEnzyme
SLC66A5_1-OGDH_1	SLC66A5-OGDH	Cas9-SLCxEnzyme
SLC66A5_1-PCK2_1	SLC66A5-PCK2	Cas9-SLCxEnzyme
SLC66A5_1-PDHA1_1	SLC66A5-PDHA1	Cas9-SLCxEnzyme
SLC66A5_1-PDK2_1	SLC66A5-PDK2	Cas9-SLCxEnzyme
SLC66A5_1-PHGDH_1	SLC66A5-PHGDH	Cas9-SLCxEnzyme
SLC66A5_1-PKM_1	SLC66A5-PKM	Cas9-SLCxEnzyme
SLC66A5_1-PPAT_1	SLC66A5-PPAT	Cas9-SLCxEnzyme
SLC66A5_1-PRPS1_1	SLC66A5-PRPS1	Cas9-SLCxEnzyme
SLC66A5_1-RRM1_1	SLC66A5-RRM1	Cas9-SLCxEnzyme
SLC66A5_1-SDHA_1	SLC66A5-SDHA	Cas9-SLCxEnzyme
SLC66A5_1-SHMT1_1	SLC66A5-SHMT1	Cas9-SLCxEnzyme
SLC66A5_1-UAP1_1	SLC66A5-UAP1	Cas9-SLCxEnzyme
SLC66A5_1-UGP2_1	SLC66A5-UGP2	Cas9-SLCxEnzyme
SLC66A5_1-UMPS_1	SLC66A5-UMPS	Cas9-SLCxEnzyme
SLC66A5_1-UPP1_1	SLC66A5-UPP1	Cas9-SLCxEnzyme
SLC8A2_1-AMD1_1	SLC8A2-AMD1	Cas9-SLCxEnzyme
SLC8A2_1-ASL_1	SLC8A2-ASL	Cas9-SLCxEnzyme
SLC8A2_1-BCAT2_1	SLC8A2-BCAT2	Cas9-SLCxEnzyme
SLC8A2_1-CMAS_1	SLC8A2-CMAS	Cas9-SLCxEnzyme
SLC8A2_1-COASY_1	SLC8A2-COASY	Cas9-SLCxEnzyme
SLC8A2_1-CPS1_1	SLC8A2-CPS1	Cas9-SLCxEnzyme
SLC8A2_1-CPT1A_1	SLC8A2-CPT1A	Cas9-SLCxEnzyme
SLC8A2_1-DHFR_1	SLC8A2-DHFR	Cas9-SLCxEnzyme
SLC8A2_1-DHODH_1	SLC8A2-DHODH	Cas9-SLCxEnzyme
SLC8A2_1-FASN_1	SLC8A2-FASN	Cas9-SLCxEnzyme
SLC8A2_1-G6PD_1	SLC8A2-G6PD	Cas9-SLCxEnzyme
SLC8A2_1-GLS_1	SLC8A2-GLS	Cas9-SLCxEnzyme
SLC8A2_1-GLUD1_1	SLC8A2-GLUD1	Cas9-SLCxEnzyme
SLC8A2_1-GOT1_1	SLC8A2-GOT1	Cas9-SLCxEnzyme
SLC8A2_1-GOT2_1	SLC8A2-GOT2	Cas9-SLCxEnzyme
SLC8A2_1-GPD2_1	SLC8A2-GPD2	Cas9-SLCxEnzyme
SLC8A2_1-GSR_1	SLC8A2-GSR	Cas9-SLCxEnzyme
SLC8A2_1-HK1_1	SLC8A2-HK1	Cas9-SLCxEnzyme
SLC8A2_1-HMGCR_1	SLC8A2-HMGCR	Cas9-SLCxEnzyme
SLC8A2_1-HPRT1_1	SLC8A2-HPRT1	Cas9-SLCxEnzyme
SLC8A2_1-IDH1_1	SLC8A2-IDH1	Cas9-SLCxEnzyme
SLC8A2_1-IDH2_1	SLC8A2-IDH2	Cas9-SLCxEnzyme
SLC8A2_1-LDHA_1	SLC8A2-LDHA	Cas9-SLCxEnzyme
SLC8A2_1-MTHFD1_1	SLC8A2-MTHFD1	Cas9-SLCxEnzyme
SLC8A2_1-ODC1_1	SLC8A2-ODC1	Cas9-SLCxEnzyme
SLC8A2_1-OGDH_1	SLC8A2-OGDH	Cas9-SLCxEnzyme
SLC8A2_1-PCK2_1	SLC8A2-PCK2	Cas9-SLCxEnzyme
SLC8A2_1-PDHA1_1	SLC8A2-PDHA1	Cas9-SLCxEnzyme
SLC8A2_1-PDK2_1	SLC8A2-PDK2	Cas9-SLCxEnzyme
SLC8A2_1-PHGDH_1	SLC8A2-PHGDH	Cas9-SLCxEnzyme
SLC8A2_1-PKM_1	SLC8A2-PKM	Cas9-SLCxEnzyme
SLC8A2_1-PPAT_1	SLC8A2-PPAT	Cas9-SLCxEnzyme
SLC8A2_1-PRPS1_1	SLC8A2-PRPS1	Cas9-SLCxEnzyme
SLC8A2_1-RRM1_1	SLC8A2-RRM1	Cas9-SLCxEnzyme
SLC8A2_1-SDHA_1	SLC8A2-SDHA	Cas9-SLCxEnzyme
SLC8A2_1-SHMT1_1	SLC8A2-SHMT1	Cas9-SLCxEnzyme
SLC8A2_1-UAP1_1	SLC8A2-UAP1	Cas9-SLCxEnzyme
SLC8A2_1-UGP2_1	SLC8A2-UGP2	Cas9-SLCxEnzyme
SLC8A2_1-UMPS_1	SLC8A2-UMPS	Cas9-SLCxEnzyme
SLC8A2_1-UPP1_1	SLC8A2-UPP1	Cas9-SLCxEnzyme
SLC9B2_1-AMD1_1	SLC9B2-AMD1	Cas9-SLCxEnzyme
SLC9B2_1-ASL_1	SLC9B2-ASL	Cas9-SLCxEnzyme
SLC9B2_1-BCAT2_1	SLC9B2-BCAT2	Cas9-SLCxEnzyme
SLC9B2_1-CMAS_1	SLC9B2-CMAS	Cas9-SLCxEnzyme
SLC9B2_1-COASY_1	SLC9B2-COASY	Cas9-SLCxEnzyme
SLC9B2_1-CPS1_1	SLC9B2-CPS1	Cas9-SLCxEnzyme
SLC9B2_1-CPT1A_1	SLC9B2-CPT1A	Cas9-SLCxEnzyme
SLC9B2_1-DHFR_1	SLC9B2-DHFR	Cas9-SLCxEnzyme
SLC9B2_1-DHODH_1	SLC9B2-DHODH	Cas9-SLCxEnzyme
SLC9B2_1-FASN_1	SLC9B2-FASN	Cas9-SLCxEnzyme
SLC9B2_1-G6PD_1	SLC9B2-G6PD	Cas9-SLCxEnzyme
SLC9B2_1-GLS_1	SLC9B2-GLS	Cas9-SLCxEnzyme
SLC9B2_1-GLUD1_1	SLC9B2-GLUD1	Cas9-SLCxEnzyme
SLC9B2_1-GOT1_1	SLC9B2-GOT1	Cas9-SLCxEnzyme
SLC9B2_1-GOT2_1	SLC9B2-GOT2	Cas9-SLCxEnzyme
SLC9B2_1-GPD2_1	SLC9B2-GPD2	Cas9-SLCxEnzyme
SLC9B2_1-GSR_1	SLC9B2-GSR	Cas9-SLCxEnzyme
SLC9B2_1-HK1_1	SLC9B2-HK1	Cas9-SLCxEnzyme
SLC9B2_1-HMGCR_1	SLC9B2-HMGCR	Cas9-SLCxEnzyme
SLC9B2_1-HPRT1_1	SLC9B2-HPRT1	Cas9-SLCxEnzyme
SLC9B2_1-IDH1_1	SLC9B2-IDH1	Cas9-SLCxEnzyme
SLC9B2_1-IDH2_1	SLC9B2-IDH2	Cas9-SLCxEnzyme
SLC9B2_1-LDHA_1	SLC9B2-LDHA	Cas9-SLCxEnzyme
SLC9B2_1-MTHFD1_1	SLC9B2-MTHFD1	Cas9-SLCxEnzyme
SLC9B2_1-ODC1_1	SLC9B2-ODC1	Cas9-SLCxEnzyme
SLC9B2_1-OGDH_1	SLC9B2-OGDH	Cas9-SLCxEnzyme
SLC9B2_1-PCK2_1	SLC9B2-PCK2	Cas9-SLCxEnzyme
SLC9B2_1-PDHA1_1	SLC9B2-PDHA1	Cas9-SLCxEnzyme
SLC9B2_1-PDK2_1	SLC9B2-PDK2	Cas9-SLCxEnzyme
SLC9B2_1-PHGDH_1	SLC9B2-PHGDH	Cas9-SLCxEnzyme
SLC9B2_1-PKM_1	SLC9B2-PKM	Cas9-SLCxEnzyme
SLC9B2_1-PPAT_1	SLC9B2-PPAT	Cas9-SLCxEnzyme
SLC9B2_1-PRPS1_1	SLC9B2-PRPS1	Cas9-SLCxEnzyme
SLC9B2_1-RRM1_1	SLC9B2-RRM1	Cas9-SLCxEnzyme
SLC9B2_1-SDHA_1	SLC9B2-SDHA	Cas9-SLCxEnzyme
SLC9B2_1-SHMT1_1	SLC9B2-SHMT1	Cas9-SLCxEnzyme
SLC9B2_1-UAP1_1	SLC9B2-UAP1	Cas9-SLCxEnzyme
SLC9B2_1-UGP2_1	SLC9B2-UGP2	Cas9-SLCxEnzyme
SLC9B2_1-UMPS_1	SLC9B2-UMPS	Cas9-SLCxEnzyme
SLC9B2_1-UPP1_1	SLC9B2-UPP1	Cas9-SLCxEnzyme
SPNS1_1-AMD1_1	SPNS1-AMD1	Cas9-SLCxEnzyme
SPNS1_1-ASL_1	SPNS1-ASL	Cas9-SLCxEnzyme
SPNS1_1-BCAT2_1	SPNS1-BCAT2	Cas9-SLCxEnzyme
SPNS1_1-CMAS_1	SPNS1-CMAS	Cas9-SLCxEnzyme
SPNS1_1-COASY_1	SPNS1-COASY	Cas9-SLCxEnzyme
SPNS1_1-CPS1_1	SPNS1-CPS1	Cas9-SLCxEnzyme
SPNS1_1-CPT1A_1	SPNS1-CPT1A	Cas9-SLCxEnzyme
SPNS1_1-DHFR_1	SPNS1-DHFR	Cas9-SLCxEnzyme
SPNS1_1-DHODH_1	SPNS1-DHODH	Cas9-SLCxEnzyme
SPNS1_1-FASN_1	SPNS1-FASN	Cas9-SLCxEnzyme
SPNS1_1-G6PD_1	SPNS1-G6PD	Cas9-SLCxEnzyme
SPNS1_1-GLS_1	SPNS1-GLS	Cas9-SLCxEnzyme
SPNS1_1-GLUD1_1	SPNS1-GLUD1	Cas9-SLCxEnzyme
SPNS1_1-GOT1_1	SPNS1-GOT1	Cas9-SLCxEnzyme
SPNS1_1-GOT2_1	SPNS1-GOT2	Cas9-SLCxEnzyme
SPNS1_1-GPD2_1	SPNS1-GPD2	Cas9-SLCxEnzyme
SPNS1_1-GSR_1	SPNS1-GSR	Cas9-SLCxEnzyme
SPNS1_1-HK1_1	SPNS1-HK1	Cas9-SLCxEnzyme
SPNS1_1-HMGCR_1	SPNS1-HMGCR	Cas9-SLCxEnzyme
SPNS1_1-HPRT1_1	SPNS1-HPRT1	Cas9-SLCxEnzyme
SPNS1_1-IDH1_1	SPNS1-IDH1	Cas9-SLCxEnzyme
SPNS1_1-IDH2_1	SPNS1-IDH2	Cas9-SLCxEnzyme
SPNS1_1-LDHA_1	SPNS1-LDHA	Cas9-SLCxEnzyme
SPNS1_1-MTHFD1_1	SPNS1-MTHFD1	Cas9-SLCxEnzyme
SPNS1_1-ODC1_1	SPNS1-ODC1	Cas9-SLCxEnzyme
SPNS1_1-OGDH_1	SPNS1-OGDH	Cas9-SLCxEnzyme
SPNS1_1-PCK2_1	SPNS1-PCK2	Cas9-SLCxEnzyme
SPNS1_1-PDHA1_1	SPNS1-PDHA1	Cas9-SLCxEnzyme
SPNS1_1-PDK2_1	SPNS1-PDK2	Cas9-SLCxEnzyme
SPNS1_1-PHGDH_1	SPNS1-PHGDH	Cas9-SLCxEnzyme
SPNS1_1-PKM_1	SPNS1-PKM	Cas9-SLCxEnzyme
SPNS1_1-PPAT_1	SPNS1-PPAT	Cas9-SLCxEnzyme
SPNS1_1-PRPS1_1	SPNS1-PRPS1	Cas9-SLCxEnzyme
SPNS1_1-RRM1_1	SPNS1-RRM1	Cas9-SLCxEnzyme
SPNS1_1-SDHA_1	SPNS1-SDHA	Cas9-SLCxEnzyme
SPNS1_1-SHMT1_1	SPNS1-SHMT1	Cas9-SLCxEnzyme
SPNS1_1-UAP1_1	SPNS1-UAP1	Cas9-SLCxEnzyme
SPNS1_1-UGP2_1	SPNS1-UGP2	Cas9-SLCxEnzyme
SPNS1_1-UMPS_1	SPNS1-UMPS	Cas9-SLCxEnzyme
SPNS1_1-UPP1_1	SPNS1-UPP1	Cas9-SLCxEnzyme
UNC93B1_1-AMD1_1	UNC93B1-AMD1	Cas9-SLCxEnzyme
UNC93B1_1-ASL_1	UNC93B1-ASL	Cas9-SLCxEnzyme
UNC93B1_1-BCAT2_1	UNC93B1-BCAT2	Cas9-SLCxEnzyme
UNC93B1_1-CMAS_1	UNC93B1-CMAS	Cas9-SLCxEnzyme
UNC93B1_1-COASY_1	UNC93B1-COASY	Cas9-SLCxEnzyme
UNC93B1_1-CPS1_1	UNC93B1-CPS1	Cas9-SLCxEnzyme
UNC93B1_1-CPT1A_1	UNC93B1-CPT1A	Cas9-SLCxEnzyme
UNC93B1_1-DHFR_1	UNC93B1-DHFR	Cas9-SLCxEnzyme
UNC93B1_1-DHODH_1	UNC93B1-DHODH	Cas9-SLCxEnzyme
UNC93B1_1-FASN_1	UNC93B1-FASN	Cas9-SLCxEnzyme
UNC93B1_1-G6PD_1	UNC93B1-G6PD	Cas9-SLCxEnzyme
UNC93B1_1-GLS_1	UNC93B1-GLS	Cas9-SLCxEnzyme
UNC93B1_1-GLUD1_1	UNC93B1-GLUD1	Cas9-SLCxEnzyme
UNC93B1_1-GOT1_1	UNC93B1-GOT1	Cas9-SLCxEnzyme
UNC93B1_1-GOT2_1	UNC93B1-GOT2	Cas9-SLCxEnzyme
UNC93B1_1-GPD2_1	UNC93B1-GPD2	Cas9-SLCxEnzyme
UNC93B1_1-GSR_1	UNC93B1-GSR	Cas9-SLCxEnzyme
UNC93B1_1-HK1_1	UNC93B1-HK1	Cas9-SLCxEnzyme
UNC93B1_1-HMGCR_1	UNC93B1-HMGCR	Cas9-SLCxEnzyme
UNC93B1_1-HPRT1_1	UNC93B1-HPRT1	Cas9-SLCxEnzyme
UNC93B1_1-IDH1_1	UNC93B1-IDH1	Cas9-SLCxEnzyme
UNC93B1_1-IDH2_1	UNC93B1-IDH2	Cas9-SLCxEnzyme
UNC93B1_1-LDHA_1	UNC93B1-LDHA	Cas9-SLCxEnzyme
UNC93B1_1-MTHFD1_1	UNC93B1-MTHFD1	Cas9-SLCxEnzyme
UNC93B1_1-ODC1_1	UNC93B1-ODC1	Cas9-SLCxEnzyme
UNC93B1_1-OGDH_1	UNC93B1-OGDH	Cas9-SLCxEnzyme
UNC93B1_1-PCK2_1	UNC93B1-PCK2	Cas9-SLCxEnzyme
UNC93B1_1-PDHA1_1	UNC93B1-PDHA1	Cas9-SLCxEnzyme
UNC93B1_1-PDK2_1	UNC93B1-PDK2	Cas9-SLCxEnzyme
UNC93B1_1-PHGDH_1	UNC93B1-PHGDH	Cas9-SLCxEnzyme
UNC93B1_1-PKM_1	UNC93B1-PKM	Cas9-SLCxEnzyme
UNC93B1_1-PPAT_1	UNC93B1-PPAT	Cas9-SLCxEnzyme
UNC93B1_1-PRPS1_1	UNC93B1-PRPS1	Cas9-SLCxEnzyme
UNC93B1_1-RRM1_1	UNC93B1-RRM1	Cas9-SLCxEnzyme
UNC93B1_1-SDHA_1	UNC93B1-SDHA	Cas9-SLCxEnzyme
UNC93B1_1-SHMT1_1	UNC93B1-SHMT1	Cas9-SLCxEnzyme
UNC93B1_1-UAP1_1	UNC93B1-UAP1	Cas9-SLCxEnzyme
UNC93B1_1-UGP2_1	UNC93B1-UGP2	Cas9-SLCxEnzyme
UNC93B1_1-UMPS_1	UNC93B1-UMPS	Cas9-SLCxEnzyme
UNC93B1_1-UPP1_1	UNC93B1-UPP1	Cas9-SLCxEnzyme
LETM1_1-SLC35E1_1	LETM1-SLC35E1	Cas9-SLCxEnzyme
SLC22A23_1-SLC33A1_1	SLC22A23-SLC33A1	Cas9-SLCxEnzyme
SLC25A51_1-SLC50A1_1	SLC25A51-SLC50A1	Cas9-SLCxEnzyme
MAGT1_1-SLC66A5_1	MAGT1-SLC66A5	Cas9-SLCxEnzyme
SLC35A1_1-SLC66A5_1	SLC35A1-SLC66A5	Cas9-SLCxEnzyme
SLC25A32_1-SLC52A2_1	SLC25A32-SLC52A2	Cas9-SLCxEnzyme
LETM1_1-MFSD13A_1	LETM1-MFSD13A	Cas9-SLCxEnzyme
CLN3_1-SPNS1_1	CLN3-SPNS1	Cas9-SLCxEnzyme
SLC38A1_1-SLC39A11_1	SLC38A1-SLC39A11	Cas9-SLCxEnzyme
SLC45A1_1-SLC45A4_1	SLC45A1-SLC45A4	Cas9-SLCxEnzyme
SLC35A4_1-SLC38A10_1	SLC35A4-SLC38A10	Cas9-SLCxEnzyme
CLN3_1-SLC35B3_1	CLN3-SLC35B3	Cas9-SLCxEnzyme
MFSD11_1-SLC8A2_1	MFSD11-SLC8A2	Cas9-SLCxEnzyme
SLC39A11_1-SLC41A1_1	SLC39A11-SLC41A1	Cas9-SLCxEnzyme
SLC35F6_1-SLC4A3_1	SLC35F6-SLC4A3	Cas9-SLCxEnzyme
SLC25A27_1-SLC66A3_1	SLC25A27-SLC66A3	Cas9-SLCxEnzyme
SLC39A4_1-SLC45A3_1	SLC39A4-SLC45A3	Cas9-SLCxEnzyme
SLC35E1_1-SLC38A5_1	SLC35E1-SLC38A5	Cas9-SLCxEnzyme
SLC44A5_1-SLC9B2_1	SLC44A5-SLC9B2	Cas9-SLCxEnzyme
SLC22A23_1-SLC2A6_1	SLC22A23-SLC2A6	Cas9-SLCxEnzyme
SLC2A8_1-SLC4A2_1	SLC2A8-SLC4A2	Cas9-SLCxEnzyme
MTCH1_1-SLC44A3_1	MTCH1-SLC44A3	Cas9-SLCxEnzyme
CLN3_1-SLC35A1_1	CLN3-SLC35A1	Cas9-SLCxEnzyme
MFSD1_1-MPC2_1	MFSD1-MPC2	Cas9-SLCxEnzyme
ANKH_1-SLC25A1_1	ANKH-SLC25A1	Cas9-SLCxEnzyme
MFSD14A_1-UNC93B1_1	MFSD14A-UNC93B1	Cas9-SLCxEnzyme
SLC35C2_1-SLC39A1_1	SLC35C2-SLC39A1	Cas9-SLCxEnzyme
SLC25A32_1-SHMT2_1	SLC25A32-SHMT2	Cas9-SLCxEnzyme
SLC25A32_1-MTHFD2_1	SLC25A32-MTHFD2	Cas9-SLCxEnzyme
SLC25A32_1-MTHFD1L_1	SLC25A32-MTHFD1L	Cas9-SLCxEnzyme
SLC25A32_1-MTHFR_1	SLC25A32-MTHFR	Cas9-SLCxEnzyme
SLC25A32_1-TYMS_1	SLC25A32-TYMS	Cas9-SLCxEnzyme
SLC52A2_1-SHMT2_1	SLC52A2-SHMT2	Cas9-SLCxEnzyme
SLC52A2_1-MTHFD2_1	SLC52A2-MTHFD2	Cas9-SLCxEnzyme
SLC52A2_1-MTHFD1L_1	SLC52A2-MTHFD1L	Cas9-SLCxEnzyme
SLC52A2_1-MTHFR_1	SLC52A2-MTHFR	Cas9-SLCxEnzyme
SLC52A2_1-TYMS_1	SLC52A2-TYMS	Cas9-SLCxEnzyme
SFXN3_1-PHGDH_1	SFXN3-PHGDH	Cas9-SLCxEnzyme
SFXN3_1-SHMT1_1	SFXN3-SHMT1	Cas9-SLCxEnzyme
SFXN3_1-SHMT2_1	SFXN3-SHMT2	Cas9-SLCxEnzyme
SFXN3_1-DHFR_1	SFXN3-DHFR	Cas9-SLCxEnzyme
SFXN3_1-MTHFD1_1	SFXN3-MTHFD1	Cas9-SLCxEnzyme
SFXN3_1-MTHFD2_1	SFXN3-MTHFD2	Cas9-SLCxEnzyme
SFXN3_1-MTHFD1L_1	SFXN3-MTHFD1L	Cas9-SLCxEnzyme
SFXN3_1-MTHFR_1	SFXN3-MTHFR	Cas9-SLCxEnzyme
SFXN3_1-TYMS_1	SFXN3-TYMS	Cas9-SLCxEnzyme
UNC93B1_1-SHMT2_1	UNC93B1-SHMT2	Cas9-SLCxEnzyme
UNC93B1_1-MTHFD2_1	UNC93B1-MTHFD2	Cas9-SLCxEnzyme
UNC93B1_1-MTHFD1L_1	UNC93B1-MTHFD1L	Cas9-SLCxEnzyme
UNC93B1_1-MTHFR_1	UNC93B1-MTHFR	Cas9-SLCxEnzyme
UNC93B1_1-TYMS_1	UNC93B1-TYMS	Cas9-SLCxEnzyme
MFSD6_1-PHGDH_1	MFSD6-PHGDH	Cas9-SLCxEnzyme
MFSD6_1-SHMT1_1	MFSD6-SHMT1	Cas9-SLCxEnzyme
MFSD6_1-SHMT2_1	MFSD6-SHMT2	Cas9-SLCxEnzyme
MFSD6_1-DHFR_1	MFSD6-DHFR	Cas9-SLCxEnzyme
MFSD6_1-MTHFD1_1	MFSD6-MTHFD1	Cas9-SLCxEnzyme
MFSD6_1-MTHFD2_1	MFSD6-MTHFD2	Cas9-SLCxEnzyme
MFSD6_1-MTHFD1L_1	MFSD6-MTHFD1L	Cas9-SLCxEnzyme
MFSD6_1-MTHFR_1	MFSD6-MTHFR	Cas9-SLCxEnzyme
MFSD6_1-TYMS_1	MFSD6-TYMS	Cas9-SLCxEnzyme
SLC31A1_1-PHGDH_1	SLC31A1-PHGDH	Cas9-SLCxEnzyme
SLC31A1_1-SHMT1_1	SLC31A1-SHMT1	Cas9-SLCxEnzyme
SLC31A1_1-SHMT2_1	SLC31A1-SHMT2	Cas9-SLCxEnzyme
SLC31A1_1-DHFR_1	SLC31A1-DHFR	Cas9-SLCxEnzyme
SLC31A1_1-MTHFD1_1	SLC31A1-MTHFD1	Cas9-SLCxEnzyme
SLC31A1_1-MTHFD2_1	SLC31A1-MTHFD2	Cas9-SLCxEnzyme
SLC31A1_1-MTHFD1L_1	SLC31A1-MTHFD1L	Cas9-SLCxEnzyme
SLC31A1_1-MTHFR_1	SLC31A1-MTHFR	Cas9-SLCxEnzyme
SLC31A1_1-TYMS_1	SLC31A1-TYMS	Cas9-SLCxEnzyme
SLC44A5_1-SHMT2_1	SLC44A5-SHMT2	Cas9-SLCxEnzyme
SLC44A5_1-MTHFD2_1	SLC44A5-MTHFD2	Cas9-SLCxEnzyme
SLC44A5_1-MTHFD1L_1	SLC44A5-MTHFD1L	Cas9-SLCxEnzyme
SLC44A5_1-MTHFR_1	SLC44A5-MTHFR	Cas9-SLCxEnzyme
SLC44A5_1-TYMS_1	SLC44A5-TYMS	Cas9-SLCxEnzyme
SLC25A45_1-PHGDH_1	SLC25A45-PHGDH	Cas9-SLCxEnzyme
SLC25A45_1-SHMT1_1	SLC25A45-SHMT1	Cas9-SLCxEnzyme
SLC25A45_1-SHMT2_1	SLC25A45-SHMT2	Cas9-SLCxEnzyme
SLC25A45_1-DHFR_1	SLC25A45-DHFR	Cas9-SLCxEnzyme
SLC25A45_1-MTHFD1_1	SLC25A45-MTHFD1	Cas9-SLCxEnzyme
SLC25A45_1-MTHFD2_1	SLC25A45-MTHFD2	Cas9-SLCxEnzyme
SLC25A45_1-MTHFD1L_1	SLC25A45-MTHFD1L	Cas9-SLCxEnzyme
SLC25A45_1-MTHFR_1	SLC25A45-MTHFR	Cas9-SLCxEnzyme
SLC25A45_1-TYMS_1	SLC25A45-TYMS	Cas9-SLCxEnzyme
SLC44A5_1-SLC52A2_1	SLC44A5-SLC52A2	Cas9-SLCxEnzyme
SLC25A45_1-SLC52A2_1	SLC25A45-SLC52A2	Cas9-SLCxEnzyme
SLC31A1_1-SLC52A2_1	SLC31A1-SLC52A2	Cas9-SLCxEnzyme
MFSD6_1-SLC52A2_1	MFSD6-SLC52A2	Cas9-SLCxEnzyme
UNC93B1_1-SLC52A2_1	UNC93B1-SLC52A2	Cas9-SLCxEnzyme
SLC25A32_1-SFXN3_1	SLC25A32-SFXN3	Cas9-SLCxEnzyme
MFSD6_1-SFXN3_1	MFSD6-SFXN3	Cas9-SLCxEnzyme
UNC93B1_1-SFXN3_1	UNC93B1-SFXN3	Cas9-SLCxEnzyme
SLC5A6_1-PANK1_1	SLC5A6-PANK1	Cas9-SLCxEnzyme
SLC5A6_1-PANK2_1	SLC5A6-PANK2	Cas9-SLCxEnzyme
SLC5A6_1-PPCS_1	SLC5A6-PPCS	Cas9-SLCxEnzyme
SLC5A6_1-PPCDC_1	SLC5A6-PPCDC	Cas9-SLCxEnzyme
SLC5A6_1-COASY_1	SLC5A6-COASY	Cas9-SLCxEnzyme
SLC5A6_1-ACP2_1	SLC5A6-ACP2	Cas9-SLCxEnzyme
SLC5A6_1-BPNT1_1	SLC5A6-BPNT1	Cas9-SLCxEnzyme
SLC5A6_1-NUDT8_1	SLC5A6-NUDT8	Cas9-SLCxEnzyme
SLC5A6_1-NUDT7_1	SLC5A6-NUDT7	Cas9-SLCxEnzyme
SLC5A6_1-NUDT19_1	SLC5A6-NUDT19	Cas9-SLCxEnzyme
SLC5A6_1-ABCD3_1	SLC5A6-ABCD3	Cas9-SLCxEnzyme
SLC25A42_1-PANK1_1	SLC25A42-PANK1	Cas9-SLCxEnzyme
SLC25A42_1-PANK2_1	SLC25A42-PANK2	Cas9-SLCxEnzyme
SLC25A42_1-PPCS_1	SLC25A42-PPCS	Cas9-SLCxEnzyme
SLC25A42_1-PPCDC_1	SLC25A42-PPCDC	Cas9-SLCxEnzyme
SLC25A42_1-COASY_1	SLC25A42-COASY	Cas9-SLCxEnzyme
SLC25A42_1-ACP2_1	SLC25A42-ACP2	Cas9-SLCxEnzyme
SLC25A42_1-BPNT1_1	SLC25A42-BPNT1	Cas9-SLCxEnzyme
SLC25A42_1-NUDT8_1	SLC25A42-NUDT8	Cas9-SLCxEnzyme
SLC25A42_1-NUDT7_1	SLC25A42-NUDT7	Cas9-SLCxEnzyme
SLC25A42_1-NUDT19_1	SLC25A42-NUDT19	Cas9-SLCxEnzyme
SLC25A42_1-ABCD3_1	SLC25A42-ABCD3	Cas9-SLCxEnzyme
SLC25A16_1-PANK1_1	SLC25A16-PANK1	Cas9-SLCxEnzyme
SLC25A16_1-PANK2_1	SLC25A16-PANK2	Cas9-SLCxEnzyme
SLC25A16_1-PPCS_1	SLC25A16-PPCS	Cas9-SLCxEnzyme
SLC25A16_1-PPCDC_1	SLC25A16-PPCDC	Cas9-SLCxEnzyme
SLC25A16_1-COASY_1	SLC25A16-COASY	Cas9-SLCxEnzyme
SLC25A16_1-ACP2_1	SLC25A16-ACP2	Cas9-SLCxEnzyme
SLC25A16_1-BPNT1_1	SLC25A16-BPNT1	Cas9-SLCxEnzyme
SLC25A16_1-NUDT8_1	SLC25A16-NUDT8	Cas9-SLCxEnzyme
SLC25A16_1-NUDT7_1	SLC25A16-NUDT7	Cas9-SLCxEnzyme
SLC25A16_1-NUDT19_1	SLC25A16-NUDT19	Cas9-SLCxEnzyme
SLC25A16_1-ABCD3_1	SLC25A16-ABCD3	Cas9-SLCxEnzyme
SLC35F6_1-PANK1_1	SLC35F6-PANK1	Cas9-SLCxEnzyme
SLC35F6_1-PANK2_1	SLC35F6-PANK2	Cas9-SLCxEnzyme
SLC35F6_1-PPCS_1	SLC35F6-PPCS	Cas9-SLCxEnzyme
SLC35F6_1-PPCDC_1	SLC35F6-PPCDC	Cas9-SLCxEnzyme
SLC35F6_1-ACP2_1	SLC35F6-ACP2	Cas9-SLCxEnzyme
SLC35F6_1-BPNT1_1	SLC35F6-BPNT1	Cas9-SLCxEnzyme
SLC35F6_1-NUDT8_1	SLC35F6-NUDT8	Cas9-SLCxEnzyme
SLC35F6_1-NUDT7_1	SLC35F6-NUDT7	Cas9-SLCxEnzyme
SLC35F6_1-NUDT19_1	SLC35F6-NUDT19	Cas9-SLCxEnzyme
SLC35F6_1-ABCD3_1	SLC35F6-ABCD3	Cas9-SLCxEnzyme
SLC4A3_1-PANK1_1	SLC4A3-PANK1	Cas9-SLCxEnzyme
SLC4A3_1-PANK2_1	SLC4A3-PANK2	Cas9-SLCxEnzyme
SLC4A3_1-PPCS_1	SLC4A3-PPCS	Cas9-SLCxEnzyme
SLC4A3_1-PPCDC_1	SLC4A3-PPCDC	Cas9-SLCxEnzyme
SLC4A3_1-ACP2_1	SLC4A3-ACP2	Cas9-SLCxEnzyme
SLC4A3_1-BPNT1_1	SLC4A3-BPNT1	Cas9-SLCxEnzyme
SLC4A3_1-NUDT8_1	SLC4A3-NUDT8	Cas9-SLCxEnzyme
SLC4A3_1-NUDT7_1	SLC4A3-NUDT7	Cas9-SLCxEnzyme
SLC4A3_1-NUDT19_1	SLC4A3-NUDT19	Cas9-SLCxEnzyme
SLC4A3_1-ABCD3_1	SLC4A3-ABCD3	Cas9-SLCxEnzyme
DIRC2_1-PANK1_1	DIRC2-PANK1	Cas9-SLCxEnzyme
DIRC2_1-PANK2_1	DIRC2-PANK2	Cas9-SLCxEnzyme
DIRC2_1-PPCS_1	DIRC2-PPCS	Cas9-SLCxEnzyme
DIRC2_1-PPCDC_1	DIRC2-PPCDC	Cas9-SLCxEnzyme
DIRC2_1-COASY_1	DIRC2-COASY	Cas9-SLCxEnzyme
DIRC2_1-ACP2_1	DIRC2-ACP2	Cas9-SLCxEnzyme
DIRC2_1-BPNT1_1	DIRC2-BPNT1	Cas9-SLCxEnzyme
DIRC2_1-NUDT8_1	DIRC2-NUDT8	Cas9-SLCxEnzyme
DIRC2_1-NUDT7_1	DIRC2-NUDT7	Cas9-SLCxEnzyme
DIRC2_1-NUDT19_1	DIRC2-NUDT19	Cas9-SLCxEnzyme
DIRC2_1-ABCD3_1	DIRC2-ABCD3	Cas9-SLCxEnzyme
MFSD12_1-PANK1_1	MFSD12-PANK1	Cas9-SLCxEnzyme
MFSD12_1-PANK2_1	MFSD12-PANK2	Cas9-SLCxEnzyme
MFSD12_1-PPCS_1	MFSD12-PPCS	Cas9-SLCxEnzyme
MFSD12_1-PPCDC_1	MFSD12-PPCDC	Cas9-SLCxEnzyme
[truncated: 15,583 more rows]

## Sheet: raw read counts
sgRNA	gene pair	library	input_1	input_2	input_3	w1_glu_1	w1_glu_2	w1_glu_3	w2_glu_1	w2_glu_2	w2_glu_3	w3_glu_1	w3_glu_2	w3_glu_3	w3_hyp_1	w3_hyp_2	w3_hyp_3	w4_glu_1	w4_glu_2	w4_glu_3	w4_hyp_1	w4_hyp_2	w4_hyp_3	w6_glu_1	w6_glu_2	w6_glu_3	w6_hyp_1	w6_hyp_2	w6_hyp_3
ANKH_1-ACO2_1	ANKH-ACO2	Cas9-SLCxEnzyme	561	586	886	512	805	786	510	348	380	225	282	308	617	353	374	151	129	281	234	122	220	13	51	39	89	113	0
ANKH_1-AMD1_1	ANKH-AMD1	Cas9-SLCxEnzyme	714	797	1185	1055	871	842	677	767	749	1060	929	900	1247	1535	1020	968	1014	871	1211	656	421	237	767	214	904	664	1
ANKH_1-ASL_1	ANKH-ASL	Cas9-SLCxEnzyme	502	506	801	501	679	644	666	733	915	1305	1105	1228	1510	2587	1738	1556	1461	2554	1921	1326	1203	1847	2220	913	2854	2405	1691
ANKH_1-BCAT2_1	ANKH-BCAT2	Cas9-SLCxEnzyme	834	861	1144	1102	1074	1156	1550	1155	1439	1791	1515	2203	2634	3349	2748	1884	2421	3904	3270	1699	2045	988	2568	2698	2730	2286	3546
ANKH_1-CMAS_1	ANKH-CMAS	Cas9-SLCxEnzyme	578	654	964	1043	868	956	965	737	1148	1696	955	1829	2323	2057	2276	1682	905	2322	2043	1196	1240	974	510	2571	2384	1776	1006
ANKH_1-COASY_1	ANKH-COASY	Cas9-SLCxEnzyme	760	793	1139	817	734	926	516	822	806	48	57	21	103	416	74	2	1	0	11	13	0	0	1	1	1	0	2
ANKH_1-CPS1_1	ANKH-CPS1	Cas9-SLCxEnzyme	511	622	903	603	680	673	677	632	574	968	633	647	1404	1824	916	862	1036	987	1382	838	482	825	475	954	2007	1442	452
ANKH_1-CPT1A_1	ANKH-CPT1A	Cas9-SLCxEnzyme	419	559	711	636	707	637	716	758	841	945	1038	1287	1823	2372	1534	1373	1248	2559	2037	1154	981	560	1333	759	1667	1612	1381
ANKH_1-CS_1	ANKH-CS	Cas9-SLCxEnzyme	482	522	768	576	584	523	497	686	475	629	435	378	900	809	633	591	520	680	780	480	341	669	294	838	343	241	296
ANKH_1-DHFR_1	ANKH-DHFR	Cas9-SLCxEnzyme	735	829	1336	450	573	545	276	345	274	86	114	179	217	376	190	41	42	93	55	143	54	5	0	2	0	58	0
ANKH_1-DHODH_1	ANKH-DHODH	Cas9-SLCxEnzyme	517	592	827	784	900	918	721	677	863	569	593	514	859	1065	743	282	478	587	402	278	313	23	96	207	213	216	1
ANKH_1-FASN_1	ANKH-FASN	Cas9-SLCxEnzyme	778	769	1131	839	682	754	454	469	374	544	203	359	613	532	503	355	159	277	430	301	207	355	102	55	341	286	231
ANKH_1-FH_1	ANKH-FH	Cas9-SLCxEnzyme	557	619	896	932	770	743	564	671	969	304	377	419	615	1381	804	115	199	131	139	168	167	1	62	2	46	39	0
ANKH_1-G6PD_1	ANKH-G6PD	Cas9-SLCxEnzyme	488	503	790	805	887	820	926	670	806	1375	919	1470	2333	1742	1776	1536	1031	1814	1941	1089	941	647	1476	1361	1529	880	274
ANKH_1-GLS_1	ANKH-GLS	Cas9-SLCxEnzyme	588	639	884	673	631	861	894	769	978	1324	1029	1353	2046	2413	2049	1556	1358	2084	1863	1115	1161	666	660	1328	2107	1316	1071
ANKH_1-GLUD1_1	ANKH-GLUD1	Cas9-SLCxEnzyme	597	674	937	594	759	705	892	770	756	1989	1262	1013	3249	2891	1536	2512	1771	1591	3558	2019	882	2332	1167	693	4736	4047	486
ANKH_1-GOT1_1	ANKH-GOT1	Cas9-SLCxEnzyme	788	959	1449	1073	1278	942	1027	954	892	1575	1047	1355	2325	2330	2025	1841	1712	2343	2194	1360	1111	1238	1237	1117	2278	2081	1359
ANKH_1-GOT2_1	ANKH-GOT2	Cas9-SLCxEnzyme	517	603	725	554	603	582	351	583	265	468	460	238	883	1294	442	443	586	481	678	582	272	281	372	113	667	383	0
ANKH_1-GPD2_1	ANKH-GPD2	Cas9-SLCxEnzyme	681	875	1288	996	952	1192	1440	1717	1774	2014	2167	2554	3506	4141	3140	2730	3261	4532	4016	2277	2324	1387	2339	2141	6226	3424	3161
ANKH_1-GSR_1	ANKH-GSR	Cas9-SLCxEnzyme	480	529	773	520	718	736	867	956	1254	1903	1254	1624	2714	2336	2258	2188	1548	2933	2533	1409	1638	3165	2871	1841	2546	1878	1826
ANKH_1-HK1_1	ANKH-HK1	Cas9-SLCxEnzyme	659	678	1043	896	697	956	841	1217	1109	1482	1352	1701	2312	3692	1841	1879	2037	2856	3097	1760	1395	2003	3304	1030	3683	3841	2750
ANKH_1-HMGCR_1	ANKH-HMGCR	Cas9-SLCxEnzyme	582	623	964	151	190	217	55	67	53	21	7	14	94	45	31	21	0	3	50	23	6	2	0	3	2	13	0
ANKH_1-HPRT1_1	ANKH-HPRT1	Cas9-SLCxEnzyme	915	802	1405	577	580	647	312	211	286	130	177	223	96	651	307	105	221	169	223	148	78	53	129	292	182	155	1
ANKH_1-IDH1_1	ANKH-IDH1	Cas9-SLCxEnzyme	384	489	754	668	629	680	831	794	829	1437	1043	1129	2150	2359	1407	1757	1418	2069	2448	1357	948	1489	720	1285	2586	2076	810
ANKH_1-IDH2_1	ANKH-IDH2	Cas9-SLCxEnzyme	431	512	702	480	633	871	694	824	697	606	796	925	1363	1479	1327	348	651	920	1544	920	900	206	388	374	1342	791	1341
ANKH_1-LDHA_1	ANKH-LDHA	Cas9-SLCxEnzyme	762	796	1419	1225	977	938	1238	1626	1279	2160	1560	1724	3197	3911	2389	2236	2320	2310	3132	1892	1342	1700	1317	1846	3579	2922	1846
ANKH_1-MDH2_1	ANKH-MDH2	Cas9-SLCxEnzyme	524	562	773	793	780	811	707	631	707	711	534	646	1226	1502	790	673	605	772	1054	446	462	292	323	160	584	228	1102
ANKH_1-MTHFD1_1	ANKH-MTHFD1	Cas9-SLCxEnzyme	530	697	989	830	759	600	293	639	706	267	404	356	491	750	580	123	223	268	232	156	163	6	24	47	90	42	1
ANKH_1-ODC1_1	ANKH-ODC1	Cas9-SLCxEnzyme	340	325	579	539	485	619	541	515	773	800	810	1135	1276	1477	1181	868	968	2053	1244	781	822	526	843	1111	1400	951	1162
ANKH_1-OGDH_1	ANKH-OGDH	Cas9-SLCxEnzyme	521	636	920	187	384	432	59	39	84	17	11	7	54	91	44	6	18	8	3	27	4	0	0	0	1	0	0
ANKH_1-OR10H3_1	ANKH-CTRL	Cas9-SLCxEnzyme	705	816	1166	1464	1227	1189	1489	1310	1503	2525	2019	2245	4045	3968	2734	3205	3833	3854	3942	2609	2073	2279	4628	2021	4405	3630	2690
ANKH_1-OR10V1_1	ANKH-CTRL	Cas9-SLCxEnzyme	1018	988	1560	1128	1203	1318	1185	1579	1678	2721	2267	2641	3826	5019	3044	3647	2719	3953	4323	2769	1995	3131	2172	1953	5303	3960	2952
ANKH_1-OR1B1_1	ANKH-CTRL	Cas9-SLCxEnzyme	881	947	1429	1017	930	1056	1658	1254	1528	2808	1751	2018	4514	4298	2810	3359	2390	3313	4250	2706	1843	2243	993	1957	5539	3568	1627
ANKH_1-PC_1	ANKH-PC	Cas9-SLCxEnzyme	682	738	1076	525	804	649	779	710	714	799	898	1215	1298	1924	1604	889	1640	2173	1767	1290	1065	309	1186	2542	1579	2189	1742
ANKH_1-PCK2_1	ANKH-PCK2	Cas9-SLCxEnzyme	472	531	834	639	538	629	756	727	844	1123	748	1153	1668	3042	1629	1390	1259	1943	1928	1358	1125	781	1814	1580	2621	1920	2007
ANKH_1-PDHA1_1	ANKH-PDHA1	Cas9-SLCxEnzyme	478	529	862	886	614	619	787	549	689	967	630	905	1736	1241	840	1108	805	1142	1477	875	608	208	893	661	1050	741	564
ANKH_1-PDHB_1	ANKH-PDHB	Cas9-SLCxEnzyme	628	706	986	734	890	810	720	684	754	790	618	888	1660	1346	947	949	619	1052	1170	552	648	394	268	982	721	330	163
ANKH_1-PDHX_1	ANKH-PDHX	Cas9-SLCxEnzyme	585	713	1031	664	996	1159	784	1242	1083	1450	1737	1374	2094	3602	2395	1563	2539	2362	2816	1859	1219	963	2973	875	3257	3383	1178
ANKH_1-PDK2_1	ANKH-PDK2	Cas9-SLCxEnzyme	405	510	879	514	685	576	374	401	532	565	586	615	991	1232	651	851	912	1170	1306	680	557	706	1464	288	1338	805	257
ANKH_1-PHGDH_1	ANKH-PHGDH	Cas9-SLCxEnzyme	323	397	619	213	382	357	547	335	744	787	437	1248	1229	1199	1701	1035	446	1996	986	569	780	200	128	1012	812	514	1621
ANKH_1-PKM_1	ANKH-PKM	Cas9-SLCxEnzyme	641	782	1133	888	987	857	421	509	731	118	170	226	267	288	370	56	89	92	46	53	97	3	1	34	0	0	468
ANKH_1-PPAT_1	ANKH-PPAT	Cas9-SLCxEnzyme	456	536	773	740	424	657	365	317	572	432	226	439	436	718	594	289	279	364	429	165	235	89	424	83	136	186	0
ANKH_1-PRPS1_1	ANKH-PRPS1	Cas9-SLCxEnzyme	482	574	792	632	592	695	1252	761	927	2019	1085	1328	3292	2585	1528	2750	1408	2501	3799	1829	1149	1467	739	1235	5210	2825	1471
ANKH_1-RRM1_1	ANKH-RRM1	Cas9-SLCxEnzyme	722	735	1148	305	498	403	51	162	94	28	94	71	26	268	123	19	85	42	56	108	42	7	8	1	38	94	0
ANKH_1-SDHA_1	ANKH-SDHA	Cas9-SLCxEnzyme	395	569	715	335	520	561	352	305	359	258	154	219	438	753	283	247	272	142	546	244	110	111	222	510	861	302	0
ANKH_1-SDHB_1	ANKH-SDHB	Cas9-SLCxEnzyme	725	779	1152	768	719	912	548	582	746	205	250	324	388	408	420	90	145	380	169	88	177	8	61	2002	24	0	177
ANKH_1-SDHC_1	ANKH-SDHC	Cas9-SLCxEnzyme	789	879	1359	643	757	792	267	339	282	167	151	74	198	125	247	61	87	22	89	82	46	2	19	0	2	45	0
ANKH_1-SDHD_1	ANKH-SDHD	Cas9-SLCxEnzyme	397	396	658	494	686	531	465	423	466	315	159	362	456	386	420	391	158	400	359	126	204	194	7	201	582	70	265
ANKH_1-SHMT1_1	ANKH-SHMT1	Cas9-SLCxEnzyme	756	773	1183	610	740	893	952	594	633	932	538	770	1370	1311	1444	1175	677	921	1206	561	562	405	336	1219	633	651	677
ANKH_1-SLC25A1_1	ANKH-SLC25A1	Cas9-SLCxEnzyme	534	639	966	660	462	718	987	858	1222	1875	1460	1846	2844	3290	2156	3409	2824	3688	3261	1927	1399	2505	3207	2628	5489	3821	2054
ANKH_1-SUCLA2_1	ANKH-SUCLA2	Cas9-SLCxEnzyme	835	994	1485	959	988	817	803	978	962	1263	849	1184	1927	2320	1956	1184	1227	2027	1808	1420	1135	832	334	772	1811	1524	1579
ANKH_1-SUCLG1_1	ANKH-SUCLG1	Cas9-SLCxEnzyme	717	732	1170	812	689	748	627	646	635	751	685	631	1183	1538	986	723	760	881	989	540	587	220	661	578	851	676	188
ANKH_1-SUCLG2_1	ANKH-SUCLG2	Cas9-SLCxEnzyme	565	672	1083	850	782	799	946	885	981	1562	1299	1246	2671	2836	1824	1748	1909	2208	2334	1795	1019	2290	1806	798	3177	2549	2564
ANKH_1-UAP1_1	ANKH-UAP1	Cas9-SLCxEnzyme	862	1063	1520	1407	1213	1222	1439	1140	1435	1555	1672	1409	2790	3701	2939	1533	1874	2283	2467	1906	1422	781	1902	848	2761	2939	1664
ANKH_1-UGP2_1	ANKH-UGP2	Cas9-SLCxEnzyme	634	667	993	743	827	783	970	925	801	1612	818	1119	2551	2605	1403	1995	1081	1422	1931	1365	797	604	433	439	1595	1676	869
ANKH_1-UMPS_1	ANKH-UMPS	Cas9-SLCxEnzyme	797	874	1272	1012	949	1065	886	646	928	896	678	767	1276	1259	732	684	503	617	750	370	318	301	153	158	371	232	3
ANKH_1-UPP1_1	ANKH-UPP1	Cas9-SLCxEnzyme	562	704	1014	819	709	853	1198	833	1035	1665	1151	1456	2918	2686	2259	1745	1512	2346	2864	1555	1073	1635	1438	845	3583	2121	1559
ANKH_2-ACO2_2	ANKH-ACO2	Cas9-SLCxEnzyme	688	750	1160	751	916	793	567	452	522	293	257	267	831	666	600	148	270	279	344	232	187	33	108	466	181	272	1
ANKH_2-AMD1_2	ANKH-AMD1	Cas9-SLCxEnzyme	551	727	955	708	693	908	763	882	783	941	1041	885	1391	1925	1047	951	1125	884	1130	828	584	395	407	253	853	561	500
ANKH_2-ASL_2	ANKH-ASL	Cas9-SLCxEnzyme	711	676	1127	736	712	760	412	472	591	397	434	617	559	1458	791	447	395	883	548	658	433	994	130	1724	424	872	837
ANKH_2-BCAT2_2	ANKH-BCAT2	Cas9-SLCxEnzyme	752	825	1304	1260	869	1118	1093	927	1033	1529	962	1504	2382	3381	1895	1955	1218	2192	2144	1264	1314	1192	1053	1292	2108	1544	1935
ANKH_2-CMAS_2	ANKH-CMAS	Cas9-SLCxEnzyme	842	975	1420	1127	1165	1084	1330	1528	1525	1788	1749	2130	3198	4056	2644	1898	1995	3323	3218	2194	1566	498	876	886	3259	2684	2142
ANKH_2-COASY_2	ANKH-COASY	Cas9-SLCxEnzyme	839	859	1374	999	1253	1357	1212	981	1209	451	256	469	744	608	744	94	198	522	210	129	189	99	136	100	148	110	245
ANKH_2-CPS1_2	ANKH-CPS1	Cas9-SLCxEnzyme	709	753	1041	1148	775	1069	1290	1021	1172	2086	1536	1660	3406	3390	2012	3274	2358	2868	3741	1786	1244	1899	2048	1011	4515	2783	1090
ANKH_2-CPT1A_2	ANKH-CPT1A	Cas9-SLCxEnzyme	655	707	1033	1089	1164	1086	1259	1412	1416	2266	1868	2311	3532	4060	2818	2973	2315	3869	4069	2010	1928	3161	1759	1728	4337	3114	3331
ANKH_2-CS_2	ANKH-CS	Cas9-SLCxEnzyme	837	893	1297	1605	1556	1805	1929	2052	1972	2164	1851	2220	3436	4551	3007	2465	2221	3203	3582	2041	1580	1247	946	2346	2885	2125	1076
ANKH_2-DHFR_2	ANKH-DHFR	Cas9-SLCxEnzyme	1040	1045	1561	860	984	959	547	298	529	307	269	296	436	706	247	80	274	197	372	252	127	3	1847	34	312	298	331
ANKH_2-DHODH_2	ANKH-DHODH	Cas9-SLCxEnzyme	716	767	1122	943	1267	1208	986	1095	1504	898	1013	1230	1637	2097	1780	630	569	1480	741	564	668	242	133	237	472	240	349
ANKH_2-FASN_2	ANKH-FASN	Cas9-SLCxEnzyme	932	966	1470	1091	852	1144	761	647	892	557	632	848	1092	1190	942	663	569	788	1124	437	600	252	383	1049	900	241	42
ANKH_2-FH_2	ANKH-FH	Cas9-SLCxEnzyme	688	656	1089	1330	1100	1020	1226	1034	1294	712	660	762	1575	1674	1109	324	209	731	474	303	301	16	24	141	124	38	259
ANKH_2-G6PD_2	ANKH-G6PD	Cas9-SLCxEnzyme	749	779	1200	951	1199	1111	1210	1367	1326	1809	1754	2044	3438	3459	2433	2252	1693	3312	2719	1688	1447	1298	1310	1438	1922	1241	1949
ANKH_2-GLS_2	ANKH-GLS	Cas9-SLCxEnzyme	873	852	1375	1079	1330	1182	1475	1420	1534	2223	1756	1964	3035	3492	2711	2284	2268	3431	3505	1890	1426	1486	2505	1663	3527	2160	880
ANKH_2-GLUD1_2	ANKH-GLUD1	Cas9-SLCxEnzyme	1141	1106	1674	1533	1658	1934	2550	2195	2056	3882	2924	3636	5791	6213	4643	5156	4529	6056	6654	3660	2995	5748	5243	2963	8864	6562	4468
ANKH_2-GOT1_2	ANKH-GOT1	Cas9-SLCxEnzyme	837	905	1404	1296	1242	1418	1949	1585	1564	2843	2312	2513	4305	5064	2777	3550	2680	3815	4853	2767	1648	2191	2501	2096	6037	4128	2715
ANKH_2-GOT2_2	ANKH-GOT2	Cas9-SLCxEnzyme	685	726	1119	1037	749	1114	598	809	942	695	782	762	1471	1839	1787	773	834	870	1218	746	878	552	645	540	816	598	1865
ANKH_2-GPD2_2	ANKH-GPD2	Cas9-SLCxEnzyme	998	1000	1531	1028	1167	1256	2078	1648	1720	3435	2157	2355	5225	4671	3337	4627	2618	4485	4685	2958	2277	4310	2084	4726	6498	5426	3091
ANKH_2-GSR_2	ANKH-GSR	Cas9-SLCxEnzyme	1105	1060	1707	1438	1372	1549	1811	1574	1922	2624	2091	2931	4593	4335	3197	3160	2616	5487	4512	2206	2411	2266	2805	5234	4581	3432	4477
ANKH_2-HK1_2	ANKH-HK1	Cas9-SLCxEnzyme	769	821	1151	766	835	786	990	937	992	1413	1177	1183	2173	2092	1351	1815	1310	2020	2129	1152	981	658	1818	982	2131	1302	597
ANKH_2-HMGCR_2	ANKH-HMGCR	Cas9-SLCxEnzyme	877	904	1426	305	641	512	60	114	96	67	68	77	26	232	35	65	77	96	33	79	42	1	224	51	14	27	0
ANKH_2-HPRT1_2	ANKH-HPRT1	Cas9-SLCxEnzyme	591	640	1014	1081	962	1451	1548	1610	1926	2605	2177	2692	4322	4641	4008	2551	2885	4417	4527	2677	2192	3598	3059	2492	5399	3938	3240
ANKH_2-IDH1_2	ANKH-IDH1	Cas9-SLCxEnzyme	880	867	1410	1211	1102	1061	1875	1594	1562	2241	1582	2129	3436	3868	2890	2525	2363	3764	4166	2033	1630	908	1010	1956	4186	2691	2222
ANKH_2-IDH2_2	ANKH-IDH2	Cas9-SLCxEnzyme	881	899	1451	1086	1095	1288	1877	1488	1514	1784	1202	1834	3471	3735	2516	1488	1208	1994	3206	1797	1489	1489	735	572	3318	2066	1598
ANKH_2-LDHA_2	ANKH-LDHA	Cas9-SLCxEnzyme	710	723	1170	1011	1256	1137	1772	1950	2165	2466	2361	3278	4005	5304	4264	2818	3252	5371	4413	2530	2829	1590	2686	4198	5925	3653	4647
ANKH_2-MDH2_2	ANKH-MDH2	Cas9-SLCxEnzyme	461	594	800	736	780	908	984	675	644	735	577	609	1300	1649	849	750	648	613	1343	713	407	289	272	705	509	437	64
ANKH_2-MTHFD1_2	ANKH-MTHFD1	Cas9-SLCxEnzyme	733	848	1342	1000	830	1084	770	747	889	527	625	447	880	1562	611	254	612	410	531	258	179	49	351	29	275	146	1
ANKH_2-ODC1_2	ANKH-ODC1	Cas9-SLCxEnzyme	1347	1409	2161	1569	1531	1266	2027	2051	2275	3625	3029	3170	5078	6354	3995	3832	3770	4524	6463	3424	2247	1882	2975	5120	6979	4946	5359
ANKH_2-OGDH_2	ANKH-OGDH	Cas9-SLCxEnzyme	803	976	1251	1426	1115	1131	807	667	926	682	356	520	1298	958	693	467	377	349	737	441	198	366	377	19	158	394	1
ANKH_2-OR10H3_1	ANKH-CTRL	Cas9-SLCxEnzyme	704	637	1079	1118	1078	1052	1217	1673	1558	2508	2422	2431	3878	5162	3237	3578	3343	4198	4850	2751	1900	5397	3309	1550	6782	4397	3154
ANKH_2-OR10V1_1	ANKH-CTRL	Cas9-SLCxEnzyme	945	888	1509	1405	1140	1254	1400	1637	1308	2404	2043	2148	3592	4584	2607	2997	3098	3242	3514	2391	1644	1839	2960	4006	4543	4435	1542
ANKH_2-OR1B1_1	ANKH-CTRL	Cas9-SLCxEnzyme	1265	1290	1921	1522	1798	1510	2068	2140	2072	3202	2784	3113	5104	6694	4730	3291	4212	6246	6016	3103	2663	3157	4032	2218	7183	5163	4089
ANKH_2-PC_2	ANKH-PC	Cas9-SLCxEnzyme	631	692	1057	990	1031	1131	1431	1552	1209	2330	1498	1479	3667	4055	2112	1944	1722	2451	3232	1749	1354	3073	1386	1865	3339	2290	1566
ANKH_2-PCK2_2	ANKH-PCK2	Cas9-SLCxEnzyme	521	624	939	726	793	812	1067	959	960	1560	1421	1397	2085	3307	1731	1616	2099	2360	2313	1464	989	1257	1925	2611	3204	2729	1692
ANKH_2-PDHA1_2	ANKH-PDHA1	Cas9-SLCxEnzyme	876	911	1471	1339	1423	1448	1289	1133	1263	2159	1200	1560	2834	2928	1978	2176	1375	1939	2826	1408	1116	1737	1109	2062	1895	906	2606
ANKH_2-PDHB_2	ANKH-PDHB	Cas9-SLCxEnzyme	982	896	1764	1154	1277	1172	1482	1220	1440	1899	1448	1841	3183	3336	2478	2065	1888	3041	2774	1661	1248	676	473	1289	1777	1364	2526
ANKH_2-PDHX_2	ANKH-PDHX	Cas9-SLCxEnzyme	536	542	961	784	798	950	1274	1133	1338	1866	1753	1752	2717	3933	2267	2707	2477	2850	3097	1764	1568	1314	1753	2438	4224	2870	2603
ANKH_2-PDK2_2	ANKH-PDK2	Cas9-SLCxEnzyme	868	785	1175	1033	1096	1371	1105	1008	1214	1399	1200	1486	2341	2873	2032	1462	1653	2708	2879	1676	1226	1390	1202	4627	3157	2943	2343
ANKH_2-PHGDH_2	ANKH-PHGDH	Cas9-SLCxEnzyme	860	969	1383	1072	1052	1151	1367	1206	1252	1949	1540	1688	3146	3863	2643	2621	2070	2924	3466	1882	1351	1834	3732	1441	3946	2320	2531
ANKH_2-PKM_2	ANKH-PKM	Cas9-SLCxEnzyme	927	1032	1651	1119	1146	1500	1049	830	1352	893	715	1281	1339	1546	1729	939	747	2032	1318	601	969	868	299	792	1044	809	3533
ANKH_2-PPAT_2	ANKH-PPAT	Cas9-SLCxEnzyme	808	764	1163	850	881	771	793	725	606	635	569	444	886	1094	562	449	290	497	534	305	191	164	41	43	192	72	0
ANKH_2-PRPS1_2	ANKH-PRPS1	Cas9-SLCxEnzyme	631	656	1208	883	563	879	1114	828	1112	1938	1354	1595	2856	2662	1977	2772	1615	2122	3061	1642	1529	1864	1153	1147	3500	3110	2867
ANKH_2-RRM1_2	ANKH-RRM1	Cas9-SLCxEnzyme	713	727	1157	162	363	516	16	64	18	38	63	31	30	314	38	0	70	43	77	30	7	1	45	9	43	1	1
ANKH_2-SDHA_2	ANKH-SDHA	Cas9-SLCxEnzyme	679	624	1031	723	876	847	652	645	775	578	350	600	780	874	833	339	184	752	498	224	300	527	19	6199	201	160	0
ANKH_2-SDHB_2	ANKH-SDHB	Cas9-SLCxEnzyme	706	744	1174	1083	1002	1136	1211	1230	1433	892	1031	1151	1766	1744	1665	790	1033	1168	1312	790	622	1263	1624	216	810	939	171
ANKH_2-SDHC_2	ANKH-SDHC	Cas9-SLCxEnzyme	421	491	655	502	447	621	180	186	177	145	52	104	267	180	115	70	30	47	123	39	24	186	0	30	0	0	0
ANKH_2-SDHD_2	ANKH-SDHD	Cas9-SLCxEnzyme	614	676	1030	876	1020	877	562	612	601	472	666	777	651	1474	1123	522	1057	1030	831	609	692	453	608	447	646	1007	476
ANKH_2-SHMT1_2	ANKH-SHMT1	Cas9-SLCxEnzyme	740	762	1073	1130	1078	1112	1257	1209	1384	1812	1520	1915	2424	4037	2100	1872	2030	2519	2409	1386	1480	2066	1555	1604	2924	1941	1102
ANKH_2-SLC25A1_2	ANKH-SLC25A1	Cas9-SLCxEnzyme	386	452	627	491	617	709	709	653	735	1636	966	1652	1940	2202	1973	2338	1887	3168	2490	1440	1481	2592	3730	2994	3930	2324	2126
ANKH_2-SUCLA2_2	ANKH-SUCLA2	Cas9-SLCxEnzyme	830	828	1393	853	1085	842	1074	939	1128	1449	937	1266	2204	1615	1989	1633	1152	1648	1838	1112	1100	731	1015	937	1998	1257	691
ANKH_2-SUCLG1_2	ANKH-SUCLG1	Cas9-SLCxEnzyme	589	593	871	753	912	913	927	717	833	1110	618	827	1640	1056	1395	968	679	1112	1434	738	634	704	368	1174	1148	916	769
ANKH_2-SUCLG2_2	ANKH-SUCLG2	Cas9-SLCxEnzyme	718	781	1206	1313	805	954	843	798	867	1175	813	980	2015	1989	1219	1521	1299	1852	1561	1132	1124	1044	877	1641	2283	1857	1998
ANKH_2-UAP1_2	ANKH-UAP1	Cas9-SLCxEnzyme	957	854	1360	1252	1062	920	911	1072	1263	1430	1599	1614	2324	2472	1921	1347	1301	2362	2362	1628	1104	667	529	1017	1842	2050	1506
ANKH_2-UGP2_2	ANKH-UGP2	Cas9-SLCxEnzyme	691	759	1142	931	759	895	814	753	824	1019	964	1075	1942	1718	1325	1205	1128	1733	1962	1122	637	578	871	738	2154	1571	585
ANKH_2-UMPS_2	ANKH-UMPS	Cas9-SLCxEnzyme	696	696	1068	608	624	554	378	401	467	453	322	437	866	632	355	162	256	328	286	251	106	65	80	69	61	147	0
ANKH_2-UPP1_2	ANKH-UPP1	Cas9-SLCxEnzyme	793	743	1172	984	1005	1611	1975	1538	1988	2761	1918	3211	3894	4091	3962	2864	2251	5570	3868	2145	2518	1274	1739	5686	3560	3201	4529
ANKH_3-ACO2_3	ANKH-ACO2	Cas9-SLCxEnzyme	639	789	1123	1027	942	926	677	557	549	560	483	397	1082	1301	584	440	475	523	636	297	257	189	158	369	313	276	0
ANKH_3-AMD1_3	ANKH-AMD1	Cas9-SLCxEnzyme	611	633	999	920	719	614	519	434	350	435	547	439	854	1023	392	324	516	415	746	403	241	81	257	177	391	442	0
ANKH_3-ASL_3	ANKH-ASL	Cas9-SLCxEnzyme	635	767	1231	758	763	806	664	451	392	704	419	425	1069	688	747	845	484	745	1245	515	391	645	203	162	1429	621	145
ANKH_3-BCAT2_3	ANKH-BCAT2	Cas9-SLCxEnzyme	639	789	1204	933	856	817	501	450	455	644	520	782	1288	1284	1051	549	965	1610	1105	774	714	338	348	966	1613	1138	490
ANKH_3-CMAS_3	ANKH-CMAS	Cas9-SLCxEnzyme	729	809	1218	948	901	660	802	780	855	1270	972	1056	1918	2374	1189	966	1197	1590	2067	1147	748	251	569	349	2147	1840	1166
ANKH_3-COASY_3	ANKH-COASY	Cas9-SLCxEnzyme	478	474	787	495	550	486	290	192	255	58	48	77	64	182	100	87	38	16	16	51	18	13	1	1	3	46	1
ANKH_3-CPS1_3	ANKH-CPS1	Cas9-SLCxEnzyme	678	713	1147	799	700	856	805	883	976	1320	1074	851	2021	2457	1276	1525	1705	1322	1864	1355	496	1106	2545	280	2465	2088	448
ANKH_3-CPT1A_3	ANKH-CPT1A	Cas9-SLCxEnzyme	508	597	919	756	583	545	526	535	528	775	578	669	1377	1447	729	1021	720	1153	1262	677	538	563	537	344	1592	1111	453
ANKH_3-CS_3	ANKH-CS	Cas9-SLCxEnzyme	677	772	1149	784	612	702	569	470	595	624	613	450	1158	1112	704	644	508	621	1097	464	367	129	375	82	426	423	474
ANKH_3-DHFR_3	ANKH-DHFR	Cas9-SLCxEnzyme	847	1134	1712	1239	910	994	408	410	464	295	127	294	468	399	302	122	100	76	149	114	78	7	6	1	56	82	0
ANKH_3-DHODH_3	ANKH-DHODH	Cas9-SLCxEnzyme	795	801	1294	987	1011	832	746	660	870	664	567	873	1028	1099	922	358	409	732	574	311	402	76	46	343	297	155	448
ANKH_3-FASN_3	ANKH-FASN	Cas9-SLCxEnzyme	649	741	1119	613	774	762	687	842	660	840	620	617	1629	1769	1028	563	536	564	1338	641	486	442	126	324	861	769	357
ANKH_3-FH_3	ANKH-FH	Cas9-SLCxEnzyme	450	535	921	681	624	509	494	475	450	394	255	245	665	630	591	454	115	165	369	182	114	29	13	71	265	64	135
ANKH_3-G6PD_3	ANKH-G6PD	Cas9-SLCxEnzyme	661	740	1247	879	816	841	804	619	836	925	882	885	2043	2038	1168	1053	1157	1466	1636	1063	685	839	947	635	1169	922	383
ANKH_3-GLS_3	ANKH-GLS	Cas9-SLCxEnzyme	476	606	890	908	725	577	751	726	843	1076	736	1100	1462	2123	1402	1179	898	1758	1675	937	802	668	820	1114	1796	1541	408
ANKH_3-GLUD1_3	ANKH-GLUD1	Cas9-SLCxEnzyme	896	1116	1718	1379	1393	967	720	702	664	949	541	652	1221	1160	1249	926	867	916	1315	793	674	382	111	1096	1404	670	1305
ANKH_3-GOT1_3	ANKH-GOT1	Cas9-SLCxEnzyme	732	808	1277	879	970	914	830	696	848	1165	891	1177	1871	2387	1410	1361	1273	1752	2086	1198	839	1087	2414	425	1914	1621	1724
ANKH_3-GOT2_3	ANKH-GOT2	Cas9-SLCxEnzyme	916	1037	1684	1032	1275	1005	673	730	869	906	650	761	1218	1093	1076	1011	615	1129	1284	619	675	911	744	283	1673	779	574
ANKH_3-GPD2_3	ANKH-GPD2	Cas9-SLCxEnzyme	513	621	1013	536	574	641	588	433	514	711	600	607	953	1582	618	842	731	1089	1051	601	411	383	402	453	1418	1099	1317
ANKH_3-GSR_3	ANKH-GSR	Cas9-SLCxEnzyme	588	742	1198	1115	1006	949	985	867	847	1639	996	917	2209	2464	1214	2000	1333	1502	2146	1153	815	1196	1867	921	2919	2153	685
ANKH_3-HK1_3	ANKH-HK1	Cas9-SLCxEnzyme	744	865	1363	914	957	898	899	733	996	1064	1151	1053	1780	2614	1165	878	1506	1835	1846	1223	1117	397	1180	1602	2709	1783	2383
ANKH_3-HMGCR_3	ANKH-HMGCR	Cas9-SLCxEnzyme	891	977	1626	320	406	280	365	190	270	493	205	325	527	439	402	522	307	394	796	425	339	126	68	208	954	554	130
ANKH_3-HPRT1_3	ANKH-HPRT1	Cas9-SLCxEnzyme	670	889	1346	1119	885	729	1050	1099	917	1477	1209	1585	2216	2638	1690	1425	2283	2309	2582	1471	1205	417	831	1658	3198	2319	1612
ANKH_3-IDH1_3	ANKH-IDH1	Cas9-SLCxEnzyme	496	681	934	725	823	697	610	859	597	1075	967	696	1641	2067	874	1089	971	1129	1644	929	549	823	753	436	2465	1198	1225
ANKH_3-IDH2_3	ANKH-IDH2	Cas9-SLCxEnzyme	522	660	893	1069	839	667	656	750	791	792	516	670	1195	1821	1119	462	388	815	1355	668	633	215	209	112	1026	731	786
ANKH_3-LDHA_3	ANKH-LDHA	Cas9-SLCxEnzyme	423	443	788	526	581	547	250	229	440	430	289	516	684	787	897	507	379	819	708	444	440	836	228	271	719	837	795
ANKH_3-MDH2_3	ANKH-MDH2	Cas9-SLCxEnzyme	614	815	1114	1053	637	908	544	603	702	659	609	616	1118	1372	726	938	669	748	939	607	417	257	175	473	365	288	99
ANKH_3-MTHFD1_3	ANKH-MTHFD1	Cas9-SLCxEnzyme	890	1000	1603	883	1137	996	599	513	723	381	285	494	400	1022	605	202	149	442	329	157	314	104	17	34	176	44	0
ANKH_3-ODC1_3	ANKH-ODC1	Cas9-SLCxEnzyme	696	745	1181	855	740	646	736	572	599	906	1040	582	1382	1848	857	1134	1150	784	1795	953	440	724	934	329	2273	1555	514
ANKH_3-OGDH_3	ANKH-OGDH	Cas9-SLCxEnzyme	713	936	1407	433	687	554	116	128	109	43	15	7	39	9	9	0	13	0	40	30	3	0	2	0	26	29	0
ANKH_3-OR10H3_1	ANKH-CTRL	Cas9-SLCxEnzyme	989	1231	1800	1956	1527	1425	1981	1556	1595	2600	1868	2443	4021	3776	2833	3206	2696	3493	4305	2121	1864	1532	2154	979	5881	3029	4597
ANKH_3-OR10V1_1	ANKH-CTRL	Cas9-SLCxEnzyme	831	829	1497	1006	1061	927	886	1075	1178	1382	1202	1296	1822	3636	1423	1340	2037	2023	2351	1368	1024	698	1702	329	2832	2158	875
ANKH_3-OR1B1_1	ANKH-CTRL	Cas9-SLCxEnzyme	1285	1328	2011	1773	1390	1077	1372	991	1336	1912	1408	1782	3225	2422	2286	2430	1804	2525	3115	1738	1275	1947	650	2067	3796	2997	1078
ANKH_3-PC_3	ANKH-PC	Cas9-SLCxEnzyme	665	697	1086	556	735	802	531	576	593	898	732	887	1606	2297	901	769	759	1337	1695	1023	598	562	485	930	1561	1523	451
ANKH_3-PCK2_3	ANKH-PCK2	Cas9-SLCxEnzyme	663	678	1120	801	786	651	665	694	700	975	867	1049	1457	2233	1327	1204	1055	1240	1547	840	694	281	496	352	1805	1118	953
ANKH_3-PDHA1_3	ANKH-PDHA1	Cas9-SLCxEnzyme	737	880	1267	1086	832	811	1074	705	816	1062	816	872	1301	1637	1261	1152	768	1065	1368	794	581	784	839	775	867	811	192
ANKH_3-PDHB_3	ANKH-PDHB	Cas9-SLCxEnzyme	764	858	1401	1033	810	887	871	646	880	989	584	846	1393	1383	846	773	628	1110	1289	780	657	304	168	218	708	781	1046
ANKH_3-PDHX_3	ANKH-PDHX	Cas9-SLCxEnzyme	1004	933	1586	1235	1038	853	1121	1041	895	1656	1004	1013	2087	2574	1259	1933	1087	1848	2301	1281	826	802	535	981	2726	2227	1912
ANKH_3-PDK2_3	ANKH-PDK2	Cas9-SLCxEnzyme	797	845	1419	799	870	740	1022	502	652	1082	511	765	1687	1243	785	1065	709	1042	1320	673	449	571	387	735	1800	899	407
ANKH_3-PHGDH_3	ANKH-PHGDH	Cas9-SLCxEnzyme	510	528	829	550	446	667	291	302	442	656	382	548	895	795	800	1032	383	639	805	421	493	293	229	237	1550	491	474
ANKH_3-PKM_3	ANKH-PKM	Cas9-SLCxEnzyme	675	775	1091	904	846	702	321	427	366	163	89	107	128	258	170	154	97	46	196	103	13	24	275	64	279	91	2
ANKH_3-PPAT_3	ANKH-PPAT	Cas9-SLCxEnzyme	654	674	1073	675	630	531	374	504	432	254	289	269	386	1001	321	201	208	311	365	231	139	40	16	111	64	104	71
ANKH_3-PRPS1_3	ANKH-PRPS1	Cas9-SLCxEnzyme	421	494	784	403	594	481	245	316	340	498	440	369	861	1100	553	590	732	889	1110	724	326	655	596	1965	1143	1098	745
ANKH_3-RRM1_3	ANKH-RRM1	Cas9-SLCxEnzyme	928	1064	1755	332	497	448	80	96	29	97	77	24	232	196	61	90	124	13	123	84	4	47	69	0	119	110	0
ANKH_3-SDHA_3	ANKH-SDHA	Cas9-SLCxEnzyme	586	647	917	547	619	613	94	173	281	135	104	89	260	176	53	40	17	22	70	60	83	26	0	1	9	51	0
ANKH_3-SDHB_3	ANKH-SDHB	Cas9-SLCxEnzyme	439	524	804	523	567	501	244	285	183	108	95	70	131	222	112	18	27	21	63	44	13	0	202	3	17	4	0
ANKH_3-SDHC_3	ANKH-SDHC	Cas9-SLCxEnzyme	704	810	1137	602	850	855	296	231	330	148	134	178	333	454	189	84	87	51	220	73	104	8	88	42	115	1	1
ANKH_3-SDHD_3	ANKH-SDHD	Cas9-SLCxEnzyme	460	548	842	710	713	758	477	367	566	692	286	566	1053	790	625	643	355	796	673	459	428	243	47	839	1039	592	957
ANKH_3-SHMT1_3	ANKH-SHMT1	Cas9-SLCxEnzyme	671	799	1279	989	1182	1047	1195	1141	978	1596	989	1148	2056	1805	1367	1542	1073	1601	1944	989	745	690	347	851	2019	1289	1636
ANKH_3-SLC25A1_3	ANKH-SLC25A1	Cas9-SLCxEnzyme	320	518	790	659	589	474	493	607	522	1079	622	1043	1622	2231	1609	1446	1296	2121	1646	1035	1001	1078	340	690	2168	2108	1698
ANKH_3-SUCLA2_3	ANKH-SUCLA2	Cas9-SLCxEnzyme	550	707	1155	927	926	621	682	371	549	821	430	661	1028	1178	1075	983	731	864	1250	545	582	442	201	205	687	664	704
ANKH_3-SUCLG1_3	ANKH-SUCLG1	Cas9-SLCxEnzyme	679	784	1132	829	874	811	655	795	689	758	492	821	995	1573	1225	488	525	1008	1117	611	715	386	300	943	750	697	527
ANKH_3-SUCLG2_3	ANKH-SUCLG2	Cas9-SLCxEnzyme	569	682	1028	949	922	821	951	901	1171	1200	1073	1521	1768	2330	1733	1535	1487	2864	2268	1108	1335	436	1467	977	2901	1497	1426
ANKH_3-UAP1_3	ANKH-UAP1	Cas9-SLCxEnzyme	417	552	766	660	785	729	586	771	471	961	681	661	1344	1181	837	1270	1006	980	1261	743	526	482	959	3952	1559	1054	910
ANKH_3-UGP2_3	ANKH-UGP2	Cas9-SLCxEnzyme	619	723	1173	1102	747	710	543	616	607	596	676	748	728	1418	878	700	756	811	1214	611	485	511	398	239	1440	991	397
ANKH_3-UMPS_3	ANKH-UMPS	Cas9-SLCxEnzyme	721	811	1182	740	1059	950	587	705	771	543	375	469	775	1094	714	316	392	274	279	253	201	41	40	6	43	73	1
ANKH_3-UPP1_3	ANKH-UPP1	Cas9-SLCxEnzyme	831	991	1549	1202	1159	1079	1288	1254	1160	1395	1246	1386	2254	3258	1492	1649	1828	1540	2300	1243	701	575	1191	243	2826	2135	938
ANKH_4-ACO2_4	ANKH-ACO2	Cas9-SLCxEnzyme	761	757	1225	979	894	744	354	256	351	149	168	188	294	302	47	55	52	146	155	99	143	42	11	1	68	100	92
ANKH_4-AMD1_4	ANKH-AMD1	Cas9-SLCxEnzyme	719	853	1250	920	676	811	747	868	891	1076	684	1087	1563	1620	1294	1005	864	1510	1501	606	717	296	278	868	736	865	127
ANKH_4-ASL_4	ANKH-ASL	Cas9-SLCxEnzyme	819	839	1326	1021	1382	1147	1273	924	1300	2075	1210	1686	3119	2871	1970	2948	1811	3129	3208	1911	1402	1764	2081	2993	4719	3385	2201
ANKH_4-BCAT2_4	ANKH-BCAT2	Cas9-SLCxEnzyme	1086	1195	1735	1781	1551	1968	2194	1672	2193	2655	2461	2811	4316	6133	4275	2310	3919	4267	5235	3246	2306	2174	5978	6334	6467	6065	2378
ANKH_4-CMAS_4	ANKH-CMAS	Cas9-SLCxEnzyme	808	803	1344	1355	1006	1245	1428	1819	1525	2381	1711	1968	3851	3944	3155	2731	2122	3045	3912	2232	1340	1400	1320	1138	4389	2764	3342
ANKH_4-COASY_4	ANKH-COASY	Cas9-SLCxEnzyme	716	725	1041	929	997	856	919	630	909	37	45	190	129	209	361	0	15	200	19	4	44	3	2	42	1	29	1
ANKH_4-CPS1_4	ANKH-CPS1	Cas9-SLCxEnzyme	704	749	1095	1174	1331	1052	1438	1587	1385	2608	2143	1996	4034	4505	2697	3426	3171	3402	4280	2563	1864	2731	4529	2350	5138	4351	2663
ANKH_4-CPT1A_4	ANKH-CPT1A	Cas9-SLCxEnzyme	871	869	1318	1294	1353	1569	1387	1491	1728	2017	2128	2045	3766	4430	3373	2589	3123	4062	3922	2446	1850	1337	3621	1888	5064	3857	3766
ANKH_4-CS_4	ANKH-CS	Cas9-SLCxEnzyme	804	765	1348	1248	1122	1029	782	757	852	1092	848	950	1549	2065	1292	1123	768	1239	1689	815	658	340	334	846	937	531	789
ANKH_4-DHFR_4	ANKH-DHFR	Cas9-SLCxEnzyme	972	984	1669	1233	827	931	595	320	383	251	182	220	406	430	471	68	137	282	163	83	180	0	88	144	137	48	123
ANKH_4-DHODH_4	ANKH-DHODH	Cas9-SLCxEnzyme	595	698	965	1321	1075	1157	1144	1296	1101	958	813	1007	1628	1991	1282	816	872	1060	765	573	715	601	209	280	441	300	717
ANKH_4-FASN_4	ANKH-FASN	Cas9-SLCxEnzyme	500	515	827	777	812	808	756	623	802	701	487	660	1463	1397	1027	581	414	978	778	513	671	877	158	439	665	530	607
ANKH_4-FH_4	ANKH-FH	Cas9-SLCxEnzyme	1008	1182	1658	1518	1751	1548	1520	1432	1548	1081	800	943	1812	2284	1234	838	392	579	989	388	379	2706	125	140	655	277	3
ANKH_4-G6PD_4	ANKH-G6PD	Cas9-SLCxEnzyme	870	857	1201	929	1356	1238	1440	1280	1225	1426	1556	1498	2407	3608	2315	1246	1897	2106	2420	1625	1291	593	2591	1686	1706	1306	1005
ANKH_4-GLS_4	ANKH-GLS	Cas9-SLCxEnzyme	812	866	1358	963	1220	1301	1133	1240	1348	1815	1743	1638	2502	4409	2456	2049	2285	2399	2780	1763	1219	1376	1775	630	2740	2974	1143
ANKH_4-GLUD1_4	ANKH-GLUD1	Cas9-SLCxEnzyme	772	799	1328	1167	1176	1028	1220	1537	1255	2093	1730	1777	2886	3345	2474	2793	2311	2306	3712	1790	1307	2195	1320	2007	4190	2960	1410
ANKH_4-GOT1_4	ANKH-GOT1	Cas9-SLCxEnzyme	700	700	1206	1117	775	782	881	727	882	1381	879	1009	2023	2178	1473	1422	1328	1642	2069	1097	1016	834	657	300	2027	1784	1096
ANKH_4-GOT2_4	ANKH-GOT2	Cas9-SLCxEnzyme	416	372	663	529	511	647	651	400	320	460	314	378	602	1002	646	485	341	499	561	326	334	396	150	695	880	226	187
ANKH_4-GPD2_4	ANKH-GPD2	Cas9-SLCxEnzyme	517	542	867	752	726	725	1053	689	819	1725	738	964	2556	1516	1269	2140	956	1621	2413	1017	749	1347	421	1055	3426	1525	725
ANKH_4-GSR_4	ANKH-GSR	Cas9-SLCxEnzyme	973	1148	1525	1150	1571	1313	1903	1368	1790	3108	1672	2732	4747	4409	3329	3352	2480	4291	4389	2363	2246	2368	1460	1974	5367	3582	4143
ANKH_4-HK1_4	ANKH-HK1	Cas9-SLCxEnzyme	731	827	1138	1060	1050	952	1419	1065	1060	2123	1417	1922	3095	3090	2459	2316	1800	2964	3089	1644	1537	943	1229	1610	2905	2157	2157
ANKH_4-HMGCR_4	ANKH-HMGCR	Cas9-SLCxEnzyme	868	1063	1485	222	98	180	0	0	24	5	0	0	7	0	0	0	0	0	0	0	2	0	0	0	2	0	1
ANKH_4-HPRT1_4	ANKH-HPRT1	Cas9-SLCxEnzyme	939	1063	1409	1368	1324	1279	2009	1408	1377	2853	2119	2154	4258	5347	2653	3462	3409	3985	4219	2411	1705	2887	2803	2348	4923	4451	3956
ANKH_4-IDH1_4	ANKH-IDH1	Cas9-SLCxEnzyme	680	938	1505	1191	1366	1072	1434	1506	1152	2309	1373	1731	3655	4203	2351	2956	2763	2441	3660	2281	1390	2429	1345	1111	3599	3545	1267
ANKH_4-IDH2_4	ANKH-IDH2	Cas9-SLCxEnzyme	1190	1183	1854	1522	1715	1543	1529	1283	1687	1561	1136	1755	2689	2841	2623	1160	1016	1723	2895	1708	1478	382	1184	1270	2729	2055	2419
ANKH_4-LDHA_4	ANKH-LDHA	Cas9-SLCxEnzyme	922	1113	1614	1045	1324	1166	1462	1717	1249	2160	1598	1893	3774	3979	2345	2337	2903	2871	3476	2201	1242	1571	1516	980	4824	3720	1457
ANKH_4-MDH2_4	ANKH-MDH2	Cas9-SLCxEnzyme	886	880	1517	835	1371	1296	899	858	1034	881	739	776	1362	1831	1651	872	868	924	1276	704	726	449	220	400	677	532	423
ANKH_4-MTHFD1_4	ANKH-MTHFD1	Cas9-SLCxEnzyme	501	613	881	1022	715	754	587	302	433	339	273	329	982	447	493	236	148	312	346	122	123	84	58	52	186	102	1
ANKH_4-ODC1_4	ANKH-ODC1	Cas9-SLCxEnzyme	946	914	1408	1348	1301	1461	1907	1988	1576	2526	2282	2384	3630	5525	3119	2789	3576	3542	4119	2778	1928	1965	1951	1643	5736	4296	2545
ANKH_4-OGDH_4	ANKH-OGDH	Cas9-SLCxEnzyme	1182	1311	1872	936	1173	1025	76	221	214	46	150	63	42	117	75	12	153	49	47	37	41	0	89	0	44	33	4
ANKH_4-OR10H3_1	ANKH-CTRL	Cas9-SLCxEnzyme	629	796	1080	952	868	1100	1176	1335	1496	2163	1645	2370	3592	3206	3236	2943	2509	4679	3455	2104	2268	2138	2151	2477	3385	3315	2875
ANKH_4-OR10V1_1	ANKH-CTRL	Cas9-SLCxEnzyme	1213	1137	1814	1502	1367	1230	2062	1677	1475	2892	2105	2504	4148	4526	2907	3466	3126	4689	4655	2577	1978	2675	2746	5013	6228	3520	1825
ANKH_4-OR1B1_1	ANKH-CTRL	Cas9-SLCxEnzyme	1373	1325	2113	1676	1561	1748	2204	1628	2183	3805	2346	3270	5694	5194	3966	4085	3385	5420	5397	3188	2388	4443	4269	2581	6547	4644	2850
ANKH_4-PC_4	ANKH-PC	Cas9-SLCxEnzyme	504	616	800	698	672	568	997	931	976	1565	999	1247	2169	2980	1703	1618	1065	1903	2209	1321	1103	953	370	807	3100	2021	553
ANKH_4-PCK2_4	ANKH-PCK2	Cas9-SLCxEnzyme	747	850	1326	1336	1284	1610	1605	2149	2526	3036	2772	3548	4080	5460	3768	3763	4237	5692	4609	3020	2395	4207	5066	3024	7298	5527	5060
ANKH_4-PDHA1_4	ANKH-PDHA1	Cas9-SLCxEnzyme	831	948	1383	1185	1142	1157	1566	1276	1551	1911	1428	1407	3109	3313	1505	1911	1672	2304	2549	1476	955	708	545	1279	1768	1434	1145
ANKH_4-PDHB_4	ANKH-PDHB	Cas9-SLCxEnzyme	581	698	942	687	699	965	1003	798	934	1188	920	1083	1678	2539	1422	1246	1187	1591	1982	1022	635	420	360	701	1555	1209	296
ANKH_4-PDHX_4	ANKH-PDHX	Cas9-SLCxEnzyme	1079	962	1803	1616	1519	1645	1695	1480	2106	2967	1826	2859	4650	5503	3863	2897	2639	4891	4785	1987	2555	3528	1881	2320	5977	3379	3921
ANKH_4-PDK2_4	ANKH-PDK2	Cas9-SLCxEnzyme	763	805	1166	945	852	1067	1359	950	1218	1474	1124	1409	1956	2690	1861	1439	1532	1892	2662	1435	1142	1041	1179	1379	2841	2435	1628
ANKH_4-PHGDH_4	ANKH-PHGDH	Cas9-SLCxEnzyme	1027	1098	1750	1196	1238	1437	1459	1684	1812	2166	2052	2068	3267	4583	2679	2103	2883	2781	3851	2261	1581	2809	1967	1718	4774	2869	2210
ANKH_4-PKM_4	ANKH-PKM	Cas9-SLCxEnzyme	946	1118	1575	1072	1042	1232	219	370	489	76	90	113	212	98	236	86	23	104	35	16	26	81	1	58	0	2	1
ANKH_4-PPAT_4	ANKH-PPAT	Cas9-SLCxEnzyme	867	828	1499	1024	978	912	666	936	800	808	628	784	1230	1844	1126	425	576	764	739	457	340	239	243	98	276	157	264
ANKH_4-PRPS1_4	ANKH-PRPS1	Cas9-SLCxEnzyme	640	795	1286	688	915	896	1123	920	1006	1911	1468	1310	2402	3554	1796	2416	2205	2040	2604	1626	1316	1593	2500	655	3779	2843	2595
ANKH_4-RRM1_4	ANKH-RRM1	Cas9-SLCxEnzyme	1011	1092	1616	155	322	400	0	47	47	0	10	42	0	53	20	0	6	30	4	7	6	0	0	22	0	0	2
ANKH_4-SDHA_4	ANKH-SDHA	Cas9-SLCxEnzyme	986	1117	1718	1184	1243	1292	1074	1180	1328	781	761	841	1271	2097	1017	418	522	583	731	418	423	175	340	60	239	245	1
ANKH_4-SDHB_4	ANKH-SDHB	Cas9-SLCxEnzyme	1002	1176	1738	1467	1507	1252	867	535	848	385	317	344	466	851	484	211	96	163	300	172	112	5	2	9	151	6	2
ANKH_4-SDHC_4	ANKH-SDHC	Cas9-SLCxEnzyme	471	534	728	467	606	557	151	229	263	125	121	212	144	381	210	46	122	188	98	84	133	0	15	481	137	28	491
ANKH_4-SDHD_4	ANKH-SDHD	Cas9-SLCxEnzyme	525	539	962	1098	941	914	966	991	909	931	812	811	1610	2043	1056	1116	1097	1010	1503	1132	634	553	1687	188	1621	1694	1151
ANKH_4-SHMT1_4	ANKH-SHMT1	Cas9-SLCxEnzyme	1217	1407	1889	1632	1990	2026	1848	1771	2153	2510	2010	2618	4299	5661	3880	2103	2719	3612	4024	2322	2080	1502	2740	2016	3976	2764	2330
ANKH_4-SLC25A1_4	ANKH-SLC25A1	Cas9-SLCxEnzyme	377	461	657	763	565	799	1388	1043	1209	2662	1595	1865	3759	2947	2147	3611	3130	4644	4032	2280	2005	2743	2135	6479	4341	4342	2555
ANKH_4-SUCLA2_4	ANKH-SUCLA2	Cas9-SLCxEnzyme	560	617	924	705	686	643	626	486	592	694	452	604	1196	1024	1129	715	472	960	944	457	637	244	127	407	668	569	1118
ANKH_4-SUCLG1_4	ANKH-SUCLG1	Cas9-SLCxEnzyme	1151	1342	2005	1259	1644	1956	1817	1469	1966	2341	1788	2052	3868	4442	2832	2059	2614	2972	3436	2406	1619	1021	2053	3435	3809	2953	1300
ANKH_4-SUCLG2_4	ANKH-SUCLG2	Cas9-SLCxEnzyme	709	790	1172	647	663	799	643	369	477	744	572	679	1140	982	906	934	881	1110	1056	609	545	619	505	383	1658	981	1563
ANKH_4-UAP1_4	ANKH-UAP1	Cas9-SLCxEnzyme	676	608	1131	948	935	806	918	979	926	1074	1090	1228	2115	2735	1592	1338	1537	1505	2071	1087	879	706	1465	1714	1856	1663	1061
ANKH_4-UGP2_4	ANKH-UGP2	Cas9-SLCxEnzyme	1115	1185	1868	1714	1238	1435	1433	1727	1454	2389	1967	1965	3999	3887	2598	2569	2229	2671	3530	1974	1625	1712	1109	2254	4148	2847	2650
ANKH_4-UMPS_4	ANKH-UMPS	Cas9-SLCxEnzyme	1027	1223	1785	961	1317	1437	1134	1282	1417	736	861	1368	1306	1667	1845	545	512	1043	774	408	544	1226	76	143	417	75	125
ANKH_4-UPP1_4	ANKH-UPP1	Cas9-SLCxEnzyme	1125	1239	1908	1730	1286	1569	1452	1380	1431	1948	1079	1741	3180	2414	2504	1668	1635	2695	2593	1292	1272	1305	2443	2110	2322	1570	460
ANKH_5-ACO2_5	ANKH-ACO2	Cas9-SLCxEnzyme	975	1166	1904	1433	1585	1687	693	772	1067	707	549	773	1322	1591	1038	414	668	574	941	535	413	446	272	422	562	339	316
ANKH_5-AMD1_5	ANKH-AMD1	Cas9-SLCxEnzyme	1300	1307	2018	1221	1496	1572	1056	1387	1475	1472	1215	1598	2307	2845	2130	1187	1195	2490	1678	1117	909	595	806	1234	1085	1327	1014
ANKH_5-ASL_5	ANKH-ASL	Cas9-SLCxEnzyme	1108	1222	1797	1413	1598	1748	1879	2010	2018	3248	2797	2793	4968	6113	3894	4242	3762	4635	6014	3426	2444	4561	3606	3638	8487	6355	3416
ANKH_5-BCAT2_5	ANKH-BCAT2	Cas9-SLCxEnzyme	567	678	943	1022	850	1279	1062	1267	1306	1660	1498	1860	2364	3193	2333	1980	2155	3157	2708	1690	1647	2000	2334	2300	2726	2906	1596
ANKH_5-CMAS_5	ANKH-CMAS	Cas9-SLCxEnzyme	772	795	1362	1302	1430	1340	1857	1596	1560	2353	1795	2016	3694	4008	2389	2418	2210	3164	4116	2046	1506	1176	1171	1746	4076	3222	1634
ANKH_5-COASY_5	ANKH-COASY	Cas9-SLCxEnzyme	794	773	1231	1071	1093	1268	689	816	1034	281	222	244	549	540	321	245	103	486	248	172	146	200	139	297	240	169	152
ANKH_5-CPS1_5	ANKH-CPS1	Cas9-SLCxEnzyme	674	807	1235	937	930	765	1348	1073	1208	2147	1332	1722	3190	3525	2143	1702	2342	3006	3253	1953	1338	1018	810	657	4103	3315	2679
ANKH_5-CPT1A_5	ANKH-CPT1A	Cas9-SLCxEnzyme	758	868	1270	1094	1015	1055	1419	1074	1281	2464	1446	1845	4354	3088	2503	3194	1915	3158	4076	2017	1624	2542	1407	4799	5406	2779	1356
ANKH_5-CS_5	ANKH-CS	Cas9-SLCxEnzyme	1219	1296	1754	1076	1370	1373	762	556	847	926	684	1058	1432	1519	1124	752	616	1523	1278	827	838	701	541	1091	879	780	149
ANKH_5-DHFR_5	ANKH-DHFR	Cas9-SLCxEnzyme	649	809	1062	936	1109	1156	1032	796	1293	1034	457	1227	1263	1567	1958	1016	194	1224	1145	537	853	985	62	1480	823	216	329
ANKH_5-DHODH_5	ANKH-DHODH	Cas9-SLCxEnzyme	727	818	1375	1453	1199	1668	1850	1491	1992	1850	1040	1678	2791	2556	2371	1348	916	2022	1386	749	986	345	283	1031	510	226	586
ANKH_5-FASN_5	ANKH-FASN	Cas9-SLCxEnzyme	747	764	1148	1157	1056	1199	1013	1108	981	1210	1049	1176	2154	2123	1474	1169	1200	1312	1609	954	756	920	984	857	1647	1399	1176
ANKH_5-FH_5	ANKH-FH	Cas9-SLCxEnzyme	801	917	1361	1273	1781	1600	1535	2131	2071	2117	2479	2238	3065	5390	3313	1931	2522	2236	3048	1831	1468	337	964	507	1580	1377	948
ANKH_5-G6PD_5	ANKH-G6PD	Cas9-SLCxEnzyme	1284	1276	2149	1549	2165	2418	2737	2552	2912	3676	3192	4416	5873	9962	5322	4104	4746	6760	6522	3761	3016	4471	5068	7720	4791	3910	2373
ANKH_5-GLS_5	ANKH-GLS	Cas9-SLCxEnzyme	983	975	1678	1253	1429	1531	2470	1953	2404	3240	2033	3466	4988	4773	4142	3758	2445	5590	4645	2764	2861	2014	1358	1832	5202	3767	3788
ANKH_5-GLUD1_5	ANKH-GLUD1	Cas9-SLCxEnzyme	1336	1409	2266	2551	2335	2117	2922	3043	3353	4326	3763	4567	5993	7992	5597	4876	5423	7703	7412	4070	3936	3573	4331	4042	9181	6641	6394
ANKH_5-GOT1_5	ANKH-GOT1	Cas9-SLCxEnzyme	834	854	1248	1033	1172	1134	1416	1456	1301	2554	1963	1591	3438	4971	2154	3387	2478	2156	3657	2403	1301	2207	1903	957	4163	3985	2356
ANKH_5-GOT2_5	ANKH-GOT2	Cas9-SLCxEnzyme	923	937	1556	1080	1292	1472	836	1042	1190	1047	1059	1067	2121	2293	1710	1460	1588	1436	1982	1067	1085	686	1263	548	2203	1253	1106
ANKH_5-GPD2_5	ANKH-GPD2	Cas9-SLCxEnzyme	951	1086	1631	1467	1454	1318	2191	1800	1654	3798	2046	2517	5559	5180	3049	4607	3385	4097	5958	3239	2150	4942	4939	1604	8095	6213	4299
ANKH_5-GSR_5	ANKH-GSR	Cas9-SLCxEnzyme	639	661	961	944	1168	1089	1566	1613	1536	2277	2072	2255	3595	4447	2316	2777	2705	3475	4574	2202	1933	2295	1773	1147	4956	3387	1255
ANKH_5-HK1_5	ANKH-HK1	Cas9-SLCxEnzyme	1121	1181	1696	1297	1471	1519	1606	2003	2114	2651	2288	3039	4203	5619	3388	3238	3561	5649	5008	3041	2686	3132	1976	5179	6392	4522	3809
ANKH_5-HMGCR_5	ANKH-HMGCR	Cas9-SLCxEnzyme	1129	1190	1853	1126	1001	1113	696	737	615	1105	749	895	1687	1627	1069	1214	903	1445	1661	932	778	640	389	1455	1799	1348	660
ANKH_5-HPRT1_5	ANKH-HPRT1	Cas9-SLCxEnzyme	955	986	1555	1489	1379	1667	1967	1683	2419	2724	2250	3422	4007	5293	4153	3425	3238	5811	4677	2602	2965	2372	3270	5445	5450	3728	4789
ANKH_5-IDH1_5	ANKH-IDH1	Cas9-SLCxEnzyme	1087	1194	1736	1577	1709	1712	2894	1915	2243	3981	2650	3219	6121	6016	4564	4565	3778	5458	5909	3256	2696	6959	3851	3194	6390	4553	2399
ANKH_5-IDH2_5	ANKH-IDH2	Cas9-SLCxEnzyme	1005	1108	1609	1416	1080	1541	1316	1650	1844	1356	1686	2095	2968	4050	3292	879	1443	2617	3295	1886	2080	785	994	1386	3669	2430	2946
ANKH_5-LDHA_5	ANKH-LDHA	Cas9-SLCxEnzyme	848	993	1319	1070	1274	1008	1238	1237	1524	1962	1557	2366	2637	3212	2558	1879	2485	4047	3278	1860	1865	988	1391	1156	3896	2842	3603
ANKH_5-MDH2_5	ANKH-MDH2	Cas9-SLCxEnzyme	936	1052	1561	1353	1515	1303	1210	1251	1424	1279	1164	1652	2057	2510	2504	997	977	1709	1555	806	1311	516	214	915	1065	568	653
ANKH_5-MTHFD1_5	ANKH-MTHFD1	Cas9-SLCxEnzyme	1193	1392	1990	1070	1588	1625	648	863	915	614	489	437	791	878	871	162	246	417	335	181	233	60	55	15	134	63	186
ANKH_5-ODC1_5	ANKH-ODC1	Cas9-SLCxEnzyme	563	655	1053	1006	946	1144	1275	1369	1378	2076	1224	1891	2779	3290	2706	2114	1765	2913	2970	1561	1605	1576	1682	1663	2919	2083	2478
ANKH_5-OGDH_5	ANKH-OGDH	Cas9-SLCxEnzyme	1086	1171	1796	1041	1318	1615	582	625	825	439	308	457	726	651	407	160	212	541	606	265	219	354	316	899	570	149	392
ANKH_5-OR10H3_1	ANKH-CTRL	Cas9-SLCxEnzyme	967	866	1335	1476	1503	1841	2402	2202	2378	3722	2639	4032	6306	6079	4700	5134	3767	7435	6540	3543	3128	5049	3891	9862	8153	5263	5728
ANKH_5-OR10V1_1	ANKH-CTRL	Cas9-SLCxEnzyme	1022	860	1561	913	1427	1548	1841	1540	1977	2688	2233	2733	3739	5922	3249	4123	3453	4537	4516	2646	2037	4154	2058	1726	5256	4612	3154
ANKH_5-OR1B1_1	ANKH-CTRL	Cas9-SLCxEnzyme	1182	1173	1931	1637	1533	1819	2119	2069	2007	3768	2841	2897	5116	5872	3514	4280	4040	4756	6366	3378	2569	2896	4385	2081	7100	5385	4876
ANKH_5-PC_5	ANKH-PC	Cas9-SLCxEnzyme	961	1014	1541	1336	1357	1448	1366	1426	1386	1763	1635	1879	2742	4503	2833	1740	2161	3776	2707	2224	1715	1678	1954	2382	3432	3557	2486
ANKH_5-PCK2_5	ANKH-PCK2	Cas9-SLCxEnzyme	982	1059	1442	1224	938	1060	735	612	790	773	787	838	1412	1188	793	756	1065	1210	1376	788	572	974	1389	1509	1307	1151	1611
ANKH_5-PDHA1_5	ANKH-PDHA1	Cas9-SLCxEnzyme	1080	1335	2006	1829	1742	1778	2006	1826	1738	2166	1789	2049	3752	3802	1910	2353	2204	2219	3509	2085	1290	1090	1197	1467	2436	2322	1101
ANKH_5-PDHB_5	ANKH-PDHB	Cas9-SLCxEnzyme	967	1014	1764	1754	1620	1210	1951	1134	1855	2030	1288	2003	3138	3060	2434	2389	1574	3491	2633	1637	1415	1310	559	1775	1828	1694	1329
ANKH_5-PDHX_5	ANKH-PDHX	Cas9-SLCxEnzyme	717	717	1237	1121	1224	1019	1927	1843	1669	3034	2082	2310	4972	5181	2634	4174	3312	3801	5835	3169	1930	4523	2459	1865	7385	5246	3105
ANKH_5-PDK2_5	ANKH-PDK2	Cas9-SLCxEnzyme	1313	1343	1885	1574	1879	2336	2238	1905	2215	2806	2255	2817	4139	5336	3472	3153	3310	4274	4315	2558	1906	3252	3630	4850	4896	4688	2643
ANKH_5-PHGDH_5	ANKH-PHGDH	Cas9-SLCxEnzyme	954	1106	1511	1625	1545	1610	1947	1807	1915	2866	2265	2381	4893	4490	3545	3633	2628	4426	4683	2754	2255	3729	1808	3093	4941	3925	3868
ANKH_5-PKM_5	ANKH-PKM	Cas9-SLCxEnzyme	824	896	1337	757	863	1127	356	395	405	136	65	114	231	247	142	52	25	48	65	45	8	63	0	13	13	1	0
ANKH_5-PPAT_5	ANKH-PPAT	Cas9-SLCxEnzyme	1049	1229	1820	1245	1097	1379	840	944	1025	1061	859	1251	1316	1104	1602	891	648	1144	1123	638	564	719	332	197	982	531	155
ANKH_5-PRPS1_5	ANKH-PRPS1	Cas9-SLCxEnzyme	655	804	1262	861	1264	1427	1477	1732	1926	2373	2239	3119	2726	5532	3098	3171	3669	6408	3806	2331	2176	3345	3232	5838	5535	3802	4665
ANKH_5-RRM1_5	ANKH-RRM1	Cas9-SLCxEnzyme	898	924	1523	555	530	602	61	48	91	43	15	122	98	26	109	70	0	118	25	28	46	1	0	97	36	0	1
ANKH_5-SDHA_5	ANKH-SDHA	Cas9-SLCxEnzyme	668	609	1021	746	818	1101	380	289	435	145	140	221	210	436	175	23	90	117	120	66	32	8	2	3	10	0	1
ANKH_5-SDHB_5	ANKH-SDHB	Cas9-SLCxEnzyme	585	656	967	991	916	1021	1516	1399	1732	2516	2058	2985	3277	4956	4010	3153	3144	4811	3853	2247	2395	1756	2800	5115	4077	2676	2917
ANKH_5-SDHC_5	ANKH-SDHC	Cas9-SLCxEnzyme	1106	1047	1768	1145	933	1250	532	404	420	286	106	170	420	481	198	178	68	29	188	64	30	365	7	10	40	48	2
ANKH_5-SDHD_5	ANKH-SDHD	Cas9-SLCxEnzyme	925	959	1529	1614	1329	1569	943	797	964	1007	652	840	1505	1863	1285	953	968	1300	1461	712	712	728	467	624	1588	1077	2770
ANKH_5-SHMT1_5	ANKH-SHMT1	Cas9-SLCxEnzyme	775	787	1078	1571	1177	1531	1668	1609	1508	2649	1870	1929	4423	4068	2689	3144	2525	2552	4242	2098	1818	2897	3070	2334	4618	3061	1883
ANKH_5-SLC25A1_5	ANKH-SLC25A1	Cas9-SLCxEnzyme	502	503	827	509	487	607	521	521	442	1614	1043	875	2340	2189	1088	2143	1575	1629	2216	1437	782	1934	1700	548	3658	2414	662
ANKH_5-SUCLA2_5	ANKH-SUCLA2	Cas9-SLCxEnzyme	1174	1086	1891	1706	1561	1399	1493	1150	1488	1821	1350	1512	2879	3347	1937	2183	1613	2111	2535	1321	1278	1214	1284	1316	3405	2074	2467
ANKH_5-SUCLG1_5	ANKH-SUCLG1	Cas9-SLCxEnzyme	1232	1107	1651	1368	1506	1579	1083	1383	1228	1230	1314	1570	2268	2960	2075	1172	1397	2264	1833	1173	1364	697	1864	772	1536	1089	1259
ANKH_5-SUCLG2_5	ANKH-SUCLG2	Cas9-SLCxEnzyme	706	792	1219	778	850	1025	687	935	970	1099	911	1385	2139	2196	1670	1484	1262	2212	2157	1012	966	998	546	1893	2955	1742	907
ANKH_5-UAP1_5	ANKH-UAP1	Cas9-SLCxEnzyme	716	671	1081	824	923	1232	1060	997	949	1289	1112	1345	2582	3382	1950	1501	1446	1980	2005	1291	1146	1508	883	2265	2146	1419	1669
ANKH_5-UGP2_5	ANKH-UGP2	Cas9-SLCxEnzyme	734	926	1344	793	1193	1251	1102	1373	1532	1770	1272	1544	2795	2907	2537	1944	1530	2445	2894	1487	1488	1276	1148	1410	2865	1526	854
ANKH_5-UMPS_5	ANKH-UMPS	Cas9-SLCxEnzyme	765	724	1143	1255	971	1042	883	602	869	922	533	849	1466	1094	1014	510	439	834	668	385	331	112	58	271	342	140	488
ANKH_5-UPP1_5	ANKH-UPP1	Cas9-SLCxEnzyme	882	927	1537	1539	1277	1387	2207	1614	2050	3177	2178	2582	4758	5317	3736	4339	3705	4022	5003	2614	2478	5140	3758	2224	5358	4231	3670
ANKH_6-ACO2_6	ANKH-ACO2	Cas9-SLCxEnzyme	596	715	955	794	834	1058	554	614	831	527	529	692	865	1298	856	476	443	669	673	397	274	123	416	399	384	219	160
ANKH_6-AMD1_6	ANKH-AMD1	Cas9-SLCxEnzyme	696	813	1165	814	855	732	947	841	888	1460	873	1060	1647	1455	1226	1434	874	1541	1540	873	648	791	185	353	1331	1064	2044
ANKH_6-ASL_6	ANKH-ASL	Cas9-SLCxEnzyme	687	775	1157	1075	1025	1271	1092	1406	1810	2043	2070	2265	3373	4899	3338	2485	3095	3567	4123	2536	2186	1499	3371	1554	5785	4877	3667
ANKH_6-BCAT2_6	ANKH-BCAT2	Cas9-SLCxEnzyme	707	828	1390	913	866	890	904	832	818	1182	1238	1043	2055	2588	1417	1281	1533	1711	2050	1067	944	950	721	288	1974	1547	2045
ANKH_6-CMAS_6	ANKH-CMAS	Cas9-SLCxEnzyme	771	860	1293	1055	1404	1372	1369	1145	1784	2111	1542	2228	3850	3644	3521	1958	1624	2944	3403	1788	2270	604	1060	1762	3833	1869	2658
ANKH_6-COASY_6	ANKH-COASY	Cas9-SLCxEnzyme	970	1114	1731	1161	1413	1380	1303	1388	1450	614	211	374	902	990	661	183	132	219	542	192	171	700	209	299	726	364	121
ANKH_6-CPS1_6	ANKH-CPS1	Cas9-SLCxEnzyme	748	830	1242	968	1059	1124	1207	1374	1751	1969	1955	2358	3155	4450	2857	3018	2475	4238	3855	2191	1858	1605	2758	2543	4959	4119	2947
ANKH_6-CPT1A_6	ANKH-CPT1A	Cas9-SLCxEnzyme	712	769	1129	994	1018	918	1256	1115	1103	1723	1645	1643	2425	4032	1680	2102	2402	2379	2971	1995	1320	1426	1569	1600	3342	3082	1410
ANKH_6-CS_6	ANKH-CS	Cas9-SLCxEnzyme	593	658	1029	862	767	812	775	634	779	1021	695	805	1379	1801	1156	1146	537	1019	1299	679	562	1911	255	754	918	596	480
ANKH_6-DHFR_6	ANKH-DHFR	Cas9-SLCxEnzyme	679	698	1067	708	653	604	504	503	377	278	301	294	462	612	514	168	232	151	306	167	86	71	100	107	48	74	1
ANKH_6-DHODH_6	ANKH-DHODH	Cas9-SLCxEnzyme	628	677	1048	864	841	766	1127	930	984	905	888	898	1406	2009	1550	619	844	1089	888	533	542	206	310	438	424	251	425
ANKH_6-FASN_6	ANKH-FASN	Cas9-SLCxEnzyme	593	624	839	735	976	895	688	621	600	679	525	693	947	1338	1308	515	348	680	1027	541	557	230	147	462	630	539	274
ANKH_6-FH_6	ANKH-FH	Cas9-SLCxEnzyme	404	420	815	562	529	555	503	572	569	247	184	377	542	581	423	37	74	126	169	115	70	0	7	1	5	28	1
ANKH_6-G6PD_6	ANKH-G6PD	Cas9-SLCxEnzyme	627	738	1101	941	851	948	932	980	1168	1575	1353	1784	2953	3550	2105	1454	1602	2238	3117	1589	1108	1359	935	2076	2029	1482	748
ANKH_6-GLS_6	ANKH-GLS	Cas9-SLCxEnzyme	747	921	1280	1180	1152	1003	1540	1205	1211	1804	1464	1457	2793	3706	2007	2101	2494	2260	2797	1771	1134	950	1444	1333	2938	1961	1446
ANKH_6-GLUD1_6	ANKH-GLUD1	Cas9-SLCxEnzyme	1037	1192	1785	1094	1011	1293	1258	1073	1194	2254	1605	1835	3402	4373	2518	2708	2818	3149	3954	2367	1434	2374	2235	1050	5539	4363	2008
ANKH_6-GOT1_6	ANKH-GOT1	Cas9-SLCxEnzyme	831	927	1436	1216	940	1025	1037	966	1282	1392	1444	1696	2204	2710	2307	2134	2182	3155	2760	1603	1511	1243	1948	1747	3288	2757	1513
ANKH_6-GOT2_6	ANKH-GOT2	Cas9-SLCxEnzyme	912	974	1391	1542	1394	1473	1830	1742	1885	3347	1817	2593	4610	4510	3463	4300	2485	4618	4477	2586	2216	3773	1948	3637	5412	3974	4352
ANKH_6-GPD2_6	ANKH-GPD2	Cas9-SLCxEnzyme	932	920	1372	1329	1232	1177	1520	1273	1755	3109	2030	2597	4471	4139	3287	3171	2427	4339	4883	2360	2203	2744	2462	3220	5363	4584	4056
ANKH_6-GSR_6	ANKH-GSR	Cas9-SLCxEnzyme	802	849	1206	977	1173	970	1651	1578	1894	2370	2089	2914	3401	5118	3221	3399	3573	5350	4138	2540	2219	1645	3398	2422	5611	5218	3912
ANKH_6-HK1_6	ANKH-HK1	Cas9-SLCxEnzyme	612	563	988	790	916	942	1051	1111	1328	2207	1696	1866	3448	2704	2310	3106	2177	2970	3576	1980	1719	2283	1361	1232	4678	2742	2649
ANKH_6-HMGCR_6	ANKH-HMGCR	Cas9-SLCxEnzyme	483	584	789	381	434	367	319	325	362	588	383	385	678	847	610	764	511	428	836	528	302	605	304	74	1160	705	650
ANKH_6-HPRT1_6	ANKH-HPRT1	Cas9-SLCxEnzyme	591	705	1026	1118	1157	1103	1215	1150	1408	1796	1358	1863	2862	2989	3048	1772	1591	2906	2401	1525	1621	1082	1629	2428	2807	2209	1853
ANKH_6-IDH1_6	ANKH-IDH1	Cas9-SLCxEnzyme	790	763	1226	1068	988	1220	1591	1432	1655	2402	1918	2304	3441	3858	3051	2805	2669	3637	4214	2055	2043	1784	1277	2575	3964	3334	3051
ANKH_6-IDH2_6	ANKH-IDH2	Cas9-SLCxEnzyme	594	676	973	985	884	1039	1631	1097	1452	1587	1095	1581	3054	2683	2441	1352	1398	1809	2607	1750	1512	863	859	1978	2766	2150	1737
ANKH_6-LDHA_6	ANKH-LDHA	Cas9-SLCxEnzyme	1004	1179	1856	1585	1171	1002	2163	2151	1956	3457	2275	2591	4817	4746	4110	4631	3499	4669	5636	2850	2190	1988	1791	1178	6442	5395	3798
ANKH_6-MDH2_6	ANKH-MDH2	Cas9-SLCxEnzyme	837	865	1375	1319	1250	1366	1206	1061	1201	1161	966	1192	2271	2070	1715	1309	1159	1383	1563	955	955	513	1326	839	875	533	447
ANKH_6-MTHFD1_6	ANKH-MTHFD1	Cas9-SLCxEnzyme	684	732	1215	971	1118	953	940	711	867	699	521	717	896	957	794	418	319	386	401	212	245	59	24	25	45	71	1
ANKH_6-ODC1_6	ANKH-ODC1	Cas9-SLCxEnzyme	776	790	1210	967	892	1216	788	852	1256	1424	1109	1526	2110	2084	1767	1493	1763	2393	2295	1271	1092	652	1869	1551	3206	2108	1715
ANKH_6-OGDH_6	ANKH-OGDH	Cas9-SLCxEnzyme	685	694	1075	792	739	599	230	161	290	164	78	79	217	105	72	152	19	145	67	61	57	48	2	55	23	15	465
ANKH_6-OR10H3_1	ANKH-CTRL	Cas9-SLCxEnzyme	928	1008	1673	1411	1250	1729	1952	1995	2720	3179	2619	3940	4798	4786	4211	4530	3474	6537	5413	3336	3298	3380	2733	3833	5237	4318	4859
ANKH_6-OR10V1_1	ANKH-CTRL	Cas9-SLCxEnzyme	842	897	1489	922	886	1151	1159	1221	1293	2168	1577	1805	3218	3484	2563	2324	2597	3134	3577	1994	1446	2231	2202	2160	4812	3171	2693
ANKH_6-OR1B1_1	ANKH-CTRL	Cas9-SLCxEnzyme	1162	1162	1889	1466	1234	1199	1744	1636	1847	3546	2046	2511	4886	4144	3395	4444	2820	4666	4960	2814	2347	2216	2891	1529	7711	4970	4562
ANKH_6-PC_6	ANKH-PC	Cas9-SLCxEnzyme	771	756	1218	1063	1178	1342	1177	908	1236	1651	1250	1573	2882	2894	2400	2169	1671	2594	2773	1572	1388	2179	955	611	2791	1659	2071
ANKH_6-PCK2_6	ANKH-PCK2	Cas9-SLCxEnzyme	954	1099	1689	1397	1406	1517	1531	1608	1866	2863	2062	2742	4573	4168	3534	3305	3458	5035	4938	2246	2479	2596	3469	3507	6742	4047	4530
ANKH_6-PDHA1_6	ANKH-PDHA1	Cas9-SLCxEnzyme	903	969	1659	1669	1558	1398	2029	2093	2428	3641	2766	3500	5152	6846	4125	3518	3824	5890	5619	3243	2709	3208	2768	4161	5096	4171	3103
ANKH_6-PDHB_6	ANKH-PDHB	Cas9-SLCxEnzyme	353	354	592	469	357	285	486	333	357	632	386	318	889	769	408	539	469	339	756	465	301	355	96	48	644	275	313
ANKH_6-PDHX_6	ANKH-PDHX	Cas9-SLCxEnzyme	793	887	1412	794	1180	872	1113	1198	1206	1550	1410	1413	2346	2379	2121	1560	1924	2174	2433	1428	1472	748	848	732	2734	1701	2817
ANKH_6-PDK2_6	ANKH-PDK2	Cas9-SLCxEnzyme	870	857	1375	1082	1243	1090	1469	1216	1136	2200	1630	1900	3134	3663	1913	2504	2209	2773	2761	1855	1451	1702	2881	5209	2926	2882	2520
ANKH_6-PHGDH_6	ANKH-PHGDH	Cas9-SLCxEnzyme	807	916	1322	1180	1035	1382	1350	1427	1504	2099	2112	2332	3603	4362	2370	2523	2834	3677	3777	2589	1465	1360	2382	3849	3895	3583	2500
ANKH_6-PKM_6	ANKH-PKM	Cas9-SLCxEnzyme	485	576	848	492	445	705	314	267	610	280	225	560	557	413	689	277	338	781	503	223	345	137	123	238	469	341	420
ANKH_6-PPAT_6	ANKH-PPAT	Cas9-SLCxEnzyme	884	835	1336	764	878	886	590	296	485	384	259	427	551	494	474	428	321	375	352	259	235	47	108	36	57	94	307
ANKH_6-PRPS1_6	ANKH-PRPS1	Cas9-SLCxEnzyme	787	832	1434	1086	805	923	864	658	612	1368	1272	976	1491	2911	1413	1585	2039	1486	1927	1415	905	906	1469	1411	2433	1990	646
ANKH_6-RRM1_6	ANKH-RRM1	Cas9-SLCxEnzyme	891	949	1445	300	437	418	44	16	46	21	14	79	81	12	208	19	0	168	79	10	33	0	1	602	0	1	2
ANKH_6-SDHA_6	ANKH-SDHA	Cas9-SLCxEnzyme	509	521	903	830	875	1074	490	399	533	189	120	209	432	330	232	45	22	31	156	61	65	2	3	1	29	0	1
ANKH_6-SDHB_6	ANKH-SDHB	Cas9-SLCxEnzyme	617	693	993	690	712	484	464	398	405	172	77	138	341	300	148	241	18	46	166	77	25	18	0	1	619	370	0
ANKH_6-SDHC_6	ANKH-SDHC	Cas9-SLCxEnzyme	703	728	1244	758	562	684	212	322	294	66	112	104	246	250	265	77	80	52	55	44	90	0	12	0	34	14	0
ANKH_6-SDHD_6	ANKH-SDHD	Cas9-SLCxEnzyme	577	623	848	962	890	840	727	604	703	1022	671	656	1233	1877	700	1153	720	778	1253	818	381	1053	2226	299	1468	1135	731
ANKH_6-SHMT1_6	ANKH-SHMT1	Cas9-SLCxEnzyme	628	668	1155	1050	892	1059	914	867	1203	1512	1208	1497	2284	2781	2217	2230	1522	2183	2530	1248	1280	1645	850	1794	3147	1804	1639
ANKH_6-SLC25A1_6	ANKH-SLC25A1	Cas9-SLCxEnzyme	563	602	887	950	938	790	1635	1169	1729	2576	2200	2908	3934	3915	3537	3952	3807	6521	4886	2561	2852	2518	3597	4964	5842	4862	6732
ANKH_6-SUCLA2_6	ANKH-SUCLA2	Cas9-SLCxEnzyme	633	663	1297	593	715	392	586	817	640	830	719	1063	1303	1180	992	885	882	1878	1154	719	925	407	262	359	1567	1046	1170
ANKH_6-SUCLG1_6	ANKH-SUCLG1	Cas9-SLCxEnzyme	643	756	1229	875	915	908	1169	862	963	1137	1026	944	2120	1801	1618	1291	991	1227	1843	877	801	695	1299	337	1577	930	1037
ANKH_6-SUCLG2_6	ANKH-SUCLG2	Cas9-SLCxEnzyme	581	539	1129	683	722	651	616	753	821	1015	990	1138	1674	2573	1639	970	1270	1650	1948	1101	977	994	444	973	1618	1719	1574
ANKH_6-UAP1_6	ANKH-UAP1	Cas9-SLCxEnzyme	706	738	1216	975	1136	817	1095	969	869	1033	1090	889	1651	2583	1147	991	1200	1074	1461	841	683	612	880	620	1416	1089	747
ANKH_6-UGP2_6	ANKH-UGP2	Cas9-SLCxEnzyme	612	704	1147	875	960	1130	1292	1098	1610	2116	1567	1766	2843	3340	2464	2351	2113	2700	3078	1705	1293	1751	2440	3411	3422	2173	1563
ANKH_6-UMPS_6	ANKH-UMPS	Cas9-SLCxEnzyme	754	718	1147	644	897	1010	884	782	935	807	668	915	1386	1434	1279	381	453	754	505	317	271	66	97	46	141	222	3
ANKH_6-UPP1_6	ANKH-UPP1	Cas9-SLCxEnzyme	681	745	1047	858	894	878	1164	976	1323	2082	1517	1874	3087	3191	2240	2379	2358	3165	3269	1901	1739	1392	2388	1330	3499	2804	3816
CLN3_1-ABCD3_1	CLN3-ABCD3	Cas9-SLCxEnzyme	649	789	1159	656	616	735	248	408	414	346	401	300	621	825	494	353	549	641	818	460	264	1123	268	186	876	596	268
CLN3_1-ACP2_1	CLN3-ACP2	Cas9-SLCxEnzyme	677	689	1190	623	654	749	301	283	269	275	398	260	411	1224	639	224	513	271	508	296	234	81	527	37	413	333	298
CLN3_1-AMD1_1	CLN3-AMD1	Cas9-SLCxEnzyme	761	781	1227	559	590	736	349	286	285	341	160	239	387	338	318	145	202	180	203	179	75	34	104	31	50	73	1
CLN3_1-ASL_1	CLN3-ASL	Cas9-SLCxEnzyme	748	807	1305	682	875	763	422	468	398	562	394	403	981	1199	591	739	578	491	1033	546	431	661	174	118	755	486	473
CLN3_1-BCAT2_1	CLN3-BCAT2	Cas9-SLCxEnzyme	816	987	1330	956	1051	1019	373	393	508	485	263	383	523	857	474	464	212	764	553	330	256	934	170	255	515	401	126
CLN3_1-BPNT1_1	CLN3-BPNT1	Cas9-SLCxEnzyme	530	632	1053	495	818	617	290	353	296	257	154	271	491	542	283	310	113	436	380	265	296	119	84	314	382	343	291
CLN3_1-CMAS_1	CLN3-CMAS	Cas9-SLCxEnzyme	617	607	1028	596	527	747	250	295	269	211	286	193	365	516	377	198	354	238	571	285	136	123	135	8	526	333	2
CLN3_1-COASY_1	CLN3-COASY	Cas9-SLCxEnzyme	932	927	1460	901	762	770	418	233	389	2	27	52	76	33	37	0	8	14	0	6	15	0	13	4	0	0	1
CLN3_1-CPS1_1	CLN3-CPS1	Cas9-SLCxEnzyme	744	825	1506	766	963	835	337	266	343	321	160	337	525	494	529	466	263	574	672	291	289	255	265	590	814	529	244
CLN3_1-CPT1A_1	CLN3-CPT1A	Cas9-SLCxEnzyme	569	572	918	564	614	716	309	186	296	499	193	320	911	421	469	409	263	841	823	378	203	341	103	383	1253	778	134
CLN3_1-DHFR_1	CLN3-DHFR	Cas9-SLCxEnzyme	1050	1045	1768	720	620	521	205	185	160	70	13	55	151	23	159	8	0	22	22	15	7	0	0	2	1	1	0
CLN3_1-DHODH_1	CLN3-DHODH	Cas9-SLCxEnzyme	791	1015	1483	1106	913	837	352	473	413	203	245	181	281	643	357	101	142	193	251	93	92	121	37	4	45	24	0
CLN3_1-FASN_1	CLN3-FASN	Cas9-SLCxEnzyme	531	582	909	646	379	499	116	103	148	55	45	55	38	118	175	41	35	55	44	44	54	22	0	149	51	0	0
CLN3_1-G6PD_1	CLN3-G6PD	Cas9-SLCxEnzyme	676	799	1143	790	676	524	444	348	362	424	239	311	789	684	379	218	300	362	628	350	303	64	116	230	266	351	1035
CLN3_1-GLS_1	CLN3-GLS	Cas9-SLCxEnzyme	816	932	1389	775	740	898	310	441	375	172	241	292	573	800	319	142	296	362	355	231	179	62	158	135	242	330	473
CLN3_1-GLUD1_1	CLN3-GLUD1	Cas9-SLCxEnzyme	785	837	1274	566	690	651	323	278	269	302	253	190	497	672	337	238	255	412	454	398	153	61	141	67	309	346	63
CLN3_1-GOT1_1	CLN3-GOT1	Cas9-SLCxEnzyme	760	1008	1354	501	827	732	275	365	339	330	318	379	581	716	413	225	437	379	716	332	295	159	258	58	475	399	160
CLN3_1-GOT2_1	CLN3-GOT2	Cas9-SLCxEnzyme	267	301	483	236	425	362	87	72	120	50	42	38	95	73	117	82	48	46	96	64	28	12	46	4	89	31	0
CLN3_1-GPD2_1	CLN3-GPD2	Cas9-SLCxEnzyme	666	674	1033	855	615	691	415	410	356	560	346	360	927	962	310	562	344	417	1049	493	226	1030	496	372	1363	674	295
CLN3_1-GSR_1	CLN3-GSR	Cas9-SLCxEnzyme	545	636	848	728	662	667	472	381	419	405	341	427	678	1181	629	377	586	534	605	452	293	502	516	116	606	539	397
CLN3_1-HK1_1	CLN3-HK1	Cas9-SLCxEnzyme	788	937	1151	663	754	776	396	355	609	588	551	613	848	1182	824	626	732	1039	944	485	388	559	502	568	1037	613	303
CLN3_1-HMGCR_1	CLN3-HMGCR	Cas9-SLCxEnzyme	775	762	1046	196	161	149	38	17	47	12	3	12	149	0	0	46	0	2	71	8	1	9	0	0	45	63	0
CLN3_1-HPRT1_1	CLN3-HPRT1	Cas9-SLCxEnzyme	669	725	1004	407	346	387	181	53	114	151	118	136	75	59	61	147	71	284	191	76	31	1	300	154	131	244	284
CLN3_1-IDH1_1	CLN3-IDH1	Cas9-SLCxEnzyme	815	956	1382	1005	875	814	583	522	370	580	546	224	1083	869	185	680	621	252	942	694	234	235	741	586	637	969	2
CLN3_1-IDH2_1	CLN3-IDH2	Cas9-SLCxEnzyme	821	879	1194	624	761	788	414	487	401	330	328	374	650	453	469	178	199	324	641	384	326	164	69	287	420	322	344
CLN3_1-LDHA_1	CLN3-LDHA	Cas9-SLCxEnzyme	894	917	1564	863	981	743	568	545	514	688	488	448	870	1352	771	867	717	662	874	516	233	616	323	467	871	661	557
CLN3_1-MTHFD1_1	CLN3-MTHFD1	Cas9-SLCxEnzyme	778	822	1294	576	660	757	232	216	270	220	70	106	337	126	219	80	50	87	105	168	32	0	4	0	156	151	2
CLN3_1-NUDT19_1	CLN3-NUDT19	Cas9-SLCxEnzyme	571	585	861	357	482	607	154	308	197	131	167	206	272	434	330	32	238	257	245	140	234	65	54	102	143	258	522
CLN3_1-NUDT7_1	CLN3-NUDT7	Cas9-SLCxEnzyme	474	515	796	474	413	340	278	226	256	359	209	234	642	476	328	382	259	273	589	263	227	266	65	42	810	353	301
CLN3_1-NUDT8_1	CLN3-NUDT8	Cas9-SLCxEnzyme	539	571	865	498	512	402	291	254	172	288	202	258	666	538	160	165	249	400	604	249	125	250	163	47	768	359	350
CLN3_1-ODC1_1	CLN3-ODC1	Cas9-SLCxEnzyme	487	556	966	622	597	632	353	347	211	328	200	216	576	701	287	649	153	326	596	340	178	561	57	22	506	183	147
CLN3_1-OGDH_1	CLN3-OGDH	Cas9-SLCxEnzyme	941	1082	1555	498	604	720	114	39	73	51	15	7	108	30	74	7	0	2	42	3	0	3	0	0	46	0	0
CLN3_1-OR10H3_1	CLN3-CTRL	Cas9-SLCxEnzyme	609	671	900	516	721	668	386	377	425	383	362	376	771	760	364	366	454	512	929	357	258	266	301	832	479	519	289
CLN3_1-OR10V1_1	CLN3-CTRL	Cas9-SLCxEnzyme	834	843	1173	546	651	819	329	234	296	503	250	324	542	628	479	461	369	335	542	237	222	238	214	274	428	203	394
CLN3_1-OR1B1_1	CLN3-CTRL	Cas9-SLCxEnzyme	998	1170	1643	789	903	957	602	448	567	461	404	547	651	963	647	563	705	933	728	529	391	506	685	158	791	851	271
CLN3_1-PANK1_1	CLN3-PANK1	Cas9-SLCxEnzyme	611	708	1056	578	624	583	180	116	325	289	264	440	334	471	465	146	244	635	465	387	419	239	204	1193	566	338	577
CLN3_1-PANK2_1	CLN3-PANK2	Cas9-SLCxEnzyme	636	765	1050	696	517	521	281	408	418	352	350	525	491	931	749	287	330	533	555	304	350	51	184	129	853	1067	558
CLN3_1-PCK2_1	CLN3-PCK2	Cas9-SLCxEnzyme	984	931	1441	734	1019	803	516	525	452	722	482	435	1152	632	485	634	522	627	1016	493	332	1407	724	357	1058	996	901
CLN3_1-PDHA1_1	CLN3-PDHA1	Cas9-SLCxEnzyme	952	1004	1527	801	1038	935	521	274	460	428	271	465	891	632	560	296	249	529	425	236	322	59	171	92	188	169	335
CLN3_1-PDK2_1	CLN3-PDK2	Cas9-SLCxEnzyme	506	578	978	578	374	521	294	114	180	232	197	151	277	208	164	192	239	150	359	135	118	112	370	77	488	162	0
CLN3_1-PHGDH_1	CLN3-PHGDH	Cas9-SLCxEnzyme	907	1101	1687	676	871	758	546	537	786	671	344	857	1398	792	862	647	357	952	1130	659	715	578	211	376	1231	617	1898
CLN3_1-PKM_1	CLN3-PKM	Cas9-SLCxEnzyme	821	796	1320	789	778	836	179	241	287	139	87	107	243	284	34	88	76	40	87	80	6	12	2	0	1	19	1
CLN3_1-PPAT_1	CLN3-PPAT	Cas9-SLCxEnzyme	653	810	1170	629	664	706	218	245	240	111	143	223	159	95	177	85	60	70	133	130	100	21	9	73	45	73	95
CLN3_1-PPCDC_1	CLN3-PPCDC	Cas9-SLCxEnzyme	676	642	1101	615	699	813	500	399	471	783	417	605	1104	877	588	1092	521	836	1149	461	295	944	731	499	835	600	344
CLN3_1-PPCS_1	CLN3-PPCS	Cas9-SLCxEnzyme	570	634	945	654	722	751	396	477	440	559	390	465	767	868	591	565	556	586	745	421	335	232	778	304	582	485	174
CLN3_1-PRPS1_1	CLN3-PRPS1	Cas9-SLCxEnzyme	1058	1298	1762	1080	1083	1043	787	713	871	962	700	1131	1518	1670	1351	1165	1023	1859	1537	811	1140	969	1955	580	2259	1264	1842
CLN3_1-RRM1_1	CLN3-RRM1	Cas9-SLCxEnzyme	899	965	1441	272	343	507	55	80	52	32	7	51	107	85	76	2	22	10	87	28	48	1	26	1	293	8	2
CLN3_1-SDHA_1	CLN3-SDHA	Cas9-SLCxEnzyme	764	908	1322	586	590	593	149	139	114	89	134	50	187	351	171	79	123	22	207	86	80	9	30	2	173	52	2
CLN3_1-SHMT1_1	CLN3-SHMT1	Cas9-SLCxEnzyme	970	1097	1640	910	905	898	428	269	304	378	214	326	601	625	395	322	284	379	543	206	278	215	212	397	489	282	224
CLN3_1-SLC35A1_1	CLN3-SLC35A1	Cas9-SLCxEnzyme	448	552	835	413	462	440	221	309	211	259	201	220	310	417	188	187	282	265	213	88	121	145	7	115	159	74	0
CLN3_1-SLC35B3_1	CLN3-SLC35B3	Cas9-SLCxEnzyme	821	917	1271	792	864	802	538	735	632	541	567	647	970	1008	955	725	602	1120	788	407	693	224	205	753	842	629	616
CLN3_1-SPNS1_1	CLN3-SPNS1	Cas9-SLCxEnzyme	965	980	1521	1025	770	712	236	318	178	56	80	43	276	148	139	24	42	34	98	83	61	258	4	0	70	30	90
CLN3_1-UAP1_1	CLN3-UAP1	Cas9-SLCxEnzyme	882	1032	1459	871	846	975	519	589	490	581	306	384	1013	1141	729	393	269	642	805	376	324	277	160	166	675	562	430
CLN3_1-UGP2_1	CLN3-UGP2	Cas9-SLCxEnzyme	660	693	1141	671	831	577	448	355	318	347	378	343	725	802	521	264	312	531	615	348	309	179	44	127	664	564	1
CLN3_1-UMPS_1	CLN3-UMPS	Cas9-SLCxEnzyme	637	667	1062	682	657	526	236	254	255	276	201	145	305	571	163	172	164	93	95	96	72	129	15	4	22	8	0
CLN3_1-UPP1_1	CLN3-UPP1	Cas9-SLCxEnzyme	450	476	710	355	425	488	237	200	163	226	217	168	252	637	455	112	219	272	376	232	181	140	134	7	339	187	51
CLN3_2-ABCD3_2	CLN3-ABCD3	Cas9-SLCxEnzyme	923	885	1348	827	868	996	654	1043	903	947	1143	1215	1778	2447	1769	1115	1513	1797	2420	1299	861	635	867	466	2941	1948	2401
CLN3_2-ACP2_2	CLN3-ACP2	Cas9-SLCxEnzyme	618	706	1075	990	1035	923	776	997	991	1542	938	1146	2244	2318	1539	1880	1270	1820	2356	1450	929	2746	695	1113	3150	2351	867
CLN3_2-AMD1_2	CLN3-AMD1	Cas9-SLCxEnzyme	689	682	1060	850	749	885	605	485	680	766	532	1010	1143	1238	1042	734	443	1313	794	534	569	522	97	791	498	520	233
CLN3_2-ASL_2	CLN3-ASL	Cas9-SLCxEnzyme	837	898	1217	1100	987	758	734	426	458	683	420	390	1174	877	405	481	459	469	1014	491	261	119	333	294	921	435	220
CLN3_2-BCAT2_2	CLN3-BCAT2	Cas9-SLCxEnzyme	647	604	1068	646	721	821	1001	490	696	942	602	884	1172	1214	1143	847	506	1076	1316	757	632	577	224	495	1213	711	445
CLN3_2-BPNT1_2	CLN3-BPNT1	Cas9-SLCxEnzyme	715	641	1212	861	883	813	931	836	803	916	734	766	1754	1324	1115	1158	1109	1340	1740	862	634	761	750	704	2176	1748	896
CLN3_2-CMAS_2	CLN3-CMAS	Cas9-SLCxEnzyme	781	799	1394	853	961	902	876	1254	1046	1470	1434	1792	2121	3331	2089	1512	2006	2456	2305	1545	1295	459	2509	744	2170	1885	1232
CLN3_2-COASY_2	CLN3-COASY	Cas9-SLCxEnzyme	413	452	649	399	681	609	465	403	447	138	154	187	211	314	239	62	88	91	165	71	27	15	31	10	71	38	0
CLN3_2-CPS1_2	CLN3-CPS1	Cas9-SLCxEnzyme	454	441	693	542	600	503	480	628	548	776	638	523	1193	1754	773	981	894	1033	1236	896	576	654	469	868	1179	1445	2297
CLN3_2-CPT1A_2	CLN3-CPT1A	Cas9-SLCxEnzyme	659	749	1002	942	945	1029	961	846	1236	1607	1170	1627	2996	3237	1908	2108	1589	2895	3155	1602	1516	1206	1902	3443	3369	2349	2938
CLN3_2-DHFR_2	CLN3-DHFR	Cas9-SLCxEnzyme	827	829	1271	900	819	792	277	311	352	274	129	172	250	399	371	288	82	108	192	85	80	154	15	15	87	137	0
CLN3_2-DHODH_2	CLN3-DHODH	Cas9-SLCxEnzyme	595	589	1019	932	731	714	753	738	745	752	511	589	852	1030	780	312	437	667	473	289	295	64	175	84	182	134	0
CLN3_2-FASN_2	CLN3-FASN	Cas9-SLCxEnzyme	856	889	1427	1038	1014	1137	512	436	747	499	414	607	863	941	816	456	307	736	699	435	436	418	76	1432	330	435	507
CLN3_2-G6PD_2	CLN3-G6PD	Cas9-SLCxEnzyme	633	1	1037	842	864	735	814	1028	772	1027	7	12	1651	2294	1267	1071	1385	1371	2122	0	634	559	1128	887	1406	17	203
CLN3_2-GLS_2	CLN3-GLS	Cas9-SLCxEnzyme	679	774	1323	1022	899	933	801	966	1070	1200	1069	1366	1665	3228	1744	1293	1772	2401	2461	1307	1227	778	1131	912	2313	1577	2933
CLN3_2-GLUD1_2	CLN3-GLUD1	Cas9-SLCxEnzyme	517	565	809	650	641	878	929	792	999	1513	977	1424	2264	2285	1534	2170	1486	1914	2625	1445	1097	1527	1074	1262	3307	2868	2226
CLN3_2-GOT1_2	CLN3-GOT1	Cas9-SLCxEnzyme	491	530	703	833	773	836	736	722	711	1089	920	1235	1395	2594	1514	1087	1644	1931	2072	1171	973	657	1651	677	2008	1637	844
CLN3_2-GOT2_2	CLN3-GOT2	Cas9-SLCxEnzyme	492	524	804	726	641	748	313	444	641	374	371	469	873	1261	827	313	417	593	798	438	492	341	636	843	632	530	657
CLN3_2-GPD2_2	CLN3-GPD2	Cas9-SLCxEnzyme	847	1037	1615	1220	1020	1169	1729	1240	1535	2730	1550	2156	3705	3945	2925	3208	2626	3645	4119	2305	1778	1119	1553	1320	4626	3697	2720
CLN3_2-GSR_2	CLN3-GSR	Cas9-SLCxEnzyme	860	872	1339	988	1081	1031	1177	1047	1083	1665	1260	1449	2689	2240	1632	1791	1378	2305	2883	1421	1077	1079	460	971	2786	2440	1985
CLN3_2-HK1_2	CLN3-HK1	Cas9-SLCxEnzyme	663	674	974	639	723	761	926	554	801	1340	703	948	1905	1630	1093	1448	851	1659	1636	754	899	1142	989	2984	1892	1336	264
CLN3_2-HMGCR_2	CLN3-HMGCR	Cas9-SLCxEnzyme	1055	1094	1728	674	448	598	75	50	72	69	35	25	239	140	58	132	42	15	147	50	8	499	69	3	286	71	1
CLN3_2-HPRT1_2	CLN3-HPRT1	Cas9-SLCxEnzyme	308	343	523	608	426	583	527	579	473	884	840	817	1193	1497	820	1087	1044	1175	1720	956	656	560	2230	302	1539	1510	1259
CLN3_2-IDH1_2	CLN3-IDH1	Cas9-SLCxEnzyme	877	866	1486	776	964	915	1200	1004	1135	1526	1317	1753	1938	3257	1930	1525	1858	3159	2532	1284	1468	879	953	2343	2686	1661	2235
CLN3_2-IDH2_2	CLN3-IDH2	Cas9-SLCxEnzyme	753	766	1214	848	936	992	905	1030	977	1171	924	952	2130	2736	1678	715	883	1008	2139	1511	1205	366	2540	361	2046	1833	1687
CLN3_2-LDHA_2	CLN3-LDHA	Cas9-SLCxEnzyme	397	403	670	601	576	668	775	1111	977	1729	1416	1588	2573	3393	1740	2074	2544	2569	2792	1638	1375	1614	1615	975	3715	2795	1489
CLN3_2-MTHFD1_2	CLN3-MTHFD1	Cas9-SLCxEnzyme	604	568	1098	1035	828	880	512	784	568	417	420	548	588	1188	458	218	352	230	251	177	208	19	329	7	24	133	18
CLN3_2-NUDT19_2	CLN3-NUDT19	Cas9-SLCxEnzyme	307	319	557	460	488	277	312	344	313	560	511	573	1292	1717	772	657	899	844	1154	728	558	258	598	262	1965	862	656
CLN3_2-NUDT7_2	CLN3-NUDT7	Cas9-SLCxEnzyme	694	741	1142	1002	1359	1076	1208	1224	1387	2166	1644	2283	2824	4056	2065	2379	1977	3910	3554	1919	1678	1846	1144	1605	4086	3162	2352
CLN3_2-NUDT8_2	CLN3-NUDT8	Cas9-SLCxEnzyme	334	328	566	545	531	355	385	320	339	688	402	578	991	831	549	949	713	1321	950	502	614	1144	1173	836	1097	944	1038
CLN3_2-ODC1_2	CLN3-ODC1	Cas9-SLCxEnzyme	828	723	1399	1095	912	838	1200	948	1131	1469	1392	1103	2488	3036	1986	2464	1899	1834	3076	1717	1203	785	1072	505	4014	3452	1342
CLN3_2-OGDH_2	CLN3-OGDH	Cas9-SLCxEnzyme	647	749	1221	910	911	878	721	550	619	344	259	399	683	651	739	267	211	459	449	162	229	365	36	377	214	186	4
CLN3_2-OR10H3_1	CLN3-CTRL	Cas9-SLCxEnzyme	636	703	1051	950	1081	1079	973	1098	1256	1843	1358	1487	2697	3254	2203	2044	1984	2504	3257	1849	1286	1430	1495	1276	4696	3185	1701
CLN3_2-OR10V1_1	CLN3-CTRL	Cas9-SLCxEnzyme	889	832	1727	1162	833	1149	1312	924	1117	2480	1596	1600	3583	3514	2379	2935	2394	3206	3788	2219	1480	2950	1579	2773	4252	3149	2352
CLN3_2-OR1B1_1	CLN3-CTRL	Cas9-SLCxEnzyme	1135	1116	1798	1575	999	1255	1406	1188	1378	2527	1432	1831	3228	2833	2599	2698	2051	3296	3749	1889	1578	2376	1439	635	4982	2599	2412
CLN3_2-PANK1_2	CLN3-PANK1	Cas9-SLCxEnzyme	620	654	942	578	882	726	787	725	828	1124	1102	1143	1714	1971	1394	1259	1596	1870	2158	1134	852	681	885	1568	2607	2052	2972
CLN3_2-PANK2_2	CLN3-PANK2	Cas9-SLCxEnzyme	739	853	1327	1191	830	853	989	1044	974	2043	1174	1400	2662	3025	1828	2133	1692	2007	2937	1672	1097	2365	659	1568	4008	2529	1278
CLN3_2-PCK2_2	CLN3-PCK2	Cas9-SLCxEnzyme	611	629	954	913	965	788	667	681	885	1312	1182	1234	2184	2516	1616	1768	1718	3068	2472	1121	1009	1406	1689	1769	3030	2389	1445
CLN3_2-PDHA1_2	CLN3-PDHA1	Cas9-SLCxEnzyme	719	651	1124	1023	819	948	712	660	790	830	584	721	1637	1549	1134	1158	794	1446	1294	666	555	703	282	559	1103	837	112
CLN3_2-PDK2_2	CLN3-PDK2	Cas9-SLCxEnzyme	434	518	748	580	511	751	607	474	488	738	526	653	1320	1135	633	889	454	733	1237	553	379	587	289	171	1328	823	154
CLN3_2-PHGDH_2	CLN3-PHGDH	Cas9-SLCxEnzyme	517	647	876	855	561	671	696	546	619	1488	862	722	2174	2145	641	2263	1234	1135	2299	1274	546	1549	888	159	2752	1538	303
CLN3_2-PKM_2	CLN3-PKM	Cas9-SLCxEnzyme	574	592	1068	888	895	911	375	576	627	305	439	632	644	1161	653	304	458	839	483	212	363	44	409	171	445	434	312
CLN3_2-PPAT_2	CLN3-PPAT	Cas9-SLCxEnzyme	655	714	1050	815	753	555	291	377	544	498	286	419	645	851	433	312	256	398	385	201	164	64	101	35	112	54	89
CLN3_2-PPCDC_2	CLN3-PPCDC	Cas9-SLCxEnzyme	567	581	824	721	833	960	1095	1105	897	1515	1409	1284	2469	3310	2087	1500	1809	2139	2705	1431	1036	1209	1354	1959	3173	2255	1115
CLN3_2-PPCS_2	CLN3-PPCS	Cas9-SLCxEnzyme	587	635	920	763	708	921	690	885	814	1025	1017	1260	1562	2217	1435	1254	1624	1935	1663	983	882	947	1325	1941	1950	1581	941
CLN3_2-PRPS1_2	CLN3-PRPS1	Cas9-SLCxEnzyme	525	516	884	649	698	615	611	378	639	1068	500	1037	1519	1217	1317	1132	868	2062	1152	717	941	742	702	1270	1529	1584	1423
CLN3_2-RRM1_2	CLN3-RRM1	Cas9-SLCxEnzyme	619	763	1082	397	282	362	9	13	38	11	35	3	24	170	13	0	66	11	22	29	5	0	35	0	29	0	1
CLN3_2-SDHA_2	CLN3-SDHA	Cas9-SLCxEnzyme	767	752	1216	880	866	819	604	430	663	518	313	464	667	1106	509	426	188	438	433	294	235	692	53	703	219	213	94
CLN3_2-SHMT1_2	CLN3-SHMT1	Cas9-SLCxEnzyme	721	814	1248	1018	1102	1102	1660	957	1105	1977	1258	1392	2931	2841	1811	2404	1486	2509	2617	1363	1128	2009	1497	1760	2524	2129	1440
CLN3_2-SLC35A1_2	CLN3-SLC35A1	Cas9-SLCxEnzyme	775	856	1342	1026	1035	973	948	1017	1073	1473	916	1152	2243	1951	1470	1871	987	1484	1811	814	642	738	275	271	1663	634	273
CLN3_2-SLC35B3_2	CLN3-SLC35B3	Cas9-SLCxEnzyme	798	869	1335	1310	1124	1266	1629	1270	1477	2501	1578	2573	3816	3636	2890	3920	2308	3631	4167	1898	2135	3559	1681	3015	6020	3485	3422
CLN3_2-SPNS1_2	CLN3-SPNS1	Cas9-SLCxEnzyme	448	476	799	498	728	427	274	297	379	83	34	120	337	593	377	42	8	74	369	105	112	30	0	4	168	202	1
CLN3_2-UAP1_2	CLN3-UAP1	Cas9-SLCxEnzyme	599	558	986	756	696	602	636	647	662	1124	910	762	1772	1657	1219	1072	1256	986	1614	871	640	485	224	216	1843	1725	1643
CLN3_2-UGP2_2	CLN3-UGP2	Cas9-SLCxEnzyme	655	622	1060	895	966	770	859	802	696	962	879	774	1646	1785	1093	1044	806	1105	1799	1022	803	294	634	323	1736	1567	617
CLN3_2-UMPS_2	CLN3-UMPS	Cas9-SLCxEnzyme	731	882	1303	1092	1089	935	781	830	844	792	540	681	1054	1054	934	470	314	692	472	183	336	58	104	122	92	251	88
CLN3_2-UPP1_2	CLN3-UPP1	Cas9-SLCxEnzyme	874	948	1494	1093	1364	1453	1439	1622	1529	2263	2080	2404	3755	4184	3263	2972	3169	3807	4474	2461	2089	2279	2023	3370	4682	3030	4076
CLN3_3-ABCD3_3	CLN3-ABCD3	Cas9-SLCxEnzyme	829	826	1369	987	927	816	889	907	1091	1518	1245	1307	2323	2426	2120	1888	1727	2451	2582	1504	1210	830	1338	740	2550	2153	1199
CLN3_3-ACP2_3	CLN3-ACP2	Cas9-SLCxEnzyme	806	949	1450	1038	1062	1103	927	1150	1140	1439	1242	1320	2523	2632	1876	1365	1743	2160	2407	1294	1114	795	1111	1012	2288	1961	2335
CLN3_3-AMD1_3	CLN3-AMD1	Cas9-SLCxEnzyme	890	1069	1515	875	959	1043	844	784	782	830	496	720	1216	1789	1036	899	720	825	970	462	513	155	569	208	619	567	570
CLN3_3-ASL_3	CLN3-ASL	Cas9-SLCxEnzyme	1318	1286	2131	1118	1262	918	804	691	829	1182	1038	970	1697	1939	1269	1825	1585	1492	2199	1038	645	731	1550	703	2750	1718	1084
CLN3_3-BCAT2_3	CLN3-BCAT2	Cas9-SLCxEnzyme	690	678	1211	706	805	862	527	589	551	702	509	978	1169	1052	1293	771	780	1556	1207	560	773	461	310	2088	1559	1032	831
CLN3_3-BPNT1_3	CLN3-BPNT1	Cas9-SLCxEnzyme	1041	1045	1621	867	1277	841	661	805	798	705	1153	1008	1189	1976	1413	1253	1253	2017	1777	1133	833	981	769	1465	1976	1788	2134
CLN3_3-CMAS_3	CLN3-CMAS	Cas9-SLCxEnzyme	772	869	1313	1005	902	804	1109	1010	936	1463	1060	1064	2048	2937	1233	1649	1250	1628	2469	1517	731	720	370	458	2345	1704	1735
CLN3_3-COASY_3	CLN3-COASY	Cas9-SLCxEnzyme	717	717	1013	683	518	592	305	260	289	62	115	64	129	217	36	59	157	50	40	56	25	7	182	0	78	277	1
CLN3_3-CPS1_3	CLN3-CPS1	Cas9-SLCxEnzyme	737	776	1197	886	945	860	918	980	1138	1529	1226	1376	2416	2277	1525	2462	2100	2155	3230	1521	1206	1967	1476	587	4379	3061	1963
CLN3_3-CPT1A_3	CLN3-CPT1A	Cas9-SLCxEnzyme	669	818	1155	974	647	667	881	622	661	1498	750	1169	2151	1683	1638	2222	1353	2291	2697	1360	1167	1762	1296	1439	4435	2376	825
CLN3_3-DHFR_3	CLN3-DHFR	Cas9-SLCxEnzyme	1097	1214	1757	1207	1259	958	377	572	620	356	173	385	548	539	473	126	82	165	276	133	170	16	39	11	180	51	2
CLN3_3-DHODH_3	CLN3-DHODH	Cas9-SLCxEnzyme	685	716	1178	665	904	571	930	839	653	720	656	711	1269	865	754	346	348	438	579	324	223	44	88	65	145	192	195
CLN3_3-FASN_3	CLN3-FASN	Cas9-SLCxEnzyme	739	801	1229	1015	960	799	572	827	713	1013	931	638	1590	2010	1133	1192	1258	853	1751	1030	645	407	490	592	1650	1173	376
CLN3_3-G6PD_3	CLN3-G6PD	Cas9-SLCxEnzyme	1013	960	1495	965	1040	1239	1315	1056	1158	2091	1066	1888	3005	2971	2018	2100	1404	2726	2850	1366	1650	1025	955	1895	2112	1105	1478
CLN3_3-GLS_3	CLN3-GLS	Cas9-SLCxEnzyme	1122	1191	1898	1170	1176	1235	1533	1628	1234	2200	1765	1680	2834	4567	2274	2496	2308	2615	3662	1990	1691	1174	1379	1487	3948	2986	944
CLN3_3-GLUD1_3	CLN3-GLUD1	Cas9-SLCxEnzyme	1087	1120	2025	1117	1048	773	752	477	598	835	469	657	1515	1131	856	849	785	778	1486	732	599	411	379	496	1724	1044	1190
CLN3_3-GOT1_3	CLN3-GOT1	Cas9-SLCxEnzyme	1025	1049	1699	1221	1026	1287	1372	928	1205	2139	1298	1531	3125	3033	2505	2485	1847	2250	3293	1876	1445	1693	2063	1566	3772	2490	2209
CLN3_3-GOT2_3	CLN3-GOT2	Cas9-SLCxEnzyme	1108	1259	1968	1177	908	1219	435	531	879	618	342	791	1019	1013	1559	397	330	1372	967	502	982	753	352	1447	727	509	631
CLN3_3-GPD2_3	CLN3-GPD2	Cas9-SLCxEnzyme	867	788	1439	924	810	805	757	687	811	1155	901	1233	1895	2281	1507	1388	1367	2143	1982	1194	912	2297	978	864	2599	2326	539
CLN3_3-GSR_3	CLN3-GSR	Cas9-SLCxEnzyme	669	687	1293	895	878	916	922	1049	931	1791	1218	1306	2272	2759	1525	2636	1425	1932	2658	1333	1046	1771	593	1653	3484	2219	1926
CLN3_3-HK1_3	CLN3-HK1	Cas9-SLCxEnzyme	912	999	1533	904	1111	1230	1071	1136	1059	1522	1533	1700	2437	3291	2232	1967	2213	2973	2595	1691	1401	1780	2379	1704	2855	2217	1911
CLN3_3-HMGCR_3	CLN3-HMGCR	Cas9-SLCxEnzyme	953	1003	1555	366	444	268	462	224	330	791	393	443	1098	820	465	1137	734	801	1084	561	356	478	1530	1775	1044	775	281
CLN3_3-HPRT1_3	CLN3-HPRT1	Cas9-SLCxEnzyme	673	728	1159	1007	804	568	658	832	897	1252	971	1266	1802	2094	1750	1559	1542	2366	1556	961	891	417	403	1017	1613	1161	921
CLN3_3-IDH1_3	CLN3-IDH1	Cas9-SLCxEnzyme	707	819	1267	1021	943	1093	958	684	804	1369	977	1123	1943	2445	1388	1232	1231	1820	1835	1081	868	706	499	1507	1442	1642	1159
CLN3_3-IDH2_3	CLN3-IDH2	Cas9-SLCxEnzyme	943	1103	1498	969	952	825	1160	877	1016	1107	813	1032	2213	2338	1881	926	757	1295	2547	1304	1112	385	243	434	2185	1385	1851
CLN3_3-LDHA_3	CLN3-LDHA	Cas9-SLCxEnzyme	1040	1035	1655	1043	1018	1030	624	541	828	886	655	807	1196	1247	1195	1009	828	1259	1165	622	652	502	546	2675	1203	1126	731
CLN3_3-MTHFD1_3	CLN3-MTHFD1	Cas9-SLCxEnzyme	953	1037	1630	1022	1165	1076	501	442	825	398	286	387	634	681	606	289	154	270	210	182	257	13	179	120	92	102	1
CLN3_3-NUDT19_3	CLN3-NUDT19	Cas9-SLCxEnzyme	499	561	856	548	494	526	631	607	664	983	705	812	1678	1708	1344	1222	1273	1302	1636	1059	781	566	660	299	2035	1643	1065
CLN3_3-NUDT7_3	CLN3-NUDT7	Cas9-SLCxEnzyme	679	645	1277	648	963	520	682	549	776	942	682	916	1384	1652	1157	1076	966	1454	1229	626	668	331	148	169	1410	611	537
CLN3_3-NUDT8_3	CLN3-NUDT8	Cas9-SLCxEnzyme	752	839	1122	842	735	878	718	656	750	1117	797	1115	1738	1537	1660	1457	1173	2077	1970	1048	916	514	809	528	1777	1696	1138
CLN3_3-ODC1_3	CLN3-ODC1	Cas9-SLCxEnzyme	863	905	1313	903	867	900	1029	894	874	1389	1080	1081	2176	2507	1683	1606	1655	1917	2333	1400	1128	1059	1040	797	2039	1852	1408
CLN3_3-OGDH_3	CLN3-OGDH	Cas9-SLCxEnzyme	668	738	1185	378	502	617	232	116	103	14	26	33	67	9	78	0	2	4	33	9	44	2	0	3	9	0	0
CLN3_3-OR10H3_1	CLN3-CTRL	Cas9-SLCxEnzyme	796	922	1390	1393	1186	983	1172	1457	1443	2085	1657	1848	2922	2741	2671	2715	2218	3217	3560	1719	1697	2129	2401	1991	4805	2846	2393
CLN3_3-OR10V1_1	CLN3-CTRL	Cas9-SLCxEnzyme	1045	951	1838	948	1183	1074	1269	1146	1037	1624	1673	1503	2678	3839	1884	2551	2121	2639	3396	1949	1243	1185	1093	2318	3317	3251	744
CLN3_3-OR1B1_1	CLN3-CTRL	Cas9-SLCxEnzyme	1074	1093	1819	1112	1000	909	1127	887	1087	1549	1247	1332	3005	2655	1648	2019	1455	2429	3305	1526	1280	1026	1175	954	4079	1983	2387
CLN3_3-PANK1_3	CLN3-PANK1	Cas9-SLCxEnzyme	1099	1110	1742	1291	1413	1467	1397	1363	1586	2421	1888	2234	3296	3895	2875	2644	2340	3569	3524	2144	2180	1771	2084	2952	4329	3148	4159
CLN3_3-PANK2_3	CLN3-PANK2	Cas9-SLCxEnzyme	915	878	1382	851	762	707	974	912	834	1758	1477	1174	2603	2764	1587	2171	1788	1912	2889	1536	1027	1674	2672	595	4134	2678	1887
CLN3_3-PCK2_3	CLN3-PCK2	Cas9-SLCxEnzyme	952	974	1604	1027	1166	835	832	1078	842	1461	1413	1307	2356	2744	1760	1829	2337	2369	2678	1294	1309	899	1740	1826	3094	2297	1779
CLN3_3-PDHA1_3	CLN3-PDHA1	Cas9-SLCxEnzyme	824	858	1343	895	898	831	767	708	871	1397	718	766	1559	1698	1073	1392	1060	1140	1393	839	525	407	283	475	889	850	292
CLN3_3-PDK2_3	CLN3-PDK2	Cas9-SLCxEnzyme	1113	1151	1745	1168	1054	1035	920	770	890	1398	931	972	2195	2135	1513	1825	1020	1490	2124	1198	1059	1548	1574	1784	2899	1686	1446
CLN3_3-PHGDH_3	CLN3-PHGDH	Cas9-SLCxEnzyme	769	789	1131	930	631	771	617	581	541	714	757	582	1190	1359	871	1031	1136	1067	1188	911	606	286	786	861	1252	861	403
CLN3_3-PKM_3	CLN3-PKM	Cas9-SLCxEnzyme	760	738	1344	826	892	713	282	256	370	108	145	133	203	364	157	99	75	125	50	43	58	5	0	18	15	1	240
CLN3_3-PPAT_3	CLN3-PPAT	Cas9-SLCxEnzyme	861	941	1421	587	885	915	479	540	622	402	378	613	503	697	661	182	354	440	360	176	315	8	65	132	163	101	101
CLN3_3-PPCDC_3	CLN3-PPCDC	Cas9-SLCxEnzyme	571	594	899	924	627	968	924	721	926	1400	722	1498	2396	1886	1801	1754	820	2404	1942	1140	1124	739	1152	6838	2136	1460	1242
CLN3_3-PPCS_3	CLN3-PPCS	Cas9-SLCxEnzyme	733	691	1114	607	739	590	499	469	518	528	328	429	825	782	627	474	428	584	530	271	297	104	52	159	209	234	867
CLN3_3-PRPS1_3	CLN3-PRPS1	Cas9-SLCxEnzyme	692	581	1124	537	703	599	447	612	438	562	803	796	1115	1177	1102	781	1344	1317	1402	772	603	448	1549	352	1279	942	453
CLN3_3-RRM1_3	CLN3-RRM1	Cas9-SLCxEnzyme	1073	1132	1679	371	440	431	1	7	37	0	28	85	0	31	53	0	51	162	17	17	61	1	20	1892	0	0	246
CLN3_3-SDHA_3	CLN3-SDHA	Cas9-SLCxEnzyme	924	1045	1545	773	725	806	400	215	346	175	143	157	316	302	255	26	118	174	117	106	72	14	47	8	69	10	0
CLN3_3-SHMT1_3	CLN3-SHMT1	Cas9-SLCxEnzyme	1005	1098	1683	1282	1244	1490	1484	1436	1518	1946	1707	1556	3140	3876	2605	1889	2027	2016	3242	1733	1195	976	1215	1144	3033	1876	1041
CLN3_3-SLC35A1_3	CLN3-SLC35A1	Cas9-SLCxEnzyme	765	801	1261	605	728	578	857	839	812	1131	745	887	2004	1899	1056	765	936	1053	1712	1016	701	275	130	115	1504	1215	526
CLN3_3-SLC35B3_3	CLN3-SLC35B3	Cas9-SLCxEnzyme	796	693	1375	746	865	587	839	883	823	1288	850	1076	2115	2081	927	1831	1261	1957	2423	1135	799	1169	778	361	2891	2196	1601
CLN3_3-SPNS1_3	CLN3-SPNS1	Cas9-SLCxEnzyme	451	585	919	440	480	453	328	337	270	71	77	121	422	635	367	41	36	26	335	171	202	11	1	1	76	125	1
CLN3_3-UAP1_3	CLN3-UAP1	Cas9-SLCxEnzyme	727	959	1241	1109	1054	903	800	1102	829	1051	833	821	1860	2615	1380	1211	1631	1055	1942	1222	609	426	654	829	2419	2238	1128
CLN3_3-UGP2_3	CLN3-UGP2	Cas9-SLCxEnzyme	1080	1118	1889	1167	1104	1321	1108	1070	1005	1334	1246	1280	2332	3536	1648	1942	1566	1975	1840	1630	1196	1827	2127	998	2070	2012	1711
CLN3_3-UMPS_3	CLN3-UMPS	Cas9-SLCxEnzyme	1045	1037	1592	898	1207	1102	596	750	774	571	530	625	1001	1206	834	402	381	445	459	291	272	186	34	16	149	152	55
CLN3_3-UPP1_3	CLN3-UPP1	Cas9-SLCxEnzyme	956	1080	1801	1072	1380	1276	1011	1099	1208	1555	1059	1956	2450	2489	2308	1800	1482	3059	2306	1423	2074	1221	646	2587	2664	1954	2710
CLN3_4-ABCD3_4	CLN3-ABCD3	Cas9-SLCxEnzyme	711	913	1415	1029	744	991	700	839	1037	1265	1265	1228	2164	2831	1770	1215	1591	2303	2332	1432	1050	756	2301	747	3040	1386	949
CLN3_4-ACP2_4	CLN3-ACP2	Cas9-SLCxEnzyme	515	552	903	757	780	734	1149	856	852	1360	1019	1230	2296	2257	1770	1413	1182	2202	2452	1516	1070	1048	946	601	3646	2578	1863
CLN3_4-AMD1_4	CLN3-AMD1	Cas9-SLCxEnzyme	670	635	1114	584	699	540	599	503	524	550	608	500	953	1040	610	527	585	754	948	478	299	91	161	132	710	530	152
CLN3_4-ASL_4	CLN3-ASL	Cas9-SLCxEnzyme	816	829	1337	973	994	1152	929	924	1175	1584	964	1531	2199	2538	2177	1944	1435	2375	2767	1806	1083	2241	2488	798	3840	3271	2501
CLN3_4-BCAT2_4	CLN3-BCAT2	Cas9-SLCxEnzyme	659	694	1136	924	886	1290	1186	1167	1192	1359	1270	1448	2207	3084	2097	1694	1787	2410	2641	1285	1320	1225	839	1457	2842	2633	1855
CLN3_4-BPNT1_4	CLN3-BPNT1	Cas9-SLCxEnzyme	860	955	1411	1166	895	1063	1004	1010	1251	2319	1368	1832	2833	3135	2605	3106	1647	2515	3063	1612	1627	3348	1551	1210	3760	2718	3094
CLN3_4-CMAS_4	CLN3-CMAS	Cas9-SLCxEnzyme	673	833	1146	1055	989	1357	1192	1408	1239	1505	1712	1902	2489	4779	2128	1637	2424	2618	2729	1820	1531	1017	2739	2710	2714	2253	1472
CLN3_4-COASY_4	CLN3-COASY	Cas9-SLCxEnzyme	640	743	985	539	818	696	771	770	734	135	80	225	191	135	358	183	13	446	56	40	253	22	0	63	123	57	546
CLN3_4-CPS1_4	CLN3-CPS1	Cas9-SLCxEnzyme	667	758	1079	1138	953	1050	1062	1133	1212	1717	1487	1759	2744	3107	2267	1716	1699	2917	3003	1817	1436	1085	1267	2702	4196	2576	1955
CLN3_4-CPT1A_4	CLN3-CPT1A	Cas9-SLCxEnzyme	652	746	1168	997	1069	1229	773	1184	1053	1205	1150	1790	1955	3358	2284	1735	1946	2803	2729	1448	1318	1062	1325	2426	3868	2525	1852
CLN3_4-DHFR_4	CLN3-DHFR	Cas9-SLCxEnzyme	707	843	1165	671	766	854	316	328	382	105	157	102	198	88	153	25	30	45	117	93	87	0	2	13	22	15	261
CLN3_4-DHODH_4	CLN3-DHODH	Cas9-SLCxEnzyme	375	447	714	649	456	752	611	628	674	558	535	735	981	1338	955	576	484	636	524	374	459	333	253	84	366	398	133
CLN3_4-FASN_4	CLN3-FASN	Cas9-SLCxEnzyme	496	516	727	483	611	909	524	250	499	484	270	492	827	697	732	538	284	442	744	340	218	182	161	35	804	329	296
CLN3_4-G6PD_4	CLN3-G6PD	Cas9-SLCxEnzyme	721	772	1086	919	1074	1162	793	760	1043	1601	774	1463	2875	2275	1892	1676	1183	2137	2087	1113	1086	1183	1110	1720	1467	1081	1369
CLN3_4-GLS_4	CLN3-GLS	Cas9-SLCxEnzyme	588	562	1021	676	960	772	897	701	778	1115	755	1162	1519	1951	1712	1056	1007	2200	1961	874	877	382	618	1140	2012	1329	614
CLN3_4-GLUD1_4	CLN3-GLUD1	Cas9-SLCxEnzyme	614	736	1047	1185	979	1114	972	1021	1171	1599	1225	1755	2454	2354	1856	1841	1525	2507	2650	1718	1144	1608	813	1283	3416	2134	1020
CLN3_4-GOT1_4	CLN3-GOT1	Cas9-SLCxEnzyme	669	809	1157	865	735	877	799	805	664	1177	785	661	1954	1518	914	1772	1112	990	2213	936	432	2363	1417	452	2148	1647	86
CLN3_4-GOT2_4	CLN3-GOT2	Cas9-SLCxEnzyme	527	570	731	631	731	617	215	227	431	199	229	289	342	821	534	186	296	383	499	247	343	155	718	69	356	258	406
CLN3_4-GPD2_4	CLN3-GPD2	Cas9-SLCxEnzyme	843	796	1296	1081	1055	1158	1313	1247	1131	2169	1536	1645	2918	3119	1723	2418	2332	2873	3206	1802	1307	1627	1474	6323	3582	2754	2527
CLN3_4-GSR_4	CLN3-GSR	Cas9-SLCxEnzyme	745	730	1204	1254	937	937	979	1378	1202	1404	1701	1793	2134	3969	1854	1857	2468	3068	3094	1615	1597	1397	1879	2158	3306	2267	1701
CLN3_4-HK1_4	CLN3-HK1	Cas9-SLCxEnzyme	839	872	1396	1023	957	1043	1221	1275	1028	2114	1761	1444	3681	4030	2124	2490	2746	2653	4478	2235	1340	1615	2346	3158	6243	4746	2832
CLN3_4-HMGCR_4	CLN3-HMGCR	Cas9-SLCxEnzyme	767	735	1026	65	109	139	11	14	31	0	14	10	0	30	38	0	4	0	1	3	11	1	0	1	1	0	0
CLN3_4-HPRT1_4	CLN3-HPRT1	Cas9-SLCxEnzyme	554	612	854	587	542	804	785	738	726	1228	1066	1295	1631	2004	1441	1600	1712	2387	2125	1342	860	1556	1289	1377	2671	2808	638
CLN3_4-IDH1_4	CLN3-IDH1	Cas9-SLCxEnzyme	674	742	1158	764	890	749	520	1046	877	1033	1361	974	1900	2282	1306	1195	1880	1479	2279	1174	858	549	1278	1702	2280	1556	2215
CLN3_4-IDH2_4	CLN3-IDH2	Cas9-SLCxEnzyme	893	920	1261	1123	1086	1329	1502	891	1149	1355	874	965	2607	2077	1537	1379	827	983	2545	1545	999	1412	1590	622	1775	1602	1737
CLN3_4-LDHA_4	CLN3-LDHA	Cas9-SLCxEnzyme	925	1059	1528	822	1125	948	1364	1137	1381	2108	1578	1831	2541	3413	2103	2394	1793	2986	3221	1823	1279	989	1329	1082	3062	2779	1824
CLN3_4-MTHFD1_4	CLN3-MTHFD1	Cas9-SLCxEnzyme	769	733	1125	914	929	983	643	496	553	525	260	248	777	524	505	513	206	298	245	135	189	97	45	72	39	26	0
CLN3_4-NUDT19_4	CLN3-NUDT19	Cas9-SLCxEnzyme	845	930	1436	1424	1401	1168	1708	1772	1487	2764	1887	1766	4389	4458	2363	3815	2813	2799	4766	2484	1479	2841	2164	2904	5634	4216	1823
CLN3_4-NUDT7_4	CLN3-NUDT7	Cas9-SLCxEnzyme	740	800	1358	1402	1011	1448	2338	1464	1834	2677	1783	2432	4448	4793	2946	3645	2732	4055	4765	2389	1976	1670	1920	3591	5359	4035	5232
CLN3_4-NUDT8_4	CLN3-NUDT8	Cas9-SLCxEnzyme	438	508	842	771	600	723	640	464	480	1053	720	868	2305	1603	908	1435	846	1199	1816	1057	506	813	1291	461	2264	1644	64
CLN3_4-ODC1_4	CLN3-ODC1	Cas9-SLCxEnzyme	870	853	1331	1277	1110	1369	1330	1505	1447	1812	1469	1932	2738	3475	2593	2402	2149	3317	3166	2009	1629	2207	2104	2503	4759	2789	3035
CLN3_4-OGDH_4	CLN3-OGDH	Cas9-SLCxEnzyme	613	703	947	624	635	660	162	47	163	37	32	60	136	123	74	37	18	106	60	31	103	7	2	17	51	0	95
CLN3_4-OR10H3_1	CLN3-CTRL	Cas9-SLCxEnzyme	781	851	1273	1282	1370	1344	1846	1499	1580	2602	1774	2156	4357	3770	2698	3082	2868	3775	4386	2282	2081	1957	2554	3857	5508	4319	3144
CLN3_4-OR10V1_1	CLN3-CTRL	Cas9-SLCxEnzyme	1157	1154	1989	1334	1451	1658	1571	1398	1363	2501	1893	2014	4139	3768	2441	2915	2566	3344	4378	2356	1671	2062	2468	1348	5123	3905	2044
CLN3_4-OR1B1_1	CLN3-CTRL	Cas9-SLCxEnzyme	1058	1217	1752	1584	1440	1421	1675	1503	1592	2467	2098	2337	3457	3991	2604	3673	3164	3664	4239	2361	2029	2171	2136	2730	5429	4093	3025
CLN3_4-PANK1_4	CLN3-PANK1	Cas9-SLCxEnzyme	553	526	906	692	838	1060	984	905	984	1435	978	1288	2098	2009	1807	1647	1295	1527	1883	1177	986	1252	1333	706	2485	1803	1789
CLN3_4-PANK2_4	CLN3-PANK2	Cas9-SLCxEnzyme	772	934	1149	1006	1017	984	1097	1136	1043	1733	1467	1461	2641	3112	1741	1967	1936	2902	2738	1824	1179	1011	1534	3062	3008	2305	841
CLN3_4-PCK2_4	CLN3-PCK2	Cas9-SLCxEnzyme	470	514	754	1078	796	927	1221	1085	1096	2624	1321	1597	3759	2878	2371	3383	1970	3129	3449	1929	1653	3363	2662	3619	4196	3743	3731
CLN3_4-PDHA1_4	CLN3-PDHA1	Cas9-SLCxEnzyme	350	427	620	781	509	470	545	273	455	847	620	515	1187	1262	639	1061	702	790	1034	702	438	264	377	113	871	530	378
CLN3_4-PDK2_4	CLN3-PDK2	Cas9-SLCxEnzyme	614	715	1056	714	869	920	581	636	784	786	897	952	1031	1738	1429	1002	1232	1498	1243	843	692	519	854	1031	1467	1092	1696
CLN3_4-PHGDH_4	CLN3-PHGDH	Cas9-SLCxEnzyme	618	572	893	680	963	902	920	693	961	1597	1018	1248	2155	2383	1235	1830	1131	1911	2335	1192	1064	2090	1991	2478	2173	1718	992
CLN3_4-PKM_4	CLN3-PKM	Cas9-SLCxEnzyme	725	729	1144	759	836	982	254	201	365	192	119	81	273	200	83	290	93	124	166	87	25	209	0	23	141	265	2
CLN3_4-PPAT_4	CLN3-PPAT	Cas9-SLCxEnzyme	771	708	1168	999	970	892	511	595	811	583	576	715	912	1244	758	562	429	637	753	393	256	197	126	74	516	174	0
CLN3_4-PPCDC_4	CLN3-PPCDC	Cas9-SLCxEnzyme	501	494	845	816	591	752	591	777	845	1000	1049	1397	1547	2797	1754	991	1775	2556	2099	1188	1124	865	1335	2168	2119	1589	2437
CLN3_4-PPCS_4	CLN3-PPCS	Cas9-SLCxEnzyme	650	674	1101	891	829	770	1100	905	944	1115	922	1477	1544	1981	1460	1611	1091	2081	1475	824	1086	810	358	584	1543	1186	1382
CLN3_4-PRPS1_4	CLN3-PRPS1	Cas9-SLCxEnzyme	554	531	939	604	642	886	1000	761	815	1291	954	1238	1936	2130	1242	1862	1418	2120	2134	1080	1022	1013	1234	851	2559	1225	1966
CLN3_4-RRM1_4	CLN3-RRM1	Cas9-SLCxEnzyme	730	839	1191	297	224	327	26	12	7	1	11	51	11	14	67	0	34	59	7	26	38	0	251	1	73	46	0
CLN3_4-SDHA_4	CLN3-SDHA	Cas9-SLCxEnzyme	723	722	1128	949	1078	1188	669	745	915	546	461	530	1132	1110	842	187	277	362	521	295	226	20	74	154	24	107	3
CLN3_4-SHMT1_4	CLN3-SHMT1	Cas9-SLCxEnzyme	561	668	898	636	812	790	637	1136	875	1031	1027	1277	1658	3027	1657	1579	1550	1895	2251	1352	931	1187	1144	904	2448	1351	1155
CLN3_4-SLC35A1_4	CLN3-SLC35A1	Cas9-SLCxEnzyme	484	578	788	659	600	670	575	1010	747	1020	1178	1051	1698	2800	1200	928	1189	1301	1407	976	726	739	563	539	1640	1605	458
CLN3_4-SLC35B3_4	CLN3-SLC35B3	Cas9-SLCxEnzyme	666	662	1021	893	997	1358	1319	1206	1667	1974	1550	2286	3402	3781	2949	2533	2058	3375	3818	1914	2082	1226	1710	1458	5109	3924	3325
CLN3_4-SPNS1_4	CLN3-SPNS1	Cas9-SLCxEnzyme	397	391	585	308	463	615	420	224	326	219	118	145	476	343	343	148	72	212	257	166	128	69	113	213	82	47	195
CLN3_4-UAP1_4	CLN3-UAP1	Cas9-SLCxEnzyme	882	850	1563	1098	927	1200	789	814	1147	1367	871	1703	2371	1870	2016	1730	987	2050	2254	1155	1000	1444	810	1553	3129	1525	1467
CLN3_4-UGP2_4	CLN3-UGP2	Cas9-SLCxEnzyme	666	764	1312	799	749	773	959	751	844	987	906	1156	1658	1511	1750	1298	978	2026	1474	838	1201	686	724	489	1009	1338	1086
CLN3_4-UMPS_4	CLN3-UMPS	Cas9-SLCxEnzyme	647	648	929	612	764	662	543	345	484	367	244	382	608	1010	433	183	231	294	369	227	158	34	201	69	210	84	128
CLN3_4-UPP1_4	CLN3-UPP1	Cas9-SLCxEnzyme	441	473	741	679	546	775	576	401	572	833	452	471	1253	1245	874	1078	521	632	1175	622	479	1631	681	226	756	681	420
CLN3_5-ABCD3_5	CLN3-ABCD3	Cas9-SLCxEnzyme	498	524	893	649	525	558	790	715	727	1181	645	723	1859	1386	1276	1346	978	1199	1746	851	671	615	276	177	2118	1086	1238
CLN3_5-ACP2_5	CLN3-ACP2	Cas9-SLCxEnzyme	774	911	1334	901	907	809	554	570	610	899	692	753	1558	1905	848	1157	873	1122	1786	1062	542	453	613	346	2650	1820	699
CLN3_5-AMD1_5	CLN3-AMD1	Cas9-SLCxEnzyme	667	771	1068	632	538	452	505	366	457	446	625	542	919	1662	416	689	599	727	747	498	356	2300	211	373	878	583	1043
CLN3_5-ASL_5	CLN3-ASL	Cas9-SLCxEnzyme	691	791	1104	623	924	915	818	1013	963	1262	1201	1573	1596	2422	1924	1602	2037	2999	2410	1427	1254	1759	1050	2130	3350	2115	2074
CLN3_5-BCAT2_5	CLN3-BCAT2	Cas9-SLCxEnzyme	486	487	860	598	682	522	627	550	523	895	621	706	1482	1586	1032	898	999	1117	1230	823	588	691	654	299	1580	1414	1675
CLN3_5-BPNT1_5	CLN3-BPNT1	Cas9-SLCxEnzyme	721	762	1245	733	857	719	846	934	680	1042	1220	1070	1681	2389	1235	1144	1643	1595	1977	1143	804	936	1276	489	2070	2044	740
CLN3_5-CMAS_5	CLN3-CMAS	Cas9-SLCxEnzyme	952	1114	1552	1019	1154	1060	1163	1147	1284	1666	1517	1333	2400	3476	2177	1604	1754	2159	2590	1617	968	680	961	1306	2326	1986	995
CLN3_5-COASY_5	CLN3-COASY	Cas9-SLCxEnzyme	513	569	823	533	489	551	334	432	341	109	71	145	155	115	170	10	10	94	81	33	42	2	0	26	1	57	94
CLN3_5-CPS1_5	CLN3-CPS1	Cas9-SLCxEnzyme	593	693	1140	809	513	366	639	751	700	1460	1018	1114	1976	2046	1261	1965	1480	1675	2152	1286	798	431	1638	936	3155	2340	2013
CLN3_5-CPT1A_5	CLN3-CPT1A	Cas9-SLCxEnzyme	595	665	987	753	944	624	538	625	574	1130	883	945	1663	1470	1267	1346	1332	1413	1747	1022	895	515	460	399	2848	1902	2837
CLN3_5-DHFR_5	CLN3-DHFR	Cas9-SLCxEnzyme	662	788	1189	996	969	798	374	785	886	742	588	800	1193	1231	1186	377	550	767	1022	553	401	41	384	1082	530	255	128
CLN3_5-DHODH_5	CLN3-DHODH	Cas9-SLCxEnzyme	858	1004	1465	1293	1336	1313	1523	1575	1313	1321	1303	1176	2154	3266	1387	878	943	1255	1226	769	662	128	248	961	384	275	207
CLN3_5-FASN_5	CLN3-FASN	Cas9-SLCxEnzyme	604	650	1068	820	735	768	557	610	601	749	412	598	1377	1431	822	660	441	763	897	610	550	363	124	209	641	1023	517
CLN3_5-G6PD_5	CLN3-G6PD	Cas9-SLCxEnzyme	696	690	1041	763	693	816	806	714	942	1244	926	1101	1723	2535	1779	1470	1155	1889	2025	1108	1160	788	430	830	1348	1036	861
CLN3_5-GLS_5	CLN3-GLS	Cas9-SLCxEnzyme	901	989	1362	1061	1132	987	879	1070	1203	1672	1499	1751	2392	3322	2345	1731	1871	2112	2758	1465	1160	773	1719	2225	2407	2008	2081
CLN3_5-GLUD1_5	CLN3-GLUD1	Cas9-SLCxEnzyme	1022	1086	1894	1266	1265	1044	1771	1463	1660	2648	2039	2374	4290	4233	2725	3518	3211	3807	4899	2541	1871	803	1452	2016	6733	4218	1118
CLN3_5-GOT1_5	CLN3-GOT1	Cas9-SLCxEnzyme	775	833	1309	1087	1101	907	752	949	1209	1424	1274	1784	1965	2878	1931	1654	2029	2721	2699	1557	1661	1399	1149	1302	4210	2403	3054
CLN3_5-GOT2_5	CLN3-GOT2	Cas9-SLCxEnzyme	775	943	1316	951	870	961	564	427	825	678	571	654	1106	1252	1063	684	606	973	1338	573	591	525	391	233	1007	481	550
CLN3_5-GPD2_5	CLN3-GPD2	Cas9-SLCxEnzyme	740	923	1545	961	1187	861	1047	1228	915	1335	1182	1766	2403	3462	2491	1980	2256	3184	2654	1737	1691	1183	2078	1808	3541	3134	2511
CLN3_5-GSR_5	CLN3-GSR	Cas9-SLCxEnzyme	543	552	893	607	721	775	766	872	1130	1348	1091	1614	2162	2602	2060	1483	1254	2700	1884	1156	1362	1279	823	1407	2185	1975	1409
CLN3_5-HK1_5	CLN3-HK1	Cas9-SLCxEnzyme	976	1251	1789	1098	1078	941	1390	1068	1215	1827	1380	1809	3389	3142	2549	2600	2131	2904	3661	2027	1557	1682	1097	1876	4983	2963	2646
CLN3_5-HMGCR_5	CLN3-HMGCR	Cas9-SLCxEnzyme	903	1051	1555	676	1005	607	592	376	494	615	481	589	1103	1113	676	1184	671	886	1061	621	477	469	328	155	1293	1020	922
CLN3_5-HPRT1_5	CLN3-HPRT1	Cas9-SLCxEnzyme	855	845	1338	1331	1167	998	1433	1363	1335	2218	1481	2016	3705	2973	2535	2810	1825	3268	3542	1854	1742	1590	1261	1346	5179	3239	2117
CLN3_5-IDH1_5	CLN3-IDH1	Cas9-SLCxEnzyme	698	833	1267	1029	828	790	977	1010	1107	1808	1154	1535	3290	2280	1416	1821	1749	2511	3028	1368	1347	1157	1463	1290	2985	1592	1275
CLN3_5-IDH2_5	CLN3-IDH2	Cas9-SLCxEnzyme	999	1077	1569	1130	1175	1284	1050	1008	1186	1072	1092	1401	2126	2235	1854	861	1022	1400	2367	1274	1147	386	992	446	2203	1157	444
CLN3_5-LDHA_5	CLN3-LDHA	Cas9-SLCxEnzyme	568	689	1025	606	568	601	562	705	649	808	793	990	1267	1214	1235	1095	1134	1556	1244	729	756	970	606	472	1317	1171	1059
CLN3_5-MTHFD1_5	CLN3-MTHFD1	Cas9-SLCxEnzyme	863	930	1518	863	899	863	327	402	555	332	148	320	463	287	647	104	138	170	236	61	123	9	33	28	13	0	1
CLN3_5-NUDT19_5	CLN3-NUDT19	Cas9-SLCxEnzyme	772	865	1197	925	802	837	837	955	912	1456	1224	1382	2388	2124	1558	1523	1811	2566	2233	1645	1316	1026	930	1008	2292	3044	1493
CLN3_5-NUDT7_5	CLN3-NUDT7	Cas9-SLCxEnzyme	442	443	652	676	628	429	855	650	735	1411	713	1138	2144	1358	1288	1765	886	1981	2014	1007	816	872	279	1678	2349	1345	1145
CLN3_5-NUDT8_5	CLN3-NUDT8	Cas9-SLCxEnzyme	492	570	877	735	639	734	843	511	648	1023	717	831	1507	1534	1081	1096	867	1380	1537	869	680	2167	738	675	1614	1649	393
CLN3_5-ODC1_5	CLN3-ODC1	Cas9-SLCxEnzyme	661	760	1142	830	956	862	1000	993	681	1776	954	1036	2666	2574	1265	2310	1464	1166	2962	1498	773	1261	1215	339	4402	2699	1734
CLN3_5-OGDH_5	CLN3-OGDH	Cas9-SLCxEnzyme	847	913	1430	639	882	759	317	261	397	244	171	163	447	419	301	136	114	154	205	190	99	46	326	72	299	30	1
CLN3_5-OR10H3_1	CLN3-CTRL	Cas9-SLCxEnzyme	675	776	1207	928	1071	1002	985	890	1088	1576	1205	1785	2534	2140	2193	1915	2117	2690	2931	1722	1495	1429	2189	2284	2726	2451	1758
CLN3_5-OR10V1_1	CLN3-CTRL	Cas9-SLCxEnzyme	1060	1117	1867	835	1127	1026	1350	1229	1198	2575	1682	1423	3986	4085	1751	3425	2666	2558	4450	2379	1248	3135	2933	2645	6208	3817	688
CLN3_5-OR1B1_1	CLN3-CTRL	Cas9-SLCxEnzyme	1107	1016	1516	1277	955	1038	1247	1124	1313	2011	1203	1531	3406	3183	2317	2272	2132	2641	3034	1789	1431	935	2051	1445	3813	2887	2830
CLN3_5-PANK1_5	CLN3-PANK1	Cas9-SLCxEnzyme	658	854	1185	699	900	789	922	720	923	1491	978	1528	2779	1950	1701	2138	1392	2816	2694	1299	1362	1354	1236	2148	3570	1420	1461
CLN3_5-PANK2_5	CLN3-PANK2	Cas9-SLCxEnzyme	808	832	1365	845	1066	803	1191	1272	1216	1957	1628	1961	3246	3168	2006	2519	2597	2583	3317	1763	1435	1374	970	780	4081	3423	1642
CLN3_5-PCK2_5	CLN3-PCK2	Cas9-SLCxEnzyme	807	871	1370	783	735	604	438	419	521	413	470	361	721	948	527	590	557	390	800	445	383	177	807	1018	622	612	1571
CLN3_5-PDHA1_5	CLN3-PDHA1	Cas9-SLCxEnzyme	681	841	1162	722	930	787	700	610	705	1047	670	1031	1879	1710	1178	1120	706	1685	1290	828	935	811	530	785	1059	748	1669
CLN3_5-PDK2_5	CLN3-PDK2	Cas9-SLCxEnzyme	850	956	1406	1025	608	1325	1054	737	1232	1229	1139	1615	1975	1990	1838	1822	1604	1831	2187	1227	1362	1220	2677	1047	3082	2212	2880
CLN3_5-PHGDH_5	CLN3-PHGDH	Cas9-SLCxEnzyme	654	715	1258	827	868	630	1035	860	958	1457	1481	1530	2378	2959	1893	1822	2136	2931	2475	1512	1356	1054	1240	1327	2463	2308	3089
CLN3_5-PKM_5	CLN3-PKM	Cas9-SLCxEnzyme	522	667	908	425	559	535	170	227	307	37	35	103	112	196	60	9	9	52	12	15	21	2	2	3	17	5	1
CLN3_5-PPAT_5	CLN3-PPAT	Cas9-SLCxEnzyme	821	861	1403	875	1041	735	573	510	545	498	404	453	815	956	832	291	482	440	548	377	293	46	342	52	439	153	571
CLN3_5-PPCDC_5	CLN3-PPCDC	Cas9-SLCxEnzyme	811	936	1395	1347	1158	1217	1611	1562	1647	3083	2138	2078	4698	4367	2887	3599	2883	3060	4820	2429	1548	2063	2754	1063	5982	4052	1512
CLN3_5-PPCS_5	CLN3-PPCS	Cas9-SLCxEnzyme	721	758	1163	1031	741	833	862	664	927	1550	1012	1401	2348	1760	2167	1717	1195	2305	2179	1189	1290	767	1089	530	2235	1709	2837
CLN3_5-PRPS1_5	CLN3-PRPS1	Cas9-SLCxEnzyme	448	446	802	473	555	618	558	520	797	855	829	1172	1470	2000	1478	1042	1218	1997	1855	1097	1151	842	1032	959	2737	1960	2298
CLN3_5-RRM1_5	CLN3-RRM1	Cas9-SLCxEnzyme	752	743	1202	328	383	360	54	61	42	62	127	20	57	141	31	26	312	1	50	25	10	78	2270	0	47	24	0
CLN3_5-SDHA_5	CLN3-SDHA	Cas9-SLCxEnzyme	632	691	920	767	506	723	227	402	428	136	180	161	185	629	235	104	43	42	125	80	23	26	21	34	22	14	1
CLN3_5-SHMT1_5	CLN3-SHMT1	Cas9-SLCxEnzyme	640	676	1104	906	750	945	1098	1044	1085	1349	1305	1429	2152	3708	1892	1666	1943	1721	2407	1507	967	929	1184	1425	2925	2251	784
CLN3_5-SLC35A1_5	CLN3-SLC35A1	Cas9-SLCxEnzyme	910	806	1363	904	888	711	538	932	1033	995	905	1013	1622	1941	1507	899	740	1357	1328	641	718	240	338	48	872	591	423
CLN3_5-SLC35B3_5	CLN3-SLC35B3	Cas9-SLCxEnzyme	522	660	982	655	613	547	687	675	812	1409	792	994	2026	2204	1351	2247	1279	1398	2300	1120	702	797	1677	338	2657	1759	971
CLN3_5-SPNS1_5	CLN3-SPNS1	Cas9-SLCxEnzyme	590	748	1101	999	657	747	869	668	544	184	151	207	690	828	465	14	172	32	654	428	163	30	1065	1	282	437	177
CLN3_5-UAP1_5	CLN3-UAP1	Cas9-SLCxEnzyme	604	698	985	631	699	809	627	748	748	728	871	1086	1233	1916	1204	948	1110	1511	1112	768	716	315	823	1194	1082	913	607
CLN3_5-UGP2_5	CLN3-UGP2	Cas9-SLCxEnzyme	759	902	1231	1018	824	729	875	583	1027	1102	987	1035	1798	1978	1564	1059	1297	1334	2022	1127	819	655	757	476	2150	1710	1205
CLN3_5-UMPS_5	CLN3-UMPS	Cas9-SLCxEnzyme	825	895	1384	1166	880	976	800	700	801	720	496	829	929	1337	1169	595	378	769	588	363	467	244	136	110	411	165	500
CLN3_5-UPP1_5	CLN3-UPP1	Cas9-SLCxEnzyme	715	731	1183	859	906	758	750	851	806	1061	1416	1235	1390	3224	1659	1119	1956	2758	2204	1557	1122	589	1250	1257	2653	2783	1202
CLN3_6-ABCD3_6	CLN3-ABCD3	Cas9-SLCxEnzyme	713	774	1229	938	813	1063	1189	1065	1140	1404	1114	1725	2521	2677	2538	1595	1634	3006	2205	1289	1675	1219	1711	1535	2062	1792	1991
CLN3_6-ACP2_6	CLN3-ACP2	Cas9-SLCxEnzyme	818	801	1313	1335	1193	1365	1537	1204	1334	2015	1586	1563	3797	3709	2098	2292	1901	2442	4411	1983	1331	1890	2435	1437	4581	2938	1244
CLN3_6-AMD1_6	CLN3-AMD1	Cas9-SLCxEnzyme	479	526	756	591	436	548	558	373	638	766	534	613	1125	981	875	754	511	670	860	515	525	167	362	481	724	605	724
CLN3_6-ASL_6	CLN3-ASL	Cas9-SLCxEnzyme	492	570	811	684	707	852	694	1042	939	1265	1082	1571	2254	2569	1494	1851	1742	2843	2364	1347	978	1491	1916	3005	2581	1765	1947
CLN3_6-BCAT2_6	CLN3-BCAT2	Cas9-SLCxEnzyme	800	790	1187	1014	1082	894	963	846	774	1357	938	1059	2228	2784	1365	1393	1204	1790	2592	1519	1128	886	948	1097	2347	2131	1304
CLN3_6-BPNT1_6	CLN3-BPNT1	Cas9-SLCxEnzyme	915	1004	1513	924	972	1055	683	714	907	1070	744	803	1943	2139	1827	1298	777	1300	2166	1278	933	1417	501	544	2630	2060	1386
CLN3_6-CMAS_6	CLN3-CMAS	Cas9-SLCxEnzyme	511	636	818	773	629	940	1290	664	894	1970	811	1061	3223	2094	1577	2664	1048	1519	2391	1254	709	2328	482	870	2350	1642	422
CLN3_6-COASY_6	CLN3-COASY	Cas9-SLCxEnzyme	1035	1303	1866	1269	1337	1580	1273	1452	1488	565	358	298	1108	1106	688	177	242	277	390	244	266	177	333	523	420	292	632
CLN3_6-CPS1_6	CLN3-CPS1	Cas9-SLCxEnzyme	390	390	635	401	565	653	836	770	819	1113	707	1289	1491	1312	1504	1225	1029	1809	1962	986	1116	1053	1318	1662	2603	1822	3242
CLN3_6-CPT1A_6	CLN3-CPT1A	Cas9-SLCxEnzyme	650	761	1081	874	893	938	1006	987	948	1576	1324	1575	2447	2675	2079	2096	1928	2741	2769	1663	1324	1282	1886	2724	3098	3007	2273
CLN3_6-DHFR_6	CLN3-DHFR	Cas9-SLCxEnzyme	790	776	1227	932	876	906	498	585	713	614	443	512	677	937	1004	339	438	486	463	336	442	776	206	1078	232	232	340
CLN3_6-DHODH_6	CLN3-DHODH	Cas9-SLCxEnzyme	733	840	1117	1097	930	1173	919	794	1245	1114	742	969	1706	1576	1430	695	561	1183	969	554	558	200	467	1334	338	257	343
CLN3_6-FASN_6	CLN3-FASN	Cas9-SLCxEnzyme	412	438	584	492	460	542	409	390	351	404	330	452	887	657	491	322	290	246	433	346	248	162	128	21	404	428	186
CLN3_6-G6PD_6	CLN3-G6PD	Cas9-SLCxEnzyme	699	852	1245	885	949	1224	1468	1048	1347	2100	1227	2068	3368	2900	2538	2192	1471	3100	3091	1658	1435	1347	1541	3707	2572	1552	876
CLN3_6-GLS_6	CLN3-GLS	Cas9-SLCxEnzyme	388	495	747	741	590	597	515	835	608	704	767	1000	1385	1938	1600	740	1323	1102	1253	1049	936	173	1298	295	957	1134	1300
CLN3_6-GLUD1_6	CLN3-GLUD1	Cas9-SLCxEnzyme	604	723	936	1227	846	929	1065	767	788	1637	904	1202	2052	2105	1196	2292	1595	1925	2639	1302	851	3357	1342	801	2801	2384	801
CLN3_6-GOT1_6	CLN3-GOT1	Cas9-SLCxEnzyme	623	637	1037	819	702	895	621	558	716	1116	686	1106	1540	1788	1672	952	931	1317	1752	996	789	1062	561	307	1641	1758	676
CLN3_6-GOT2_6	CLN3-GOT2	Cas9-SLCxEnzyme	858	1034	1564	1257	1283	1560	1617	1938	1657	2410	2431	2548	3588	5809	3224	2707	3460	4555	4590	3238	2285	2477	4005	2516	5102	5067	3801
CLN3_6-GPD2_6	CLN3-GPD2	Cas9-SLCxEnzyme	469	582	937	737	519	868	637	832	976	1175	913	1490	1705	2180	1833	1905	1419	2728	1720	1208	1456	1345	1318	2292	2051	2143	1170
CLN3_6-GSR_6	CLN3-GSR	Cas9-SLCxEnzyme	625	702	1028	851	1178	977	1269	1294	1321	2013	1782	1983	3140	3833	2715	2547	2179	3410	3239	1986	1572	1651	3072	802	4193	3011	1221
CLN3_6-HK1_6	CLN3-HK1	Cas9-SLCxEnzyme	672	756	889	644	732	1091	1115	828	1206	1775	1553	1842	2527	2500	2426	1938	2334	3015	3144	1612	1700	1922	2243	2890	4023	2720	3599
CLN3_6-HMGCR_6	CLN3-HMGCR	Cas9-SLCxEnzyme	346	422	562	336	237	373	236	173	201	313	158	361	731	410	616	442	206	560	540	345	306	198	109	971	393	375	63
CLN3_6-HPRT1_6	CLN3-HPRT1	Cas9-SLCxEnzyme	548	616	941	835	783	1000	928	883	1021	1375	1200	1365	2328	3047	2237	1860	2024	2386	3008	1422	1186	1078	1246	2508	3834	1781	1213
CLN3_6-IDH1_6	CLN3-IDH1	Cas9-SLCxEnzyme	772	747	1132	860	696	872	1024	1067	1075	1709	1491	1675	2276	2950	2015	2223	1852	2832	2808	1388	1214	2251	1733	1875	2824	1783	1426
CLN3_6-IDH2_6	CLN3-IDH2	Cas9-SLCxEnzyme	584	643	1016	720	852	985	630	724	1142	884	827	1611	1702	1513	1657	981	764	2092	1611	770	1148	667	419	789	1102	707	1608
CLN3_6-LDHA_6	CLN3-LDHA	Cas9-SLCxEnzyme	752	816	1218	732	1007	579	1179	1201	1050	2008	1047	1346	2773	2479	1752	2788	1303	2056	2705	1751	1146	900	435	266	3007	3092	1382
CLN3_6-MTHFD1_6	CLN3-MTHFD1	Cas9-SLCxEnzyme	824	1022	1464	1467	1148	1444	780	868	1035	683	672	744	861	1594	991	428	421	415	561	291	380	119	285	38	126	160	141
CLN3_6-NUDT19_6	CLN3-NUDT19	Cas9-SLCxEnzyme	583	666	929	689	827	1061	1018	695	927	1483	662	1392	2145	2242	1673	1840	903	2204	2161	919	1048	999	995	2193	3040	1304	1481
CLN3_6-NUDT7_6	CLN3-NUDT7	Cas9-SLCxEnzyme	723	954	1296	727	1137	850	1441	1205	1464	2236	1711	1950	3459	3715	2669	3030	2405	3298	3650	2139	1433	3557	1544	1355	4437	4163	2251
CLN3_6-NUDT8_6	CLN3-NUDT8	Cas9-SLCxEnzyme	421	405	680	613	485	714	798	836	727	1324	1171	1107	1787	2430	1369	1564	1906	1892	1769	1277	986	941	1868	2106	3115	2152	1488
CLN3_6-ODC1_6	CLN3-ODC1	Cas9-SLCxEnzyme	601	775	1166	863	645	888	790	780	621	1381	771	1156	2047	2160	1722	1284	1192	2239	1916	1140	979	1358	945	845	2295	1645	1724
CLN3_6-OGDH_6	CLN3-OGDH	Cas9-SLCxEnzyme	676	876	1255	486	760	563	200	208	341	89	54	142	232	86	254	64	29	224	42	52	63	7	3	7	23	27	0
CLN3_6-OR10H3_1	CLN3-CTRL	Cas9-SLCxEnzyme	548	671	945	892	995	1033	1217	1152	1020	2109	1381	1479	2667	3135	2249	2516	2276	2496	3446	1831	1572	3202	2329	918	4564	2861	1796
CLN3_6-OR10V1_1	CLN3-CTRL	Cas9-SLCxEnzyme	848	838	1370	1072	1121	1189	1619	976	1275	2129	1756	2207	3876	3652	2811	1860	1997	4063	3948	2034	2091	1158	3406	3246	3822	2013	3573
CLN3_6-OR1B1_1	CLN3-CTRL	Cas9-SLCxEnzyme	846	921	1520	1218	1077	1166	1244	1252	1555	2261	1925	2019	2788	3978	2331	2514	2822	3297	4083	2364	1674	1220	2026	2992	4370	3741	2110
CLN3_6-PANK1_6	CLN3-PANK1	Cas9-SLCxEnzyme	886	897	1449	1421	1398	1543	1479	1833	1626	2747	2589	2778	4947	5231	3140	3153	3997	4772	5127	3262	2418	3508	3669	5010	5786	4800	3931
CLN3_6-PANK2_6	CLN3-PANK2	Cas9-SLCxEnzyme	809	771	1147	897	996	1012	1516	1005	1419	2421	1162	2250	3974	2950	3243	2682	1534	4314	3217	1772	1923	3040	1048	5460	3872	2841	2128
CLN3_6-PCK2_6	CLN3-PCK2	Cas9-SLCxEnzyme	498	529	796	675	719	802	639	873	709	1082	1066	1046	1531	2380	1083	1137	1762	1176	2045	1235	788	835	1318	1247	3072	2055	1222
CLN3_6-PDHA1_6	CLN3-PDHA1	Cas9-SLCxEnzyme	652	759	1135	1261	1138	1252	1431	1572	1756	2064	2175	2586	3027	3609	2854	2450	2901	3667	3530	2077	2085	1728	2885	1503	4185	2366	2367
CLN3_6-PDK2_6	CLN3-PDK2	Cas9-SLCxEnzyme	720	707	1186	838	1093	1256	998	1327	1116	1512	1498	1330	2304	3429	1804	1540	1866	2468	2621	1624	1132	2156	2429	1273	3368	2372	1967
CLN3_6-PHGDH_6	CLN3-PHGDH	Cas9-SLCxEnzyme	499	522	788	634	583	755	645	762	905	1052	944	1346	1636	2102	1422	1172	1252	2193	1902	1097	1122	908	3231	2979	2025	1411	1421
CLN3_6-PKM_6	CLN3-PKM	Cas9-SLCxEnzyme	524	565	823	796	525	709	283	357	526	190	191	568	699	664	662	217	175	551	384	187	318	102	105	171	302	472	109
CLN3_6-PPAT_6	CLN3-PPAT	Cas9-SLCxEnzyme	602	677	984	601	631	623	286	338	396	213	262	328	419	553	433	220	166	232	192	152	91	21	57	135	50	105	0
CLN3_6-PPCDC_6	CLN3-PPCDC	Cas9-SLCxEnzyme	514	577	834	828	955	1008	1099	1145	1231	1947	1749	1741	3035	4109	1881	2225	2684	2919	3178	2108	1761	1432	3584	4016	3340	3703	3457
CLN3_6-PPCS_6	CLN3-PPCS	Cas9-SLCxEnzyme	217	284	499	341	327	540	535	539	577	1080	800	774	1674	1071	1094	1209	1194	999	1602	1161	562	985	698	499	1688	1352	699
CLN3_6-PRPS1_6	CLN3-PRPS1	Cas9-SLCxEnzyme	666	823	1184	842	743	1025	744	684	755	993	850	1082	1428	1746	1407	1086	1426	1676	1751	1084	879	854	1875	1383	1472	2243	1197
CLN3_6-RRM1_6	CLN3-RRM1	Cas9-SLCxEnzyme	731	864	1205	261	279	337	10	32	22	22	53	17	14	34	0	130	182	0	107	11	7	0	49	0	200	46	0
CLN3_6-SDHA_6	CLN3-SDHA	Cas9-SLCxEnzyme	485	529	784	618	726	733	442	420	389	165	162	109	320	430	135	78	39	32	122	85	80	2	24	0	38	57	2
CLN3_6-SHMT1_6	CLN3-SHMT1	Cas9-SLCxEnzyme	662	787	1121	891	628	1024	931	923	1012	1561	1149	1078	2318	2822	1554	1387	1466	1772	2856	1501	945	1027	1264	1141	2374	1502	1059
CLN3_6-SLC35A1_6	CLN3-SLC35A1	Cas9-SLCxEnzyme	635	671	1022	798	830	632	968	848	894	1754	1026	895	2272	2213	1323	1966	1125	1255	1886	1257	695	431	287	185	1419	1036	781
CLN3_6-SLC35B3_6	CLN3-SLC35B3	Cas9-SLCxEnzyme	442	478	723	531	612	727	848	744	1085	1607	917	1501	2026	2445	1972	1597	1361	2776	2585	1280	1300	1443	1583	1129	3546	2839	2286
CLN3_6-SPNS1_6	CLN3-SPNS1	Cas9-SLCxEnzyme	620	663	1059	579	711	749	398	373	489	155	75	145	610	250	197	164	12	20	475	192	115	28	1	5	282	16	1
CLN3_6-UAP1_6	CLN3-UAP1	Cas9-SLCxEnzyme	817	897	1319	737	981	1214	715	1030	1101	1148	926	995	1805	2286	1493	1071	1084	1722	1498	1062	702	879	1284	2725	1372	1556	301
CLN3_6-UGP2_6	CLN3-UGP2	Cas9-SLCxEnzyme	851	896	1363	911	1271	1240	1496	1272	1613	1934	1279	2207	2904	3113	2970	1873	1358	3054	3060	1661	1749	1479	702	1567	2795	1848	1813
CLN3_6-UMPS_6	CLN3-UMPS	Cas9-SLCxEnzyme	570	628	880	916	578	823	685	713	591	605	374	566	996	848	782	463	311	377	519	339	251	78	102	264	53	81	435
CLN3_6-UPP1_6	CLN3-UPP1	Cas9-SLCxEnzyme	831	955	1417	1138	1355	1307	1664	1384	1565	2689	1958	2419	4024	4241	3595	3300	2413	4189	4100	2335	2283	2795	2197	3118	5572	3596	3270
DIRC2_1-ABCD3_1	DIRC2-ABCD3	Cas9-SLCxEnzyme	707	657	1065	659	957	569	643	716	808	1189	769	1066	1531	1993	1332	1368	1056	2163	1816	1069	881	1080	520	3734	1656	1389	2070
DIRC2_1-ACP2_1	DIRC2-ACP2	Cas9-SLCxEnzyme	791	753	1192	765	882	761	1079	847	857	1665	1064	1169	3088	2297	1243	2230	1085	1578	2797	1459	821	1630	603	320	3064	2046	1559
DIRC2_1-BPNT1_1	DIRC2-BPNT1	Cas9-SLCxEnzyme	746	773	1279	1152	800	896	1135	810	918	1356	825	1252	1825	1647	1819	1792	1445	1884	2116	1116	1198	864	585	1189	2460	2005	1648
DIRC2_1-COASY_1	DIRC2-COASY	Cas9-SLCxEnzyme	1320	1570	2171	1318	951	1301	1404	1127	1287	89	43	52	229	144	107	29	14	0	16	7	3	2	0	0	1	0	1
DIRC2_1-NUDT19_1	DIRC2-NUDT19	Cas9-SLCxEnzyme	687	710	1080	552	576	571	371	449	666	580	401	796	918	1155	1302	681	589	1233	1078	547	757	253	77	867	1752	603	1453
DIRC2_1-NUDT7_1	DIRC2-NUDT7	Cas9-SLCxEnzyme	674	642	1031	370	725	331	933	735	650	1118	1100	745	1649	2451	1311	1166	1420	1116	1724	1206	569	420	797	351	2402	1550	873
DIRC2_1-NUDT8_1	DIRC2-NUDT8	Cas9-SLCxEnzyme	425	538	762	468	565	437	546	774	586	755	886	712	1381	1926	918	802	1253	1007	1467	923	679	453	695	410	1992	1375	923
DIRC2_1-OR10H3_1	DIRC2-CTRL	Cas9-SLCxEnzyme	431	498	633	439	433	498	1026	459	609	1429	712	825	2332	1676	1206	1634	1064	1335	2174	1171	892	1055	446	987	2582	1661	1776
DIRC2_1-OR10V1_1	DIRC2-CTRL	Cas9-SLCxEnzyme	663	578	937	569	810	487	621	696	983	1055	668	1339	1629	2462	1808	1310	1065	2465	1952	1061	1002	882	592	380	2605	1150	1499
DIRC2_1-OR1B1_1	DIRC2-CTRL	Cas9-SLCxEnzyme	811	865	1268	740	805	644	1085	1005	994	1250	1334	1585	1979	2370	1932	1403	2267	2971	3051	1632	1067	1178	1376	707	3277	2920	827
DIRC2_1-PANK1_1	DIRC2-PANK1	Cas9-SLCxEnzyme	717	859	1190	608	837	663	656	444	580	820	707	790	1335	2014	1187	1096	880	1453	1697	874	776	396	332	311	1527	1475	594
DIRC2_1-PANK2_1	DIRC2-PANK2	Cas9-SLCxEnzyme	878	955	1521	867	951	669	955	1150	1034	1767	1381	1662	3101	2867	1964	2538	1457	2674	2872	1644	1368	953	998	1834	2654	2374	1697
DIRC2_1-PPCDC_1	DIRC2-PPCDC	Cas9-SLCxEnzyme	977	993	1595	1198	1130	952	1305	1325	1602	2231	1991	2067	3933	4153	2706	2607	2728	3961	3640	2472	2069	1980	1270	2423	3720	4020	1957
DIRC2_1-PPCS_1	DIRC2-PPCS	Cas9-SLCxEnzyme	934	986	1413	1010	1138	1076	1289	1393	1432	2355	1877	1817	3934	3669	2703	2757	3064	3053	3696	2375	1572	1525	2678	1724	4945	2863	2161
DIRC2_1-SLC33A1_1	DIRC2-SLC33A1	Cas9-SLCxEnzyme	690	691	1208	710	827	713	761	671	879	985	673	1018	1756	1364	1447	975	658	1420	1696	729	609	325	398	491	1335	600	542
DIRC2_2-ABCD3_2	DIRC2-ABCD3	Cas9-SLCxEnzyme	645	687	1088	501	817	532	404	467	617	705	766	632	1060	1467	831	823	739	833	1369	851	521	391	348	379	1597	1073	993
DIRC2_2-ACP2_2	DIRC2-ACP2	Cas9-SLCxEnzyme	602	739	965	639	731	738	653	838	779	1168	899	981	1453	2115	1316	1202	1361	1672	2004	1068	802	708	2292	2212	2231	1424	543
DIRC2_2-BPNT1_2	DIRC2-BPNT1	Cas9-SLCxEnzyme	827	786	1318	687	1180	813	784	908	1017	1326	798	1310	1953	1742	1872	1520	1023	2331	2021	1024	1167	1051	1110	3665	2280	1231	700
DIRC2_2-COASY_2	DIRC2-COASY	Cas9-SLCxEnzyme	721	772	1129	673	674	761	836	801	747	300	186	213	552	424	222	122	30	137	163	63	122	61	15	266	114	6	128
DIRC2_2-NUDT19_2	DIRC2-NUDT19	Cas9-SLCxEnzyme	409	431	680	341	364	381	596	397	584	538	465	855	1276	1093	619	986	817	1424	1031	690	548	406	452	452	1411	869	1044
DIRC2_2-NUDT7_2	DIRC2-NUDT7	Cas9-SLCxEnzyme	709	766	1115	1063	850	997	1294	1057	1053	2202	1408	1798	2983	3279	1892	2787	2179	2964	3027	1941	1291	3319	1473	1817	4050	3459	1545
DIRC2_2-NUDT8_2	DIRC2-NUDT8	Cas9-SLCxEnzyme	600	685	1021	715	642	675	500	629	608	762	533	818	1084	1546	1032	764	958	1102	1502	744	629	2689	502	1054	1995	1469	1405
DIRC2_2-OR10H3_1	DIRC2-CTRL	Cas9-SLCxEnzyme	554	584	902	706	679	714	992	948	973	1526	1169	1190	2631	2303	2035	2002	1494	2085	2390	1414	1040	1457	1200	771	3450	2090	2176
DIRC2_2-OR10V1_1	DIRC2-CTRL	Cas9-SLCxEnzyme	960	841	1233	797	1015	909	849	740	880	1227	1038	1164	1722	2012	1748	1549	1143	1841	2091	1162	1105	1227	1134	2037	2512	2712	691
DIRC2_2-OR1B1_1	DIRC2-CTRL	Cas9-SLCxEnzyme	885	1002	1415	920	861	871	1013	882	1187	1821	865	1793	3412	2143	2629	1886	1038	2605	2734	1298	1264	1260	673	2202	3108	2304	1823
DIRC2_2-PANK1_2	DIRC2-PANK1	Cas9-SLCxEnzyme	659	668	1144	788	720	754	848	675	750	1156	909	1294	1573	1613	1616	1326	1075	2234	1693	1044	965	695	522	1040	2263	1680	1289
DIRC2_2-PANK2_2	DIRC2-PANK2	Cas9-SLCxEnzyme	1289	1330	2019	1106	1177	1177	1148	1338	1487	1577	1481	1905	2453	2858	2142	2038	1864	3017	2717	1819	1465	1571	1191	1181	4266	2599	1788
DIRC2_2-PPCDC_2	DIRC2-PPCDC	Cas9-SLCxEnzyme	753	925	1354	1356	1264	1161	944	1265	1271	1476	1560	2028	2327	3800	2314	1759	2519	3561	2917	1821	1746	1413	2651	1987	4165	3269	2314
DIRC2_2-PPCS_2	DIRC2-PPCS	Cas9-SLCxEnzyme	718	630	1080	846	728	701	800	588	668	747	926	948	1331	1863	1241	1022	1439	1206	1614	1063	698	576	2436	513	1653	1287	525
DIRC2_2-SLC33A1_2	DIRC2-SLC33A1	Cas9-SLCxEnzyme	855	962	1365	999	885	1206	919	728	806	735	648	911	1613	2113	1429	575	758	915	1155	688	608	285	261	199	906	662	479
DIRC2_3-ABCD3_3	DIRC2-ABCD3	Cas9-SLCxEnzyme	999	997	1602	1156	1181	1117	1431	1430	1240	2237	1580	1799	2581	3706	1795	2592	2412	2743	3729	1944	1318	3363	2443	1339	4038	3053	2030
DIRC2_3-ACP2_3	DIRC2-ACP2	Cas9-SLCxEnzyme	414	426	641	483	605	601	602	631	685	781	649	880	1201	1943	1033	1128	808	1206	1629	772	742	650	713	677	1748	1425	1342
DIRC2_3-BPNT1_3	DIRC2-BPNT1	Cas9-SLCxEnzyme	798	818	1187	763	1015	664	518	503	684	730	487	873	1111	1433	1099	1093	710	1348	1265	557	732	831	528	828	1304	724	1555
DIRC2_3-COASY_3	DIRC2-COASY	Cas9-SLCxEnzyme	520	570	878	517	264	455	200	295	235	27	58	48	59	63	58	4	38	81	53	8	15	1	12	174	34	0	1
DIRC2_3-NUDT19_3	DIRC2-NUDT19	Cas9-SLCxEnzyme	445	525	714	761	566	644	600	698	525	1042	876	868	1421	2334	816	1224	1209	1756	1585	899	853	1229	1152	2122	1762	1374	1615
DIRC2_3-NUDT7_3	DIRC2-NUDT7	Cas9-SLCxEnzyme	839	925	1538	970	823	642	1237	1177	1106	1404	1368	1693	2446	2709	1891	1518	1926	1782	2635	1412	1131	1162	1169	577	3229	2355	1003
DIRC2_3-NUDT8_3	DIRC2-NUDT8	Cas9-SLCxEnzyme	624	698	988	611	725	855	618	676	592	1211	796	961	1678	1893	1363	1496	1150	1386	2014	1048	902	794	896	728	1916	1612	1053
DIRC2_3-OR10H3_1	DIRC2-CTRL	Cas9-SLCxEnzyme	565	701	1028	1091	805	1049	861	971	1303	1658	1353	1967	2581	2228	2339	1484	1730	3815	3019	1407	1677	1485	2615	6843	3916	2295	2028
DIRC2_3-OR10V1_1	DIRC2-CTRL	Cas9-SLCxEnzyme	958	830	1517	854	967	1131	1119	1005	1006	1469	1439	1765	2524	3412	1701	1727	1756	2871	2956	1931	1232	1331	1921	3684	3963	2450	2263
DIRC2_3-OR1B1_1	DIRC2-CTRL	Cas9-SLCxEnzyme	521	542	787	422	679	529	581	703	609	974	903	968	1161	1880	1042	1187	1214	1720	1773	1004	831	784	2172	988	2579	1822	2699
DIRC2_3-PANK1_3	DIRC2-PANK1	Cas9-SLCxEnzyme	597	630	862	901	782	1028	841	1050	1017	1631	1368	1410	2149	3019	1570	1536	2123	2149	2806	1565	1294	1196	3640	1803	4204	2369	1129
DIRC2_3-PANK2_3	DIRC2-PANK2	Cas9-SLCxEnzyme	706	813	1196	1081	832	928	890	734	1058	1431	1128	1401	2566	2142	2154	1918	1641	2046	2342	1322	1038	1793	1312	3611	3220	2221	1422
DIRC2_3-PPCDC_3	DIRC2-PPCDC	Cas9-SLCxEnzyme	760	783	1298	1034	1252	1006	1295	1421	887	1958	1733	1482	2553	2718	1506	2270	2169	2125	3210	1632	938	1741	2149	823	2777	2309	951
DIRC2_3-PPCS_3	DIRC2-PPCS	Cas9-SLCxEnzyme	619	667	977	795	590	720	290	615	442	613	433	525	833	1459	573	762	597	775	738	415	335	318	701	256	611	744	294
DIRC2_3-SLC33A1_3	DIRC2-SLC33A1	Cas9-SLCxEnzyme	750	767	1208	818	721	818	858	730	889	995	782	1100	1907	1824	822	1267	733	1395	1408	589	731	473	182	568	962	473	1011
DIRC2_4-ABCD3_4	DIRC2-ABCD3	Cas9-SLCxEnzyme	1029	1106	1683	1508	1168	1159	1552	1577	1678	2727	2153	2624	4050	4562	3381	3048	2501	4560	4124	2400	2296	2755	1866	4295	5029	3693	3977
DIRC2_4-ACP2_4	DIRC2-ACP2	Cas9-SLCxEnzyme	826	797	1273	985	1211	1219	1931	1555	2018	2391	1933	2583	3856	4686	3962	3061	2584	3840	4148	2351	2254	1808	2937	3677	5557	4248	3541
DIRC2_4-BPNT1_4	DIRC2-BPNT1	Cas9-SLCxEnzyme	723	800	1270	1060	1132	1159	1366	1501	1582	1988	1747	2381	2718	3843	2493	2249	2432	3610	3047	2319	2086	1378	3466	5058	3533	3667	4199
DIRC2_4-COASY_4	DIRC2-COASY	Cas9-SLCxEnzyme	578	663	961	884	940	931	905	890	867	184	91	55	412	371	124	147	41	32	170	85	15	122	143	1	307	19	0
DIRC2_4-NUDT19_4	DIRC2-NUDT19	Cas9-SLCxEnzyme	571	764	980	891	1142	877	1368	1231	1567	2185	1800	2548	3489	4119	3206	2789	2546	4086	4031	2808	1908	1666	2506	2868	6575	5081	3370
DIRC2_4-NUDT7_4	DIRC2-NUDT7	Cas9-SLCxEnzyme	418	451	625	510	626	739	1337	1025	951	2080	1347	1403	3069	2591	1371	2588	2145	2041	3244	1653	1157	1738	3968	957	4695	3000	1623
DIRC2_4-NUDT8_4	DIRC2-NUDT8	Cas9-SLCxEnzyme	619	696	994	1055	884	1061	1223	1240	959	2313	1479	1561	3580	3615	1488	3403	2275	2377	3607	2363	1307	2238	2503	1215	4946	5008	1938
DIRC2_4-OR10H3_1	DIRC2-CTRL	Cas9-SLCxEnzyme	471	491	758	634	689	836	957	1220	1222	1566	1515	1904	2376	3418	2039	1697	2151	3166	2718	1735	1347	1578	2219	1629	4163	2102	1861
DIRC2_4-OR10V1_1	DIRC2-CTRL	Cas9-SLCxEnzyme	590	564	1035	552	504	757	1067	955	947	1446	1315	1256	2672	2974	1894	2422	1867	2694	2933	1674	1307	1598	2041	1260	3818	2261	2568
DIRC2_4-OR1B1_1	DIRC2-CTRL	Cas9-SLCxEnzyme	892	954	1514	905	1055	893	1309	1045	1391	2550	1549	1649	3465	3320	2262	2912	2326	2893	4062	2088	1554	2725	2661	1177	6305	4592	2217
DIRC2_4-PANK1_4	DIRC2-PANK1	Cas9-SLCxEnzyme	476	508	809	731	669	835	715	822	743	1310	1026	1114	1825	2399	1296	1316	1332	1756	2197	1278	925	1169	1349	726	2254	2124	1447
DIRC2_4-PANK2_4	DIRC2-PANK2	Cas9-SLCxEnzyme	749	848	1366	1368	801	1276	1660	1659	1699	2951	1841	2564	4104	4124	3052	3690	2535	4583	4409	2329	1939	4010	2125	3709	6158	4040	4547
DIRC2_4-PPCDC_4	DIRC2-PPCDC	Cas9-SLCxEnzyme	593	635	1065	1202	920	1098	1200	1323	1318	2105	1790	1937	3433	4099	2188	2884	2967	3254	4061	2128	1768	2064	3303	2245	4780	4071	2261
DIRC2_4-PPCS_4	DIRC2-PPCS	Cas9-SLCxEnzyme	634	821	1278	1087	1059	1011	1357	1430	1515	1726	1996	2304	3127	3606	2559	1938	2455	3239	3724	1993	1709	903	2208	783	3645	2764	3041
DIRC2_4-SLC33A1_4	DIRC2-SLC33A1	Cas9-SLCxEnzyme	906	1016	1475	853	1014	1100	1077	1097	1077	1268	974	1285	2444	2970	1722	1567	1218	1571	1897	1148	916	560	668	476	1293	967	1252
DIRC2_5-ABCD3_5	DIRC2-ABCD3	Cas9-SLCxEnzyme	767	832	1123	934	807	663	1010	1141	976	1552	1361	1447	2625	2623	2322	1794	2058	2409	2742	1660	1257	751	1799	1241	3239	2078	2207
DIRC2_5-ACP2_5	DIRC2-ACP2	Cas9-SLCxEnzyme	1088	1228	1886	1127	1189	1075	1097	1150	1058	1398	1176	1215	2257	2484	2139	1616	1766	2501	2622	1435	1428	493	1645	1040	2814	2277	1704
DIRC2_5-BPNT1_5	DIRC2-BPNT1	Cas9-SLCxEnzyme	1118	1225	1706	1190	1114	1273	1139	1450	1389	2001	1785	1832	2746	4726	2033	2000	2632	2741	3623	2162	1594	1354	1254	1203	3973	3180	2388
DIRC2_5-COASY_5	DIRC2-COASY	Cas9-SLCxEnzyme	1068	1159	1681	1127	841	1163	1042	554	898	444	75	144	407	246	255	241	80	166	349	121	81	310	13	544	435	192	2
DIRC2_5-NUDT19_5	DIRC2-NUDT19	Cas9-SLCxEnzyme	991	1026	1440	1007	1014	931	782	1217	1258	1808	1262	1815	2890	2343	2344	2256	1730	2718	3101	1645	1423	1402	840	4524	3186	1893	2260
DIRC2_5-NUDT7_5	DIRC2-NUDT7	Cas9-SLCxEnzyme	800	943	1378	1033	1022	846	1474	1225	1302	2758	1825	2360	4087	2517	3354	3520	3062	4050	4184	2475	1793	2036	2294	1531	4414	3158	3075
DIRC2_5-NUDT8_5	DIRC2-NUDT8	Cas9-SLCxEnzyme	630	643	872	693	806	722	721	526	747	1073	632	1221	1909	1528	1953	1358	987	1749	1966	1087	960	1039	500	732	2423	1487	1845
DIRC2_5-OR10H3_1	DIRC2-CTRL	Cas9-SLCxEnzyme	736	747	1164	699	782	1040	1178	1031	1275	1701	1401	2108	2851	3010	2970	2116	2242	3339	3653	1757	1990	2525	1825	1409	4164	2829	2865
DIRC2_5-OR10V1_1	DIRC2-CTRL	Cas9-SLCxEnzyme	934	1091	1568	574	534	614	633	721	748	1150	1081	1111	1610	2269	1436	1172	1492	2030	1866	1324	1071	767	1002	955	1931	1801	2420
DIRC2_5-OR1B1_1	DIRC2-CTRL	Cas9-SLCxEnzyme	1031	1164	1700	1048	1105	1011	1346	1218	1284	2036	1365	1622	2783	3563	1833	2797	2150	2189	3683	2026	1367	2059	2193	1451	3582	2814	2224
DIRC2_5-PANK1_5	DIRC2-PANK1	Cas9-SLCxEnzyme	787	854	1311	806	821	1040	900	987	1199	1409	1325	1637	2420	2913	2426	1686	2403	2798	3134	1749	1485	1360	2118	1114	3844	2445	2942
DIRC2_5-PANK2_5	DIRC2-PANK2	Cas9-SLCxEnzyme	889	1007	1580	1302	1146	1126	1725	1969	1867	2538	2557	2979	3723	4349	4143	2756	3941	5129	4714	2994	2724	1930	4630	6146	5214	4732	6227
DIRC2_5-PPCDC_5	DIRC2-PPCDC	Cas9-SLCxEnzyme	1016	1067	1697	1664	1434	1621	2008	1784	2120	3442	2678	3290	4800	6187	4136	3910	4178	5321	5105	3394	2767	2057	3119	3770	7386	4917	4167
DIRC2_5-PPCS_5	DIRC2-PPCS	Cas9-SLCxEnzyme	800	948	1277	845	1139	836	1195	1043	1047	1718	1478	1323	2675	2276	1612	2084	1924	2196	2980	1689	970	1568	1221	1583	2179	2223	631
DIRC2_5-SLC33A1_5	DIRC2-SLC33A1	Cas9-SLCxEnzyme	1131	1281	1828	1081	1500	1185	1205	1319	1436	1505	1245	1740	2642	2818	2383	1464	1341	2424	2571	1572	1077	777	651	528	2077	1628	1559
DIRC2_6-ABCD3_6	DIRC2-ABCD3	Cas9-SLCxEnzyme	670	731	1208	966	878	1085	906	1066	1270	1970	1228	1566	2697	2696	1786	2033	2063	2614	2605	1733	1324	1272	2381	959	3154	2400	2383
DIRC2_6-ACP2_6	DIRC2-ACP2	Cas9-SLCxEnzyme	682	719	1249	1026	1008	1186	1156	1376	1503	2086	1568	2033	3632	3448	2245	2816	2397	3025	3852	2124	1555	2534	2416	2069	4922	3916	3717
DIRC2_6-BPNT1_6	DIRC2-BPNT1	Cas9-SLCxEnzyme	606	625	1039	871	818	868	700	512	725	652	475	915	1070	1269	1060	655	672	1581	1115	638	744	545	745	1105	1379	986	1985
DIRC2_6-COASY_6	DIRC2-COASY	Cas9-SLCxEnzyme	930	989	1493	1327	1239	1232	975	1129	1143	304	248	227	658	617	266	137	91	174	107	50	56	70	173	33	163	25	0
DIRC2_6-NUDT19_6	DIRC2-NUDT19	Cas9-SLCxEnzyme	635	655	976	904	689	904	993	855	916	1051	938	1170	2245	1790	1401	1295	1048	1535	1989	1080	770	1145	588	368	2867	1622	917
DIRC2_6-NUDT7_6	DIRC2-NUDT7	Cas9-SLCxEnzyme	559	722	1322	1089	853	678	1033	1169	1210	1668	1221	1643	2696	4292	2421	2433	2301	3342	3526	2003	1371	875	648	3185	4375	3924	2685
DIRC2_6-NUDT8_6	DIRC2-NUDT8	Cas9-SLCxEnzyme	394	453	703	464	622	539	741	599	835	1115	817	1053	2045	2002	1312	1471	1394	1803	1977	1339	1072	1050	1614	1568	2111	2632	1661
DIRC2_6-OR10H3_1	DIRC2-CTRL	Cas9-SLCxEnzyme	473	444	779	904	645	688	872	993	1145	1637	1427	1703	2683	2672	2143	2344	1491	2893	2964	1840	1602	1933	2067	1667	4420	3125	3659
DIRC2_6-OR10V1_1	DIRC2-CTRL	Cas9-SLCxEnzyme	763	684	1256	946	802	947	942	794	1065	1429	1124	1686	2142	2349	1992	1921	1906	3174	2459	1305	1544	3038	2025	1994	2838	2506	1221
DIRC2_6-OR1B1_1	DIRC2-CTRL	Cas9-SLCxEnzyme	526	575	830	793	642	591	789	990	790	1279	824	1061	2102	2722	1260	1741	1097	1702	2123	1083	893	1393	851	1080	2437	1611	1420
DIRC2_6-PANK1_6	DIRC2-PANK1	Cas9-SLCxEnzyme	833	880	1354	1216	1300	1124	2044	1656	1834	2707	2085	3074	4380	4284	2895	4664	3186	5128	5152	2758	2165	2610	2255	1944	7653	5621	3755
DIRC2_6-PANK2_6	DIRC2-PANK2	Cas9-SLCxEnzyme	623	665	1007	694	728	702	1216	1100	1065	2091	1267	1777	2393	2278	2219	2040	1450	2758	2868	1588	1115	1034	1529	961	3471	2272	2564
DIRC2_6-PPCDC_6	DIRC2-PPCDC	Cas9-SLCxEnzyme	571	651	984	1202	962	1109	1553	1531	1619	3296	1826	2857	4723	3526	3434	4105	2711	5817	4935	2637	2486	3311	2215	4862	6626	5706	3405
DIRC2_6-PPCS_6	DIRC2-PPCS	Cas9-SLCxEnzyme	331	387	569	788	693	675	630	619	876	1606	601	1636	1939	1546	1329	1812	837	2540	2122	1300	1236	1293	823	1589	2632	1904	1551
DIRC2_6-SLC33A1_6	DIRC2-SLC33A1	Cas9-SLCxEnzyme	697	785	1171	678	808	592	744	671	756	959	756	960	1974	1897	1376	829	913	1522	1523	790	930	250	226	510	1966	1061	370
LETM1_1-AMD1_1	LETM1-AMD1	Cas9-SLCxEnzyme	1300	1229	1970	1075	1383	1453	172	169	348	79	44	75	107	142	104	42	30	79	130	26	15	31	7	0	74	54	0
LETM1_1-ASL_1	LETM1-ASL	Cas9-SLCxEnzyme	983	995	1609	1501	1143	1171	272	279	323	124	61	48	252	102	141	54	31	67	121	26	9	90	2	0	417	94	2
LETM1_1-BCAT2_1	LETM1-BCAT2	Cas9-SLCxEnzyme	750	816	1285	976	807	931	170	153	218	39	28	8	56	113	1	18	59	2	74	24	0	7	33	2	90	0	1
LETM1_1-CMAS_1	LETM1-CMAS	Cas9-SLCxEnzyme	757	771	1287	983	1003	1252	163	245	288	6	107	46	2	284	130	0	144	118	34	20	78	1	24	185	1	13	174
LETM1_1-COASY_1	LETM1-COASY	Cas9-SLCxEnzyme	782	793	1223	548	872	948	105	197	193	76	10	1	76	77	6	46	1	0	102	40	0	342	0	0	64	104	1
LETM1_1-CPS1_1	LETM1-CPS1	Cas9-SLCxEnzyme	598	690	977	572	665	840	113	153	174	16	30	20	14	117	53	5	11	49	19	24	69	6	0	91	29	0	73
LETM1_1-CPT1A_1	LETM1-CPT1A	Cas9-SLCxEnzyme	630	716	1117	573	983	892	175	244	266	37	127	74	42	132	100	19	150	49	143	83	65	3	62	1	306	190	0
LETM1_1-DHFR_1	LETM1-DHFR	Cas9-SLCxEnzyme	743	720	1226	663	516	621	64	72	83	1	5	0	0	92	11	0	0	11	0	0	0	0	0	0	0	1	0
LETM1_1-DHODH_1	LETM1-DHODH	Cas9-SLCxEnzyme	703	854	1173	511	828	1084	183	251	275	18	36	38	65	175	40	13	32	14	26	13	16	0	2	0	0	1	0
LETM1_1-FASN_1	LETM1-FASN	Cas9-SLCxEnzyme	870	1026	1446	583	1130	882	116	191	199	18	13	23	57	28	44	11	3	16	33	10	1	0	0	0	0	1	0
LETM1_1-G6PD_1	LETM1-G6PD	Cas9-SLCxEnzyme	525	589	915	805	789	803	119	115	205	22	41	35	34	166	14	0	49	9	13	20	4	1	39	13	0	12	0
LETM1_1-GLS_1	LETM1-GLS	Cas9-SLCxEnzyme	860	968	1340	909	914	1060	268	216	392	145	68	131	101	99	148	222	55	185	151	60	104	37	27	23	27	99	0
LETM1_1-GLUD1_1	LETM1-GLUD1	Cas9-SLCxEnzyme	966	960	1574	835	1268	984	215	190	248	81	68	60	51	91	107	42	43	112	71	17	26	18	28	48	104	0	1
LETM1_1-GOT1_1	LETM1-GOT1	Cas9-SLCxEnzyme	941	982	1421	873	1025	1004	43	229	232	65	60	74	52	203	92	16	87	221	89	90	54	0	108	11	111	122	0
LETM1_1-GOT2_1	LETM1-GOT2	Cas9-SLCxEnzyme	634	662	1006	862	714	788	185	124	284	43	40	39	30	53	51	32	11	10	36	0	33	4	0	7	0	0	0
LETM1_1-GPD2_1	LETM1-GPD2	Cas9-SLCxEnzyme	758	772	1141	994	1231	1013	233	234	232	48	44	39	93	115	132	46	47	15	101	56	22	36	104	0	200	74	2
LETM1_1-GSR_1	LETM1-GSR	Cas9-SLCxEnzyme	639	626	1014	1046	907	1122	295	201	337	20	40	107	46	195	78	44	72	99	61	27	17	28	98	64	43	30	0
LETM1_1-HK1_1	LETM1-HK1	Cas9-SLCxEnzyme	935	878	1303	856	907	1231	172	274	281	99	54	161	191	258	57	131	19	338	257	119	23	30	1	63	97	159	1
LETM1_1-HMGCR_1	LETM1-HMGCR	Cas9-SLCxEnzyme	946	1106	1489	106	254	279	8	5	34	0	3	26	0	0	24	0	0	30	0	0	7	0	0	234	1	0	1
LETM1_1-HPRT1_1	LETM1-HPRT1	Cas9-SLCxEnzyme	608	619	993	434	426	576	38	67	82	25	4	1	17	0	0	21	5	0	0	7	0	15	0	0	0	20	2
LETM1_1-IDH1_1	LETM1-IDH1	Cas9-SLCxEnzyme	707	824	1268	876	1132	1219	207	260	285	70	99	122	132	267	212	78	111	137	115	75	91	66	21	17	181	24	221
LETM1_1-IDH2_1	LETM1-IDH2	Cas9-SLCxEnzyme	640	669	1089	699	756	885	134	161	197	45	21	20	47	89	86	53	9	17	94	108	48	0	0	1	33	188	0
LETM1_1-LDHA_1	LETM1-LDHA	Cas9-SLCxEnzyme	969	1017	1599	1161	1157	1216	256	350	343	33	30	119	87	78	49	66	36	251	35	21	26	1	2	61	22	49	1
LETM1_1-MFSD13A_1	LETM1-MFSD13A	Cas9-SLCxEnzyme	601	648	1029	580	711	766	111	165	157	14	36	28	69	47	59	42	10	87	63	5	36	11	5	27	38	39	0
LETM1_1-MTHFD1_1	LETM1-MTHFD1	Cas9-SLCxEnzyme	1035	1034	1558	860	1090	1185	175	189	396	7	20	16	8	124	106	0	21	0	7	11	14	0	0	0	0	0	2
LETM1_1-ODC1_1	LETM1-ODC1	Cas9-SLCxEnzyme	773	836	1374	863	916	1144	138	313	387	44	80	29	46	192	154	32	60	27	48	81	66	1	76	6	83	45	67
LETM1_1-OGDH_1	LETM1-OGDH	Cas9-SLCxEnzyme	1171	1183	1902	643	969	851	140	161	162	0	14	12	0	0	0	0	0	0	0	0	0	1	0	0	0	1	0
LETM1_1-OR10H3_1	LETM1-CTRL	Cas9-SLCxEnzyme	604	561	919	945	1006	860	139	181	286	48	53	50	73	91	69	56	39	59	95	48	28	10	34	8	56	0	84
LETM1_1-OR10V1_1	LETM1-CTRL	Cas9-SLCxEnzyme	1149	1251	1847	1627	898	1548	344	177	378	64	79	40	127	11	43	101	67	52	87	57	40	62	29	20	29	30	1
LETM1_1-OR1B1_1	LETM1-CTRL	Cas9-SLCxEnzyme	1296	1354	2013	1073	1319	1355	334	238	367	141	72	155	200	256	73	47	83	194	155	27	65	5	66	36	23	1	0
LETM1_1-PCK2_1	LETM1-PCK2	Cas9-SLCxEnzyme	782	856	1294	777	975	1068	286	197	272	105	66	14	262	117	48	72	65	13	92	50	18	60	25	0	273	234	0
LETM1_1-PDHA1_1	LETM1-PDHA1	Cas9-SLCxEnzyme	843	1024	1497	925	1119	1337	184	178	437	24	81	132	50	140	172	0	85	176	95	14	118	13	45	3	40	4	196
LETM1_1-PDK2_1	LETM1-PDK2	Cas9-SLCxEnzyme	591	548	932	664	397	601	68	77	167	4	27	16	6	130	47	13	44	52	14	15	16	0	65	72	0	1	190
LETM1_1-PHGDH_1	LETM1-PHGDH	Cas9-SLCxEnzyme	957	1144	1786	1191	992	924	285	311	398	80	55	108	189	144	80	120	109	361	226	78	87	7	15	77	121	49	146
LETM1_1-PKM_1	LETM1-PKM	Cas9-SLCxEnzyme	1015	1122	1770	1175	1210	1404	178	165	223	28	17	2	28	53	0	0	18	1	13	6	8	0	6	0	0	0	0
LETM1_1-PPAT_1	LETM1-PPAT	Cas9-SLCxEnzyme	928	900	1343	943	770	873	148	143	241	13	26	11	4	126	60	10	0	0	41	0	22	0	0	0	1	20	1
LETM1_1-PRPS1_1	LETM1-PRPS1	Cas9-SLCxEnzyme	991	1071	1540	1127	1442	1192	300	304	313	56	70	116	123	113	197	18	55	278	162	65	148	1	26	55	193	92	90
LETM1_1-RRM1_1	LETM1-RRM1	Cas9-SLCxEnzyme	1038	1057	1632	445	464	681	1	24	72	0	0	0	21	0	1	0	0	0	0	0	3	0	0	1	0	0	0
LETM1_1-SDHA_1	LETM1-SDHA	Cas9-SLCxEnzyme	591	706	1008	761	780	637	108	85	157	16	7	33	45	12	23	5	2	26	0	0	13	0	0	16	0	1	0
LETM1_1-SHMT1_1	LETM1-SHMT1	Cas9-SLCxEnzyme	853	915	1212	1038	964	825	149	129	176	5	42	22	40	129	0	16	12	22	57	40	7	0	0	4	4	15	1
LETM1_1-SLC35E1_1	LETM1-SLC35E1	Cas9-SLCxEnzyme	980	1058	1405	743	904	930	232	142	230	30	73	36	107	64	86	49	120	88	99	49	51	17	62	17	86	46	8
LETM1_1-UAP1_1	LETM1-UAP1	Cas9-SLCxEnzyme	770	811	1244	1029	830	961	131	244	270	37	24	74	115	71	32	27	9	68	63	25	38	6	1	2	73	5	0
LETM1_1-UGP2_1	LETM1-UGP2	Cas9-SLCxEnzyme	881	833	1346	864	989	1188	194	187	402	1	33	142	14	89	160	25	26	196	2	18	118	1	7	23	0	0	1
LETM1_1-UMPS_1	LETM1-UMPS	Cas9-SLCxEnzyme	775	851	1272	1034	706	1121	103	162	212	23	22	32	36	37	23	8	28	17	9	3	9	0	7	0	14	18	0
LETM1_1-UPP1_1	LETM1-UPP1	Cas9-SLCxEnzyme	479	567	823	506	605	674	102	110	183	5	21	42	69	68	28	13	38	67	80	28	23	1	3	0	11	0	0
LETM1_2-AMD1_2	LETM1-AMD1	Cas9-SLCxEnzyme	741	765	1158	1176	826	956	202	173	354	56	46	29	75	172	103	9	97	83	25	33	37	0	76	14	0	0	0
LETM1_2-ASL_2	LETM1-ASL	Cas9-SLCxEnzyme	753	780	1385	764	660	818	274	193	188	84	34	110	174	51	211	46	28	121	80	44	64	16	8	194	0	0	84
LETM1_2-BCAT2_2	LETM1-BCAT2	Cas9-SLCxEnzyme	1076	1123	1573	1460	1430	1273	418	469	451	192	117	152	468	261	135	252	27	155	307	103	65	102	41	60	226	107	0
LETM1_2-CMAS_2	LETM1-CMAS	Cas9-SLCxEnzyme	491	588	861	630	406	557	220	118	184	29	94	34	266	108	15	57	55	35	80	91	15	43	36	1	18	101	1
LETM1_2-COASY_2	LETM1-COASY	Cas9-SLCxEnzyme	870	908	1420	1166	1145	1337	318	337	398	116	49	85	109	27	156	175	9	24	10	7	19	286	1	0	0	1	1
LETM1_2-CPS1_2	LETM1-CPS1	Cas9-SLCxEnzyme	521	584	998	656	606	681	252	200	340	231	130	175	254	194	273	194	117	132	177	159	111	117	23	103	90	136	1
LETM1_2-CPT1A_2	LETM1-CPT1A	Cas9-SLCxEnzyme	442	480	703	613	687	868	214	242	336	97	45	25	295	215	80	270	157	93	290	155	28	21	125	8	152	47	0
LETM1_2-DHFR_2	LETM1-DHFR	Cas9-SLCxEnzyme	711	785	1146	642	519	693	154	156	192	35	15	18	64	90	57	0	14	23	29	3	15	0	0	1	0	0	1
LETM1_2-DHODH_2	LETM1-DHODH	Cas9-SLCxEnzyme	651	710	1067	1237	748	938	239	317	319	32	131	170	44	274	139	8	94	116	43	72	59	4	14	32	0	33	0
LETM1_2-FASN_2	LETM1-FASN	Cas9-SLCxEnzyme	832	830	1496	855	1209	1030	252	329	314	88	64	37	127	258	136	133	85	50	105	46	66	8	64	86	65	69	0
LETM1_2-G6PD_2	LETM1-G6PD	Cas9-SLCxEnzyme	871	897	1419	1206	1207	1377	350	419	396	247	166	256	749	471	306	140	219	307	364	312	160	80	176	42	288	259	179
LETM1_2-GLS_2	LETM1-GLS	Cas9-SLCxEnzyme	823	788	1332	1215	1039	1207	397	296	349	140	74	127	266	237	103	198	108	64	179	107	64	89	353	22	212	70	602
LETM1_2-GLUD1_2	LETM1-GLUD1	Cas9-SLCxEnzyme	933	919	1496	1114	1265	1547	445	356	418	282	182	256	605	360	275	134	203	242	588	132	111	138	64	58	619	114	152
LETM1_2-GOT1_2	LETM1-GOT1	Cas9-SLCxEnzyme	630	615	852	681	813	1061	164	217	320	126	34	198	263	292	183	136	96	209	245	105	95	11	14	57	126	99	0
LETM1_2-GOT2_2	LETM1-GOT2	Cas9-SLCxEnzyme	617	653	984	1052	869	1027	303	209	225	133	56	59	250	271	183	83	51	96	250	97	70	627	178	5	244	181	250
LETM1_2-GPD2_2	LETM1-GPD2	Cas9-SLCxEnzyme	872	1038	1581	1102	1324	1249	529	345	397	250	127	336	601	308	391	321	162	316	318	210	140	128	105	317	395	218	1
LETM1_2-GSR_2	LETM1-GSR	Cas9-SLCxEnzyme	966	1102	1613	1556	1358	1394	409	306	657	155	168	398	260	556	430	134	187	585	338	118	206	109	124	2030	299	293	309
LETM1_2-HK1_2	LETM1-HK1	Cas9-SLCxEnzyme	369	371	578	377	447	428	185	127	150	65	54	22	64	69	56	53	32	48	78	95	24	15	17	57	30	182	428
LETM1_2-HMGCR_2	LETM1-HMGCR	Cas9-SLCxEnzyme	512	598	856	157	178	344	5	17	9	0	0	0	0	0	0	0	6	0	0	0	0	0	0	0	1	0	0
LETM1_2-HPRT1_2	LETM1-HPRT1	Cas9-SLCxEnzyme	717	795	1180	977	1432	1359	413	387	395	242	90	241	733	391	353	366	109	202	405	201	171	173	55	169	373	225	55
LETM1_2-IDH1_2	LETM1-IDH1	Cas9-SLCxEnzyme	893	906	1410	952	920	880	231	333	366	63	138	189	84	219	227	16	189	180	145	193	67	3	25	82	162	201	2
LETM1_2-IDH2_2	LETM1-IDH2	Cas9-SLCxEnzyme	733	728	1272	883	736	898	258	380	308	121	53	61	184	340	121	22	44	18	121	74	23	3	1	3	31	16	128
LETM1_2-LDHA_2	LETM1-LDHA	Cas9-SLCxEnzyme	468	474	669	718	663	726	243	203	296	237	152	262	293	257	242	208	325	314	176	147	172	71	281	30	237	200	261
LETM1_2-MFSD13A_2	LETM1-MFSD13A	Cas9-SLCxEnzyme	584	616	963	660	859	990	109	285	249	138	81	111	174	188	202	36	126	201	122	41	93	229	39	792	52	57	0
LETM1_2-MTHFD1_2	LETM1-MTHFD1	Cas9-SLCxEnzyme	556	545	950	760	607	911	252	270	335	51	60	76	134	199	97	17	41	28	59	35	12	0	0	16	64	0	1
LETM1_2-ODC1_2	LETM1-ODC1	Cas9-SLCxEnzyme	635	602	1095	961	829	688	299	308	326	219	191	83	274	224	174	218	291	70	333	194	60	104	53	2	355	322	114
LETM1_2-OGDH_2	LETM1-OGDH	Cas9-SLCxEnzyme	771	872	1375	913	1052	1200	102	257	290	52	40	46	125	136	88	5	38	34	140	38	21	0	5	1	1	13	1
LETM1_2-OR10H3_1	LETM1-CTRL	Cas9-SLCxEnzyme	568	631	857	917	963	958	180	279	408	159	189	140	242	634	138	215	216	283	353	234	138	163	204	1863	333	286	1
LETM1_2-OR10V1_1	LETM1-CTRL	Cas9-SLCxEnzyme	676	547	1100	838	718	1016	234	194	338	111	73	113	219	46	179	136	128	70	95	54	69	14	10	11	60	120	136
LETM1_2-OR1B1_1	LETM1-CTRL	Cas9-SLCxEnzyme	811	868	1294	1192	1069	1223	291	276	526	267	235	282	222	347	288	189	158	584	340	291	268	88	128	229	541	292	1326
LETM1_2-PCK2_2	LETM1-PCK2	Cas9-SLCxEnzyme	852	861	1157	1001	933	1219	211	189	377	172	108	182	312	173	153	226	69	155	204	72	55	59	45	18	184	146	112
LETM1_2-PDHA1_2	LETM1-PDHA1	Cas9-SLCxEnzyme	801	807	1285	1191	1084	1157	342	307	466	145	143	105	204	131	230	123	88	121	194	105	91	59	141	48	212	134	0
LETM1_2-PDK2_2	LETM1-PDK2	Cas9-SLCxEnzyme	391	510	643	631	627	706	152	128	186	33	96	43	106	81	126	15	104	48	147	40	58	3	88	2	42	0	1
LETM1_2-PHGDH_2	LETM1-PHGDH	Cas9-SLCxEnzyme	674	779	1060	684	615	1046	281	225	379	223	116	167	251	176	149	268	164	255	265	130	126	105	156	178	347	134	0
LETM1_2-PKM_2	LETM1-PKM	Cas9-SLCxEnzyme	735	701	1186	891	894	1057	200	178	271	58	65	105	184	101	49	24	37	161	85	69	59	6	187	161	69	91	0
LETM1_2-PPAT_2	LETM1-PPAT	Cas9-SLCxEnzyme	571	592	964	673	437	573	81	122	194	44	42	50	11	78	78	9	9	33	25	0	21	0	0	0	1	0	1
LETM1_2-PRPS1_2	LETM1-PRPS1	Cas9-SLCxEnzyme	406	504	764	469	758	695	113	184	168	61	87	125	126	144	227	66	99	146	131	86	136	69	17	28	152	174	289
LETM1_2-RRM1_2	LETM1-RRM1	Cas9-SLCxEnzyme	636	595	800	163	255	325	5	0	63	15	14	77	0	2	211	0	2	191	0	0	30	0	0	30	0	0	0
LETM1_2-SDHA_2	LETM1-SDHA	Cas9-SLCxEnzyme	650	624	989	532	793	866	100	285	330	41	48	101	81	222	86	58	17	65	52	28	47	1	0	48	0	0	1
LETM1_2-SHMT1_2	LETM1-SHMT1	Cas9-SLCxEnzyme	430	480	811	494	860	1023	223	287	362	218	133	169	372	338	262	288	108	367	388	159	190	196	25	123	368	260	217
LETM1_2-SLC35E1_2	LETM1-SLC35E1	Cas9-SLCxEnzyme	433	458	688	274	470	283	23	57	41	1	0	0	45	0	0	10	0	0	18	5	0	54	0	0	27	17	0
LETM1_2-UAP1_2	LETM1-UAP1	Cas9-SLCxEnzyme	794	787	1236	999	957	705	311	303	299	112	69	102	223	112	310	92	70	149	130	76	94	45	11	28	160	79	254
LETM1_2-UGP2_2	LETM1-UGP2	Cas9-SLCxEnzyme	642	777	1083	849	754	884	155	146	200	135	54	98	178	143	187	77	26	176	94	69	167	57	12	147	79	38	1
LETM1_2-UMPS_2	LETM1-UMPS	Cas9-SLCxEnzyme	748	847	1277	975	834	1037	249	252	403	57	48	188	115	244	103	60	22	118	44	25	42	0	30	47	35	0	0
LETM1_2-UPP1_2	LETM1-UPP1	Cas9-SLCxEnzyme	818	932	1299	1323	1312	1383	444	363	552	340	222	402	751	175	503	438	249	397	587	252	283	234	432	104	316	309	42
LETM1_3-AMD1_3	LETM1-AMD1	Cas9-SLCxEnzyme	550	516	838	490	504	567	116	112	100	38	19	5	55	114	0	6	16	0	29	20	0	28	1	0	5	0	0
LETM1_3-ASL_3	LETM1-ASL	Cas9-SLCxEnzyme	662	694	1089	781	812	704	33	77	207	63	29	36	115	57	0	18	34	8	36	6	6	49	78	0	53	0	0
LETM1_3-BCAT2_3	LETM1-BCAT2	Cas9-SLCxEnzyme	561	631	981	569	573	570	114	174	127	27	13	36	53	38	89	40	20	50	25	1	24	0	5	0	0	0	1
LETM1_3-CMAS_3	LETM1-CMAS	Cas9-SLCxEnzyme	896	1174	1740	1195	828	1134	215	205	257	34	121	107	75	290	91	30	66	37	43	22	14	0	23	0	22	0	1
LETM1_3-COASY_3	LETM1-COASY	Cas9-SLCxEnzyme	626	688	1071	459	501	621	76	69	105	18	8	7	125	13	46	9	9	0	28	16	15	1	0	1	11	0	0
LETM1_3-CPS1_3	LETM1-CPS1	Cas9-SLCxEnzyme	476	506	762	521	592	717	136	150	182	14	71	52	22	116	60	0	0	38	15	3	47	2	1	1	1	0	85
LETM1_3-CPT1A_3	LETM1-CPT1A	Cas9-SLCxEnzyme	621	575	999	652	832	750	131	119	219	15	15	49	26	61	15	0	17	16	2	5	20	0	0	0	0	0	0
LETM1_3-DHFR_3	LETM1-DHFR	Cas9-SLCxEnzyme	869	986	1509	770	956	883	125	174	190	36	7	17	111	37	9	0	0	0	22	7	11	0	0	1	0	0	1
LETM1_3-DHODH_3	LETM1-DHODH	Cas9-SLCxEnzyme	777	859	1333	687	821	767	231	217	307	27	17	31	78	20	153	50	6	0	10	6	0	0	0	0	0	9	1
LETM1_3-FASN_3	LETM1-FASN	Cas9-SLCxEnzyme	577	678	1103	762	755	868	199	194	266	35	54	94	144	123	152	0	16	88	39	14	74	5	7	11	8	0	112
LETM1_3-G6PD_3	LETM1-G6PD	Cas9-SLCxEnzyme	782	894	1277	944	1095	1141	197	244	236	92	130	97	99	480	63	21	100	62	39	135	8	7	329	49	26	124	0
LETM1_3-GLS_3	LETM1-GLS	Cas9-SLCxEnzyme	804	857	1403	1010	1131	1027	231	442	474	45	94	106	60	72	180	45	123	96	57	159	66	3	22	273	20	277	1
LETM1_3-GLUD1_3	LETM1-GLUD1	Cas9-SLCxEnzyme	620	652	1057	717	629	499	128	196	167	13	49	31	27	88	37	17	102	11	47	30	4	0	35	0	117	23	0
LETM1_3-GOT1_3	LETM1-GOT1	Cas9-SLCxEnzyme	764	957	1400	1077	811	983	161	127	275	80	27	46	207	47	96	38	19	72	56	34	30	0	267	14	65	25	2
LETM1_3-GOT2_3	LETM1-GOT2	Cas9-SLCxEnzyme	1060	1324	1818	930	1215	1108	208	509	351	22	42	23	105	149	24	12	34	53	85	31	40	1	4	2	50	0	119
LETM1_3-GPD2_3	LETM1-GPD2	Cas9-SLCxEnzyme	640	706	1094	600	738	688	137	111	177	29	42	16	66	89	73	13	0	14	54	13	12	9	0	2	12	44	0
LETM1_3-GSR_3	LETM1-GSR	Cas9-SLCxEnzyme	504	580	854	617	492	651	124	124	233	58	26	52	79	213	41	9	23	38	49	13	24	13	1	5	17	0	0
LETM1_3-HK1_3	LETM1-HK1	Cas9-SLCxEnzyme	417	436	655	352	521	567	73	133	115	3	1	22	40	3	0	23	0	1	1	9	10	2	0	1	0	7	0
LETM1_3-HMGCR_3	LETM1-HMGCR	Cas9-SLCxEnzyme	827	1011	1452	242	391	305	34	55	86	36	4	24	50	28	34	0	1	14	53	10	6	0	0	0	6	0	1
LETM1_3-HPRT1_3	LETM1-HPRT1	Cas9-SLCxEnzyme	1019	1195	1797	800	1212	854	209	366	426	21	113	135	80	431	126	34	92	253	29	44	54	8	39	729	0	41	2
LETM1_3-IDH1_3	LETM1-IDH1	Cas9-SLCxEnzyme	614	651	1044	722	666	765	151	147	186	71	17	29	170	62	19	24	0	64	46	46	0	19	0	23	39	113	0
LETM1_3-IDH2_3	LETM1-IDH2	Cas9-SLCxEnzyme	743	858	1192	698	637	868	131	258	154	23	15	15	97	145	72	41	5	0	89	22	3	0	1	0	217	0	0
LETM1_3-LDHA_3	LETM1-LDHA	Cas9-SLCxEnzyme	546	637	1038	505	611	507	135	104	132	18	12	11	74	105	34	25	9	6	21	12	6	0	2	2	56	8	0
LETM1_3-MFSD13A_3	LETM1-MFSD13A	Cas9-SLCxEnzyme	633	776	1178	728	527	596	146	115	127	56	7	12	54	58	5	14	0	3	24	33	0	2	0	0	26	47	0
LETM1_3-MTHFD1_3	LETM1-MTHFD1	Cas9-SLCxEnzyme	909	998	1445	733	1012	962	224	199	202	18	32	6	19	195	98	1	13	0	5	13	0	0	0	0	0	0	0
LETM1_3-ODC1_3	LETM1-ODC1	Cas9-SLCxEnzyme	767	797	1208	815	751	708	160	216	181	83	84	71	206	171	30	161	52	99	156	88	57	216	57	15	129	155	1
LETM1_3-OGDH_3	LETM1-OGDH	Cas9-SLCxEnzyme	681	767	1111	545	463	615	83	58	68	4	12	6	12	66	1	0	0	6	0	13	0	0	0	0	1	0	1
LETM1_3-OR10H3_1	LETM1-CTRL	Cas9-SLCxEnzyme	641	770	1109	847	762	887	164	277	270	76	41	47	157	180	91	91	15	29	51	21	14	72	3	3	227	105	1
LETM1_3-OR10V1_1	LETM1-CTRL	Cas9-SLCxEnzyme	859	854	1348	724	568	882	256	251	366	151	61	144	115	92	126	175	36	196	104	53	120	16	2	31	166	31	1
LETM1_3-OR1B1_1	LETM1-CTRL	Cas9-SLCxEnzyme	937	1036	1567	741	1164	1037	215	236	285	102	41	83	94	219	133	167	8	72	124	15	27	70	4	6	1	0	0
LETM1_3-PCK2_3	LETM1-PCK2	Cas9-SLCxEnzyme	500	585	913	579	572	581	50	135	199	47	107	19	53	96	96	17	157	27	52	91	22	13	91	475	160	110	0
LETM1_3-PDHA1_3	LETM1-PDHA1	Cas9-SLCxEnzyme	576	637	966	773	642	672	99	151	238	62	17	41	73	1	71	10	3	41	39	55	17	0	0	1	15	0	0
LETM1_3-PDK2_3	LETM1-PDK2	Cas9-SLCxEnzyme	630	698	977	627	830	520	112	173	193	29	30	75	181	113	156	75	30	184	42	30	82	10	1	645	22	46	0
LETM1_3-PHGDH_3	LETM1-PHGDH	Cas9-SLCxEnzyme	533	613	845	516	405	660	125	109	156	72	20	83	52	74	139	60	4	38	11	17	19	57	0	2	0	0	0
LETM1_3-PKM_3	LETM1-PKM	Cas9-SLCxEnzyme	744	731	1139	805	610	687	187	100	177	80	115	70	76	117	58	105	100	57	89	47	19	110	86	0	88	86	3
LETM1_3-PPAT_3	LETM1-PPAT	Cas9-SLCxEnzyme	464	418	697	489	415	435	63	69	111	14	47	6	2	9	27	0	97	0	42	14	7	0	138	0	42	36	0
LETM1_3-PRPS1_3	LETM1-PRPS1	Cas9-SLCxEnzyme	545	637	1041	420	557	513	105	89	134	13	38	16	20	13	45	0	24	0	21	0	5	0	11	0	23	16	1
LETM1_3-RRM1_3	LETM1-RRM1	Cas9-SLCxEnzyme	757	880	1283	186	248	365	10	1	23	0	0	0	1	0	0	1	0	0	0	0	0	0	0	0	1	1	0
LETM1_3-SDHA_3	LETM1-SDHA	Cas9-SLCxEnzyme	697	798	1204	696	776	810	134	34	108	41	17	32	71	0	9	15	0	12	17	11	0	0	0	0	0	0	0
LETM1_3-SHMT1_3	LETM1-SHMT1	Cas9-SLCxEnzyme	579	629	879	757	806	846	145	236	246	75	58	89	155	105	172	105	28	149	114	34	72	104	21	434	88	33	0
LETM1_3-SLC35E1_3	LETM1-SLC35E1	Cas9-SLCxEnzyme	709	731	1153	737	744	657	128	124	252	28	33	22	96	98	15	18	29	11	11	13	19	0	0	0	9	1	0
LETM1_3-UAP1_3	LETM1-UAP1	Cas9-SLCxEnzyme	499	647	906	572	866	858	122	127	163	46	92	51	73	48	101	38	134	31	41	30	29	3	344	5	4	63	0
LETM1_3-UGP2_3	LETM1-UGP2	Cas9-SLCxEnzyme	631	663	1032	904	775	769	140	119	210	40	60	14	33	270	35	12	33	25	21	23	14	7	43	0	12	33	1
LETM1_3-UMPS_3	LETM1-UMPS	Cas9-SLCxEnzyme	635	644	1085	722	773	653	131	150	174	15	26	42	21	58	0	0	21	2	0	3	2	0	0	0	0	0	1
LETM1_3-UPP1_3	LETM1-UPP1	Cas9-SLCxEnzyme	508	662	1008	829	704	575	170	198	250	26	43	64	44	279	60	4	22	0	20	2	29	2	0	0	0	0	1
LETM1_4-AMD1_4	LETM1-AMD1	Cas9-SLCxEnzyme	811	958	1473	827	834	730	113	123	135	26	4	18	51	66	16	70	9	4	72	39	16	87	0	2	67	34	2
LETM1_4-ASL_4	LETM1-ASL	Cas9-SLCxEnzyme	807	840	1243	650	730	935	28	124	263	3	31	28	9	36	61	4	19	13	61	6	2	1	22	0	62	26	0
LETM1_4-BCAT2_4	LETM1-BCAT2	Cas9-SLCxEnzyme	652	774	1235	783	1052	1089	170	185	169	7	35	28	11	66	53	0	9	3	0	13	5	1	1	0	0	0	1
LETM1_4-CMAS_4	LETM1-CMAS	Cas9-SLCxEnzyme	1145	1203	1729	1311	1327	1390	256	325	354	49	29	51	107	163	78	148	15	25	16	25	12	15	0	0	20	0	1
LETM1_4-COASY_4	LETM1-COASY	Cas9-SLCxEnzyme	864	994	1537	1024	1048	1229	200	259	280	17	19	23	20	65	56	0	0	0	3	1	8	0	0	0	0	0	0
LETM1_4-CPS1_4	LETM1-CPS1	Cas9-SLCxEnzyme	737	729	1195	837	890	1041	166	189	383	63	4	90	5	137	75	7	0	110	72	23	20	4	0	71	11	0	1
LETM1_4-CPT1A_4	LETM1-CPT1A	Cas9-SLCxEnzyme	898	934	1487	999	954	1349	143	345	257	68	43	11	155	278	11	29	40	21	166	34	1	1	60	0	58	41	1
LETM1_4-DHFR_4	LETM1-DHFR	Cas9-SLCxEnzyme	1117	1234	1850	931	858	1090	155	160	173	19	2	17	87	91	20	23	0	12	10	5	13	8	0	0	0	0	3
LETM1_4-DHODH_4	LETM1-DHODH	Cas9-SLCxEnzyme	535	658	921	1027	732	980	200	93	187	11	2	12	9	32	23	0	0	0	7	5	0	0	0	0	1	1	0
LETM1_4-FASN_4	LETM1-FASN	Cas9-SLCxEnzyme	421	375	651	507	313	494	103	89	138	10	28	8	63	1	12	16	9	0	8	0	3	1	0	0	2	0	141
LETM1_4-G6PD_4	LETM1-G6PD	Cas9-SLCxEnzyme	649	707	958	711	825	936	137	159	215	0	67	17	18	23	1	0	3	0	1	2	0	1	0	0	0	0	0
LETM1_4-GLS_4	LETM1-GLS	Cas9-SLCxEnzyme	794	886	1504	1051	805	1040	214	241	390	69	18	102	95	15	55	31	1	86	84	59	23	0	1	50	51	87	74
LETM1_4-GLUD1_4	LETM1-GLUD1	Cas9-SLCxEnzyme	825	791	1287	1139	974	1109	97	297	281	25	29	65	86	161	36	13	54	2	48	27	16	0	51	0	54	129	0
LETM1_4-GOT1_4	LETM1-GOT1	Cas9-SLCxEnzyme	692	746	1158	713	858	958	123	159	250	7	28	61	20	50	78	0	9	24	2	2	46	2	0	4	0	1	143
LETM1_4-GOT2_4	LETM1-GOT2	Cas9-SLCxEnzyme	742	839	1215	900	926	871	183	180	187	62	29	2	176	0	6	46	1	0	167	10	3	206	0	0	76	0	1
LETM1_4-GPD2_4	LETM1-GPD2	Cas9-SLCxEnzyme	1243	1247	1954	1232	1082	1418	200	269	273	21	25	48	80	38	16	16	25	0	29	22	31	0	191	0	0	57	2
LETM1_4-GSR_4	LETM1-GSR	Cas9-SLCxEnzyme	1356	1248	2024	1854	1871	1685	340	406	525	77	73	63	139	146	36	51	53	47	137	85	1	7	1	0	78	113	2
LETM1_4-HK1_4	LETM1-HK1	Cas9-SLCxEnzyme	1198	1199	1733	1076	1158	1204	141	224	313	0	38	42	4	57	15	0	18	24	19	24	40	1	9	12	1	1	99
LETM1_4-HMGCR_4	LETM1-HMGCR	Cas9-SLCxEnzyme	841	796	1368	60	81	97	9	0	1	0	0	0	0	0	0	0	0	0	0	0	0	0	0	0	0	0	1
LETM1_4-HPRT1_4	LETM1-HPRT1	Cas9-SLCxEnzyme	868	782	1384	692	982	1028	260	152	267	29	10	17	99	0	35	50	7	13	0	17	0	0	10	0	0	0	1
LETM1_4-IDH1_4	LETM1-IDH1	Cas9-SLCxEnzyme	1083	1035	1562	949	1229	850	247	170	263	56	66	49	53	112	52	59	14	30	40	59	20	144	6	2	38	1	0
LETM1_4-IDH2_4	LETM1-IDH2	Cas9-SLCxEnzyme	951	1089	1729	986	963	1030	144	191	240	18	20	86	24	79	36	0	6	94	27	10	70	0	0	37	7	1	76
LETM1_4-LDHA_4	LETM1-LDHA	Cas9-SLCxEnzyme	885	987	1515	928	858	865	145	200	311	66	54	20	117	87	18	38	61	6	79	149	2	0	67	1	96	116	1
LETM1_4-MFSD13A_4	LETM1-MFSD13A	Cas9-SLCxEnzyme	553	724	970	637	574	480	195	65	53	64	48	0	104	94	1	57	70	0	113	27	0	21	0	0	110	113	1
LETM1_4-MTHFD1_4	LETM1-MTHFD1	Cas9-SLCxEnzyme	685	661	1252	697	641	972	169	143	210	5	14	4	54	19	35	0	3	0	23	0	0	0	5	0	1	0	2
LETM1_4-ODC1_4	LETM1-ODC1	Cas9-SLCxEnzyme	1011	1063	1795	1351	1279	1575	341	237	383	78	16	74	111	110	106	99	2	84	101	46	16	69	6	57	106	77	2
LETM1_4-OGDH_4	LETM1-OGDH	Cas9-SLCxEnzyme	833	803	1333	601	638	624	43	166	53	27	0	1	12	0	0	0	0	0	0	0	0	0	0	0	0	0	0
LETM1_4-OR10H3_1	LETM1-CTRL	Cas9-SLCxEnzyme	827	775	1297	1210	998	1511	303	195	434	30	43	68	74	131	13	45	46	236	80	34	16	59	7	181	64	29	1
LETM1_4-OR10V1_1	LETM1-CTRL	Cas9-SLCxEnzyme	1716	1777	2730	1165	1282	1530	312	409	410	61	46	123	200	47	299	55	63	119	90	33	52	3	161	78	68	0	196
LETM1_4-OR1B1_1	LETM1-CTRL	Cas9-SLCxEnzyme	1570	1654	2518	1425	1758	1717	336	433	487	72	49	47	65	46	74	76	11	67	68	31	25	5	37	48	54	14	3
LETM1_4-PCK2_4	LETM1-PCK2	Cas9-SLCxEnzyme	851	829	1357	1167	1298	1484	312	241	345	16	18	77	80	46	58	20	1	52	35	10	29	4	0	17	0	0	0
LETM1_4-PDHA1_4	LETM1-PDHA1	Cas9-SLCxEnzyme	1226	1264	1859	1156	1524	1507	257	326	483	10	33	11	95	50	58	6	29	0	27	24	2	13	14	1	0	0	3
LETM1_4-PDK2_4	LETM1-PDK2	Cas9-SLCxEnzyme	678	663	1068	715	863	935	163	217	258	17	27	33	68	64	79	5	15	28	35	9	47	0	0	12	0	36	2
LETM1_4-PHGDH_4	LETM1-PHGDH	Cas9-SLCxEnzyme	886	892	1413	1120	764	899	225	226	297	18	72	33	95	105	44	7	48	159	63	36	28	2	20	13	14	14	0
LETM1_4-PKM_4	LETM1-PKM	Cas9-SLCxEnzyme	923	967	1558	785	788	1057	60	172	111	0	6	16	10	1	23	0	0	0	0	0	0	0	0	0	0	0	0
LETM1_4-PPAT_4	LETM1-PPAT	Cas9-SLCxEnzyme	1044	1098	1823	843	977	1108	163	164	258	24	21	10	8	11	20	0	13	7	11	22	0	0	1	0	0	0	1
LETM1_4-PRPS1_4	LETM1-PRPS1	Cas9-SLCxEnzyme	926	1006	1553	1072	890	1168	271	276	362	28	107	7	100	226	57	8	108	1	39	73	6	10	62	1	2	38	1
LETM1_4-RRM1_4	LETM1-RRM1	Cas9-SLCxEnzyme	730	745	1152	140	235	261	23	5	5	3	0	0	0	0	0	13	0	0	24	4	0	0	0	0	0	0	0
LETM1_4-SDHA_4	LETM1-SDHA	Cas9-SLCxEnzyme	1012	1156	1669	1111	1302	1552	216	214	372	56	31	7	52	82	14	18	26	19	36	10	0	0	0	0	1	1	2
LETM1_4-SHMT1_4	LETM1-SHMT1	Cas9-SLCxEnzyme	876	854	1216	1048	1019	1094	178	214	256	72	35	22	20	31	27	120	51	43	107	18	1	90	8	12	91	0	1
LETM1_4-SLC35E1_4	LETM1-SLC35E1	Cas9-SLCxEnzyme	417	360	607	244	420	332	45	66	127	24	29	25	6	0	2	7	32	26	4	0	0	0	0	14	1	0	1
LETM1_4-UAP1_4	LETM1-UAP1	Cas9-SLCxEnzyme	1132	1028	1822	1161	1207	1260	209	257	279	7	26	23	19	0	69	7	2	0	30	0	0	0	1	0	0	0	0
LETM1_4-UGP2_4	LETM1-UGP2	Cas9-SLCxEnzyme	1129	1083	1595	971	1241	1113	185	217	246	84	72	22	134	32	17	64	57	16	93	26	28	9	7	0	108	0	1
LETM1_4-UMPS_4	LETM1-UMPS	Cas9-SLCxEnzyme	1097	1146	1722	1217	1029	1060	204	166	311	14	12	10	8	117	0	0	0	0	7	5	0	0	0	0	0	0	1
LETM1_4-UPP1_4	LETM1-UPP1	Cas9-SLCxEnzyme	857	863	1328	1006	1092	1128	156	207	233	2	38	48	20	79	17	0	49	6	63	50	1	0	79	0	75	146	0
LETM1_5-AMD1_5	LETM1-AMD1	Cas9-SLCxEnzyme	808	881	1430	907	1044	959	121	168	243	66	47	40	141	153	38	47	10	79	65	45	12	135	0	4	119	30	1
LETM1_5-ASL_5	LETM1-ASL	Cas9-SLCxEnzyme	702	709	1187	1038	650	961	252	208	324	105	34	112	196	133	71	116	45	134	259	128	112	23	1	13	383	42	338
LETM1_5-BCAT2_5	LETM1-BCAT2	Cas9-SLCxEnzyme	503	575	886	808	786	913	206	257	201	119	19	29	161	80	153	74	9	50	116	31	49	49	13	1	123	87	0
LETM1_5-CMAS_5	LETM1-CMAS	Cas9-SLCxEnzyme	879	788	1513	1021	1018	1056	405	404	301	155	84	142	246	220	194	136	95	232	100	99	102	28	10	66	155	224	326
LETM1_5-COASY_5	LETM1-COASY	Cas9-SLCxEnzyme	686	616	936	867	604	924	208	70	195	8	7	66	0	25	29	1	0	49	0	0	15	1	0	19	0	1	172
LETM1_5-CPS1_5	LETM1-CPS1	Cas9-SLCxEnzyme	525	509	1037	582	672	429	172	122	206	109	53	42	71	198	95	212	58	43	155	91	26	92	1	0	68	43	1
LETM1_5-CPT1A_5	LETM1-CPT1A	Cas9-SLCxEnzyme	830	963	1349	972	1225	1114	318	253	336	169	150	20	246	262	108	215	202	1	217	151	4	67	165	0	112	350	1
LETM1_5-DHFR_5	LETM1-DHFR	Cas9-SLCxEnzyme	1099	1228	1789	1597	1355	1433	286	343	449	34	66	79	86	174	133	27	28	79	101	23	37	0	3	2	106	48	1
LETM1_5-DHODH_5	LETM1-DHODH	Cas9-SLCxEnzyme	515	518	772	701	632	783	237	231	268	69	54	23	139	229	18	32	30	13	23	19	27	38	3	0	0	0	1
LETM1_5-FASN_5	LETM1-FASN	Cas9-SLCxEnzyme	1134	1157	1738	1447	1240	1567	376	353	513	204	67	62	203	95	129	100	38	175	157	48	58	114	3	1292	10	53	73
LETM1_5-G6PD_5	LETM1-G6PD	Cas9-SLCxEnzyme	855	920	1449	1014	891	1228	295	335	351	95	92	74	192	209	22	47	117	58	109	85	11	0	29	72	140	0	0
LETM1_5-GLS_5	LETM1-GLS	Cas9-SLCxEnzyme	1095	1082	1712	1464	1461	1455	312	520	464	187	143	127	225	317	197	44	151	143	255	138	84	27	589	63	280	231	448
LETM1_5-GLUD1_5	LETM1-GLUD1	Cas9-SLCxEnzyme	775	836	1517	1329	1355	1249	416	331	335	71	99	188	291	351	231	31	114	293	67	124	96	5	40	75	30	39	4
LETM1_5-GOT1_5	LETM1-GOT1	Cas9-SLCxEnzyme	875	899	1297	977	1062	1077	226	387	309	116	91	44	108	209	132	45	60	26	120	79	12	129	22	2	26	19	2
LETM1_5-GOT2_5	LETM1-GOT2	Cas9-SLCxEnzyme	799	776	1295	823	1270	977	189	286	279	45	52	73	29	122	63	53	53	74	79	43	59	6	37	65	57	0	1
LETM1_5-GPD2_5	LETM1-GPD2	Cas9-SLCxEnzyme	801	931	1438	1056	1048	898	306	221	363	71	57	103	133	168	300	107	33	160	181	58	66	2	0	4	236	48	0
LETM1_5-GSR_5	LETM1-GSR	Cas9-SLCxEnzyme	420	399	641	659	786	619	266	221	200	75	33	90	228	59	95	42	24	158	111	48	79	7	10	81	9	0	154
LETM1_5-HK1_5	LETM1-HK1	Cas9-SLCxEnzyme	1296	1510	2230	1334	1398	1498	362	290	520	107	73	223	90	270	141	157	25	155	180	108	33	211	1	168	312	236	1
LETM1_5-HMGCR_5	LETM1-HMGCR	Cas9-SLCxEnzyme	892	1050	1543	734	769	677	121	103	139	0	51	45	22	108	74	0	60	16	52	15	15	0	4	16	0	21	1
LETM1_5-HPRT1_5	LETM1-HPRT1	Cas9-SLCxEnzyme	1112	1158	1732	1165	1239	1597	293	391	477	75	48	73	184	206	108	54	77	102	98	100	69	20	17	23	27	27	4
LETM1_5-IDH1_5	LETM1-IDH1	Cas9-SLCxEnzyme	695	764	1254	995	835	1107	172	271	330	70	179	74	172	358	218	46	102	186	107	63	62	27	19	64	48	38	1
LETM1_5-IDH2_5	LETM1-IDH2	Cas9-SLCxEnzyme	1069	1096	1809	1227	1450	1649	455	270	358	31	118	24	168	294	62	10	77	21	93	85	13	3	5	98	76	60	2
LETM1_5-LDHA_5	LETM1-LDHA	Cas9-SLCxEnzyme	996	1110	1581	1071	1076	910	175	143	365	54	45	75	60	154	166	48	16	73	29	54	59	8	14	33	34	1	2
LETM1_5-MFSD13A_5	LETM1-MFSD13A	Cas9-SLCxEnzyme	880	832	1259	833	890	1052	147	136	183	80	50	92	209	121	227	102	61	160	125	83	52	350	33	16	149	48	0
LETM1_5-MTHFD1_5	LETM1-MTHFD1	Cas9-SLCxEnzyme	664	764	1056	831	930	772	112	159	239	30	2	12	45	47	43	6	0	32	49	9	14	10	0	10	0	21	0
LETM1_5-ODC1_5	LETM1-ODC1	Cas9-SLCxEnzyme	598	630	1019	881	677	917	255	136	238	66	47	69	188	78	222	53	59	95	86	71	18	11	11	0	108	72	0
LETM1_5-OGDH_5	LETM1-OGDH	Cas9-SLCxEnzyme	1019	1054	1675	1033	1136	1207	203	159	312	57	14	19	28	27	79	40	0	8	22	1	4	4	0	7	0	0	0
LETM1_5-OR10H3_1	LETM1-CTRL	Cas9-SLCxEnzyme	981	935	1587	1351	1392	1573	353	335	613	134	148	195	366	214	418	159	187	250	197	97	196	85	47	44	347	59	491
LETM1_5-OR10V1_1	LETM1-CTRL	Cas9-SLCxEnzyme	1170	1216	2001	1504	1371	1323	253	346	558	140	91	244	287	205	397	68	92	307	137	105	193	106	29	85	128	171	4
LETM1_5-OR1B1_1	LETM1-CTRL	Cas9-SLCxEnzyme	939	1064	1608	1015	1022	1252	248	100	399	111	122	141	287	214	116	49	186	150	192	52	92	13	37	55	111	17	2
LETM1_5-PCK2_5	LETM1-PCK2	Cas9-SLCxEnzyme	470	514	921	647	504	436	9	90	103	4	21	68	13	0	56	17	0	28	29	16	15	0	0	17	1	0	2
LETM1_5-PDHA1_5	LETM1-PDHA1	Cas9-SLCxEnzyme	910	990	1463	1061	1047	1210	162	223	385	64	59	146	160	197	220	52	26	76	47	45	132	14	4	102	24	0	0
LETM1_5-PDK2_5	LETM1-PDK2	Cas9-SLCxEnzyme	835	825	1222	805	1195	1420	375	234	332	165	44	51	277	142	123	210	28	116	60	47	22	49	7	19	167	127	0
LETM1_5-PHGDH_5	LETM1-PHGDH	Cas9-SLCxEnzyme	917	929	1381	901	1269	1325	351	451	400	103	162	142	179	376	124	21	124	220	213	175	22	8	208	69	346	156	0
LETM1_5-PKM_5	LETM1-PKM	Cas9-SLCxEnzyme	744	824	1120	661	866	903	73	56	163	11	30	10	1	0	14	0	5	0	7	2	0	0	14	0	1	0	1
LETM1_5-PPAT_5	LETM1-PPAT	Cas9-SLCxEnzyme	811	835	1443	993	840	882	65	134	280	8	38	45	18	139	137	0	5	58	27	6	21	1	8	1	0	0	293
LETM1_5-PRPS1_5	LETM1-PRPS1	Cas9-SLCxEnzyme	697	636	1184	689	954	958	223	285	375	115	135	88	204	201	212	103	62	135	289	110	77	71	62	85	296	89	0
LETM1_5-RRM1_5	LETM1-RRM1	Cas9-SLCxEnzyme	1163	1224	1979	580	525	517	83	37	38	54	39	86	23	89	86	48	59	83	179	45	9	0	0	0	59	64	1
LETM1_5-SDHA_5	LETM1-SDHA	Cas9-SLCxEnzyme	698	776	1003	672	884	969	146	188	198	10	22	0	62	120	26	0	44	1	9	13	0	0	46	0	0	0	2
LETM1_5-SHMT1_5	LETM1-SHMT1	Cas9-SLCxEnzyme	837	874	1351	1152	961	1466	306	486	459	40	155	91	215	273	176	24	62	98	71	91	29	4	35	16	86	48	0
LETM1_5-SLC35E1_5	LETM1-SLC35E1	Cas9-SLCxEnzyme	774	730	1206	567	659	998	58	251	231	23	55	75	0	260	48	5	66	69	132	67	21	111	22	3	3	112	0
LETM1_5-UAP1_5	LETM1-UAP1	Cas9-SLCxEnzyme	882	894	1407	1024	861	1037	240	214	275	58	62	74	125	227	69	6	70	112	167	82	13	1	27	21	97	119	0
LETM1_5-UGP2_5	LETM1-UGP2	Cas9-SLCxEnzyme	510	540	825	502	591	589	180	162	171	37	60	51	52	151	51	31	23	69	37	49	44	0	52	0	94	61	0
LETM1_5-UMPS_5	LETM1-UMPS	Cas9-SLCxEnzyme	638	650	1016	773	689	876	207	124	205	54	37	25	19	83	35	21	12	0	1	11	0	0	0	0	0	1	0
LETM1_5-UPP1_5	LETM1-UPP1	Cas9-SLCxEnzyme	883	743	1453	935	971	1068	316	420	333	136	79	101	241	151	95	67	44	160	171	49	112	1	71	105	1	6	4
LETM1_6-AMD1_6	LETM1-AMD1	Cas9-SLCxEnzyme	762	921	1143	715	741	817	274	153	291	66	69	33	30	428	17	68	77	16	31	70	10	7	3	0	33	15	105
LETM1_6-ASL_6	LETM1-ASL	Cas9-SLCxEnzyme	729	839	1069	824	892	1119	454	223	456	160	54	200	123	297	336	76	50	393	51	72	114	191	2	118	6	74	190
LETM1_6-BCAT2_6	LETM1-BCAT2	Cas9-SLCxEnzyme	670	704	949	722	720	907	286	211	350	95	53	67	92	118	133	70	17	63	26	21	36	113	0	4	3	0	272
LETM1_6-CMAS_6	LETM1-CMAS	Cas9-SLCxEnzyme	794	932	1302	920	920	1250	340	507	572	212	81	102	330	617	149	109	122	178	394	218	35	96	4	10	307	94	0
LETM1_6-COASY_6	LETM1-COASY	Cas9-SLCxEnzyme	868	908	1173	1012	929	1114	443	321	548	35	18	84	147	236	126	7	10	85	75	55	42	2	2	16	160	8	1
LETM1_6-CPS1_6	LETM1-CPS1	Cas9-SLCxEnzyme	631	697	1121	978	804	1007	420	292	646	86	73	164	260	285	251	104	65	190	107	55	68	180	159	346	80	5	1
LETM1_6-CPT1A_6	LETM1-CPT1A	Cas9-SLCxEnzyme	889	1001	1490	1002	1229	1253	367	390	492	20	35	231	80	258	276	1	16	88	100	82	43	0	1	22	78	37	0
LETM1_6-DHFR_6	LETM1-DHFR	Cas9-SLCxEnzyme	891	924	1349	703	876	1160	346	268	329	277	73	226	386	284	92	267	45	134	142	30	44	130	13	36	204	47	1
LETM1_6-DHODH_6	LETM1-DHODH	Cas9-SLCxEnzyme	804	912	1414	1491	1337	1384	484	345	550	102	96	175	182	150	145	39	52	90	34	19	21	3	3	5	0	15	0
LETM1_6-FASN_6	LETM1-FASN	Cas9-SLCxEnzyme	789	747	1103	1037	910	1095	341	196	441	71	50	91	62	88	145	46	7	54	69	5	29	20	0	2	31	10	0
LETM1_6-G6PD_6	LETM1-G6PD	Cas9-SLCxEnzyme	510	583	797	745	540	843	132	240	344	34	43	34	92	163	34	0	70	30	51	54	7	3	15	0	28	10	0
LETM1_6-GLS_6	LETM1-GLS	Cas9-SLCxEnzyme	1119	1121	1626	1099	969	1599	378	471	502	45	42	71	176	285	255	8	38	113	50	19	127	1	0	8	6	0	1
LETM1_6-GLUD1_6	LETM1-GLUD1	Cas9-SLCxEnzyme	778	861	1215	814	896	1001	437	332	330	121	34	86	192	327	276	245	24	78	64	48	90	41	19	25	136	0	8
LETM1_6-GOT1_6	LETM1-GOT1	Cas9-SLCxEnzyme	1011	1003	1620	842	1032	1158	365	322	379	98	163	77	67	334	102	86	138	40	135	93	63	42	28	0	103	190	0
LETM1_6-GOT2_6	LETM1-GOT2	Cas9-SLCxEnzyme	614	684	1008	801	725	855	199	266	302	103	82	149	128	22	162	142	66	222	82	115	69	36	87	92	102	111	228
LETM1_6-GPD2_6	LETM1-GPD2	Cas9-SLCxEnzyme	1042	1051	1727	1277	1289	1662	380	494	589	185	127	175	406	320	218	144	110	192	284	75	49	130	43	28	136	13	1
LETM1_6-GSR_6	LETM1-GSR	Cas9-SLCxEnzyme	882	965	1320	1067	1033	1341	564	650	785	292	74	118	334	232	227	198	109	69	160	97	60	96	206	0	62	4	0
LETM1_6-HK1_6	LETM1-HK1	Cas9-SLCxEnzyme	873	890	1318	795	1255	1204	359	391	513	89	71	96	263	140	129	188	76	45	159	65	4	81	53	2	29	31	0
LETM1_6-HMGCR_6	LETM1-HMGCR	Cas9-SLCxEnzyme	507	471	832	381	315	619	159	80	120	13	74	18	12	310	22	0	103	0	130	113	0	0	2	0	134	18	3
LETM1_6-HPRT1_6	LETM1-HPRT1	Cas9-SLCxEnzyme	637	860	1096	850	1021	1388	424	460	610	159	282	231	139	457	211	203	391	119	170	130	93	40	169	56	156	158	357
LETM1_6-IDH1_6	LETM1-IDH1	Cas9-SLCxEnzyme	770	754	1292	1152	1242	966	323	332	433	119	76	84	108	228	105	62	84	26	64	79	41	0	41	44	3	34	2
LETM1_6-IDH2_6	LETM1-IDH2	Cas9-SLCxEnzyme	675	771	984	925	888	1255	377	441	513	139	121	184	216	188	188	51	84	121	172	37	86	4	10	11	36	0	1
LETM1_6-LDHA_6	LETM1-LDHA	Cas9-SLCxEnzyme	620	650	980	555	620	475	251	184	357	107	14	106	78	53	165	77	5	149	36	28	107	3	1	86	0	0	64
LETM1_6-MFSD13A_6	LETM1-MFSD13A	Cas9-SLCxEnzyme	619	558	905	640	597	680	109	133	227	48	44	58	165	163	159	67	59	53	105	65	47	0	145	14	36	51	0
LETM1_6-MTHFD1_6	LETM1-MTHFD1	Cas9-SLCxEnzyme	937	1051	1354	1011	1126	1447	402	474	499	154	136	88	221	189	243	68	78	40	98	59	40	9	113	1	126	39	232
LETM1_6-ODC1_6	LETM1-ODC1	Cas9-SLCxEnzyme	798	875	1215	667	925	1221	260	303	367	143	88	37	181	163	92	43	188	44	65	80	35	4	110	24	128	55	0
LETM1_6-OGDH_6	LETM1-OGDH	Cas9-SLCxEnzyme	644	737	1042	553	784	515	92	113	210	83	33	97	107	0	57	36	34	147	46	31	23	0	0	133	27	0	0
LETM1_6-OR10H3_1	LETM1-CTRL	Cas9-SLCxEnzyme	944	1093	1454	1381	1246	1613	311	387	632	141	121	177	213	232	128	51	78	204	121	98	43	11	86	93	25	123	1
LETM1_6-OR10V1_1	LETM1-CTRL	Cas9-SLCxEnzyme	999	983	1662	1150	1064	1480	294	275	459	88	68	110	143	152	203	110	202	298	224	96	40	124	59	21	137	80	1
LETM1_6-OR1B1_1	LETM1-CTRL	Cas9-SLCxEnzyme	756	649	1026	744	878	842	220	144	335	97	49	73	106	200	82	61	43	54	133	33	36	35	119	4	102	1	185
LETM1_6-PCK2_6	LETM1-PCK2	Cas9-SLCxEnzyme	487	555	769	390	776	732	276	192	269	66	83	82	139	279	145	50	34	59	32	28	29	5	88	4	15	0	1
LETM1_6-PDHA1_6	LETM1-PDHA1	Cas9-SLCxEnzyme	1025	1032	1464	1087	1399	1688	425	683	660	152	133	158	259	466	186	86	131	76	207	131	75	23	327	17	77	51	0
LETM1_6-PDK2_6	LETM1-PDK2	Cas9-SLCxEnzyme	1005	1037	1561	1265	1031	1600	393	493	581	74	63	138	130	99	51	6	25	91	24	22	38	1	25	18	9	1	0
LETM1_6-PHGDH_6	LETM1-PHGDH	Cas9-SLCxEnzyme	587	693	963	901	813	1110	338	326	349	57	58	155	86	214	213	0	102	200	70	48	130	2	166	834	0	0	1
LETM1_6-PKM_6	LETM1-PKM	Cas9-SLCxEnzyme	778	913	1273	1110	832	1192	209	176	314	91	35	29	165	145	109	95	32	90	131	44	14	28	0	1	34	33	266
LETM1_6-PPAT_6	LETM1-PPAT	Cas9-SLCxEnzyme	609	696	1064	464	643	729	142	151	157	20	78	52	105	152	42	15	2	36	10	19	7	1	0	1	0	0	0
LETM1_6-PRPS1_6	LETM1-PRPS1	Cas9-SLCxEnzyme	510	612	921	548	664	829	199	98	248	47	40	67	153	249	37	6	31	75	40	52	18	11	74	7	20	47	0
LETM1_6-RRM1_6	LETM1-RRM1	Cas9-SLCxEnzyme	924	992	1375	331	340	409	12	33	36	21	3	1	0	0	0	44	0	0	3	0	0	30	0	0	0	0	1
LETM1_6-SDHA_6	LETM1-SDHA	Cas9-SLCxEnzyme	545	487	766	622	616	678	118	169	163	36	19	16	49	14	0	0	24	0	1	2	2	0	0	0	0	0	0
LETM1_6-SHMT1_6	LETM1-SHMT1	Cas9-SLCxEnzyme	791	808	1422	861	1123	1112	288	370	425	105	53	67	179	194	41	49	17	17	106	60	19	14	15	1	0	18	100
LETM1_6-SLC35E1_6	LETM1-SLC35E1	Cas9-SLCxEnzyme	515	448	717	619	488	693	256	186	229	44	16	73	131	167	6	25	0	29	58	33	21	6	8	19	26	55	2
LETM1_6-UAP1_6	LETM1-UAP1	Cas9-SLCxEnzyme	801	754	1207	854	861	907	357	306	411	80	72	95	157	180	203	40	131	60	85	47	37	72	35	48	44	45	0
LETM1_6-UGP2_6	LETM1-UGP2	Cas9-SLCxEnzyme	722	836	1281	1079	763	1250	313	369	586	75	104	199	81	211	165	18	100	226	95	71	39	1	22	81	2	76	267
LETM1_6-UMPS_6	LETM1-UMPS	Cas9-SLCxEnzyme	698	809	1237	808	1132	1109	323	253	325	40	28	13	172	104	69	18	13	2	48	39	1	5	0	1	0	0	0
LETM1_6-UPP1_6	LETM1-UPP1	Cas9-SLCxEnzyme	964	1070	1634	1442	1835	1722	601	599	677	305	248	272	373	328	198	287	264	352	225	139	124	75	490	184	142	174	0
MAGT1_1-AMD1_1	MAGT1-AMD1	Cas9-SLCxEnzyme	717	759	1185	856	730	767	716	729	1030	1065	660	844	1781	1486	1051	895	714	784	1293	685	565	238	171	184	522	474	113
MAGT1_1-ASL_1	MAGT1-ASL	Cas9-SLCxEnzyme	760	830	1277	1051	895	955	1337	1163	1171	1938	1379	1472	2927	2592	1613	2105	1540	1898	3126	1450	1005	1525	500	1976	3422	1724	1427
MAGT1_1-BCAT2_1	MAGT1-BCAT2	Cas9-SLCxEnzyme	909	907	1486	1187	1221	1004	1507	1451	1287	2016	1452	1759	3142	3188	2147	1982	1602	2085	2876	1674	1304	804	783	935	2320	1318	1356
MAGT1_1-CMAS_1	MAGT1-CMAS	Cas9-SLCxEnzyme	679	704	1100	1187	996	1221	1148	978	1106	1185	959	1144	1636	2110	1710	733	1062	1341	1394	866	906	893	214	476	1031	830	1128
MAGT1_1-COASY_1	MAGT1-COASY	Cas9-SLCxEnzyme	972	1008	1632	1133	1257	1237	941	899	933	167	85	83	340	320	132	98	57	41	151	40	37	60	17	8	54	44	0
MAGT1_1-CPS1_1	MAGT1-CPS1	Cas9-SLCxEnzyme	733	836	1306	884	806	783	994	851	648	1294	889	830	1885	1994	1382	1459	920	840	1704	916	711	319	382	805	1599	1071	222
MAGT1_1-CPT1A_1	MAGT1-CPT1A	Cas9-SLCxEnzyme	824	931	1452	1130	1167	1009	1062	1103	1107	1573	1433	1393	2102	3941	1951	1940	1690	1725	2582	1340	1121	643	1012	2643	1973	1529	1155
MAGT1_1-DHFR_1	MAGT1-DHFR	Cas9-SLCxEnzyme	688	720	1154	653	611	494	190	231	281	118	152	145	266	577	258	51	117	125	127	59	88	0	24	17	10	32	0
MAGT1_1-DHODH_1	MAGT1-DHODH	Cas9-SLCxEnzyme	1039	1076	1591	1102	1205	1285	901	1274	1424	745	901	1023	1185	1779	1548	643	727	829	882	451	604	83	192	374	243	175	641
MAGT1_1-FASN_1	MAGT1-FASN	Cas9-SLCxEnzyme	1056	1067	1531	1176	1063	928	526	492	432	566	323	373	664	1231	554	423	420	525	766	333	284	153	146	390	178	305	596
MAGT1_1-G6PD_1	MAGT1-G6PD	Cas9-SLCxEnzyme	591	629	944	579	842	747	692	988	842	837	968	917	1354	2163	1947	678	714	858	1312	747	847	79	156	344	468	391	614
MAGT1_1-GLS_1	MAGT1-GLS	Cas9-SLCxEnzyme	764	959	1278	915	882	1152	1107	1162	1143	1462	1191	1232	1879	2725	1840	1494	1452	1561	1770	1337	849	290	562	764	1282	1289	558
MAGT1_1-GLUD1_1	MAGT1-GLUD1	Cas9-SLCxEnzyme	901	1013	1490	849	911	965	1120	1212	1165	1545	1220	1669	2330	2316	2360	1549	1163	2217	2087	1328	1174	555	591	368	1568	1056	1092
MAGT1_1-GOT1_1	MAGT1-GOT1	Cas9-SLCxEnzyme	814	827	1427	1050	965	955	1072	857	907	1159	1138	1090	1780	1961	1746	1206	1353	1825	1663	1040	846	403	603	475	1408	1023	748
MAGT1_1-GOT2_1	MAGT1-GOT2	Cas9-SLCxEnzyme	768	905	1279	718	965	1015	631	582	772	533	361	690	924	1111	1279	558	279	880	696	363	523	79	30	518	374	316	982
MAGT1_1-GPD2_1	MAGT1-GPD2	Cas9-SLCxEnzyme	605	625	1025	1242	1001	950	1408	967	1264	1798	1159	1259	2690	2335	1807	1858	1257	1732	2394	1220	966	845	595	649	1657	1367	2113
MAGT1_1-GSR_1	MAGT1-GSR	Cas9-SLCxEnzyme	690	776	1153	1077	1070	1087	1170	1292	1236	1821	1430	1190	2687	3401	2082	1809	1540	1586	2423	1383	943	847	1476	737	1799	1529	1738
MAGT1_1-HK1_1	MAGT1-HK1	Cas9-SLCxEnzyme	888	923	1529	1223	952	1140	1542	1337	1500	2227	1826	1966	3717	4130	2387	2130	2349	3189	3415	2001	1606	1037	1514	1608	3085	2171	2290
MAGT1_1-HMGCR_1	MAGT1-HMGCR	Cas9-SLCxEnzyme	867	960	1415	356	322	191	101	117	114	50	54	35	155	210	84	41	30	10	110	46	25	2	6	1	87	2	0
MAGT1_1-HPRT1_1	MAGT1-HPRT1	Cas9-SLCxEnzyme	836	874	1407	451	658	726	295	205	234	203	168	192	213	180	231	88	158	189	212	77	107	16	80	93	176	86	0
MAGT1_1-IDH1_1	MAGT1-IDH1	Cas9-SLCxEnzyme	710	863	1253	1011	849	1112	1386	1196	1189	1558	1255	1444	2681	2959	2194	1405	1302	1933	2252	1070	1024	608	422	1349	1036	917	1001
MAGT1_1-IDH2_1	MAGT1-IDH2	Cas9-SLCxEnzyme	647	722	1093	1015	867	1041	912	882	1064	717	431	1016	1653	1370	1429	592	355	749	1135	663	883	86	88	78	526	438	1120
MAGT1_1-LDHA_1	MAGT1-LDHA	Cas9-SLCxEnzyme	590	616	1014	625	963	727	1198	885	1048	1491	981	1351	2626	2213	1858	1650	1125	1775	1959	1118	970	259	312	476	1759	1386	1795
MAGT1_1-MTHFD1_1	MAGT1-MTHFD1	Cas9-SLCxEnzyme	837	925	1286	1158	936	1085	619	572	666	326	287	361	646	829	526	263	229	222	429	195	136	14	35	3	95	59	1
MAGT1_1-ODC1_1	MAGT1-ODC1	Cas9-SLCxEnzyme	628	737	1118	1042	1091	872	1011	951	1095	1063	782	1238	1814	2308	1595	1098	1108	1416	1704	1020	1074	434	758	170	1308	1145	583
MAGT1_1-OGDH_1	MAGT1-OGDH	Cas9-SLCxEnzyme	525	576	831	488	413	378	48	43	70	14	6	44	18	14	8	1	0	11	0	5	13	1	0	0	0	1	1
MAGT1_1-OR10H3_1	MAGT1-CTRL	Cas9-SLCxEnzyme	643	818	1115	1168	1319	1070	1450	1588	1540	2017	2010	2086	3115	3351	2668	2202	2314	3013	3200	1792	1521	644	981	690	2721	1881	1022
MAGT1_1-OR10V1_1	MAGT1-CTRL	Cas9-SLCxEnzyme	936	961	1489	904	1258	1251	1303	1665	1269	1844	1733	1393	2370	4248	2246	2186	2323	2344	3012	1708	1093	593	1540	505	2614	2240	964
MAGT1_1-OR1B1_1	MAGT1-CTRL	Cas9-SLCxEnzyme	823	834	1316	1074	1267	907	1073	1008	837	1664	1059	1311	2584	2500	1676	1711	1204	1936	2424	1262	902	864	476	423	2165	1325	1108
MAGT1_1-PCK2_1	MAGT1-PCK2	Cas9-SLCxEnzyme	1028	1020	1504	1358	1375	1102	1558	1333	1617	1877	1712	2166	3408	3468	3011	1888	2318	2895	3335	2096	1783	513	1283	558	2527	1829	1977
MAGT1_1-PDHA1_1	MAGT1-PDHA1	Cas9-SLCxEnzyme	974	1140	1735	1027	1440	1150	1333	1256	1213	1530	894	1459	2302	1983	2034	1578	1191	1332	2078	1099	835	464	212	287	838	776	636
MAGT1_1-PDK2_1	MAGT1-PDK2	Cas9-SLCxEnzyme	709	798	1194	805	806	736	563	562	634	603	547	719	1079	1250	952	520	746	887	1014	525	475	139	241	154	849	647	598
MAGT1_1-PHGDH_1	MAGT1-PHGDH	Cas9-SLCxEnzyme	678	734	1291	905	791	661	1107	990	976	1421	964	1128	2063	2059	1460	1325	1133	1317	2018	1048	673	175	410	539	1372	605	1216
MAGT1_1-PKM_1	MAGT1-PKM	Cas9-SLCxEnzyme	731	719	1209	1011	892	825	773	462	661	282	159	176	371	470	216	133	55	56	184	93	87	19	0	1	15	42	2
MAGT1_1-PPAT_1	MAGT1-PPAT	Cas9-SLCxEnzyme	808	896	1454	1349	1118	881	502	785	862	607	550	746	1209	1565	918	547	494	622	674	344	311	84	87	37	316	189	3
MAGT1_1-PRPS1_1	MAGT1-PRPS1	Cas9-SLCxEnzyme	935	1073	1608	1308	1366	1049	1785	2191	1699	2565	1719	2795	3930	4370	2919	2971	2218	3428	3656	2282	1606	1330	1226	738	2921	2452	2667
MAGT1_1-RRM1_1	MAGT1-RRM1	Cas9-SLCxEnzyme	689	890	1297	441	441	438	41	107	87	46	112	102	60	173	43	65	151	111	69	64	18	45	14	3	83	16	0
MAGT1_1-SDHA_1	MAGT1-SDHA	Cas9-SLCxEnzyme	600	713	1093	619	720	619	506	364	453	386	426	327	685	530	691	324	357	409	507	224	211	156	37	46	209	315	176
MAGT1_1-SHMT1_1	MAGT1-SHMT1	Cas9-SLCxEnzyme	709	777	1222	630	881	705	505	673	681	569	854	583	962	2201	902	415	902	901	1042	626	589	261	264	118	1036	840	335
MAGT1_1-SLC66A5_1	MAGT1-SLC66A5	Cas9-SLCxEnzyme	878	1038	1370	1266	1537	1327	1387	1561	1541	1208	949	1124	2791	2302	1886	656	717	860	1422	1025	868	71	149	147	451	563	621
MAGT1_1-UAP1_1	MAGT1-UAP1	Cas9-SLCxEnzyme	873	1035	1477	1018	1389	915	1140	1634	1487	1381	1650	1549	2487	2946	1989	1228	1572	1892	2115	1133	1104	388	398	796	1379	1155	1285
MAGT1_1-UGP2_1	MAGT1-UGP2	Cas9-SLCxEnzyme	951	1112	1468	971	1064	1374	1242	1395	1487	1526	1273	1342	2609	3554	2814	1069	1249	1285	2402	1357	1113	398	431	541	1460	1062	61
MAGT1_1-UMPS_1	MAGT1-UMPS	Cas9-SLCxEnzyme	936	1006	1563	1288	1236	1104	848	938	1107	1117	812	1177	1567	1646	1453	810	786	1238	1161	460	512	162	119	564	210	398	463
MAGT1_1-UPP1_1	MAGT1-UPP1	Cas9-SLCxEnzyme	614	600	955	883	680	714	975	867	846	1403	736	1107	1998	1862	1517	1305	871	1553	1730	1127	879	598	445	1193	1647	1004	650
MAGT1_2-AMD1_2	MAGT1-AMD1	Cas9-SLCxEnzyme	636	733	1053	953	688	885	860	797	767	825	471	658	994	1407	972	630	474	813	895	497	427	93	47	122	445	287	77
MAGT1_2-ASL_2	MAGT1-ASL	Cas9-SLCxEnzyme	621	622	974	612	480	632	524	410	446	420	428	350	506	1227	507	241	426	354	525	238	223	23	158	53	225	217	1
MAGT1_2-BCAT2_2	MAGT1-BCAT2	Cas9-SLCxEnzyme	979	1062	1555	1093	1416	1309	1082	1070	1378	1399	914	1478	2070	2699	1804	1499	929	1478	1818	1037	945	494	203	295	1918	1138	953
MAGT1_2-CMAS_2	MAGT1-CMAS	Cas9-SLCxEnzyme	1002	1216	1798	1261	1752	1174	1421	1354	1801	1761	1487	1683	3055	3843	2139	1445	1317	1956	2867	1571	1323	192	449	305	1621	1177	1178
MAGT1_2-COASY_2	MAGT1-COASY	Cas9-SLCxEnzyme	732	763	1189	1128	851	1176	993	832	953	279	267	317	501	802	670	64	258	179	136	129	147	15	280	14	70	199	80
MAGT1_2-CPS1_2	MAGT1-CPS1	Cas9-SLCxEnzyme	752	774	1227	615	744	1046	1122	855	1130	1398	826	1211	2479	2449	1569	1116	875	1616	1859	811	959	380	411	568	1587	1143	599
MAGT1_2-CPT1A_2	MAGT1-CPT1A	Cas9-SLCxEnzyme	590	600	929	940	941	966	990	941	1176	1399	1040	1249	2307	2754	1431	1889	1121	1662	2036	1129	892	830	1047	908	1356	1222	1390
MAGT1_2-DHFR_2	MAGT1-DHFR	Cas9-SLCxEnzyme	771	709	1223	792	686	620	241	318	423	245	197	209	379	627	242	140	271	199	239	107	85	4	148	19	265	217	244
MAGT1_2-DHODH_2	MAGT1-DHODH	Cas9-SLCxEnzyme	731	932	1231	1265	1007	1130	1024	1131	1107	1088	1033	841	1626	2415	1283	704	862	727	1143	546	487	112	179	139	236	396	108
MAGT1_2-FASN_2	MAGT1-FASN	Cas9-SLCxEnzyme	538	581	956	706	817	762	453	342	408	423	315	284	838	827	306	271	308	243	501	238	123	105	66	7	331	209	10
MAGT1_2-G6PD_2	MAGT1-G6PD	Cas9-SLCxEnzyme	651	684	1136	974	1005	1008	1540	1275	1038	1531	1022	1303	1797	3254	1864	1146	931	1598	1974	970	961	249	224	418	747	429	809
MAGT1_2-GLS_2	MAGT1-GLS	Cas9-SLCxEnzyme	834	868	1328	1212	1064	977	936	1082	1233	1436	937	1495	2249	1963	1819	1334	1138	1615	1783	1006	1101	328	537	298	1305	792	294
MAGT1_2-GLUD1_2	MAGT1-GLUD1	Cas9-SLCxEnzyme	842	833	1364	1265	1269	1364	1457	1707	1462	2097	1823	1825	3459	3566	2235	2359	1518	2315	2924	1890	1141	767	1146	576	2519	1580	576
MAGT1_2-GOT1_2	MAGT1-GOT1	Cas9-SLCxEnzyme	667	625	944	824	666	942	961	810	1082	1454	969	1119	1889	1896	1301	1611	875	1275	2039	1033	716	561	389	891	1581	818	395
MAGT1_2-GOT2_2	MAGT1-GOT2	Cas9-SLCxEnzyme	767	889	1261	1241	1067	1111	613	667	880	791	441	810	1254	1165	1208	560	300	945	874	538	592	213	271	190	498	342	532
MAGT1_2-GPD2_2	MAGT1-GPD2	Cas9-SLCxEnzyme	1077	1259	1916	1463	1403	1479	1889	1623	1789	2614	2198	2292	4300	5135	2831	2676	2351	2971	3921	2571	1535	1088	592	796	3425	2754	978
MAGT1_2-GSR_2	MAGT1-GSR	Cas9-SLCxEnzyme	664	652	1024	972	831	770	1151	850	1023	1207	1090	1051	1805	2056	1319	1032	993	1395	1765	972	633	311	307	760	888	828	458
MAGT1_2-HK1_2	MAGT1-HK1	Cas9-SLCxEnzyme	435	472	658	498	587	464	520	494	499	548	524	518	866	1163	617	391	606	551	919	540	372	366	112	246	797	436	532
MAGT1_2-HMGCR_2	MAGT1-HMGCR	Cas9-SLCxEnzyme	868	1042	1385	337	369	475	11	70	130	52	37	131	124	85	91	20	28	79	52	41	19	0	0	19	0	0	0
MAGT1_2-HPRT1_2	MAGT1-HPRT1	Cas9-SLCxEnzyme	628	604	948	885	773	1104	1407	1096	1359	1134	1198	1711	1725	2692	2027	1602	1386	2227	1836	1099	1069	385	753	810	929	1059	860
MAGT1_2-IDH1_2	MAGT1-IDH1	Cas9-SLCxEnzyme	1098	1198	1753	1285	1269	1014	1483	1086	1355	2085	1361	1593	3138	3325	1704	2177	1264	1680	3044	1460	1077	600	675	155	1710	1416	1197
MAGT1_2-IDH2_2	MAGT1-IDH2	Cas9-SLCxEnzyme	852	941	1452	1406	873	1410	1286	1058	1397	1130	801	1377	2689	2024	1546	715	563	1075	1989	1010	895	139	147	486	1700	830	139
MAGT1_2-LDHA_2	MAGT1-LDHA	Cas9-SLCxEnzyme	673	701	1093	1257	1028	1043	1727	1267	1461	2423	1444	1543	3489	3159	1812	2354	1508	2077	2625	1426	1156	862	490	687	2225	1771	682
MAGT1_2-MTHFD1_2	MAGT1-MTHFD1	Cas9-SLCxEnzyme	564	815	1117	1128	1009	890	527	650	735	331	328	387	670	856	579	118	166	176	254	153	161	9	68	18	32	25	0
MAGT1_2-ODC1_2	MAGT1-ODC1	Cas9-SLCxEnzyme	872	900	1432	895	1010	763	1176	741	1525	1351	869	1910	1840	1978	2711	1450	902	3040	1696	936	1331	227	231	436	1153	834	673
MAGT1_2-OGDH_2	MAGT1-OGDH	Cas9-SLCxEnzyme	1075	1146	1693	1480	1445	1396	805	691	1021	709	423	603	1432	815	1088	658	413	527	551	376	391	183	103	77	100	223	0
MAGT1_2-OR10H3_1	MAGT1-CTRL	Cas9-SLCxEnzyme	716	744	1044	1119	988	1104	1646	1332	1530	2065	1354	1589	3401	3436	2075	2240	1660	2236	2867	1830	1267	1237	699	1244	2686	1718	1268
MAGT1_2-OR10V1_1	MAGT1-CTRL	Cas9-SLCxEnzyme	1173	1165	2018	1229	1401	1712	1388	1657	1976	2043	1858	2178	2897	3883	2449	1793	1885	2851	3175	1658	1534	1054	555	907	2040	1803	1771
MAGT1_2-OR1B1_1	MAGT1-CTRL	Cas9-SLCxEnzyme	1113	1238	1749	1224	1212	1207	1586	1369	1337	1969	1554	1785	3303	3394	2285	1747	1781	2228	2997	1543	1164	788	1110	405	2173	1461	1123
MAGT1_2-PCK2_2	MAGT1-PCK2	Cas9-SLCxEnzyme	454	579	852	596	596	806	920	691	708	1271	548	1021	1984	926	1205	1733	595	1438	1628	817	639	566	165	1424	1126	1094	650
MAGT1_2-PDHA1_2	MAGT1-PDHA1	Cas9-SLCxEnzyme	619	639	997	745	907	1056	670	740	801	843	696	808	1100	1445	1128	773	522	768	845	566	521	133	160	137	566	529	1
MAGT1_2-PDK2_2	MAGT1-PDK2	Cas9-SLCxEnzyme	437	478	742	778	574	685	511	444	447	713	432	477	1067	807	677	528	450	569	625	504	258	173	270	215	467	407	353
MAGT1_2-PHGDH_2	MAGT1-PHGDH	Cas9-SLCxEnzyme	542	655	970	588	816	902	666	759	980	828	780	1291	1425	1960	1362	1235	1109	1568	1388	856	966	429	307	829	1192	892	1610
MAGT1_2-PKM_2	MAGT1-PKM	Cas9-SLCxEnzyme	676	707	1112	1007	925	738	603	558	660	337	221	348	747	786	469	343	156	541	425	209	189	50	5	235	435	107	81
MAGT1_2-PPAT_2	MAGT1-PPAT	Cas9-SLCxEnzyme	608	581	976	710	534	509	306	345	533	375	310	459	557	887	593	392	331	448	404	245	186	17	70	49	331	278	0
MAGT1_2-PRPS1_2	MAGT1-PRPS1	Cas9-SLCxEnzyme	1169	1162	1852	1111	1281	1354	1301	1207	1477	1577	1064	1664	2288	2361	2238	1599	1200	2165	2279	1211	1146	343	682	1305	1438	1356	1124
MAGT1_2-RRM1_2	MAGT1-RRM1	Cas9-SLCxEnzyme	801	957	1333	315	387	458	26	18	33	34	4	35	48	0	79	61	1	23	14	17	16	30	0	11	22	9	1
MAGT1_2-SDHA_2	MAGT1-SDHA	Cas9-SLCxEnzyme	1146	1248	1782	1633	1482	1501	1102	1103	1294	770	762	795	1169	2273	1112	373	506	532	850	320	678	45	479	691	362	214	437
MAGT1_2-SHMT1_2	MAGT1-SHMT1	Cas9-SLCxEnzyme	630	696	908	827	793	1038	1128	978	1278	1497	889	1595	2102	2123	2012	1434	806	1582	1714	966	1063	968	284	906	839	769	717
MAGT1_2-SLC66A5_2	MAGT1-SLC66A5	Cas9-SLCxEnzyme	660	729	1044	860	813	787	622	525	856	517	330	486	1221	1003	844	317	166	336	543	301	207	317	35	178	270	215	0
MAGT1_2-UAP1_2	MAGT1-UAP1	Cas9-SLCxEnzyme	618	638	1032	843	819	567	815	797	713	776	733	692	1214	1311	943	828	422	633	1027	660	309	158	49	97	519	643	587
MAGT1_2-UGP2_2	MAGT1-UGP2	Cas9-SLCxEnzyme	773	909	1280	906	1148	1061	897	754	1031	701	681	834	1749	1709	1203	631	519	1030	1073	661	621	186	219	205	822	464	700
MAGT1_2-UMPS_2	MAGT1-UMPS	Cas9-SLCxEnzyme	757	773	1203	745	741	806	598	758	732	451	563	582	855	1554	903	257	447	528	428	340	268	18	114	81	149	151	0
MAGT1_2-UPP1_2	MAGT1-UPP1	Cas9-SLCxEnzyme	768	755	1100	1066	1194	1208	1044	1277	1216	1837	1404	1316	3072	3380	1856	2042	1419	1684	2706	1407	934	705	706	1270	1649	1688	683
MAGT1_3-AMD1_3	MAGT1-AMD1	Cas9-SLCxEnzyme	716	840	1281	599	776	593	536	546	786	605	518	475	820	1031	828	365	432	524	585	423	382	81	406	43	197	257	0
MAGT1_3-ASL_3	MAGT1-ASL	Cas9-SLCxEnzyme	882	1049	1584	821	816	636	406	660	593	632	588	626	699	1113	830	499	633	521	808	597	322	148	256	122	479	626	149
MAGT1_3-BCAT2_3	MAGT1-BCAT2	Cas9-SLCxEnzyme	904	969	1588	1516	1082	855	1006	1002	799	1004	735	1017	1814	1952	1297	969	1283	1136	1655	1050	718	360	474	672	1113	1007	641
MAGT1_3-CMAS_3	MAGT1-CMAS	Cas9-SLCxEnzyme	803	892	1243	1069	1007	708	1058	884	1030	1413	990	963	2026	1970	1541	1135	685	1239	2007	1137	665	220	241	305	1191	1052	480
MAGT1_3-COASY_3	MAGT1-COASY	Cas9-SLCxEnzyme	565	523	866	388	441	451	315	217	375	52	50	51	104	70	92	21	18	71	71	22	28	44	16	0	52	0	0
MAGT1_3-CPS1_3	MAGT1-CPS1	Cas9-SLCxEnzyme	606	664	958	784	736	571	1127	762	1121	1525	688	1185	2080	1291	1464	1354	574	1491	1668	984	987	744	299	434	1657	1233	973
MAGT1_3-CPT1A_3	MAGT1-CPT1A	Cas9-SLCxEnzyme	677	846	1119	694	978	673	976	771	750	1262	735	788	2034	1215	1064	1505	765	899	1534	951	554	523	334	122	1644	1199	724
MAGT1_3-DHFR_3	MAGT1-DHFR	Cas9-SLCxEnzyme	958	1278	1814	1171	1199	937	544	699	544	368	293	329	805	818	519	220	250	205	323	192	133	5	95	1	25	77	49
MAGT1_3-DHODH_3	MAGT1-DHODH	Cas9-SLCxEnzyme	609	614	978	628	785	542	620	622	602	637	519	588	746	973	629	450	467	407	540	285	294	80	305	62	114	177	190
MAGT1_3-FASN_3	MAGT1-FASN	Cas9-SLCxEnzyme	1034	1094	1561	1141	1212	981	1172	1105	1276	1228	1198	1239	2016	2228	1186	969	772	1388	1623	946	779	241	255	599	878	732	454
MAGT1_3-G6PD_3	MAGT1-G6PD	Cas9-SLCxEnzyme	565	656	997	456	733	769	796	752	921	938	1013	1142	1627	1931	1288	755	1040	1166	1627	883	512	134	321	153	647	552	638
MAGT1_3-GLS_3	MAGT1-GLS	Cas9-SLCxEnzyme	874	1023	1516	1135	810	886	1116	1072	1256	1314	1162	1366	2129	2348	1767	1308	1057	1575	1484	1000	1036	317	215	595	777	889	1403
MAGT1_3-GLUD1_3	MAGT1-GLUD1	Cas9-SLCxEnzyme	1176	1447	2238	1076	1067	749	728	687	892	758	595	787	1423	1429	1208	870	602	1025	1185	601	711	87	169	811	449	581	1596
MAGT1_3-GOT1_3	MAGT1-GOT1	Cas9-SLCxEnzyme	754	800	1184	1053	923	931	867	924	877	1188	838	1208	1634	2131	1241	947	692	1539	1651	925	798	409	261	353	1016	933	658
MAGT1_3-GOT2_3	MAGT1-GOT2	Cas9-SLCxEnzyme	1077	1339	1815	1083	1087	1046	612	701	1071	705	591	972	1236	1672	1193	507	489	795	961	571	667	111	145	123	492	352	668
MAGT1_3-GPD2_3	MAGT1-GPD2	Cas9-SLCxEnzyme	638	603	1020	747	592	601	725	649	667	648	542	643	1094	1545	1124	513	667	1079	1223	785	505	131	241	282	777	620	469
MAGT1_3-GSR_3	MAGT1-GSR	Cas9-SLCxEnzyme	817	810	1280	998	1196	866	1110	1137	1025	1399	1463	1075	2241	2864	1559	1036	1450	1677	2164	1196	944	328	609	487	1970	1208	105
MAGT1_3-HK1_3	MAGT1-HK1	Cas9-SLCxEnzyme	782	916	1337	762	830	1015	952	799	1066	1398	874	1445	2594	2240	1672	1288	879	1725	2119	1202	1273	616	427	798	1921	773	1132
MAGT1_3-HMGCR_3	MAGT1-HMGCR	Cas9-SLCxEnzyme	930	1077	1599	392	512	320	225	250	388	314	357	414	299	811	502	270	420	430	465	296	299	27	37	76	287	338	204
MAGT1_3-HPRT1_3	MAGT1-HPRT1	Cas9-SLCxEnzyme	769	1050	1469	884	993	564	954	1449	1275	1318	1176	1643	1807	3339	1867	1557	1362	2232	2266	1191	1047	326	323	228	1773	1523	1113
MAGT1_3-IDH1_3	MAGT1-IDH1	Cas9-SLCxEnzyme	984	1140	1541	1106	1253	1111	1039	1110	1329	1505	1174	1557	2449	2947	1935	1341	1439	1837	2162	1219	1078	424	464	417	1292	1073	478
MAGT1_3-IDH2_3	MAGT1-IDH2	Cas9-SLCxEnzyme	738	889	1248	892	864	695	806	857	889	610	762	855	1412	1627	1244	368	612	733	1415	916	695	85	250	189	916	623	588
MAGT1_3-LDHA_3	MAGT1-LDHA	Cas9-SLCxEnzyme	609	627	1011	670	648	594	432	397	486	551	407	461	730	695	767	446	436	606	635	365	303	181	122	63	554	299	166
MAGT1_3-MTHFD1_3	MAGT1-MTHFD1	Cas9-SLCxEnzyme	890	1001	1468	1202	983	874	725	450	657	370	302	328	677	891	428	318	190	127	273	143	132	396	6	4	5	20	0
MAGT1_3-ODC1_3	MAGT1-ODC1	Cas9-SLCxEnzyme	1227	1371	2058	1393	1439	1163	1318	1346	1751	1640	1338	2051	2407	3356	3099	1611	1174	2844	2234	1416	1640	543	804	1910	1562	1552	2168
MAGT1_3-OGDH_3	MAGT1-OGDH	Cas9-SLCxEnzyme	906	909	1542	593	651	584	102	157	169	53	67	36	80	112	124	28	93	9	95	79	21	26	38	0	7	42	2
MAGT1_3-OR10H3_1	MAGT1-CTRL	Cas9-SLCxEnzyme	791	886	1367	1025	1317	952	1091	1188	1305	1657	1168	1545	2493	2871	2045	1406	1343	1804	2528	1623	946	504	460	494	1842	1247	81
MAGT1_3-OR10V1_1	MAGT1-CTRL	Cas9-SLCxEnzyme	1341	1412	2372	1336	1576	1266	1549	1703	1575	1733	1741	2193	3019	3838	2409	1987	1764	2830	2886	1512	1523	1032	949	578	2113	1542	2040
MAGT1_3-OR1B1_1	MAGT1-CTRL	Cas9-SLCxEnzyme	909	1069	1707	1243	1116	944	880	999	1060	1521	1024	1208	2888	2022	2314	1616	942	1749	2144	1375	1157	512	419	297	1744	1480	1497
MAGT1_3-PCK2_3	MAGT1-PCK2	Cas9-SLCxEnzyme	766	699	1209	743	798	578	678	683	679	748	862	758	1447	1583	1379	872	954	1163	1220	760	711	238	801	122	668	640	2223
MAGT1_3-PDHA1_3	MAGT1-PDHA1	Cas9-SLCxEnzyme	777	855	1162	703	864	646	1037	711	766	1117	497	659	1752	1595	871	918	581	684	1337	588	502	119	111	225	743	338	104
MAGT1_3-PDK2_3	MAGT1-PDK2	Cas9-SLCxEnzyme	1019	1160	1677	1107	824	938	941	948	953	1033	824	1163	1641	2023	1251	948	814	1442	1943	849	623	276	360	338	1586	583	1415
MAGT1_3-PHGDH_3	MAGT1-PHGDH	Cas9-SLCxEnzyme	851	821	1320	953	948	787	568	713	662	786	765	674	1114	1520	1014	951	879	952	987	681	532	320	343	403	691	608	986
MAGT1_3-PKM_3	MAGT1-PKM	Cas9-SLCxEnzyme	1110	1135	1782	921	925	846	523	441	497	307	175	215	521	395	322	174	206	311	255	261	144	13	5	69	94	194	105
MAGT1_3-PPAT_3	MAGT1-PPAT	Cas9-SLCxEnzyme	857	908	1486	884	854	724	477	720	677	500	401	495	787	1495	748	342	338	404	582	283	260	210	31	313	149	194	475
MAGT1_3-PRPS1_3	MAGT1-PRPS1	Cas9-SLCxEnzyme	724	821	1246	839	641	584	392	533	551	559	775	486	859	1663	706	411	906	798	1097	683	466	195	398	124	861	991	680
MAGT1_3-RRM1_3	MAGT1-RRM1	Cas9-SLCxEnzyme	902	1075	1503	283	404	268	2	33	30	5	18	0	19	43	0	0	44	0	98	21	0	0	0	0	47	18	0
MAGT1_3-SDHA_3	MAGT1-SDHA	Cas9-SLCxEnzyme	570	634	1003	496	516	448	151	178	172	93	72	44	220	142	89	60	28	0	39	29	16	5	0	0	20	26	0
MAGT1_3-SHMT1_3	MAGT1-SHMT1	Cas9-SLCxEnzyme	642	817	1254	1285	941	1007	771	1229	1003	1211	975	1434	2078	2523	2034	1352	1522	1423	1867	1226	988	387	385	211	1315	1133	835
MAGT1_3-SLC66A5_3	MAGT1-SLC66A5	Cas9-SLCxEnzyme	613	772	1125	609	573	562	608	501	601	429	442	611	861	1013	1032	432	346	869	692	431	403	73	96	277	298	238	982
MAGT1_3-UAP1_3	MAGT1-UAP1	Cas9-SLCxEnzyme	1029	1139	1737	1205	1520	1205	1279	1219	1179	1488	1231	1219	2261	2930	2247	1461	1207	1581	2088	1216	997	569	438	1203	1359	1305	1601
MAGT1_3-UGP2_3	MAGT1-UGP2	Cas9-SLCxEnzyme	1149	1231	1958	1079	1340	1038	910	1256	1104	925	1096	931	2081	1919	1560	738	1023	948	1848	972	655	99	262	210	908	755	906
MAGT1_3-UMPS_3	MAGT1-UMPS	Cas9-SLCxEnzyme	1025	1130	1546	1136	1131	1151	891	1018	935	738	752	659	1371	1713	1000	362	404	613	638	357	275	23	26	467	316	85	270
MAGT1_3-UPP1_3	MAGT1-UPP1	Cas9-SLCxEnzyme	784	842	1355	907	866	764	894	901	985	1186	934	1094	1955	2470	1769	1293	931	1584	1723	1128	701	158	260	352	988	942	526
MAGT1_4-AMD1_4	MAGT1-AMD1	Cas9-SLCxEnzyme	872	871	1477	988	1012	867	768	800	1007	991	793	903	1279	1830	1112	754	701	1058	1379	616	463	125	131	136	565	545	173
MAGT1_4-ASL_4	MAGT1-ASL	Cas9-SLCxEnzyme	786	979	1434	962	924	901	1426	928	1326	1694	1321	1911	2575	2795	2475	1397	1498	2572	2359	1539	1520	228	457	473	1964	1583	2968
MAGT1_4-BCAT2_4	MAGT1-BCAT2	Cas9-SLCxEnzyme	856	917	1392	984	1132	1390	1765	1502	1548	2286	1733	1839	3303	3836	2579	2207	2298	2707	3091	1900	1513	1171	1056	1786	2918	2284	1471
MAGT1_4-CMAS_4	MAGT1-CMAS	Cas9-SLCxEnzyme	946	1076	1696	1432	1653	1478	1639	1445	2099	2268	1652	2412	3287	3541	3438	2135	1572	2921	3367	1813	1831	673	353	936	1866	2228	1740
MAGT1_4-COASY_4	MAGT1-COASY	Cas9-SLCxEnzyme	685	777	1122	910	807	731	776	642	923	139	78	70	140	403	169	23	55	31	93	84	3	1	6	2	26	79	1
MAGT1_4-CPS1_4	MAGT1-CPS1	Cas9-SLCxEnzyme	695	848	1200	866	1230	1035	979	1563	1603	1735	1611	1929	2642	3151	2231	1885	2398	2420	2836	1836	1361	437	949	946	2392	2075	958
MAGT1_4-CPT1A_4	MAGT1-CPT1A	Cas9-SLCxEnzyme	605	730	1124	968	1164	1278	802	1226	1538	1502	1373	1791	2428	3570	2129	1377	1899	2253	2714	1533	1322	316	993	1099	2158	2023	1192
MAGT1_4-DHFR_4	MAGT1-DHFR	Cas9-SLCxEnzyme	826	775	1299	998	673	702	226	272	351	253	171	189	422	479	324	272	106	75	230	143	76	133	1	30	131	187	1
MAGT1_4-DHODH_4	MAGT1-DHODH	Cas9-SLCxEnzyme	334	392	691	651	615	575	614	575	795	852	626	704	1445	763	1034	651	471	883	851	524	502	179	143	183	307	234	91
MAGT1_4-FASN_4	MAGT1-FASN	Cas9-SLCxEnzyme	498	566	838	775	1056	821	539	687	642	578	690	498	815	1457	759	347	557	635	778	395	481	166	234	278	650	276	233
MAGT1_4-G6PD_4	MAGT1-G6PD	Cas9-SLCxEnzyme	755	838	1165	913	1023	844	986	955	1243	1115	1085	1473	1967	2117	1705	799	1224	1289	1450	900	805	146	306	800	547	220	492
MAGT1_4-GLS_4	MAGT1-GLS	Cas9-SLCxEnzyme	1149	1197	1816	1246	1500	1046	1988	1345	1456	2081	1338	1352	2774	3630	1776	2605	1325	1761	2508	1362	1115	812	256	753	2220	1334	567
MAGT1_4-GLUD1_4	MAGT1-GLUD1	Cas9-SLCxEnzyme	656	664	1037	837	750	667	948	975	933	1301	887	1093	2205	2002	1120	1150	803	1433	1773	1022	615	255	217	250	1810	1401	260
MAGT1_4-GOT1_4	MAGT1-GOT1	Cas9-SLCxEnzyme	742	763	1317	980	905	806	927	767	833	1266	786	1073	1890	1136	1203	1344	936	1853	1775	945	826	355	225	1167	1500	1452	1072
MAGT1_4-GOT2_4	MAGT1-GOT2	Cas9-SLCxEnzyme	466	418	733	655	819	799	502	648	594	585	508	516	893	1392	886	497	459	760	600	415	465	545	189	602	557	304	110
MAGT1_4-GPD2_4	MAGT1-GPD2	Cas9-SLCxEnzyme	514	462	855	558	815	685	765	619	878	943	870	985	1353	2262	869	762	1194	1369	1365	707	572	285	1244	185	1551	860	837
MAGT1_4-GSR_4	MAGT1-GSR	Cas9-SLCxEnzyme	1345	1445	2242	1710	1764	1602	2497	2427	2751	2973	2835	3340	5327	6774	4252	3170	3444	4257	4978	2813	2134	940	1295	1029	4376	3467	2619
MAGT1_4-HK1_4	MAGT1-HK1	Cas9-SLCxEnzyme	1025	1194	1714	1366	1417	1087	1488	1343	1620	2289	1853	1803	3302	3963	2835	2506	2173	2242	3372	1688	1573	869	1009	338	2911	2158	1258
MAGT1_4-HMGCR_4	MAGT1-HMGCR	Cas9-SLCxEnzyme	1051	1000	1573	37	117	129	14	0	1	12	0	1	10	0	1	12	0	0	9	1	0	0	0	0	1	1	2
MAGT1_4-HPRT1_4	MAGT1-HPRT1	Cas9-SLCxEnzyme	707	723	1077	1031	816	925	1134	1022	1172	1639	1374	1817	2382	2377	1620	1640	1494	2240	2368	1372	1042	401	479	307	2135	1321	676
MAGT1_4-IDH1_4	MAGT1-IDH1	Cas9-SLCxEnzyme	1153	1215	1840	1185	1141	1032	997	1256	1531	1699	1418	1911	2903	3809	2111	1695	1507	2484	2494	1466	1288	897	1035	521	1906	1135	2287
MAGT1_4-IDH2_4	MAGT1-IDH2	Cas9-SLCxEnzyme	949	1082	1809	1477	1375	1022	1191	1192	1468	1348	767	1322	2886	2403	2106	1006	481	965	1942	1108	1160	1698	245	364	1563	693	974
MAGT1_4-LDHA_4	MAGT1-LDHA	Cas9-SLCxEnzyme	852	952	1479	1112	1158	822	1083	1294	1403	1263	1221	1746	2218	3035	1913	1211	1814	2363	2439	1340	1186	168	314	853	1813	2036	1241
MAGT1_4-MTHFD1_4	MAGT1-MTHFD1	Cas9-SLCxEnzyme	803	814	1419	1039	1086	938	539	587	612	403	348	435	688	757	487	167	191	419	223	136	226	39	23	32	18	2	15
MAGT1_4-ODC1_4	MAGT1-ODC1	Cas9-SLCxEnzyme	674	685	1140	1034	985	908	1258	971	1345	1851	1080	1433	3251	2545	1813	1614	1158	1901	2669	1174	980	1241	226	276	2093	1384	1575
MAGT1_4-OGDH_4	MAGT1-OGDH	Cas9-SLCxEnzyme	658	548	1051	482	450	462	141	59	172	65	46	45	129	0	91	55	119	47	58	7	34	60	137	0	13	11	0
MAGT1_4-OR10H3_1	MAGT1-CTRL	Cas9-SLCxEnzyme	775	919	1350	1321	1326	1245	1546	1609	1676	2300	1992	2290	3182	3834	2684	2190	2366	3099	2865	2096	1801	1108	2015	3305	2988	2184	2109
MAGT1_4-OR10V1_1	MAGT1-CTRL	Cas9-SLCxEnzyme	837	686	1433	1048	1024	988	1126	1289	1215	1542	1560	1642	2021	3031	1772	1479	1948	2224	2230	1171	1195	431	1051	1158	1422	1025	931
MAGT1_4-OR1B1_1	MAGT1-CTRL	Cas9-SLCxEnzyme	1137	1319	2144	1663	1612	1366	1987	1539	1841	2769	1706	2249	3585	3584	2710	2609	2221	3298	3443	2382	1581	620	616	2781	3760	2407	2171
MAGT1_4-PCK2_4	MAGT1-PCK2	Cas9-SLCxEnzyme	538	456	809	626	862	716	859	860	1239	1358	1119	1588	2144	2502	2035	1197	1223	2058	2172	1143	1394	392	922	280	1818	1288	1573
MAGT1_4-PDHA1_4	MAGT1-PDHA1	Cas9-SLCxEnzyme	934	970	1419	1291	1238	956	1446	1020	1463	1474	1062	1805	2349	2286	2372	1574	1100	2345	2038	882	1276	401	289	256	1325	511	1065
MAGT1_4-PDK2_4	MAGT1-PDK2	Cas9-SLCxEnzyme	863	898	1385	1017	1048	892	764	1219	1187	1020	976	1146	1849	2576	1602	1063	1151	1739	1658	1119	903	456	413	542	1449	1200	189
MAGT1_4-PHGDH_4	MAGT1-PHGDH	Cas9-SLCxEnzyme	534	480	964	789	738	690	736	984	766	1141	988	865	1892	2052	1541	1309	1320	1358	1986	1101	696	278	598	255	1392	1393	844
MAGT1_4-PKM_4	MAGT1-PKM	Cas9-SLCxEnzyme	662	722	1140	752	698	750	285	351	368	90	71	104	243	124	118	31	7	64	63	28	42	0	1	0	52	0	0
MAGT1_4-PPAT_4	MAGT1-PPAT	Cas9-SLCxEnzyme	599	636	1084	884	726	694	841	540	765	768	505	543	1028	908	721	573	398	491	718	349	271	233	70	407	208	223	225
MAGT1_4-PRPS1_4	MAGT1-PRPS1	Cas9-SLCxEnzyme	600	541	916	637	840	726	858	761	895	1237	729	1176	1680	2197	1468	1357	873	1427	1577	789	732	642	281	947	1406	971	595
MAGT1_4-RRM1_4	MAGT1-RRM1	Cas9-SLCxEnzyme	1113	1173	1915	438	417	348	23	29	17	16	24	7	13	33	0	0	39	0	0	18	0	0	13	0	1	38	1
MAGT1_4-SDHA_4	MAGT1-SDHA	Cas9-SLCxEnzyme	423	508	810	561	893	562	577	508	613	406	321	487	856	727	422	179	84	274	299	190	122	8	9	13	150	58	287
MAGT1_4-SHMT1_4	MAGT1-SHMT1	Cas9-SLCxEnzyme	1221	1184	1862	1418	1769	1481	1501	1786	1967	1849	2025	2056	2811	4975	3066	1702	2035	2778	3433	2177	1537	694	763	1304	2238	2122	2422
MAGT1_4-SLC66A5_4	MAGT1-SLC66A5	Cas9-SLCxEnzyme	784	807	1278	826	1149	1041	1120	1211	1166	1054	898	1063	1898	2138	1537	748	831	1130	1339	927	778	67	187	461	808	531	559
MAGT1_4-UAP1_4	MAGT1-UAP1	Cas9-SLCxEnzyme	683	776	1161	818	625	606	972	1039	993	1276	862	1251	1749	2070	1282	1161	926	1635	1872	899	658	289	194	394	1510	1010	660
MAGT1_4-UGP2_4	MAGT1-UGP2	Cas9-SLCxEnzyme	1069	1319	1962	1354	1479	1083	1362	1364	1500	1407	1207	1706	2260	3082	1953	1378	1438	1759	2196	1412	1003	281	380	816	1031	985	458
MAGT1_4-UMPS_4	MAGT1-UMPS	Cas9-SLCxEnzyme	976	1037	1659	1033	1261	974	994	903	1415	1102	778	1176	1638	2103	1440	641	528	1099	971	580	532	93	305	95	312	241	1269
MAGT1_4-UPP1_4	MAGT1-UPP1	Cas9-SLCxEnzyme	824	888	1388	1008	978	997	908	1033	853	1085	792	964	1666	1977	1161	899	963	1056	1483	860	746	345	310	253	1172	791	1336
MAGT1_5-AMD1_5	MAGT1-AMD1	Cas9-SLCxEnzyme	632	728	1088	655	738	709	543	511	791	650	483	836	1157	1380	912	398	433	815	880	432	439	194	57	123	540	447	341
MAGT1_5-ASL_5	MAGT1-ASL	Cas9-SLCxEnzyme	699	887	1301	895	1091	894	950	984	1306	1707	1089	1729	2588	2235	2075	1992	1331	2285	2227	1222	1292	594	522	2270	1643	1344	1078
MAGT1_5-BCAT2_5	MAGT1-BCAT2	Cas9-SLCxEnzyme	395	428	570	546	418	564	645	561	726	875	583	757	1252	1376	1031	965	650	946	1241	736	575	561	371	302	1087	620	663
MAGT1_5-CMAS_5	MAGT1-CMAS	Cas9-SLCxEnzyme	938	1054	1573	1261	1434	1316	1681	1633	1550	2050	1334	1796	3766	4110	2191	1532	1418	2186	2754	1820	1118	402	285	875	1609	2008	926
MAGT1_5-COASY_5	MAGT1-COASY	Cas9-SLCxEnzyme	649	664	944	738	774	739	639	700	600	234	148	96	520	219	125	66	38	77	212	56	41	80	0	30	59	10	0
MAGT1_5-CPS1_5	MAGT1-CPS1	Cas9-SLCxEnzyme	941	978	1805	1118	1216	622	1634	1219	1543	1970	1251	1818	3282	3341	2337	1696	1634	2431	2848	1660	1372	411	355	1193	2032	1931	1042
MAGT1_5-CPT1A_5	MAGT1-CPT1A	Cas9-SLCxEnzyme	512	803	1102	753	852	633	704	892	676	894	837	1108	1718	1636	1388	996	1101	1649	1460	994	910	438	358	266	1517	807	527
MAGT1_5-DHFR_5	MAGT1-DHFR	Cas9-SLCxEnzyme	839	874	1429	1172	1207	1058	1431	1336	968	1323	887	856	1786	2300	1161	961	795	796	1474	838	456	320	282	229	611	519	78
MAGT1_5-DHODH_5	MAGT1-DHODH	Cas9-SLCxEnzyme	570	605	968	1199	913	1018	1259	1091	1104	1323	1048	985	1789	2079	1193	995	721	899	1053	618	583	290	198	201	477	382	67
MAGT1_5-FASN_5	MAGT1-FASN	Cas9-SLCxEnzyme	1096	1141	1777	1047	1397	1611	1333	1391	1559	1324	1113	1212	2241	3313	2059	960	1189	1536	1764	1064	1020	320	478	442	1491	855	258
MAGT1_5-G6PD_5	MAGT1-G6PD	Cas9-SLCxEnzyme	757	778	1157	1039	1129	882	933	858	1401	1235	1006	1276	2253	1965	2198	996	1059	1628	1497	809	1162	437	643	129	650	324	963
MAGT1_5-GLS_5	MAGT1-GLS	Cas9-SLCxEnzyme	767	808	1169	1088	993	944	1193	1196	1403	1615	1344	1842	2235	2961	2415	1804	1756	2588	2241	1448	1181	323	458	909	1209	1162	1822
MAGT1_5-GLUD1_5	MAGT1-GLUD1	Cas9-SLCxEnzyme	708	796	1197	1167	1104	750	1416	1274	1385	1882	1390	1793	3252	3600	2483	1744	1583	2614	2831	1408	1534	826	593	773	2380	1749	1818
MAGT1_5-GOT1_5	MAGT1-GOT1	Cas9-SLCxEnzyme	880	939	1499	1354	1309	1202	1284	1329	1391	1697	1559	1600	3128	3275	1951	2239	2037	2401	2723	1621	1043	1289	1181	1127	2088	1790	823
MAGT1_5-GOT2_5	MAGT1-GOT2	Cas9-SLCxEnzyme	698	769	1108	799	952	813	697	542	745	482	362	724	1156	1229	1160	472	401	748	818	441	595	122	211	245	451	338	884
MAGT1_5-GPD2_5	MAGT1-GPD2	Cas9-SLCxEnzyme	942	1306	2176	1486	1776	1163	1805	1962	1782	2640	1569	2350	4750	5492	3262	2857	2796	3738	4821	2689	1794	770	578	644	3945	4040	1269
MAGT1_5-GSR_5	MAGT1-GSR	Cas9-SLCxEnzyme	422	509	684	556	660	622	1149	876	941	1175	941	904	2011	2322	1265	1287	910	1169	1850	1124	535	481	277	505	1231	665	46
MAGT1_5-HK1_5	MAGT1-HK1	Cas9-SLCxEnzyme	995	1131	1798	1407	1114	961	1435	1523	1329	1581	1546	1850	2841	4278	2267	1676	2284	2469	2783	1611	1247	421	941	837	1991	1261	911
MAGT1_5-HMGCR_5	MAGT1-HMGCR	Cas9-SLCxEnzyme	907	1091	1561	921	871	617	490	585	516	696	484	458	895	1263	749	813	619	514	952	588	389	197	81	39	892	755	277
MAGT1_5-HPRT1_5	MAGT1-HPRT1	Cas9-SLCxEnzyme	677	779	1123	1117	877	880	1169	1372	1428	1869	1176	1874	2828	2568	2300	2028	1554	2657	2668	1387	1474	925	620	1826	1580	1637	1498
MAGT1_5-IDH1_5	MAGT1-IDH1	Cas9-SLCxEnzyme	651	697	1101	1055	808	753	1288	1101	1405	1702	1301	1367	2377	2545	2162	1755	1496	2119	2550	1245	1091	2336	811	855	1447	1035	1053
MAGT1_5-IDH2_5	MAGT1-IDH2	Cas9-SLCxEnzyme	647	786	1121	1101	871	703	768	1071	1048	795	835	1007	1540	2132	1722	460	834	947	1839	920	1146	148	555	292	1137	1052	643
MAGT1_5-LDHA_5	MAGT1-LDHA	Cas9-SLCxEnzyme	858	1064	1472	1281	1254	818	1322	1153	1518	1570	1294	1780	2662	2910	2456	1465	1601	2180	2528	1407	1396	347	482	567	1979	1469	2108
MAGT1_5-MTHFD1_5	MAGT1-MTHFD1	Cas9-SLCxEnzyme	868	1046	1566	1581	1068	1045	533	587	605	509	329	287	745	892	471	346	110	192	231	141	169	118	71	21	147	62	159
MAGT1_5-ODC1_5	MAGT1-ODC1	Cas9-SLCxEnzyme	574	680	1034	1123	888	911	1158	1131	1014	1547	965	1267	2114	2365	1670	1197	1453	1609	2021	1132	914	504	349	532	1085	919	1064
MAGT1_5-OGDH_5	MAGT1-OGDH	Cas9-SLCxEnzyme	933	1015	1629	806	1128	1040	346	602	587	342	143	284	631	267	623	305	80	225	238	160	160	122	1	161	22	20	2
MAGT1_5-OR10H3_1	MAGT1-CTRL	Cas9-SLCxEnzyme	727	982	1310	1378	1221	1287	1485	1217	1926	2550	1734	2733	3933	4133	3754	2844	2170	3548	3631	2001	1886	1421	1344	985	3099	1976	2250
MAGT1_5-OR10V1_1	MAGT1-CTRL	Cas9-SLCxEnzyme	976	921	1594	1217	1187	957	1615	1415	1298	2158	1474	1405	3514	3511	2211	2318	1868	2205	3432	1820	1395	795	922	410	2962	2331	1802
MAGT1_5-OR1B1_1	MAGT1-CTRL	Cas9-SLCxEnzyme	699	865	1283	1147	908	944	1136	1025	1331	1904	1110	1641	2874	2870	2195	1900	1304	2499	3045	1691	1347	674	746	1108	2236	2049	811
MAGT1_5-PCK2_5	MAGT1-PCK2	Cas9-SLCxEnzyme	925	994	1538	748	812	962	808	483	698	953	655	588	1564	1401	933	966	923	695	1161	730	499	373	133	228	958	633	2
MAGT1_5-PDHA1_5	MAGT1-PDHA1	Cas9-SLCxEnzyme	742	1000	1572	1301	1199	878	1260	1086	830	1703	622	1301	2596	2512	2224	1678	833	1287	1962	1146	866	680	152	438	1256	839	297
MAGT1_5-PDK2_5	MAGT1-PDK2	Cas9-SLCxEnzyme	806	888	1235	1263	1272	1289	1286	1380	1129	1477	1143	1148	2385	2776	1469	1782	1351	1738	2213	1088	817	1060	384	1574	1961	1314	1060
MAGT1_5-PHGDH_5	MAGT1-PHGDH	Cas9-SLCxEnzyme	829	1003	1624	1177	1109	1155	1365	1383	1408	2315	1854	1712	3460	3925	2732	2005	2682	2785	3512	2180	1411	494	1565	653	2080	1967	2407
MAGT1_5-PKM_5	MAGT1-PKM	Cas9-SLCxEnzyme	511	538	844	381	606	502	201	249	343	125	56	93	94	230	137	32	47	89	90	67	68	6	0	0	136	1	0
MAGT1_5-PPAT_5	MAGT1-PPAT	Cas9-SLCxEnzyme	612	626	1039	789	655	595	438	470	676	493	382	651	669	748	791	253	341	616	563	406	386	23	36	366	204	158	677
MAGT1_5-PRPS1_5	MAGT1-PRPS1	Cas9-SLCxEnzyme	823	873	1576	946	1382	1113	1817	1455	1514	2501	1670	1768	3638	3759	2234	3187	1967	2928	3231	1932	1412	1227	692	1190	2513	1867	588
MAGT1_5-RRM1_5	MAGT1-RRM1	Cas9-SLCxEnzyme	984	963	1557	589	510	494	131	113	175	175	116	116	254	272	163	252	56	35	151	125	21	106	0	0	202	91	4
MAGT1_5-SDHA_5	MAGT1-SDHA	Cas9-SLCxEnzyme	853	904	1429	1295	1106	1036	621	472	661	258	186	227	584	455	439	121	62	77	167	106	93	8	6	124	126	63	0
MAGT1_5-SHMT1_5	MAGT1-SHMT1	Cas9-SLCxEnzyme	393	447	817	759	605	788	777	687	1001	1044	945	1239	1485	1844	1819	811	972	1293	1373	894	1012	419	220	494	954	833	736
MAGT1_5-SLC66A5_5	MAGT1-SLC66A5	Cas9-SLCxEnzyme	546	624	924	762	749	637	761	666	696	787	469	640	1081	1234	796	708	530	745	758	454	396	232	127	626	463	316	310
MAGT1_5-UAP1_5	MAGT1-UAP1	Cas9-SLCxEnzyme	851	893	1274	1032	1072	1042	1228	1373	1172	1126	1128	1158	1878	2417	1252	1012	1131	1362	1763	1017	749	344	398	313	1044	704	125
MAGT1_5-UGP2_5	MAGT1-UGP2	Cas9-SLCxEnzyme	963	1132	1676	1175	1376	1171	1153	1351	1319	958	1112	1265	1402	2730	2039	921	1161	1275	1699	1060	861	308	251	437	939	906	450
MAGT1_5-UMPS_5	MAGT1-UMPS	Cas9-SLCxEnzyme	693	813	1237	1135	1017	905	939	770	1100	812	594	913	1244	1247	1522	802	520	973	670	339	492	141	82	609	215	167	280
MAGT1_5-UPP1_5	MAGT1-UPP1	Cas9-SLCxEnzyme	538	635	962	597	1033	695	1089	741	1166	1691	955	1307	2599	2124	1531	1820	1251	1631	2328	1177	967	542	486	448	1784	1093	821
MAGT1_6-AMD1_6	MAGT1-AMD1	Cas9-SLCxEnzyme	558	598	888	777	647	522	563	538	663	754	434	559	1282	888	948	637	451	822	993	482	334	215	97	257	497	508	344
MAGT1_6-ASL_6	MAGT1-ASL	Cas9-SLCxEnzyme	882	1056	1634	1291	1326	1371	1115	1652	1416	1897	1634	2037	3014	4666	2443	1925	1854	2574	3091	1577	1552	922	988	1112	2572	1315	2419
MAGT1_6-BCAT2_6	MAGT1-BCAT2	Cas9-SLCxEnzyme	537	630	910	653	643	686	580	705	850	911	900	908	1175	2076	1058	908	875	1170	1603	778	714	421	509	982	1616	687	1961
MAGT1_6-CMAS_6	MAGT1-CMAS	Cas9-SLCxEnzyme	917	1186	1659	1400	1164	1526	1448	1370	1671	1880	1346	2182	2877	4331	2764	1838	1582	2665	2967	1616	1535	1296	711	992	2627	1635	1707
MAGT1_6-COASY_6	MAGT1-COASY	Cas9-SLCxEnzyme	820	779	1281	946	892	893	1157	795	1099	291	276	312	650	623	384	148	102	175	269	137	122	85	35	33	72	22	299
MAGT1_6-CPS1_6	MAGT1-CPS1	Cas9-SLCxEnzyme	971	984	1598	1400	1202	1405	1524	1347	1764	2471	1915	2344	4034	4559	3015	2495	2306	3107	3882	1851	1849	3792	1698	995	3338	2627	2044
MAGT1_6-CPT1A_6	MAGT1-CPT1A	Cas9-SLCxEnzyme	674	787	1294	989	826	949	898	906	1015	1421	1228	1259	2140	2460	1740	1267	1552	1811	2542	1443	937	791	1127	454	2199	1930	680
MAGT1_6-DHFR_6	MAGT1-DHFR	Cas9-SLCxEnzyme	875	1025	1578	1205	1053	1213	667	696	774	740	416	674	1009	1409	1070	498	272	416	805	348	432	123	1	932	426	388	309
MAGT1_6-DHODH_6	MAGT1-DHODH	Cas9-SLCxEnzyme	927	936	1473	1446	1216	1528	1680	1158	1667	1733	1031	1635	2749	2661	2315	1140	878	1669	1743	927	910	686	524	502	935	562	382
MAGT1_6-FASN_6	MAGT1-FASN	Cas9-SLCxEnzyme	701	713	1004	681	917	781	725	552	599	661	641	564	1124	1496	683	566	443	613	896	537	389	194	192	226	519	343	129
MAGT1_6-G6PD_6	MAGT1-G6PD	Cas9-SLCxEnzyme	739	795	1124	868	884	1116	1159	939	1140	1648	1041	1636	2465	2392	1893	1652	1165	1462	2219	1190	986	457	1028	260	1147	849	336
MAGT1_6-GLS_6	MAGT1-GLS	Cas9-SLCxEnzyme	802	949	1447	807	1340	1051	985	1014	1151	1315	1121	1477	2382	2718	2112	1515	1161	2002	1921	1029	1228	904	532	1129	1424	994	1580
MAGT1_6-GLUD1_6	MAGT1-GLUD1	Cas9-SLCxEnzyme	835	885	1436	804	964	1010	968	940	1128	1466	1083	1499	2456	2573	1996	1465	1171	2066	2090	1039	1217	691	607	875	1662	1334	920
MAGT1_6-GOT1_6	MAGT1-GOT1	Cas9-SLCxEnzyme	693	762	1098	639	713	811	691	533	739	945	753	1005	1388	1846	1178	955	1046	1689	1122	800	658	640	1628	357	802	831	688
MAGT1_6-GOT2_6	MAGT1-GOT2	Cas9-SLCxEnzyme	1227	1293	1852	1356	1485	1836	1948	1718	1902	2487	1793	2598	4277	5119	3198	2363	2226	3970	3519	2311	1962	1414	2139	2106	3206	2932	1175
MAGT1_6-GPD2_6	MAGT1-GPD2	Cas9-SLCxEnzyme	1086	1114	1867	1241	1488	1497	1910	1511	1814	2939	2237	2223	5007	5202	3090	3028	2800	3189	4529	2342	1847	1937	2029	1401	4892	3571	2854
MAGT1_6-GSR_6	MAGT1-GSR	Cas9-SLCxEnzyme	1003	1074	1585	1599	1282	1643	2071	1766	1788	3034	2258	1907	4475	4515	2322	3056	2571	2497	4524	2577	1410	1396	1856	725	3613	2711	1520
MAGT1_6-HK1_6	MAGT1-HK1	Cas9-SLCxEnzyme	915	1007	1598	954	1152	1321	1308	1636	1780	2273	2098	2451	2838	4586	3219	2152	2579	2661	3452	2096	1730	1121	1343	746	3444	2470	1814
MAGT1_6-HMGCR_6	MAGT1-HMGCR	Cas9-SLCxEnzyme	547	559	843	510	433	472	355	273	376	288	365	318	519	843	511	339	397	296	760	321	239	20	236	25	801	300	298
MAGT1_6-HPRT1_6	MAGT1-HPRT1	Cas9-SLCxEnzyme	798	836	1177	975	1028	1267	1221	1241	1467	1660	1621	1924	2527	3627	2412	1824	1886	2891	2599	1752	1616	817	976	3521	2342	2015	2284
MAGT1_6-IDH1_6	MAGT1-IDH1	Cas9-SLCxEnzyme	944	907	1472	847	1201	1082	1385	1267	1530	1996	1620	2212	3163	3770	3047	2166	2133	3058	3121	1548	1466	652	1207	910	2845	2385	1557
MAGT1_6-IDH2_6	MAGT1-IDH2	Cas9-SLCxEnzyme	715	762	1106	958	959	919	1227	1012	1067	1319	883	1144	2565	2202	1587	939	843	1223	1973	1127	1031	875	329	360	1288	1683	814
MAGT1_6-LDHA_6	MAGT1-LDHA	Cas9-SLCxEnzyme	941	1176	1792	1313	1287	868	1220	1543	1636	1889	1465	2263	2764	3201	2615	1905	2314	3105	3096	1562	1766	316	464	1596	2296	1711	1163
MAGT1_6-MTHFD1_6	MAGT1-MTHFD1	Cas9-SLCxEnzyme	855	1020	1460	1317	1083	1494	971	734	890	621	590	478	1281	1358	977	380	377	385	843	374	383	150	53	127	226	129	0
MAGT1_6-ODC1_6	MAGT1-ODC1	Cas9-SLCxEnzyme	730	869	1187	806	858	1148	1058	1082	838	1339	1084	1152	2412	1998	1328	1361	1625	1157	2336	1202	813	1657	625	446	2679	1098	842
MAGT1_6-OGDH_6	MAGT1-OGDH	Cas9-SLCxEnzyme	778	883	1377	675	585	634	198	215	206	123	114	114	453	487	162	32	59	165	108	86	70	37	52	56	14	42	0
MAGT1_6-OR10H3_1	MAGT1-CTRL	Cas9-SLCxEnzyme	594	615	878	1074	898	880	1301	1126	1140	1957	1283	1604	2843	2579	2135	1950	1654	2022	2704	1694	1335	1449	1049	1715	2226	1867	1519
MAGT1_6-OR10V1_1	MAGT1-CTRL	Cas9-SLCxEnzyme	1199	1080	1883	1540	1039	1364	1625	1118	1546	2513	1162	2299	3463	3123	2432	4589	1538	3406	3534	1755	1945	1633	1161	982	4070	3432	2216
MAGT1_6-OR1B1_1	MAGT1-CTRL	Cas9-SLCxEnzyme	1216	1293	1965	1392	1248	1337	1647	1859	1623	2277	1987	2208	3723	4683	2666	2542	2390	3019	3709	2239	1649	1609	884	1164	2691	2346	1481
MAGT1_6-PCK2_6	MAGT1-PCK2	Cas9-SLCxEnzyme	680	710	1238	760	1056	934	799	918	1109	1112	1102	1385	1764	2412	1878	1115	1363	1884	1750	934	1037	519	700	968	1710	1107	1876
MAGT1_6-PDHA1_6	MAGT1-PDHA1	Cas9-SLCxEnzyme	915	937	1639	1225	1192	1402	1812	1580	2007	2249	1975	2493	3857	4204	3779	2319	2534	3470	3536	2075	2072	1027	1349	1509	2910	2044	2080
MAGT1_6-PDK2_6	MAGT1-PDK2	Cas9-SLCxEnzyme	739	882	1266	972	1010	1224	1230	1109	1209	1348	1114	1173	2374	2142	2126	2010	1450	1700	1992	1073	1049	1800	1201	1383	1757	1797	1644
MAGT1_6-PHGDH_6	MAGT1-PHGDH	Cas9-SLCxEnzyme	543	574	875	702	778	860	794	735	840	1352	947	1026	1882	2733	1162	1513	1009	1627	1756	1075	704	768	620	395	1299	1079	1367
MAGT1_6-PKM_6	MAGT1-PKM	Cas9-SLCxEnzyme	536	660	982	736	793	740	653	617	572	622	404	467	746	981	652	578	270	515	434	231	293	171	76	80	445	261	4
MAGT1_6-PPAT_6	MAGT1-PPAT	Cas9-SLCxEnzyme	826	861	1312	536	861	645	273	491	494	278	335	314	493	654	363	208	281	377	313	137	244	135	105	28	170	67	0
MAGT1_6-PRPS1_6	MAGT1-PRPS1	Cas9-SLCxEnzyme	588	613	985	310	556	710	388	554	550	657	775	752	800	1900	806	517	880	1060	1089	627	517	209	460	308	1006	1077	245
MAGT1_6-RRM1_6	MAGT1-RRM1	Cas9-SLCxEnzyme	1336	1539	2261	249	564	593	25	91	67	17	55	18	37	60	39	0	46	17	25	21	4	2	43	1	8	18	4
MAGT1_6-SDHA_6	MAGT1-SDHA	Cas9-SLCxEnzyme	904	981	1540	1206	1293	1458	666	775	826	379	293	343	563	900	741	151	174	70	320	115	107	0	44	19	20	0	0
MAGT1_6-SHMT1_6	MAGT1-SHMT1	Cas9-SLCxEnzyme	831	903	1337	1123	984	968	1090	1115	1105	1317	1412	1439	2074	3127	1843	1416	1698	1818	2222	1110	1044	453	674	271	1338	1404	588
MAGT1_6-SLC66A5_6	MAGT1-SLC66A5	Cas9-SLCxEnzyme	934	1055	1724	1090	949	1128	1140	956	1024	1008	652	694	1686	1897	863	721	559	418	1330	858	265	279	109	29	514	749	106
MAGT1_6-UAP1_6	MAGT1-UAP1	Cas9-SLCxEnzyme	712	688	1159	868	931	924	840	804	749	876	676	654	1367	1425	856	607	742	815	1595	710	491	383	319	242	993	874	522
MAGT1_6-UGP2_6	MAGT1-UGP2	Cas9-SLCxEnzyme	1019	1073	1614	1229	1160	1275	1590	1429	1542	1516	1589	1594	2329	3725	2585	1343	1638	2122	2251	1561	1166	492	1847	373	1765	1678	1805
MAGT1_6-UMPS_6	MAGT1-UMPS	Cas9-SLCxEnzyme	694	737	1080	878	762	1193	880	650	953	812	567	860	1279	1247	1187	605	459	945	671	445	416	360	391	608	268	162	381
MAGT1_6-UPP1_6	MAGT1-UPP1	Cas9-SLCxEnzyme	1059	1051	1828	1601	1741	1845	1674	2127	2002	2364	2555	2452	3476	6862	3062	2568	2842	3646	3947	2317	1932	1204	1490	1793	3617	2933	3105
MFSD1_1-ACO2_1	MFSD1-ACO2	Cas9-SLCxEnzyme	789	790	1196	684	898	803	327	367	406	237	104	196	487	411	380	120	69	177	289	117	111	10	13	16	111	90	2
MFSD1_1-AMD1_1	MFSD1-AMD1	Cas9-SLCxEnzyme	1335	1389	2086	1174	1226	1338	935	831	1263	1369	793	1295	1814	2003	1735	1185	737	1580	1707	740	836	516	197	422	934	653	438
MFSD1_1-ASL_1	MFSD1-ASL	Cas9-SLCxEnzyme	1167	1179	1879	1231	1301	1016	1351	1433	1208	2418	1873	1773	3698	3973	2132	3232	2127	2780	4269	2429	1508	3425	1595	2548	5315	3851	2365
MFSD1_1-BCAT2_1	MFSD1-BCAT2	Cas9-SLCxEnzyme	1286	1311	2051	1646	1327	1349	1544	1262	1510	2259	1392	2155	3383	3273	2877	2556	2113	3516	3418	1716	1832	1512	978	2553	4084	2780	1501
MFSD1_1-CMAS_1	MFSD1-CMAS	Cas9-SLCxEnzyme	847	925	1328	822	1210	1100	1128	1183	958	1347	1564	951	2637	3541	1554	1236	1867	1806	2593	1508	924	1052	1153	2052	2178	2143	1434
MFSD1_1-COASY_1	MFSD1-COASY	Cas9-SLCxEnzyme	1195	1257	1945	1259	1031	1239	1062	797	1256	31	160	32	161	377	191	0	61	0	112	18	14	1	3	1	89	50	3
MFSD1_1-CPS1_1	MFSD1-CPS1	Cas9-SLCxEnzyme	932	884	1371	812	1046	982	705	754	758	1197	938	825	1361	2492	1824	1492	1188	1316	1793	1087	916	1035	765	1788	1772	1154	4596
MFSD1_1-CPT1A_1	MFSD1-CPT1A	Cas9-SLCxEnzyme	951	1011	1615	1077	906	1295	864	1405	1298	1305	1594	1872	2164	3892	2262	1603	2211	3062	2744	1698	1564	387	2454	951	3381	2676	2351
MFSD1_1-CS_1	MFSD1-CS	Cas9-SLCxEnzyme	790	838	1252	805	964	776	518	749	684	728	644	519	1213	1627	1054	720	977	779	1317	589	428	169	757	790	1025	537	287
MFSD1_1-DHFR_1	MFSD1-DHFR	Cas9-SLCxEnzyme	923	1065	1537	711	510	547	171	200	278	136	96	79	250	220	85	99	23	31	52	46	31	9	0	2	17	1	2
MFSD1_1-DHODH_1	MFSD1-DHODH	Cas9-SLCxEnzyme	1055	1094	1592	1106	1117	1199	1150	948	964	1000	735	721	1413	1715	1154	660	695	743	813	515	379	153	182	78	271	400	104
MFSD1_1-FASN_1	MFSD1-FASN	Cas9-SLCxEnzyme	758	830	1366	738	825	800	450	508	423	414	377	259	659	930	390	242	321	229	450	280	338	84	93	44	452	333	0
MFSD1_1-FH_1	MFSD1-FH	Cas9-SLCxEnzyme	1043	981	1872	1588	1078	958	943	868	856	528	521	409	779	1526	513	107	157	92	348	198	101	51	2	21	36	0	0
MFSD1_1-G6PD_1	MFSD1-G6PD	Cas9-SLCxEnzyme	765	834	1288	1008	1007	882	938	834	1068	1487	1213	1535	1933	2551	2208	1693	1354	2098	2109	1239	1136	610	613	1076	1460	926	1336
MFSD1_1-GLS_1	MFSD1-GLS	Cas9-SLCxEnzyme	1064	1113	1873	1325	1173	1240	1267	966	1206	2035	1613	1645	2970	3283	2311	2656	2033	2056	3625	1859	1304	2473	2081	1096	4329	2581	1896
MFSD1_1-GLUD1_1	MFSD1-GLUD1	Cas9-SLCxEnzyme	845	819	1318	1016	904	711	759	795	1008	1040	1172	1276	1948	2655	1703	1317	1493	2018	2251	1285	1263	710	2726	1891	2372	2103	1727
MFSD1_1-GOT1_1	MFSD1-GOT1	Cas9-SLCxEnzyme	963	1118	1529	902	952	1050	697	800	976	1276	1184	1403	2067	2101	1558	1179	1863	2478	2081	1267	1317	884	1305	990	2167	2235	2091
MFSD1_1-GOT2_1	MFSD1-GOT2	Cas9-SLCxEnzyme	754	820	1115	862	803	829	538	531	443	402	420	464	843	1099	832	421	433	419	684	487	513	204	252	380	508	452	417
MFSD1_1-GPD2_1	MFSD1-GPD2	Cas9-SLCxEnzyme	1117	1181	1889	1494	1908	1111	1704	1608	1421	3122	1827	2432	4742	4609	3403	4080	2773	4659	4785	2961	2207	2365	1373	2041	6074	5090	4152
MFSD1_1-GSR_1	MFSD1-GSR	Cas9-SLCxEnzyme	778	814	1304	779	1180	1200	1082	929	1418	1927	1518	1849	3080	3322	2265	2318	2115	3358	3679	1713	1437	1802	1991	3869	4310	2312	1874
MFSD1_1-HK1_1	MFSD1-HK1	Cas9-SLCxEnzyme	1088	1023	1667	1143	1173	1162	1500	863	1501	2413	1275	2277	3821	2506	2991	3429	1716	4685	3652	2013	2472	2603	1091	1796	4726	3970	3465
MFSD1_1-HMGCR_1	MFSD1-HMGCR	Cas9-SLCxEnzyme	866	1031	1532	279	166	181	88	77	94	62	12	110	71	0	158	28	14	89	136	74	32	0	0	3	141	68	144
MFSD1_1-HPRT1_1	MFSD1-HPRT1	Cas9-SLCxEnzyme	972	937	1658	431	700	777	334	162	214	250	107	78	364	103	240	169	120	138	192	96	135	131	143	192	161	107	220
MFSD1_1-IDH1_1	MFSD1-IDH1	Cas9-SLCxEnzyme	998	1073	1758	1371	1323	1491	1394	1135	1072	2021	1522	1407	2914	3237	1995	2134	1946	2329	2798	1540	1389	2035	2000	1459	3375	2162	873
MFSD1_1-IDH2_1	MFSD1-IDH2	Cas9-SLCxEnzyme	987	1112	1738	989	1144	1261	1398	1208	1273	1162	1059	1155	2676	3159	2071	779	772	1432	2454	1640	1302	271	931	1771	1925	1493	857
MFSD1_1-LDHA_1	MFSD1-LDHA	Cas9-SLCxEnzyme	1112	1286	2087	1437	1620	1290	1735	1654	1668	2640	1919	2416	4051	4123	2956	3222	3064	3639	4323	2549	2070	2262	1876	715	5482	3991	3188
MFSD1_1-MDH2_1	MFSD1-MDH2	Cas9-SLCxEnzyme	607	622	922	552	576	549	532	690	533	463	514	361	818	983	717	531	417	567	638	401	371	307	246	77	451	226	745
MFSD1_1-MPC2_1	MFSD1-MPC2	Cas9-SLCxEnzyme	919	845	1361	1065	1040	843	695	824	986	1104	1032	1518	1534	1528	1619	1310	1334	2722	1561	901	1233	657	452	1862	1884	1212	1652
MFSD1_1-MTHFD1_1	MFSD1-MTHFD1	Cas9-SLCxEnzyme	772	777	1326	805	730	823	600	394	534	268	218	246	371	550	234	134	74	195	254	77	112	7	32	8	80	17	0
MFSD1_1-ODC1_1	MFSD1-ODC1	Cas9-SLCxEnzyme	1054	1060	1815	1202	1464	1500	1205	1437	1423	2107	1620	2072	3124	3285	2190	2620	2044	3282	2753	1682	1408	2436	976	4986	3707	2473	2510
MFSD1_1-OGDH_1	MFSD1-OGDH	Cas9-SLCxEnzyme	1046	1231	1709	587	902	734	97	113	132	85	57	17	77	148	15	31	5	11	32	37	11	62	6	0	20	67	1
MFSD1_1-OR10H3_1	MFSD1-CTRL	Cas9-SLCxEnzyme	1026	1080	1532	1343	1504	1494	1588	1407	1916	2508	2055	2939	3620	3727	3445	3148	2763	4485	4225	2345	2651	1634	2629	1763	5571	2980	2744
MFSD1_1-OR10V1_1	MFSD1-CTRL	Cas9-SLCxEnzyme	1301	1176	1980	1178	1309	1450	1531	1786	1681	2026	1975	2052	3182	5397	3024	2293	3127	3431	4589	2303	1948	1188	2117	2827	5366	4325	3988
MFSD1_1-OR1B1_1	MFSD1-CTRL	Cas9-SLCxEnzyme	1287	1290	1973	1427	1495	1220	1271	1552	1810	2684	2152	2158	4237	4054	2437	3197	3584	3802	4831	2667	1896	1783	3137	2433	5624	4897	2848
MFSD1_1-PC_1	MFSD1-PC	Cas9-SLCxEnzyme	1551	1465	2418	1244	1218	1238	1087	1225	1162	1752	1192	1265	2725	2853	2157	2066	1427	2044	3323	1493	1206	1201	1124	1229	3311	2214	1481
MFSD1_1-PCK2_1	MFSD1-PCK2	Cas9-SLCxEnzyme	811	828	1194	726	835	693	890	777	831	1153	859	1323	1718	2139	1508	1193	1162	2270	2023	1107	1286	1289	1298	611	3157	1866	1661
MFSD1_1-PDHA1_1	MFSD1-PDHA1	Cas9-SLCxEnzyme	989	1194	1811	1137	1085	939	1269	993	991	1443	867	1273	2185	1895	1699	1617	1221	1628	1713	1037	977	944	609	560	1283	1133	1661
MFSD1_1-PDHB_1	MFSD1-PDHB	Cas9-SLCxEnzyme	414	487	728	616	712	543	357	492	461	445	401	495	543	867	640	312	546	693	757	454	335	129	396	732	473	426	105
MFSD1_1-PDHX_1	MFSD1-PDHX	Cas9-SLCxEnzyme	996	969	1594	1574	1355	1577	1447	1467	1617	3014	1886	2386	4601	3909	2932	4215	2355	4058	4927	2743	1853	4253	2101	2784	6140	4680	2375
MFSD1_1-PDK2_1	MFSD1-PDK2	Cas9-SLCxEnzyme	766	849	1325	747	716	807	790	653	708	878	743	851	1580	1243	1043	819	1084	1549	1738	1094	690	517	611	989	1957	1420	1859
MFSD1_1-PHGDH_1	MFSD1-PHGDH	Cas9-SLCxEnzyme	889	940	1333	928	955	596	876	864	866	1733	967	1290	2774	2462	1839	2003	1184	2264	2897	1441	1196	584	1809	279	3401	2304	2396
MFSD1_1-PKM_1	MFSD1-PKM	Cas9-SLCxEnzyme	664	722	1057	632	633	765	170	431	377	130	125	154	231	212	303	17	44	119	75	37	85	1	18	49	58	50	1
MFSD1_1-PPAT_1	MFSD1-PPAT	Cas9-SLCxEnzyme	854	996	1608	904	1060	967	780	649	753	658	447	542	942	1267	642	590	324	358	481	411	279	26	43	4	59	89	0
MFSD1_1-PRPS1_1	MFSD1-PRPS1	Cas9-SLCxEnzyme	836	966	1528	1066	1357	977	1738	1640	1600	2394	1961	2526	3377	4552	3431	2695	3086	3854	3800	2187	1987	2269	1435	2436	4784	3980	2633
MFSD1_1-RRM1_1	MFSD1-RRM1	Cas9-SLCxEnzyme	1269	1456	2192	656	781	731	79	134	116	61	150	153	188	240	259	73	238	169	294	127	77	50	82	33	339	122	130
MFSD1_1-SDHA_1	MFSD1-SDHA	Cas9-SLCxEnzyme	855	811	1232	890	563	693	245	182	379	200	253	319	439	465	274	263	305	286	298	184	231	69	108	61	273	296	1
MFSD1_1-SDHB_1	MFSD1-SDHB	Cas9-SLCxEnzyme	938	1155	1735	896	1164	1016	397	660	579	207	140	274	266	405	400	52	63	99	122	57	93	3	1	3	43	9	0
MFSD1_1-SDHC_1	MFSD1-SDHC	Cas9-SLCxEnzyme	678	677	1059	416	605	450	286	283	158	128	139	59	253	244	170	64	81	76	102	62	21	356	176	11	120	344	1
MFSD1_1-SDHD_1	MFSD1-SDHD	Cas9-SLCxEnzyme	618	654	978	659	817	712	440	418	500	521	326	348	788	519	407	429	381	383	665	357	201	131	475	115	878	641	0
MFSD1_1-SHMT1_1	MFSD1-SHMT1	Cas9-SLCxEnzyme	996	1113	1585	735	871	1041	755	728	780	833	670	712	1224	1727	1067	832	863	693	1228	725	643	490	305	628	1122	858	128
MFSD1_1-SUCLA2_1	MFSD1-SUCLA2	Cas9-SLCxEnzyme	550	670	1148	786	686	447	433	598	449	699	525	680	1327	1365	1001	843	820	1175	1102	897	665	330	134	637	1067	997	902
MFSD1_1-SUCLG1_1	MFSD1-SUCLG1	Cas9-SLCxEnzyme	981	999	1515	690	742	822	767	505	497	742	459	540	1269	1032	825	698	577	898	1040	461	486	578	813	155	920	468	601
MFSD1_1-SUCLG2_1	MFSD1-SUCLG2	Cas9-SLCxEnzyme	485	524	853	542	495	574	710	652	588	1229	729	796	1338	1242	1204	1157	1145	1150	1896	1118	701	715	1230	692	2701	2079	1534
MFSD1_1-UAP1_1	MFSD1-UAP1	Cas9-SLCxEnzyme	1200	1253	1944	1099	1500	1262	1197	1441	1731	1889	1310	1989	2767	3704	2726	1949	1866	3076	3358	1691	1814	1318	782	1280	3202	3394	2145
MFSD1_1-UGP2_1	MFSD1-UGP2	Cas9-SLCxEnzyme	1043	1126	1703	1450	1409	1296	1405	1281	1827	1821	1093	2151	3054	2913	3247	1778	1358	2740	2795	1524	1596	809	872	729	2649	1867	1951
MFSD1_1-UMPS_1	MFSD1-UMPS	Cas9-SLCxEnzyme	945	1002	1754	1173	953	1157	608	876	972	714	681	847	1014	1476	819	562	607	617	601	392	310	66	389	88	219	251	1
MFSD1_1-UPP1_1	MFSD1-UPP1	Cas9-SLCxEnzyme	722	676	1301	1050	819	850	1050	986	966	1718	1068	1222	2748	2253	1513	1922	1670	2143	3112	1559	1296	1609	1598	753	4132	2626	2252
MFSD1_2-ACO2_2	MFSD1-ACO2	Cas9-SLCxEnzyme	468	479	756	320	464	355	215	256	339	191	127	181	300	489	193	92	91	64	119	113	102	113	4	1	10	14	1
MFSD1_2-AMD1_2	MFSD1-AMD1	Cas9-SLCxEnzyme	803	928	1269	947	940	754	1025	981	1020	1365	701	1052	1663	1843	1235	1070	936	1114	1322	754	610	300	422	102	939	698	279
MFSD1_2-ASL_2	MFSD1-ASL	Cas9-SLCxEnzyme	1212	1252	1938	1191	1378	760	679	728	783	780	681	859	1599	1552	1856	790	585	1158	1222	721	677	217	873	895	749	869	917
MFSD1_2-BCAT2_2	MFSD1-BCAT2	Cas9-SLCxEnzyme	896	887	1568	914	959	850	1087	1399	1190	1334	1222	1394	2134	2695	2167	1585	1760	1857	2468	1592	1223	906	875	361	2006	1983	3097
MFSD1_2-CMAS_2	MFSD1-CMAS	Cas9-SLCxEnzyme	1196	1301	1888	1821	1209	889	1240	1320	1570	1939	1669	2404	3237	3354	3037	1934	2113	3585	3076	1661	1901	349	2497	979	2580	1901	2556
MFSD1_2-COASY_2	MFSD1-COASY	Cas9-SLCxEnzyme	683	717	1100	1001	656	569	956	658	741	272	298	344	567	612	389	136	211	222	392	118	128	222	222	172	99	199	451
MFSD1_2-CPS1_2	MFSD1-CPS1	Cas9-SLCxEnzyme	765	756	1179	912	783	600	1547	670	1133	1786	1243	1531	2825	2219	1800	2464	1570	3066	3254	1729	1614	673	525	524	4271	3229	2767
MFSD1_2-CPT1A_2	MFSD1-CPT1A	Cas9-SLCxEnzyme	784	923	1432	1322	1388	940	1418	1254	1595	2285	1466	2112	2886	3937	2766	2106	2443	3718	3899	2112	1871	661	1199	1584	4653	3795	2385
MFSD1_2-CS_2	MFSD1-CS	Cas9-SLCxEnzyme	760	879	1330	1016	1118	972	1538	1382	1306	1748	1292	1758	2403	3409	2197	1819	2238	2493	2446	1532	1334	621	973	1925	1748	1443	1554
MFSD1_2-DHFR_2	MFSD1-DHFR	Cas9-SLCxEnzyme	754	896	1431	684	779	477	303	265	418	192	155	204	461	114	380	117	99	277	165	89	155	13	9	552	157	81	71
MFSD1_2-DHODH_2	MFSD1-DHODH	Cas9-SLCxEnzyme	834	800	1294	915	1016	694	1274	1081	986	1348	673	965	1654	1397	970	996	565	811	1060	468	380	253	199	92	190	269	101
MFSD1_2-FASN_2	MFSD1-FASN	Cas9-SLCxEnzyme	590	691	923	611	476	545	709	343	425	539	286	342	742	664	404	293	314	576	702	316	255	94	172	37	416	297	162
MFSD1_2-FH_2	MFSD1-FH	Cas9-SLCxEnzyme	521	591	992	714	857	470	898	676	758	503	621	360	848	1219	574	176	321	303	475	225	210	16	355	137	22	23	138
MFSD1_2-G6PD_2	MFSD1-G6PD	Cas9-SLCxEnzyme	747	869	1428	1406	1276	930	1287	1135	1467	1962	1461	2259	3121	3477	3417	2410	2366	3671	2781	1857	1972	575	687	723	2595	1628	1064
MFSD1_2-GLS_2	MFSD1-GLS	Cas9-SLCxEnzyme	1003	1174	1813	1330	1363	915	1402	1385	1339	1745	1627	2066	2588	3284	2720	1977	1870	3591	2797	1788	1645	331	415	2237	2545	2241	1471
MFSD1_2-GLUD1_2	MFSD1-GLUD1	Cas9-SLCxEnzyme	1201	1223	1817	1779	1488	1479	1853	2229	2183	2891	2531	3300	4631	6225	3911	3396	3569	5523	5391	3275	2703	1657	3183	3162	5883	5575	4782
MFSD1_2-GOT1_2	MFSD1-GOT1	Cas9-SLCxEnzyme	1192	1112	1863	1264	1419	1048	1828	1483	2027	2951	2295	2808	4063	5031	3429	3138	3401	4952	5059	2740	2353	1657	2386	2870	5502	4673	2915
MFSD1_2-GOT2_2	MFSD1-GOT2	Cas9-SLCxEnzyme	755	892	1376	752	720	620	614	403	584	660	423	570	854	1185	977	617	718	888	953	556	615	424	262	521	732	486	683
MFSD1_2-GPD2_2	MFSD1-GPD2	Cas9-SLCxEnzyme	1612	1783	2804	2018	1821	1505	2716	2218	2484	4621	3027	4371	6598	6823	5494	5838	5487	7526	7720	4090	3465	2219	1963	1993	9830	6385	6627
MFSD1_2-GSR_2	MFSD1-GSR	Cas9-SLCxEnzyme	1286	1336	1949	1186	1257	1047	1307	1417	1787	2816	2035	3106	4044	3682	3648	3089	2606	5193	4246	2321	2673	1085	2020	1359	4445	3660	3763
MFSD1_2-HK1_2	MFSD1-HK1	Cas9-SLCxEnzyme	931	1088	1777	1161	1215	608	1069	905	1094	1545	1352	1407	2236	2981	2031	1572	2213	2199	2550	1646	1206	788	1595	268	3451	2890	2042
MFSD1_2-HMGCR_2	MFSD1-HMGCR	Cas9-SLCxEnzyme	770	959	1367	398	398	242	99	123	71	131	94	47	203	128	120	133	116	48	147	42	23	524	0	52	160	0	132
MFSD1_2-HPRT1_2	MFSD1-HPRT1	Cas9-SLCxEnzyme	465	545	782	942	803	646	1215	841	1128	1906	1103	1688	2884	2190	2121	2334	2031	2987	3039	1472	1652	890	1342	1758	3255	2641	3018
MFSD1_2-IDH1_2	MFSD1-IDH1	Cas9-SLCxEnzyme	764	770	1343	672	593	478	1026	1046	1211	1449	1398	1971	2232	2640	2095	1910	1955	2795	2072	1302	1358	344	765	411	2051	1448	715
MFSD1_2-IDH2_2	MFSD1-IDH2	Cas9-SLCxEnzyme	636	643	1097	744	908	692	952	731	874	1072	967	973	1842	2544	1449	917	792	1039	2099	1273	912	123	437	228	1969	1401	1376
MFSD1_2-LDHA_2	MFSD1-LDHA	Cas9-SLCxEnzyme	757	690	1254	956	949	798	1330	1457	1716	2715	1918	2373	3406	3350	3082	3540	2861	4235	4610	2237	2192	2480	952	1642	5540	3440	4087
MFSD1_2-MDH2_2	MFSD1-MDH2	Cas9-SLCxEnzyme	719	726	1272	933	817	751	883	685	1033	856	616	1048	1499	1282	1130	736	555	1214	1313	807	737	133	211	151	671	546	945
MFSD1_2-MPC2_2	MFSD1-MPC2	Cas9-SLCxEnzyme	796	763	1242	970	958	498	1159	974	1017	1395	922	1284	2336	1590	1849	1445	1276	2120	2161	1016	927	158	295	302	1987	1079	1439
MFSD1_2-MTHFD1_2	MFSD1-MTHFD1	Cas9-SLCxEnzyme	716	778	1162	793	980	643	573	837	691	447	465	428	646	811	462	249	221	228	350	202	133	27	49	7	55	101	1
MFSD1_2-ODC1_2	MFSD1-ODC1	Cas9-SLCxEnzyme	1007	936	1813	1536	1566	719	1776	1440	1847	2377	1698	2300	3506	4666	3405	3811	2448	4391	4109	2162	2357	855	1059	1144	5810	4831	2475
MFSD1_2-OGDH_2	MFSD1-OGDH	Cas9-SLCxEnzyme	843	995	1615	910	1010	909	562	560	925	508	264	511	674	1171	868	232	373	604	567	277	275	141	166	120	228	214	757
MFSD1_2-OR10H3_1	MFSD1-CTRL	Cas9-SLCxEnzyme	693	787	1238	1241	1220	793	1701	1389	1400	2812	1881	2616	4037	4022	3540	3363	2741	3569	4486	2378	2177	1395	1368	1732	5807	3368	3588
MFSD1_2-OR10V1_1	MFSD1-CTRL	Cas9-SLCxEnzyme	1049	1013	1807	1488	1205	822	1728	1409	1603	2115	1552	2252	2976	3455	3189	2934	2357	4564	3567	2002	2128	1703	1532	2187	4212	3737	3462
MFSD1_2-OR1B1_1	MFSD1-CTRL	Cas9-SLCxEnzyme	1013	1140	1815	1495	1278	892	1642	1421	1603	2948	1881	2334	4261	3678	3435	3587	2467	3547	5182	2604	2256	796	1003	1956	5534	4160	3964
MFSD1_2-PC_2	MFSD1-PC	Cas9-SLCxEnzyme	856	877	1409	1322	1089	1017	1944	1951	1559	2676	1955	2439	4095	3872	3141	3725	2695	3458	4108	2226	2047	920	2284	1353	4860	2626	2224
MFSD1_2-PCK2_2	MFSD1-PCK2	Cas9-SLCxEnzyme	731	807	1356	881	934	821	958	836	850	1665	1057	1150	3126	3009	1419	2349	2054	1685	2705	1902	1022	908	1489	980	2911	3694	1964
MFSD1_2-PDHA1_2	MFSD1-PDHA1	Cas9-SLCxEnzyme	692	743	1161	840	901	788	695	710	772	1082	784	829	1583	1931	1112	1225	961	1200	1800	877	716	527	250	724	1386	914	831
MFSD1_2-PDHB_2	MFSD1-PDHB	Cas9-SLCxEnzyme	717	661	1337	739	858	514	965	875	760	1158	1028	845	1797	1875	1195	1540	1115	1272	1916	1161	539	137	250	243	1733	1199	705
MFSD1_2-PDHX_2	MFSD1-PDHX	Cas9-SLCxEnzyme	873	929	1418	1060	1027	802	1500	1648	1852	2580	1731	2086	4156	3846	2571	3562	2667	3602	4173	2247	1793	1580	799	1721	5116	3989	3050
MFSD1_2-PDK2_2	MFSD1-PDK2	Cas9-SLCxEnzyme	570	661	1057	553	914	660	715	655	705	1238	752	936	1574	1756	1394	1821	1298	1644	1910	1060	924	1215	813	1364	2434	1867	723
MFSD1_2-PHGDH_2	MFSD1-PHGDH	Cas9-SLCxEnzyme	507	594	888	605	567	442	613	691	706	915	910	1028	1224	2352	1461	1037	1549	1869	1887	1255	944	491	668	582	1307	1650	1830
MFSD1_2-PKM_2	MFSD1-PKM	Cas9-SLCxEnzyme	674	634	1105	891	841	593	518	593	759	490	508	543	883	1067	619	452	595	698	796	407	330	172	293	84	759	514	996
MFSD1_2-PPAT_2	MFSD1-PPAT	Cas9-SLCxEnzyme	867	990	1552	837	883	657	565	641	942	424	528	588	842	997	763	422	400	520	527	335	278	19	57	96	87	151	0
MFSD1_2-PRPS1_2	MFSD1-PRPS1	Cas9-SLCxEnzyme	829	762	1319	1028	786	612	1076	859	993	1335	1084	1270	1802	2695	1670	1786	1732	2927	2097	1186	1133	504	1053	492	2590	2092	1381
MFSD1_2-RRM1_2	MFSD1-RRM1	Cas9-SLCxEnzyme	873	964	1467	432	337	231	111	43	39	37	20	7	50	0	27	16	28	25	72	15	1	0	0	1	37	0	0
MFSD1_2-SDHA_2	MFSD1-SDHA	Cas9-SLCxEnzyme	710	724	1081	1052	631	534	630	612	503	435	468	451	640	563	388	334	345	451	430	312	172	33	117	141	135	191	83
MFSD1_2-SDHB_2	MFSD1-SDHB	Cas9-SLCxEnzyme	793	924	1409	1136	1121	691	878	843	1104	1039	734	951	1452	1755	1779	681	504	1275	1257	583	703	399	128	267	522	202	127
MFSD1_2-SDHC_2	MFSD1-SDHC	Cas9-SLCxEnzyme	774	836	1290	641	577	469	195	247	308	71	79	131	174	154	171	34	30	95	89	14	67	3	0	91	16	0	155
MFSD1_2-SDHD_2	MFSD1-SDHD	Cas9-SLCxEnzyme	763	865	1275	1160	957	686	665	556	721	662	439	855	955	841	855	901	509	1196	906	573	560	143	341	509	801	886	1688
MFSD1_2-SHMT1_2	MFSD1-SHMT1	Cas9-SLCxEnzyme	478	462	727	659	523	507	518	758	824	1200	777	958	1980	2312	1205	1271	827	1281	1754	1106	765	457	528	755	1645	1345	1195
MFSD1_2-SUCLA2_2	MFSD1-SUCLA2	Cas9-SLCxEnzyme	1077	1241	1979	1074	1398	850	954	1149	1131	1659	1131	1758	2539	2241	2388	1920	1736	2727	2843	1375	1584	872	476	2089	2421	1673	2121
MFSD1_2-SUCLG1_2	MFSD1-SUCLG1	Cas9-SLCxEnzyme	700	918	1236	866	788	646	757	713	1000	1118	661	1065	1673	1625	1342	1340	978	1349	1713	816	804	686	956	265	1520	1164	897
MFSD1_2-SUCLG2_2	MFSD1-SUCLG2	Cas9-SLCxEnzyme	740	854	1320	696	785	586	820	424	647	999	703	653	1297	1590	856	1172	846	1054	1870	937	595	338	240	807	2639	1798	1169
MFSD1_2-UAP1_2	MFSD1-UAP1	Cas9-SLCxEnzyme	562	556	932	633	595	268	487	497	559	824	589	759	1049	1215	887	855	846	1190	1266	683	486	65	101	114	1280	745	384
MFSD1_2-UGP2_2	MFSD1-UGP2	Cas9-SLCxEnzyme	1034	1172	1752	1329	1190	915	1382	1053	1376	1616	949	1744	2608	2529	2303	1562	984	2586	2157	1197	1427	537	750	2492	1970	1560	1484
MFSD1_2-UMPS_2	MFSD1-UMPS	Cas9-SLCxEnzyme	840	912	1367	1235	998	696	900	677	849	629	656	572	1075	931	1193	464	399	588	522	320	286	83	60	86	125	74	123
MFSD1_2-UPP1_2	MFSD1-UPP1	Cas9-SLCxEnzyme	1116	1210	1835	1406	1564	1288	1976	2220	2218	2616	2793	3235	3819	5952	4247	3031	4279	6190	4860	3203	2911	1530	3294	2280	6812	4533	4125
MFSD1_3-ACO2_3	MFSD1-ACO2	Cas9-SLCxEnzyme	729	782	1206	780	1053	1231	769	806	992	649	524	680	1007	1473	1056	566	481	491	1125	515	489	332	139	156	704	498	493
MFSD1_3-AMD1_3	MFSD1-AMD1	Cas9-SLCxEnzyme	683	702	1172	830	884	1016	857	837	762	814	700	687	1425	1649	688	695	560	715	875	555	319	175	328	228	467	263	289
MFSD1_3-ASL_3	MFSD1-ASL	Cas9-SLCxEnzyme	643	687	1034	412	607	862	583	465	638	948	571	739	1566	1109	843	900	842	1117	1375	758	660	465	910	466	1754	1032	1110
MFSD1_3-BCAT2_3	MFSD1-BCAT2	Cas9-SLCxEnzyme	753	867	1249	878	937	1025	771	681	1121	866	843	1389	1306	1770	1769	993	1045	2196	1545	1075	1133	745	790	1442	1447	1745	1963
MFSD1_3-CMAS_3	MFSD1-CMAS	Cas9-SLCxEnzyme	747	745	1123	721	822	814	1090	853	953	1209	891	1296	2179	2383	1555	1234	762	1954	1992	1010	1091	306	308	818	1104	815	2532
MFSD1_3-COASY_3	MFSD1-COASY	Cas9-SLCxEnzyme	465	531	761	503	640	550	423	351	308	82	43	93	262	127	72	22	5	61	45	34	20	1	4	3	0	1	1
MFSD1_3-CPS1_3	MFSD1-CPS1	Cas9-SLCxEnzyme	604	670	927	1036	897	1077	1343	949	993	1858	915	1304	2493	2504	1720	1985	995	1634	2207	1436	1148	1381	514	596	2423	1629	1821
MFSD1_3-CPT1A_3	MFSD1-CPT1A	Cas9-SLCxEnzyme	842	784	1290	918	749	1082	896	982	1023	1315	1281	1157	2631	3126	1548	1247	1538	1681	2767	1382	796	602	773	1757	3396	2449	963
MFSD1_3-CS_3	MFSD1-CS	Cas9-SLCxEnzyme	862	946	1362	960	1052	1006	1076	1222	1000	1157	866	791	1900	3023	1315	1100	955	955	1744	985	490	286	396	382	1013	762	1166
MFSD1_3-DHFR_3	MFSD1-DHFR	Cas9-SLCxEnzyme	1019	1010	1555	1096	1015	1232	537	611	679	277	227	310	531	790	513	111	109	244	262	138	138	42	0	156	38	57	3
MFSD1_3-DHODH_3	MFSD1-DHODH	Cas9-SLCxEnzyme	530	475	918	765	741	603	696	669	621	695	453	573	1230	918	557	378	273	378	493	317	245	77	117	24	54	169	0
MFSD1_3-FASN_3	MFSD1-FASN	Cas9-SLCxEnzyme	964	1006	1513	1383	1612	1551	1372	1426	1450	1322	1025	1471	2829	2697	2195	1379	823	1909	2082	982	1116	718	255	1249	1083	706	1021
MFSD1_3-FH_3	MFSD1-FH	Cas9-SLCxEnzyme	1084	1089	1768	1551	1345	1368	1229	1102	1467	702	543	753	1250	1543	1139	247	199	538	512	332	298	8	204	184	224	251	303
MFSD1_3-G6PD_3	MFSD1-G6PD	Cas9-SLCxEnzyme	739	889	1240	902	934	1324	886	1466	1652	1480	1409	1836	2333	3025	2667	1551	1728	2757	2776	1480	1489	969	1583	1107	1717	1224	943
MFSD1_3-GLS_3	MFSD1-GLS	Cas9-SLCxEnzyme	793	958	1330	952	1157	1160	1207	1507	1496	1789	1494	1803	3304	3355	2619	2024	1785	2727	2763	1757	1407	769	1216	2353	2546	2202	1514
MFSD1_3-GLUD1_3	MFSD1-GLUD1	Cas9-SLCxEnzyme	1039	1025	1571	936	845	822	737	848	739	827	773	803	996	1456	1014	1048	978	772	1160	593	551	450	406	280	692	549	719
MFSD1_3-GOT1_3	MFSD1-GOT1	Cas9-SLCxEnzyme	763	819	1127	782	1009	1188	873	845	1233	1500	804	1710	2519	2040	2801	1467	1184	2449	2484	1316	1392	1025	1344	818	2328	1412	2111
MFSD1_3-GOT2_3	MFSD1-GOT2	Cas9-SLCxEnzyme	928	1021	1510	1069	1102	1410	807	705	1022	818	682	842	1561	1695	1668	935	849	1032	1533	809	941	250	1068	833	1129	744	494
MFSD1_3-GPD2_3	MFSD1-GPD2	Cas9-SLCxEnzyme	655	680	1159	1051	900	1074	1159	864	906	1891	932	1015	2591	2269	1411	2078	1162	1736	2298	1285	913	1860	528	508	2514	2539	2699
MFSD1_3-GSR_3	MFSD1-GSR	Cas9-SLCxEnzyme	823	857	1591	1159	1257	1439	1398	1341	1408	1937	1640	1833	3030	3478	2395	1747	2283	2864	3029	1685	1305	1218	1393	1730	3076	2553	926
MFSD1_3-HK1_3	MFSD1-HK1	Cas9-SLCxEnzyme	778	806	1303	1035	1009	1427	1286	1167	1422	1888	1385	2387	3248	3673	2819	2409	2280	3522	2701	1944	1791	2888	2747	2802	3559	3402	2606
MFSD1_3-HMGCR_3	MFSD1-HMGCR	Cas9-SLCxEnzyme	867	941	1502	501	511	375	429	348	275	571	332	489	1158	920	637	709	485	612	1084	552	513	367	160	104	929	596	805
MFSD1_3-HPRT1_3	MFSD1-HPRT1	Cas9-SLCxEnzyme	774	770	1147	1218	972	786	1311	1143	1257	2005	1014	1968	3662	2587	2354	2804	1440	3684	3304	1686	1517	716	251	1300	4269	2415	1834
MFSD1_3-IDH1_3	MFSD1-IDH1	Cas9-SLCxEnzyme	772	834	1254	1071	782	1294	885	957	1299	1287	1262	1726	2454	2666	1903	1338	1614	2473	2578	1386	1327	1325	874	664	2362	1822	1562
MFSD1_3-IDH2_3	MFSD1-IDH2	Cas9-SLCxEnzyme	1040	1208	1781	1246	1414	1592	1583	1573	1867	1403	1578	1588	3281	3749	3072	878	1596	1420	2845	1797	1360	221	661	853	2150	1468	1920
MFSD1_3-LDHA_3	MFSD1-LDHA	Cas9-SLCxEnzyme	726	744	1125	940	734	723	664	401	693	800	531	546	1343	1339	447	1033	389	1030	1196	744	446	1509	170	1631	1800	1264	448
MFSD1_3-MDH2_3	MFSD1-MDH2	Cas9-SLCxEnzyme	671	784	1145	813	964	1090	909	706	978	916	558	676	1280	1311	1327	631	498	802	1337	531	435	694	185	475	772	691	0
MFSD1_3-MPC2_3	MFSD1-MPC2	Cas9-SLCxEnzyme	480	415	798	811	697	793	956	863	892	1159	881	779	1708	2143	1287	1193	781	1425	1495	810	915	646	339	823	813	653	497
MFSD1_3-MTHFD1_3	MFSD1-MTHFD1	Cas9-SLCxEnzyme	1110	1063	1691	1633	1495	1502	852	697	975	401	339	487	1069	1128	803	321	154	266	362	277	276	54	146	6	72	186	79
MFSD1_3-ODC1_3	MFSD1-ODC1	Cas9-SLCxEnzyme	933	1012	1672	1254	1195	1330	1466	1122	1562	2299	1183	2218	3330	3032	3057	2264	1432	3157	3354	1734	1598	1593	791	1122	4049	2633	1974
MFSD1_3-OGDH_3	MFSD1-OGDH	Cas9-SLCxEnzyme	1035	1080	1781	918	633	888	142	188	125	50	45	33	137	159	84	25	23	19	61	29	21	69	2	2	1	10	4
MFSD1_3-OR10H3_1	MFSD1-CTRL	Cas9-SLCxEnzyme	718	724	1176	1408	1173	1396	1343	1537	1429	2681	1686	1683	3483	4760	1910	3192	2553	2377	4006	2433	1434	2438	2221	2192	5813	4305	2069
MFSD1_3-OR10V1_1	MFSD1-CTRL	Cas9-SLCxEnzyme	1483	1328	2416	1602	1718	1790	1697	1826	1863	2616	2256	2888	4873	5555	3468	3022	2773	4692	4739	2379	2208	2332	2115	2060	4571	4094	4082
MFSD1_3-OR1B1_1	MFSD1-CTRL	Cas9-SLCxEnzyme	1194	1124	1716	1318	1357	1572	1723	1426	1676	2439	1986	2011	3705	3595	2778	3231	2581	3369	3977	2606	1688	1946	2322	2308	4623	3710	2479
MFSD1_3-PC_3	MFSD1-PC	Cas9-SLCxEnzyme	737	824	1157	768	913	1044	945	999	1093	1097	1143	1150	1728	3419	1834	1278	1198	1672	1907	1201	1009	1208	568	840	1715	1368	2996
MFSD1_3-PCK2_3	MFSD1-PCK2	Cas9-SLCxEnzyme	1017	981	1622	1327	1166	1432	1405	1410	1303	2468	1818	1917	3709	4467	2735	2603	2576	2625	4389	2383	1761	2150	2459	945	6169	3980	1860
MFSD1_3-PDHA1_3	MFSD1-PDHA1	Cas9-SLCxEnzyme	861	901	1585	1225	1274	1391	1203	948	1458	1444	976	1342	2480	2324	1844	1412	1028	1800	2085	1243	1086	903	730	522	1523	922	880
MFSD1_3-PDHB_3	MFSD1-PDHB	Cas9-SLCxEnzyme	1038	1034	1475	1359	1097	1195	1246	1105	1008	1313	976	1122	2314	2780	1292	1256	1027	1516	1954	903	961	950	507	673	1617	1133	805
MFSD1_3-PDHX_3	MFSD1-PDHX	Cas9-SLCxEnzyme	680	702	1231	728	718	649	734	732	717	994	811	1022	1686	2033	1157	971	837	1557	1569	1013	863	1048	467	575	1564	1773	510
MFSD1_3-PDK2_3	MFSD1-PDK2	Cas9-SLCxEnzyme	1167	1095	1645	1253	1176	1385	776	1102	1042	1380	1419	1206	2659	3258	1697	1781	1681	1743	2892	1761	1182	1333	1839	1606	4179	3122	1819
MFSD1_3-PHGDH_3	MFSD1-PHGDH	Cas9-SLCxEnzyme	712	793	1211	838	881	1090	613	705	856	817	928	1004	1574	2512	1156	880	1289	1381	1648	1196	765	702	877	1102	2113	1802	1255
MFSD1_3-PKM_3	MFSD1-PKM	Cas9-SLCxEnzyme	442	504	805	684	515	558	173	312	216	66	119	78	164	418	174	138	79	105	78	48	44	61	54	47	95	0	123
MFSD1_3-PPAT_3	MFSD1-PPAT	Cas9-SLCxEnzyme	1034	1109	1668	1070	1356	1385	718	746	948	461	455	859	827	1062	1008	241	422	757	366	308	394	33	298	130	124	91	484
MFSD1_3-PRPS1_3	MFSD1-PRPS1	Cas9-SLCxEnzyme	585	521	1055	832	694	753	556	785	740	755	949	995	1135	1274	1410	978	1093	1114	1239	937	663	714	1227	1270	1506	1137	847
MFSD1_3-RRM1_3	MFSD1-RRM1	Cas9-SLCxEnzyme	927	1014	1441	279	292	398	28	52	35	63	30	85	27	0	21	15	56	73	23	26	18	5	0	14	154	20	0
MFSD1_3-SDHA_3	MFSD1-SDHA	Cas9-SLCxEnzyme	634	573	878	635	691	625	190	250	243	107	79	92	146	279	132	101	35	183	126	82	58	141	12	93	145	1	1
MFSD1_3-SDHB_3	MFSD1-SDHB	Cas9-SLCxEnzyme	462	591	747	624	635	590	334	306	276	143	93	142	357	233	274	113	31	89	50	40	34	2	1	4	0	18	0
MFSD1_3-SDHC_3	MFSD1-SDHC	Cas9-SLCxEnzyme	915	1062	1444	1374	1083	1323	675	399	524	424	133	256	468	304	545	474	96	139	171	43	141	789	17	18	100	106	223
MFSD1_3-SDHD_3	MFSD1-SDHD	Cas9-SLCxEnzyme	605	631	1049	1031	895	980	709	635	500	780	376	635	1069	892	788	640	252	1056	770	435	585	280	327	1392	704	202	286
MFSD1_3-SHMT1_3	MFSD1-SHMT1	Cas9-SLCxEnzyme	620	662	961	899	1011	1017	1192	1181	1034	1728	1257	1220	3222	3262	1806	2140	1351	2036	3235	1708	1002	1305	1270	2200	3163	1926	1027
MFSD1_3-SUCLA2_3	MFSD1-SUCLA2	Cas9-SLCxEnzyme	688	735	1194	1042	514	902	770	972	973	1000	981	1375	1805	2433	1885	1224	985	2232	1787	967	894	1207	941	1291	2226	1245	767
MFSD1_3-SUCLG1_3	MFSD1-SUCLG1	Cas9-SLCxEnzyme	937	886	1380	1100	1061	1357	1458	1429	1517	1351	1469	1675	2698	2975	2074	1692	1973	2615	2529	1401	1211	885	1117	1108	2266	1374	1053
MFSD1_3-SUCLG2_3	MFSD1-SUCLG2	Cas9-SLCxEnzyme	847	854	1318	1181	1185	1335	1644	1291	2066	2592	1847	2645	4311	3193	3376	3042	2673	4414	4465	2319	2112	2743	1529	2854	5540	3167	2194
MFSD1_3-UAP1_3	MFSD1-UAP1	Cas9-SLCxEnzyme	744	750	1170	1076	1076	1300	1398	1059	1346	1432	1224	1486	2424	3001	1904	1447	1080	1997	2434	1227	979	1913	2015	1619	3019	1944	2148
MFSD1_3-UGP2_3	MFSD1-UGP2	Cas9-SLCxEnzyme	810	975	1374	1261	1323	1185	926	1252	1103	1164	1167	1328	2060	3393	1718	1094	1239	2479	1942	1168	1125	969	1592	2813	1333	1837	2425
MFSD1_3-UMPS_3	MFSD1-UMPS	Cas9-SLCxEnzyme	926	869	1431	1007	1109	1424	636	778	902	593	408	663	959	1063	716	375	210	642	367	241	308	29	68	446	70	60	1
MFSD1_3-UPP1_3	MFSD1-UPP1	Cas9-SLCxEnzyme	845	822	1348	1340	1177	1225	1229	1253	1475	1272	1260	1867	2036	2758	2127	1207	1749	2768	2326	1241	1466	447	1006	2860	1746	1706	1653
MFSD1_4-ACO2_4	MFSD1-ACO2	Cas9-SLCxEnzyme	425	510	680	475	422	345	97	139	181	110	58	110	271	212	103	19	42	37	137	35	42	3	4	5	7	2	239
MFSD1_4-AMD1_4	MFSD1-AMD1	Cas9-SLCxEnzyme	551	479	873	447	617	364	461	421	531	534	367	466	677	765	784	656	422	454	736	403	302	303	81	35	585	582	571
MFSD1_4-ASL_4	MFSD1-ASL	Cas9-SLCxEnzyme	780	945	1252	941	1167	861	868	1023	1058	1260	1110	1354	1682	2818	2381	1524	1690	2581	2223	1257	1337	903	1295	879	2809	2308	1166
MFSD1_4-BCAT2_4	MFSD1-BCAT2	Cas9-SLCxEnzyme	698	685	1024	873	948	718	812	1011	958	1670	1187	1393	2272	2579	1923	1800	2130	2401	2729	1375	1147	795	1580	853	2622	1864	1366
MFSD1_4-CMAS_4	MFSD1-CMAS	Cas9-SLCxEnzyme	952	1089	1704	1521	1531	1226	1797	1567	1618	2407	1700	2021	3742	3510	2596	2634	2270	2916	3332	2065	1566	1012	860	1275	2588	1938	1980
MFSD1_4-COASY_4	MFSD1-COASY	Cas9-SLCxEnzyme	791	870	1383	884	862	708	652	757	785	195	82	120	167	207	223	153	55	267	123	31	51	34	3	20	42	0	1
MFSD1_4-CPS1_4	MFSD1-CPS1	Cas9-SLCxEnzyme	773	824	1211	1252	720	834	1411	1503	1247	2350	1898	1797	4103	4427	2266	3179	3248	2838	4425	2650	1612	1467	1621	1245	6370	4058	832
MFSD1_4-CPT1A_4	MFSD1-CPT1A	Cas9-SLCxEnzyme	657	732	1213	740	947	854	1039	944	1215	1350	737	1456	2125	1871	1878	1874	937	2199	2391	1220	1239	1520	638	547	2228	1940	673
MFSD1_4-CS_4	MFSD1-CS	Cas9-SLCxEnzyme	750	720	1345	614	853	786	529	550	620	677	596	487	1044	1352	857	661	683	686	808	568	468	231	106	108	397	431	532
MFSD1_4-DHFR_4	MFSD1-DHFR	Cas9-SLCxEnzyme	632	715	1050	637	656	393	187	233	294	94	98	117	281	220	358	42	26	61	82	61	49	0	2	0	18	31	2
MFSD1_4-DHODH_4	MFSD1-DHODH	Cas9-SLCxEnzyme	318	416	597	454	507	474	328	421	594	369	278	606	706	823	628	236	275	634	395	311	206	46	38	412	260	141	237
MFSD1_4-FASN_4	MFSD1-FASN	Cas9-SLCxEnzyme	719	748	1170	925	1303	942	786	961	800	676	798	692	1373	1977	1233	575	935	758	1531	922	568	274	450	704	921	646	461
MFSD1_4-FH_4	MFSD1-FH	Cas9-SLCxEnzyme	633	769	1107	815	891	708	708	674	697	482	369	421	652	972	539	242	210	288	424	175	147	113	30	61	13	7	1
MFSD1_4-G6PD_4	MFSD1-G6PD	Cas9-SLCxEnzyme	754	775	1298	1092	1093	803	948	1072	789	1040	1163	949	1541	3353	1414	1184	1922	1307	2092	1378	782	210	753	456	1389	1198	1440
MFSD1_4-GLS_4	MFSD1-GLS	Cas9-SLCxEnzyme	636	581	1008	786	797	529	669	776	1003	1263	792	1169	1687	1631	1882	1536	1211	2163	1684	992	1078	1000	486	651	1684	1407	1549
MFSD1_4-GLUD1_4	MFSD1-GLUD1	Cas9-SLCxEnzyme	882	893	1430	1038	1218	872	984	1279	1306	1606	1881	1892	2095	3634	2191	2152	3184	2905	3160	1867	1500	1244	2780	576	3639	3003	1827
MFSD1_4-GOT1_4	MFSD1-GOT1	Cas9-SLCxEnzyme	620	611	1062	807	663	638	528	613	597	879	602	1014	1108	1342	1214	720	970	1646	1023	671	785	161	306	728	959	773	1249
MFSD1_4-GOT2_4	MFSD1-GOT2	Cas9-SLCxEnzyme	523	565	920	873	569	538	497	406	538	516	330	580	688	802	950	375	405	904	624	446	620	740	204	146	368	177	643
MFSD1_4-GPD2_4	MFSD1-GPD2	Cas9-SLCxEnzyme	845	873	1472	1267	1044	992	1293	1128	1168	1710	1303	1496	2394	2395	1691	1642	1835	2301	2616	1492	1220	1007	661	763	2869	2439	665
MFSD1_4-GSR_4	MFSD1-GSR	Cas9-SLCxEnzyme	1499	1615	2510	1716	1643	1328	1774	2108	2282	2921	2783	2970	4362	5362	3770	3301	3616	4612	5062	3051	2149	1246	2305	4579	5598	4488	2203
MFSD1_4-HK1_4	MFSD1-HK1	Cas9-SLCxEnzyme	908	964	1438	962	964	824	1049	1051	1220	1643	1292	2058	2205	2564	3107	2220	2006	3637	2700	1631	2051	914	717	1950	2937	2331	2742
MFSD1_4-HMGCR_4	MFSD1-HMGCR	Cas9-SLCxEnzyme	785	829	1338	106	75	88	1	34	20	14	25	1	71	16	25	0	38	0	21	60	35	0	40	0	16	162	1
MFSD1_4-HPRT1_4	MFSD1-HPRT1	Cas9-SLCxEnzyme	1049	1198	1792	1550	1422	1143	1610	1364	1430	2403	2047	1937	3259	4211	2317	3022	2812	3101	3990	2105	1621	1782	2491	665	4395	3335	3161
MFSD1_4-IDH1_4	MFSD1-IDH1	Cas9-SLCxEnzyme	976	1137	1669	1221	1134	847	1375	1251	1181	1731	1428	1401	2580	3362	2044	1829	1928	1942	2593	1809	1370	459	1151	883	2554	1958	858
MFSD1_4-IDH2_4	MFSD1-IDH2	Cas9-SLCxEnzyme	728	1018	1590	1089	1130	923	1277	1047	939	1076	589	1096	2005	1552	1490	727	846	1061	2014	1250	934	106	389	105	2282	1723	1585
MFSD1_4-LDHA_4	MFSD1-LDHA	Cas9-SLCxEnzyme	1107	1164	1910	685	1280	874	1179	1505	1229	1753	1159	1669	2570	2647	2128	1958	2192	2517	3218	1622	1370	322	1066	788	3280	2299	1575
MFSD1_4-MDH2_4	MFSD1-MDH2	Cas9-SLCxEnzyme	840	916	1490	1216	880	927	720	718	788	659	795	951	1480	1041	1316	928	531	608	881	635	530	478	253	168	723	413	121
MFSD1_4-MPC2_4	MFSD1-MPC2	Cas9-SLCxEnzyme	518	611	1024	804	810	603	1126	1012	985	1490	1269	1301	2333	2483	2041	1678	2262	1970	2789	1862	884	892	1469	683	3232	2329	1252
MFSD1_4-MTHFD1_4	MFSD1-MTHFD1	Cas9-SLCxEnzyme	803	779	1223	958	1001	876	508	531	720	289	263	394	459	637	680	149	148	248	137	130	129	27	915	26	152	115	0
MFSD1_4-ODC1_4	MFSD1-ODC1	Cas9-SLCxEnzyme	850	864	1401	956	1104	1071	1509	1218	1264	1726	1273	1618	2778	2883	1981	1823	2168	2262	2937	1594	1096	1247	1336	826	3141	2581	3553
MFSD1_4-OGDH_4	MFSD1-OGDH	Cas9-SLCxEnzyme	609	709	1178	564	454	381	76	150	99	21	53	19	49	163	24	30	159	38	1	46	8	0	105	3	1	20	107
MFSD1_4-OR10H3_1	MFSD1-CTRL	Cas9-SLCxEnzyme	838	951	1409	1049	1313	959	1729	1448	1491	2252	1812	2404	4059	4038	2483	2657	2608	3821	4097	2598	1669	3047	2073	2377	4530	3097	2901
MFSD1_4-OR10V1_1	MFSD1-CTRL	Cas9-SLCxEnzyme	999	937	1724	1427	1053	1027	1317	981	1422	2050	1709	1634	2781	3185	2032	2311	2597	3775	3108	1871	1431	1473	1348	986	4171	3065	3479
MFSD1_4-OR1B1_1	MFSD1-CTRL	Cas9-SLCxEnzyme	1189	1178	1990	1417	1143	1043	1357	1469	1465	2238	1698	1943	3291	3590	2791	2346	2446	3131	4222	2233	1496	1516	661	1178	4703	3203	1364
MFSD1_4-PC_4	MFSD1-PC	Cas9-SLCxEnzyme	564	678	1013	857	804	541	956	766	1017	1352	747	1309	1985	1843	1390	1816	1070	2268	2356	1038	1114	1127	563	576	2157	1348	1727
MFSD1_4-PCK2_4	MFSD1-PCK2	Cas9-SLCxEnzyme	589	602	1025	914	888	797	1086	1200	1456	1666	1419	1987	2205	2487	2436	1799	1958	2901	2785	1426	1909	932	1203	2445	3398	2597	3406
MFSD1_4-PDHA1_4	MFSD1-PDHA1	Cas9-SLCxEnzyme	796	921	1390	1259	956	973	1045	1021	1201	1502	1274	1300	2212	2493	1876	1824	1767	1996	2396	1280	1027	413	1094	1066	1652	835	889
MFSD1_4-PDHB_4	MFSD1-PDHB	Cas9-SLCxEnzyme	845	975	1442	1285	1217	969	1007	833	1114	1490	985	1275	2840	1872	1582	1511	1122	1267	2450	1210	653	453	910	765	1705	991	1285
MFSD1_4-PDHX_4	MFSD1-PDHX	Cas9-SLCxEnzyme	791	599	1408	1190	962	871	1254	1018	1277	1769	900	1514	2359	2123	1991	2129	1473	2786	2752	1049	1420	1273	613	1300	3103	2421	3449
MFSD1_4-PDK2_4	MFSD1-PDK2	Cas9-SLCxEnzyme	1002	1144	1650	1249	1221	936	1086	1057	1115	1519	954	1350	2388	2544	1889	1700	1422	2122	2240	1285	1210	1032	1189	1140	1865	1426	1362
MFSD1_4-PHGDH_4	MFSD1-PHGDH	Cas9-SLCxEnzyme	1022	974	1754	1374	1187	979	1293	1160	1270	2046	2074	1534	3398	3917	2052	2641	2544	2791	3613	1897	1309	1602	1233	1402	3489	2939	2077
MFSD1_4-PKM_4	MFSD1-PKM	Cas9-SLCxEnzyme	993	1186	1770	903	1219	967	378	337	483	87	78	149	226	196	141	8	14	5	36	12	16	2	1	1	6	0	0
MFSD1_4-PPAT_4	MFSD1-PPAT	Cas9-SLCxEnzyme	720	691	1175	635	621	602	521	419	571	452	300	477	842	702	828	397	209	622	463	253	296	121	32	63	186	219	256
MFSD1_4-PRPS1_4	MFSD1-PRPS1	Cas9-SLCxEnzyme	922	881	1436	1127	1188	1066	984	1198	1135	1741	1525	1295	1957	3394	1876	1721	1941	1879	2498	1586	1112	1730	1018	750	3154	2089	3032
MFSD1_4-RRM1_4	MFSD1-RRM1	Cas9-SLCxEnzyme	1041	1004	1521	349	326	283	80	20	21	24	46	6	89	16	30	15	12	0	49	64	11	22	0	0	102	131	125
MFSD1_4-SDHA_4	MFSD1-SDHA	Cas9-SLCxEnzyme	920	1088	1475	1258	1034	785	1006	835	1077	561	531	601	1156	1458	864	244	393	328	378	350	178	10	66	8	111	122	44
MFSD1_4-SDHB_4	MFSD1-SDHB	Cas9-SLCxEnzyme	684	876	1227	840	844	626	373	395	423	247	195	127	836	465	459	184	84	79	208	113	77	5	4	7	60	66	1
MFSD1_4-SDHC_4	MFSD1-SDHC	Cas9-SLCxEnzyme	713	745	1201	894	863	722	443	335	517	340	71	350	252	123	178	122	91	178	102	91	67	34	11	108	44	134	1
MFSD1_4-SDHD_4	MFSD1-SDHD	Cas9-SLCxEnzyme	387	383	585	622	509	473	366	506	676	532	354	619	799	851	740	422	466	987	624	383	479	189	109	701	701	344	221
MFSD1_4-SHMT1_4	MFSD1-SHMT1	Cas9-SLCxEnzyme	21	2	752	945	21	12	1062	972	0	1333	3	24	1880	1317	101	1508	1008	10	1738	0	503	970	1215	9	126	14	719
MFSD1_4-SUCLA2_4	MFSD1-SUCLA2	Cas9-SLCxEnzyme	1019	1112	1671	1209	1000	806	945	560	835	1041	575	841	1679	1471	1397	1168	860	1356	1304	904	739	247	328	991	1355	1093	917
MFSD1_4-SUCLG1_4	MFSD1-SUCLG1	Cas9-SLCxEnzyme	998	1125	1716	1144	1086	959	962	1081	1404	1409	1251	1536	2386	2515	1967	1308	1341	2082	2376	1271	1091	521	907	1420	2073	1339	1646
MFSD1_4-SUCLG2_4	MFSD1-SUCLG2	Cas9-SLCxEnzyme	626	583	1183	671	649	503	306	406	526	520	414	501	826	845	677	658	555	680	836	611	456	1145	245	1439	735	792	819
MFSD1_4-UAP1_4	MFSD1-UAP1	Cas9-SLCxEnzyme	825	896	1366	966	953	698	901	936	925	1250	1006	1112	2265	2324	1228	1230	1000	1662	1734	918	934	479	856	503	1774	1267	951
MFSD1_4-UGP2_4	MFSD1-UGP2	Cas9-SLCxEnzyme	1156	1455	2046	1406	1501	1208	1516	1244	1415	1769	1299	1884	2832	2578	2305	2033	1767	2571	2821	1554	1357	806	571	1154	2520	1687	1014
MFSD1_4-UMPS_4	MFSD1-UMPS	Cas9-SLCxEnzyme	965	1048	1598	1045	1151	860	840	927	902	519	706	681	1155	1419	833	444	551	534	718	331	245	11	64	81	180	104	0
MFSD1_4-UPP1_4	MFSD1-UPP1	Cas9-SLCxEnzyme	711	802	1224	985	785	809	841	676	964	738	583	888	1238	1484	1728	918	1121	1358	1160	660	690	321	692	286	1131	830	1214
MFSD1_5-ACO2_5	MFSD1-ACO2	Cas9-SLCxEnzyme	821	960	1287	627	624	857	279	383	438	231	176	325	493	465	642	169	154	172	388	131	187	78	76	229	105	81	326
MFSD1_5-AMD1_5	MFSD1-AMD1	Cas9-SLCxEnzyme	878	903	1430	727	883	787	529	609	726	679	611	915	1041	1152	895	626	690	976	968	524	629	483	476	654	688	694	745
MFSD1_5-ASL_5	MFSD1-ASL	Cas9-SLCxEnzyme	949	977	1518	1150	1089	1076	1148	1208	1109	1651	1608	1932	2884	3503	2420	1986	2054	3974	3244	1956	1906	1873	1734	2857	4037	3173	2896
MFSD1_5-BCAT2_5	MFSD1-BCAT2	Cas9-SLCxEnzyme	496	459	765	712	543	561	589	760	690	847	860	836	1465	2358	1029	1222	1077	1260	1233	879	700	1296	1106	1327	1680	960	1050
MFSD1_5-CMAS_5	MFSD1-CMAS	Cas9-SLCxEnzyme	835	648	1177	910	965	728	1029	752	1092	1590	943	1494	2073	1673	2189	1281	959	2840	2164	1151	1256	490	213	1909	1615	955	1279
MFSD1_5-COASY_5	MFSD1-COASY	Cas9-SLCxEnzyme	869	893	1437	612	888	1004	402	448	678	161	108	128	190	260	223	311	54	95	185	72	67	249	104	160	396	52	2
MFSD1_5-CPS1_5	MFSD1-CPS1	Cas9-SLCxEnzyme	1025	1008	1854	1100	1055	665	1163	1108	1252	1952	1419	1770	2443	3216	2321	2673	2134	3433	3317	1786	1460	1061	614	2086	4383	3523	3447
MFSD1_5-CPT1A_5	MFSD1-CPT1A	Cas9-SLCxEnzyme	1041	1075	1656	849	882	920	667	836	852	1045	1217	1387	1776	1913	1491	1300	1687	2098	2448	1385	900	744	843	931	3359	1757	779
MFSD1_5-CS_5	MFSD1-CS	Cas9-SLCxEnzyme	922	1052	1569	775	689	1007	449	400	397	647	445	452	934	999	964	621	408	384	1044	470	276	418	195	32	596	398	133
MFSD1_5-DHFR_5	MFSD1-DHFR	Cas9-SLCxEnzyme	893	1087	1592	1038	1019	1022	1088	714	869	1126	568	634	1378	1441	1067	625	612	505	1086	613	412	109	217	445	737	522	302
MFSD1_5-DHODH_5	MFSD1-DHODH	Cas9-SLCxEnzyme	891	815	1486	1235	1065	1088	1338	1312	1505	1569	998	1444	2327	2068	1971	1020	807	1524	1145	698	922	549	169	165	335	316	1543
MFSD1_5-FASN_5	MFSD1-FASN	Cas9-SLCxEnzyme	704	764	1207	953	824	779	801	597	782	785	550	824	1159	1418	1255	487	741	818	1027	649	627	187	529	188	778	803	166
MFSD1_5-FH_5	MFSD1-FH	Cas9-SLCxEnzyme	848	831	1331	1203	987	1084	1143	1217	1519	1679	1245	1929	2151	2907	3238	1967	1185	2762	2207	1063	1650	685	639	1279	1303	786	1479
MFSD1_5-G6PD_5	MFSD1-G6PD	Cas9-SLCxEnzyme	1053	927	1614	1176	1081	994	1229	1124	1146	1999	1274	1679	2896	2503	2115	2554	1603	2491	2516	1568	1140	940	1435	1174	1797	1487	1056
MFSD1_5-GLS_5	MFSD1-GLS	Cas9-SLCxEnzyme	935	909	1527	1004	849	809	1306	1085	1295	1715	1511	1672	2506	2864	2122	2331	1663	2108	2563	1667	1331	2156	871	492	2859	2079	2774
MFSD1_5-GLUD1_5	MFSD1-GLUD1	Cas9-SLCxEnzyme	794	837	1413	947	910	880	1388	1131	1214	2020	1466	1660	2911	2912	2121	2517	2595	3304	3702	1891	1473	3061	2293	4709	4279	2410	2785
MFSD1_5-GOT1_5	MFSD1-GOT1	Cas9-SLCxEnzyme	682	681	1070	937	815	701	1038	800	757	1388	1151	1319	1544	2397	1471	1707	1478	2228	2019	1246	899	872	2111	2323	3095	2198	847
MFSD1_5-GOT2_5	MFSD1-GOT2	Cas9-SLCxEnzyme	1253	1359	2168	1048	1484	1383	1022	775	1118	1046	891	1194	1836	2161	2010	1082	950	1791	1976	994	1145	607	562	1358	1476	1044	1071
MFSD1_5-GPD2_5	MFSD1-GPD2	Cas9-SLCxEnzyme	879	902	1441	908	808	978	897	881	1094	1321	1499	1836	2203	2164	2428	1335	2160	3254	2446	1471	1485	758	2110	870	2292	2373	2767
MFSD1_5-GSR_5	MFSD1-GSR	Cas9-SLCxEnzyme	590	652	1027	921	853	835	912	788	1199	1979	942	1536	3184	2373	2324	2220	1216	2867	3002	1396	1350	1582	1458	1795	3630	2444	1140
MFSD1_5-HK1_5	MFSD1-HK1	Cas9-SLCxEnzyme	1146	1188	1730	1195	1021	1087	1327	1055	1129	2422	1204	2048	3756	3511	2494	3115	1714	3461	3533	1832	1840	4536	1039	1667	5315	3191	2862
MFSD1_5-HMGCR_5	MFSD1-HMGCR	Cas9-SLCxEnzyme	1050	1101	1565	775	728	665	468	479	661	571	627	694	972	1625	908	510	1090	1070	1101	558	550	314	568	200	1813	1079	818
MFSD1_5-HPRT1_5	MFSD1-HPRT1	Cas9-SLCxEnzyme	719	790	1142	702	768	951	898	996	1136	1668	1329	1525	2401	2763	2259	2090	2053	2436	2437	1482	1246	1929	1085	1244	2944	2599	1665
MFSD1_5-IDH1_5	MFSD1-IDH1	Cas9-SLCxEnzyme	737	774	1186	794	930	642	1148	1081	977	1916	1153	1360	2833	2317	2181	2047	1371	1963	2844	1559	1202	1342	648	621	2706	1983	767
MFSD1_5-IDH2_5	MFSD1-IDH2	Cas9-SLCxEnzyme	692	730	1078	893	821	791	773	633	768	819	801	843	1939	1602	1582	680	731	867	2180	1121	887	217	1395	228	2164	1035	1998
MFSD1_5-LDHA_5	MFSD1-LDHA	Cas9-SLCxEnzyme	971	1024	1554	1264	1214	798	1049	1168	1080	1959	1227	1610	2679	3061	2100	2160	1959	2480	2807	1678	1509	789	1113	1088	3873	2492	1739
MFSD1_5-MDH2_5	MFSD1-MDH2	Cas9-SLCxEnzyme	752	832	1227	704	981	753	632	733	717	860	543	627	1385	1574	1307	886	695	896	1334	774	628	940	941	282	1093	863	236
MFSD1_5-MPC2_5	MFSD1-MPC2	Cas9-SLCxEnzyme	706	728	1153	1009	732	710	777	857	802	1121	815	866	1722	1598	1485	1153	1146	1397	1470	892	718	503	407	1391	1687	1194	520
MFSD1_5-MTHFD1_5	MFSD1-MTHFD1	Cas9-SLCxEnzyme	906	1072	1513	910	674	1075	445	414	535	277	210	278	392	552	377	95	136	221	182	92	137	14	27	34	13	26	116
MFSD1_5-ODC1_5	MFSD1-ODC1	Cas9-SLCxEnzyme	681	766	1105	694	703	858	972	787	816	1399	1143	1201	2446	2117	1522	1648	1844	2355	2637	1364	968	866	1544	791	3031	2957	1201
MFSD1_5-OGDH_5	MFSD1-OGDH	Cas9-SLCxEnzyme	1242	1365	2042	874	1287	1391	522	523	612	241	242	344	532	867	669	156	155	235	221	187	203	4	76	201	16	106	207
MFSD1_5-OR10H3_1	MFSD1-CTRL	Cas9-SLCxEnzyme	1116	1088	1608	1318	1306	1316	1523	1696	1640	2534	2170	2988	4258	4476	3430	3414	3509	4832	4632	2704	2509	2410	4086	4979	6338	4978	5765
MFSD1_5-OR10V1_1	MFSD1-CTRL	Cas9-SLCxEnzyme	904	873	1442	1132	843	1003	751	880	1046	1250	1369	1323	2341	2906	1923	1751	2423	2603	2768	1384	1585	983	1576	852	2959	2609	2382
MFSD1_5-OR1B1_1	MFSD1-CTRL	Cas9-SLCxEnzyme	1427	1451	2284	1604	1561	1407	1482	1664	1816	2545	1969	2837	4236	4703	4262	2813	2728	5305	4862	2654	2702	1982	2173	3585	6081	4502	4538
MFSD1_5-PC_5	MFSD1-PC	Cas9-SLCxEnzyme	842	845	1198	801	883	740	734	742	967	1268	1172	1006	2059	2057	1553	1169	1597	1219	2106	1353	1054	1771	1800	738	2333	1820	2399
MFSD1_5-PCK2_5	MFSD1-PCK2	Cas9-SLCxEnzyme	791	883	1234	404	572	614	294	406	350	572	332	421	863	777	496	812	292	644	935	398	418	606	245	1685	918	508	938
MFSD1_5-PDHA1_5	MFSD1-PDHA1	Cas9-SLCxEnzyme	921	930	1459	1118	928	858	963	1005	799	1390	726	1160	2214	1674	1658	1331	1048	1955	1791	1037	1001	947	305	653	1038	1036	1746
MFSD1_5-PDHB_5	MFSD1-PDHB	Cas9-SLCxEnzyme	802	808	1182	767	829	580	665	747	707	961	778	1108	1382	1789	1239	1256	989	1437	1401	941	669	418	544	615	1529	814	819
MFSD1_5-PDHX_5	MFSD1-PDHX	Cas9-SLCxEnzyme	691	727	1165	953	776	811	1168	1016	1021	1803	1265	1407	1989	2863	2158	2006	1839	2421	2374	1495	1267	1527	2007	1462	3038	1988	3186
MFSD1_5-PDK2_5	MFSD1-PDK2	Cas9-SLCxEnzyme	912	906	1245	1090	1018	1138	1032	854	1347	1102	953	1476	1990	2272	1978	1359	1186	2129	1824	1137	1284	519	812	597	2077	1934	2229
MFSD1_5-PHGDH_5	MFSD1-PHGDH	Cas9-SLCxEnzyme	835	787	1298	567	646	740	1154	1025	933	1718	1090	1298	2751	2717	2171	2043	1623	2595	2639	1481	1401	858	1151	1562	3018	2213	1781
MFSD1_5-PKM_5	MFSD1-PKM	Cas9-SLCxEnzyme	762	772	1216	715	580	727	298	245	325	67	81	140	136	172	181	0	57	92	37	24	58	0	8	14	2	0	2
MFSD1_5-PPAT_5	MFSD1-PPAT	Cas9-SLCxEnzyme	784	814	1253	739	705	635	507	611	578	637	376	359	780	911	367	494	299	501	494	333	229	175	92	82	487	292	1
MFSD1_5-PRPS1_5	MFSD1-PRPS1	Cas9-SLCxEnzyme	1134	1041	1917	1024	1316	1233	1719	1573	1637	2759	2066	2318	3606	4157	3116	3251	3217	4782	4912	2606	1986	1572	1671	1598	7012	4455	2349
MFSD1_5-RRM1_5	MFSD1-RRM1	Cas9-SLCxEnzyme	1098	1056	1798	364	476	460	97	26	55	68	40	60	204	196	69	115	41	121	61	64	48	7	1	457	2	9	96
MFSD1_5-SDHA_5	MFSD1-SDHA	Cas9-SLCxEnzyme	530	502	810	445	401	501	225	249	253	99	59	85	233	156	180	56	30	33	31	28	27	1	0	3	0	0	2
MFSD1_5-SDHB_5	MFSD1-SDHB	Cas9-SLCxEnzyme	976	889	1513	1060	1276	1032	1645	1471	1496	2821	2103	1877	4546	4518	2928	3087	3122	3384	5077	2854	1978	2234	3327	2885	6384	5115	2955
MFSD1_5-SDHC_5	MFSD1-SDHC	Cas9-SLCxEnzyme	791	819	1330	720	777	700	168	235	231	62	70	79	157	55	148	23	13	32	47	32	29	0	1	0	0	2	1
MFSD1_5-SDHD_5	MFSD1-SDHD	Cas9-SLCxEnzyme	633	660	944	904	520	751	495	411	528	425	297	351	752	698	607	416	453	550	522	323	299	287	226	370	398	442	564
MFSD1_5-SHMT1_5	MFSD1-SHMT1	Cas9-SLCxEnzyme	931	956	1518	1214	1287	1405	1521	1282	1505	2203	1761	1972	3511	4027	2392	2393	2124	2735	3745	1844	1701	1305	2268	2135	3350	3005	2837
MFSD1_5-SUCLA2_5	MFSD1-SUCLA2	Cas9-SLCxEnzyme	1195	1056	2058	1304	919	969	1118	911	945	1488	834	1309	2243	2559	1779	1797	1124	2105	2224	1137	1301	506	837	1300	2075	1637	3458
MFSD1_5-SUCLG1_5	MFSD1-SUCLG1	Cas9-SLCxEnzyme	1170	1161	1932	1165	1167	1274	1111	1086	900	1189	1018	1283	1893	2046	1664	1538	1331	1786	1703	1085	976	1017	857	1267	2060	1332	879
MFSD1_5-SUCLG2_5	MFSD1-SUCLG2	Cas9-SLCxEnzyme	990	1016	1602	962	691	890	838	668	826	1199	781	1250	2401	2028	1224	1773	1102	1768	2304	945	932	1312	625	732	2909	1396	1247
MFSD1_5-UAP1_5	MFSD1-UAP1	Cas9-SLCxEnzyme	1157	1134	1742	1017	1142	1260	1382	955	1314	1851	966	1561	2593	2606	2348	1865	963	2222	2480	1273	1170	1723	585	1547	1955	1235	2795
MFSD1_5-UGP2_5	MFSD1-UGP2	Cas9-SLCxEnzyme	688	679	1056	715	621	634	654	646	945	1024	700	1260	1697	1540	1366	1240	1324	1919	1963	1053	841	1177	630	425	2320	1715	528
MFSD1_5-UMPS_5	MFSD1-UMPS	Cas9-SLCxEnzyme	1105	1132	1745	999	1065	1062	769	866	910	875	847	812	1038	2035	1316	610	883	677	638	505	504	227	491	227	397	392	432
MFSD1_5-UPP1_5	MFSD1-UPP1	Cas9-SLCxEnzyme	1099	958	1675	1026	1093	1166	1534	1046	1413	2621	1652	2194	3932	3059	3089	3193	2443	3973	3980	2001	1704	1679	1624	3304	4220	2847	3116
MFSD1_6-ACO2_6	MFSD1-ACO2	Cas9-SLCxEnzyme	632	727	1143	757	727	777	530	438	757	389	281	624	1029	1001	854	287	336	672	497	271	590	409	257	620	382	305	68
MFSD1_6-AMD1_6	MFSD1-AMD1	Cas9-SLCxEnzyme	731	856	1120	941	931	825	928	684	701	1122	711	899	2058	1251	1171	1085	1010	1197	1452	816	600	705	558	673	1164	663	583
MFSD1_6-ASL_6	MFSD1-ASL	Cas9-SLCxEnzyme	638	742	1066	902	849	961	1208	1156	1029	2021	1277	1554	2931	2470	1711	2376	2123	2322	3123	1539	1089	2504	2513	1563	4256	3059	1435
MFSD1_6-BCAT2_6	MFSD1-BCAT2	Cas9-SLCxEnzyme	657	823	1166	807	886	859	574	792	759	995	1043	958	1495	2099	1505	1225	1569	1572	1783	1137	947	1834	978	1104	2466	1690	1640
MFSD1_6-CMAS_6	MFSD1-CMAS	Cas9-SLCxEnzyme	702	848	1301	1328	1255	1238	1298	1518	1366	1883	1720	1883	3471	3889	2394	2055	2659	2272	3651	2418	1389	822	1395	1288	4810	2832	952
MFSD1_6-COASY_6	MFSD1-COASY	Cas9-SLCxEnzyme	872	964	1298	1105	879	1019	796	834	1215	282	347	438	745	704	425	158	434	279	569	345	165	107	317	289	484	210	356
MFSD1_6-CPS1_6	MFSD1-CPS1	Cas9-SLCxEnzyme	694	714	1131	865	756	982	1098	1050	977	1681	1269	1496	2651	3373	1919	2191	2064	2818	3211	1867	1473	1236	2902	859	3810	2533	2187
MFSD1_6-CPT1A_6	MFSD1-CPT1A	Cas9-SLCxEnzyme	468	620	915	488	788	833	868	737	653	1342	1277	1134	1681	3063	1259	1767	2124	1514	2233	1387	904	1337	4116	815	3105	2382	1030
MFSD1_6-CS_6	MFSD1-CS	Cas9-SLCxEnzyme	823	845	1242	839	970	1280	781	965	656	877	889	1098	1649	1295	1315	1069	1092	1491	1594	855	907	420	1029	1378	1089	833	610
MFSD1_6-DHFR_6	MFSD1-DHFR	Cas9-SLCxEnzyme	804	1059	1537	869	1086	1073	464	813	658	412	561	484	674	1265	612	277	725	320	571	279	181	61	263	197	389	488	415
MFSD1_6-DHODH_6	MFSD1-DHODH	Cas9-SLCxEnzyme	741	721	1234	887	943	1169	1113	871	1396	1093	907	1345	1669	2124	1579	756	800	1685	1238	796	825	505	824	535	600	431	140
MFSD1_6-FASN_6	MFSD1-FASN	Cas9-SLCxEnzyme	822	851	1245	794	894	792	483	691	597	678	515	634	985	1712	890	640	599	773	1018	534	501	310	395	143	553	425	909
MFSD1_6-FH_6	MFSD1-FH	Cas9-SLCxEnzyme	819	846	1214	847	985	1060	710	822	855	463	372	592	833	732	703	336	92	275	344	141	179	113	1	1	347	54	440
MFSD1_6-G6PD_6	MFSD1-G6PD	Cas9-SLCxEnzyme	774	885	1377	1114	938	1351	1332	1234	1240	1727	1530	1409	2875	3383	1889	1354	1997	2053	3466	2032	1237	910	1625	720	2313	2213	810
MFSD1_6-GLS_6	MFSD1-GLS	Cas9-SLCxEnzyme	709	773	1105	713	976	704	945	1015	964	1738	1067	1425	2636	2410	1662	1786	1550	2090	1923	1060	931	558	1090	1097	1646	1242	446
MFSD1_6-GLUD1_6	MFSD1-GLUD1	Cas9-SLCxEnzyme	689	684	987	754	695	826	704	648	710	1128	855	1122	1447	1579	1536	1091	1521	2370	1642	999	1150	1312	1043	5636	2537	2238	1632
MFSD1_6-GOT1_6	MFSD1-GOT1	Cas9-SLCxEnzyme	634	748	1082	659	839	793	670	795	644	1068	954	939	1342	2063	1474	960	1293	1606	1859	1038	898	666	1485	795	2005	1713	1104
MFSD1_6-GOT2_6	MFSD1-GOT2	Cas9-SLCxEnzyme	1202	1248	1779	1482	1634	1800	2384	1841	2218	3031	2528	3172	5235	5413	4424	4015	3706	4874	4789	2753	2828	3722	2954	4187	5174	4251	2910
MFSD1_6-GPD2_6	MFSD1-GPD2	Cas9-SLCxEnzyme	821	923	1287	985	998	1275	1417	1345	1428	2517	1596	2548	3303	3603	3342	2682	2397	4486	4135	2254	1901	1493	3912	2450	5344	3537	3879
MFSD1_6-GSR_6	MFSD1-GSR	Cas9-SLCxEnzyme	765	872	1235	1363	922	1183	1512	1170	1499	2462	1343	2347	3861	3734	2457	3377	1778	5304	3265	2154	1895	1700	1846	2644	3974	2701	4559
MFSD1_6-HK1_6	MFSD1-HK1	Cas9-SLCxEnzyme	940	967	1640	1233	1289	1352	1252	1481	1490	2300	2117	2172	3696	4730	3045	2697	3065	3374	4854	2770	1818	1973	3838	2117	6191	3875	3683
MFSD1_6-HMGCR_6	MFSD1-HMGCR	Cas9-SLCxEnzyme	309	384	615	286	327	336	304	122	320	433	296	490	629	384	575	332	434	1223	559	257	524	491	330	3060	789	380	811
MFSD1_6-HPRT1_6	MFSD1-HPRT1	Cas9-SLCxEnzyme	686	672	1109	871	804	1138	1032	711	1103	1607	933	1710	2551	2600	2151	1870	1373	3168	2472	1301	1461	1142	1661	1382	2204	2041	1692
MFSD1_6-IDH1_6	MFSD1-IDH1	Cas9-SLCxEnzyme	648	660	1002	1046	806	908	1275	1124	1387	2819	1521	2074	3864	3853	1847	2936	2207	4066	3971	1919	1637	1997	1460	1640	4877	2544	2111
MFSD1_6-IDH2_6	MFSD1-IDH2	Cas9-SLCxEnzyme	606	648	961	963	845	1176	1309	1038	1342	1453	1112	1592	3088	2729	2418	1274	1060	2385	2248	1548	1512	870	1568	1180	1495	2194	2011
MFSD1_6-LDHA_6	MFSD1-LDHA	Cas9-SLCxEnzyme	548	650	944	651	673	568	799	934	785	1321	1001	1326	2118	2031	1868	1707	1546	2406	2856	1359	1209	1057	675	1685	3798	2083	1988
MFSD1_6-MDH2_6	MFSD1-MDH2	Cas9-SLCxEnzyme	746	809	1218	803	1061	1130	801	999	993	1001	835	941	1617	2066	1329	1165	882	1050	1555	787	686	386	913	536	1139	731	540
MFSD1_6-MPC2_6	MFSD1-MPC2	Cas9-SLCxEnzyme	1027	1100	1691	1240	1214	1065	1338	1106	1118	2112	1187	1442	2760	2405	1722	1900	1355	2317	2657	1337	1054	1245	543	2291	2270	1870	619
MFSD1_6-MTHFD1_6	MFSD1-MTHFD1	Cas9-SLCxEnzyme	796	846	1213	1226	983	960	713	657	676	597	479	393	1036	1013	570	377	182	253	386	242	197	67	64	26	281	51	1
MFSD1_6-ODC1_6	MFSD1-ODC1	Cas9-SLCxEnzyme	675	696	996	824	761	789	575	638	755	994	809	1057	1550	1621	1469	1125	1455	1527	1901	1109	913	408	1190	563	2157	1806	1787
MFSD1_6-OGDH_6	MFSD1-OGDH	Cas9-SLCxEnzyme	716	720	1229	763	651	563	156	215	117	80	84	76	93	144	76	24	75	72	118	54	13	1	55	0	26	38	0
MFSD1_6-OR10H3_1	MFSD1-CTRL	Cas9-SLCxEnzyme	651	745	1104	1367	1208	1189	1545	1110	1506	2222	1540	2077	3491	3259	2982	3119	2037	4227	3695	2040	1842	2178	1400	5179	5223	2836	2096
MFSD1_6-OR10V1_1	MFSD1-CTRL	Cas9-SLCxEnzyme	1416	1527	2437	1643	1727	1682	1886	1377	1638	2741	2352	2535	4209	4917	3901	3478	3405	4753	4703	2617	2532	2280	3654	2724	5760	4308	3175
MFSD1_6-OR1B1_1	MFSD1-CTRL	Cas9-SLCxEnzyme	1100	1205	1729	1718	1196	1242	1434	1266	1486	2141	1933	2387	3639	3503	2276	2610	2887	3882	3914	2104	1708	2728	1969	2436	3583	4087	3064
MFSD1_6-PC_6	MFSD1-PC	Cas9-SLCxEnzyme	604	618	992	516	821	772	650	662	712	1071	846	878	1777	1713	789	1691	1182	1482	1802	984	868	1950	1281	1184	3165	1507	956
MFSD1_6-PCK2_6	MFSD1-PCK2	Cas9-SLCxEnzyme	698	719	1133	670	776	1004	917	817	893	1653	1361	1489	2551	1984	1940	2013	2084	2423	2932	1552	1346	1901	2473	1695	4264	3229	3314
MFSD1_6-PDHA1_6	MFSD1-PDHA1	Cas9-SLCxEnzyme	660	791	1093	925	924	855	1005	1246	1217	2294	1834	1616	3359	3343	2461	3204	2709	2954	3454	2033	1535	2340	1926	2038	3327	3022	1819
MFSD1_6-PDHB_6	MFSD1-PDHB	Cas9-SLCxEnzyme	821	942	1362	704	780	753	748	566	655	1129	628	802	1580	1485	951	1055	802	1047	1225	759	655	547	271	172	951	685	1458
MFSD1_6-PDHX_6	MFSD1-PDHX	Cas9-SLCxEnzyme	1153	1250	1797	1407	1397	1178	1473	1512	1481	2099	1723	2057	2874	4412	2168	2644	2663	3301	3990	2180	1577	2611	3328	1915	6066	4028	3787
MFSD1_6-PDK2_6	MFSD1-PDK2	Cas9-SLCxEnzyme	705	910	1258	1129	977	1007	927	1036	986	1114	1092	1237	1897	2345	1535	1029	1321	1935	1862	1163	1149	998	669	527	2151	1739	2811
MFSD1_6-PHGDH_6	MFSD1-PHGDH	Cas9-SLCxEnzyme	594	695	971	899	729	758	767	914	754	1337	1111	854	2681	2569	1236	1700	1844	1378	2215	1368	766	2193	2845	1072	2254	1963	1066
MFSD1_6-PKM_6	MFSD1-PKM	Cas9-SLCxEnzyme	707	743	1142	1045	815	913	483	356	624	560	212	682	749	647	674	493	176	1034	571	426	450	466	131	442	774	676	876
MFSD1_6-PPAT_6	MFSD1-PPAT	Cas9-SLCxEnzyme	835	848	1387	894	472	669	543	306	255	313	179	295	381	624	339	147	256	183	245	162	91	56	49	177	129	105	0
MFSD1_6-PRPS1_6	MFSD1-PRPS1	Cas9-SLCxEnzyme	591	605	858	728	734	784	550	507	475	979	646	627	1226	1246	917	1544	840	1138	1443	650	553	898	733	1004	2107	1317	523
MFSD1_6-RRM1_6	MFSD1-RRM1	Cas9-SLCxEnzyme	464	559	733	211	216	192	22	0	18	3	1	20	10	97	39	0	0	12	11	0	26	0	0	14	0	0	1
MFSD1_6-SDHA_6	MFSD1-SDHA	Cas9-SLCxEnzyme	518	624	859	750	731	882	397	361	485	123	166	194	210	622	296	20	36	191	63	60	77	1	1	103	0	0	1
MFSD1_6-SDHB_6	MFSD1-SDHB	Cas9-SLCxEnzyme	712	859	1227	679	714	743	242	230	577	119	117	152	286	311	278	42	59	70	183	71	54	1	0	6	22	43	0
MFSD1_6-SDHC_6	MFSD1-SDHC	Cas9-SLCxEnzyme	554	571	811	410	421	505	160	92	117	88	37	87	66	234	77	101	29	48	91	47	61	16	3	1	31	70	0
MFSD1_6-SDHD_6	MFSD1-SDHD	Cas9-SLCxEnzyme	479	539	695	637	648	698	518	403	572	513	424	521	716	757	695	649	670	693	817	541	304	419	720	465	1035	501	356
MFSD1_6-SHMT1_6	MFSD1-SHMT1	Cas9-SLCxEnzyme	912	925	1433	991	1068	1207	1113	751	1260	1449	1081	1390	2516	2235	1889	1338	1394	1827	2363	1315	1041	1086	1396	1609	2568	2107	975
MFSD1_6-SUCLA2_6	MFSD1-SUCLA2	Cas9-SLCxEnzyme	747	814	1248	805	1052	737	557	580	595	944	861	969	1672	1409	1456	882	1097	1433	1783	942	959	384	772	1291	1492	1234	1229
MFSD1_6-SUCLG1_6	MFSD1-SUCLG1	Cas9-SLCxEnzyme	1071	991	1679	1157	1206	994	1634	846	1198	1555	1132	1498	3309	2139	1891	1845	1338	2531	2361	1419	1342	1148	1227	1419	1595	1651	1233
MFSD1_6-SUCLG2_6	MFSD1-SUCLG2	Cas9-SLCxEnzyme	606	615	915	596	550	528	506	625	471	679	625	782	1287	1398	1468	1146	929	1471	1341	912	775	494	733	692	1195	1126	1120
MFSD1_6-UAP1_6	MFSD1-UAP1	Cas9-SLCxEnzyme	655	668	1119	582	839	748	588	558	636	1008	557	745	976	1850	964	918	792	1133	1041	660	622	670	577	1426	1354	829	449
MFSD1_6-UGP2_6	MFSD1-UGP2	Cas9-SLCxEnzyme	823	930	1475	1179	1083	1244	1215	1554	1627	1809	1937	1972	3276	4596	2841	2117	2500	2750	3809	1801	1549	1160	2412	1531	3647	2229	2224
MFSD1_6-UMPS_6	MFSD1-UMPS	Cas9-SLCxEnzyme	693	791	1059	917	776	1070	593	548	799	574	475	610	1107	790	880	317	362	704	330	205	261	72	73	2863	220	70	0
MFSD1_6-UPP1_6	MFSD1-UPP1	Cas9-SLCxEnzyme	588	624	960	698	747	950	1356	884	951	1570	1257	1344	2541	2277	1749	1691	1717	2649	2791	1317	1281	1241	1709	1616	4138	2274	2360
MFSD11_1-AMD1_1	MFSD11-AMD1	Cas9-SLCxEnzyme	1082	1212	1795	1012	1200	1122	768	729	1124	1366	954	1016	1953	1744	1600	1455	935	1363	1653	927	706	396	246	441	948	878	600
MFSD11_1-ASL_1	MFSD11-ASL	Cas9-SLCxEnzyme	916	986	1488	1040	889	993	1183	990	1310	1880	1230	1795	3295	3369	2183	2487	1861	2921	3331	1978	1430	1689	1228	1301	5661	3629	2930
MFSD11_1-BCAT2_1	MFSD11-BCAT2	Cas9-SLCxEnzyme	611	654	954	625	736	784	731	820	787	917	949	1433	1602	2569	1104	830	1176	2080	1990	1129	992	524	515	1276	2608	1499	954
MFSD11_1-CMAS_1	MFSD11-CMAS	Cas9-SLCxEnzyme	731	773	1200	1131	994	791	951	778	809	1392	1004	851	2421	3219	1467	1473	1117	1055	2517	1419	605	577	566	516	2944	2324	412
MFSD11_1-COASY_1	MFSD11-COASY	Cas9-SLCxEnzyme	955	1040	1490	1017	950	985	866	959	913	59	30	93	134	158	54	0	14	0	0	11	2	0	0	1	0	0	2
MFSD11_1-CPS1_1	MFSD11-CPS1	Cas9-SLCxEnzyme	698	730	1255	892	941	711	761	734	542	1007	686	547	1933	1400	1027	1653	1030	813	1662	1078	528	695	780	745	2987	1794	696
MFSD11_1-CPT1A_1	MFSD11-CPT1A	Cas9-SLCxEnzyme	573	626	946	760	806	780	578	817	675	870	1102	964	1369	2909	1271	1220	1598	1321	1972	1268	681	544	1353	200	2879	1601	516
MFSD11_1-DHFR_1	MFSD11-DHFR	Cas9-SLCxEnzyme	970	1063	1585	891	827	646	410	334	359	123	154	153	435	387	210	74	83	56	101	102	64	1	2	1	8	20	0
MFSD11_1-DHODH_1	MFSD11-DHODH	Cas9-SLCxEnzyme	816	900	1278	987	1026	888	902	832	933	648	624	717	778	1032	850	436	508	660	562	240	296	128	244	117	196	94	835
MFSD11_1-FASN_1	MFSD11-FASN	Cas9-SLCxEnzyme	716	805	1258	626	729	765	571	348	440	458	257	243	682	841	242	590	185	285	618	277	144	279	75	8	431	141	303
MFSD11_1-G6PD_1	MFSD11-G6PD	Cas9-SLCxEnzyme	539	569	817	739	612	694	598	683	842	816	866	986	1205	1989	1504	846	894	1360	1480	782	855	261	679	326	1064	905	533
MFSD11_1-GLS_1	MFSD11-GLS	Cas9-SLCxEnzyme	521	584	817	736	722	542	648	702	615	1081	961	763	1548	1855	951	1413	997	1057	1806	1046	615	409	801	219	1794	1236	418
MFSD11_1-GLUD1_1	MFSD11-GLUD1	Cas9-SLCxEnzyme	1019	963	1780	1087	1223	1085	1054	1100	1313	1858	1397	2027	2087	2795	2531	2302	2139	3021	2709	1591	1441	1116	1360	2044	4183	3157	2265
MFSD11_1-GOT1_1	MFSD11-GOT1	Cas9-SLCxEnzyme	943	1000	1644	1246	1043	1068	1217	1012	924	1709	1029	1160	2332	2340	1508	2320	1384	1897	2446	1188	954	1510	1395	508	2441	2238	1626
MFSD11_1-GOT2_1	MFSD11-GOT2	Cas9-SLCxEnzyme	480	528	722	601	557	581	375	445	449	244	291	533	490	850	812	201	335	550	438	335	502	83	124	74	261	249	269
MFSD11_1-GPD2_1	MFSD11-GPD2	Cas9-SLCxEnzyme	861	852	1224	977	1241	995	837	1331	1195	1915	1372	1834	2973	2996	2290	2027	1929	3453	2691	1784	1427	1697	1205	3440	2949	2697	1209
MFSD11_1-GSR_1	MFSD11-GSR	Cas9-SLCxEnzyme	723	682	1192	1095	1065	974	1224	1148	1250	2065	1215	1524	2650	2896	2547	2059	1925	2474	2573	1574	1261	2532	1383	871	3097	2442	2161
MFSD11_1-HK1_1	MFSD11-HK1	Cas9-SLCxEnzyme	783	695	1196	958	1060	966	1358	906	1206	1921	1565	1513	2594	3828	1698	2396	2498	2150	3144	1777	1200	1049	1751	1274	3821	2344	1500
MFSD11_1-HMGCR_1	MFSD11-HMGCR	Cas9-SLCxEnzyme	914	947	1596	232	148	226	63	60	71	40	25	90	112	220	198	34	38	141	95	67	123	0	3	78	28	52	331
MFSD11_1-HPRT1_1	MFSD11-HPRT1	Cas9-SLCxEnzyme	807	760	1372	600	685	507	236	231	196	180	62	157	204	222	135	235	129	184	141	119	61	208	15	165	153	77	146
MFSD11_1-IDH1_1	MFSD11-IDH1	Cas9-SLCxEnzyme	839	885	1582	1154	1223	1338	1476	1263	1485	1622	1274	1734	3110	3545	2295	1936	1920	2186	3075	1691	1152	1232	1316	3134	2777	2110	1440
MFSD11_1-IDH2_1	MFSD11-IDH2	Cas9-SLCxEnzyme	890	1042	1501	1142	1167	1133	1202	1019	1209	1207	809	1372	2551	2120	2309	1011	751	1528	2030	1268	1579	255	377	554	2226	1628	1862
MFSD11_1-LDHA_1	MFSD11-LDHA	Cas9-SLCxEnzyme	786	986	1629	1428	1170	986	1236	1389	1302	2263	979	2294	3294	2083	2999	2425	1819	3594	3165	1799	2021	842	817	1670	3403	2447	2731
MFSD11_1-MTHFD1_1	MFSD11-MTHFD1	Cas9-SLCxEnzyme	608	544	970	470	610	602	297	430	371	140	223	283	289	486	476	39	95	245	124	80	89	2	205	16	61	1	0
MFSD11_1-ODC1_1	MFSD11-ODC1	Cas9-SLCxEnzyme	773	778	1140	805	853	831	984	772	1099	1361	1114	1875	2334	2161	1986	1942	1544	2585	2135	1251	1418	704	576	726	3210	1920	2850
MFSD11_1-OGDH_1	MFSD11-OGDH	Cas9-SLCxEnzyme	615	730	1094	424	352	389	16	84	77	1	5	7	33	31	1	4	0	0	1	4	0	0	0	0	0	0	0
MFSD11_1-OR10H3_1	MFSD11-CTRL	Cas9-SLCxEnzyme	714	901	1275	1031	1041	1213	1301	1420	1505	2084	1831	2145	2841	4395	2517	2251	2444	3225	3628	2211	2165	2147	2135	2575	5028	3817	2050
MFSD11_1-OR10V1_1	MFSD11-CTRL	Cas9-SLCxEnzyme	1081	1005	1703	1133	973	1262	1031	1296	1119	1532	1916	1792	2408	3631	2203	1881	2894	2950	3214	1987	1675	1196	2210	1204	3585	3342	2802
MFSD11_1-OR1B1_1	MFSD11-CTRL	Cas9-SLCxEnzyme	907	958	1465	932	1182	1038	1188	1233	1362	1671	1744	1944	2511	4250	2028	2019	2968	2942	3125	2069	1513	1018	2666	853	4023	3912	1310
MFSD11_1-PCK2_1	MFSD11-PCK2	Cas9-SLCxEnzyme	794	784	1368	1052	893	817	992	928	1188	1457	1262	1535	2215	2930	1982	1436	1646	2446	2221	1514	1187	683	1958	1518	2645	2104	1550
MFSD11_1-PDHA1_1	MFSD11-PDHA1	Cas9-SLCxEnzyme	1099	1202	1831	1153	1108	1106	1399	1383	1533	1827	1028	1481	3019	2155	2007	1877	1114	1897	2169	1208	1007	1010	650	591	1629	1180	857
MFSD11_1-PDK2_1	MFSD11-PDK2	Cas9-SLCxEnzyme	501	559	902	804	627	561	546	492	447	634	432	415	1317	756	605	1044	530	559	1212	680	369	511	228	529	1577	1130	127
MFSD11_1-PHGDH_1	MFSD11-PHGDH	Cas9-SLCxEnzyme	901	1177	1855	1048	1084	786	1212	935	1268	2081	1163	1493	3230	2690	2037	2880	1536	2111	2837	1701	1412	997	526	798	2470	2083	2524
MFSD11_1-PKM_1	MFSD11-PKM	Cas9-SLCxEnzyme	1066	972	1787	1631	1295	1167	653	620	890	282	250	318	397	379	498	95	48	273	217	65	68	19	23	48	54	26	145
MFSD11_1-PPAT_1	MFSD11-PPAT	Cas9-SLCxEnzyme	773	889	1272	889	995	837	586	625	667	423	343	544	729	826	458	294	326	415	375	315	228	27	303	66	125	219	299
MFSD11_1-PRPS1_1	MFSD11-PRPS1	Cas9-SLCxEnzyme	760	720	1148	1000	945	669	1122	890	942	2390	1368	1260	3138	2511	1678	2939	2018	1754	3458	1694	1082	3152	1029	509	4978	2848	2144
MFSD11_1-RRM1_1	MFSD11-RRM1	Cas9-SLCxEnzyme	1300	1389	2326	720	922	706	124	115	126	70	110	133	109	350	164	31	163	253	212	208	121	7	51	811	205	228	166
MFSD11_1-SDHA_1	MFSD11-SDHA	Cas9-SLCxEnzyme	474	465	756	339	404	502	228	188	393	193	145	364	203	332	565	153	65	519	248	113	290	63	10	836	86	40	488
MFSD11_1-SHMT1_1	MFSD11-SHMT1	Cas9-SLCxEnzyme	806	861	1209	529	869	690	593	514	521	717	592	604	1076	1230	808	867	793	943	1314	546	444	437	386	536	1350	918	505
MFSD11_1-SLC8A2_1	MFSD11-SLC8A2	Cas9-SLCxEnzyme	540	560	1007	612	556	524	731	792	571	896	892	675	1254	1515	947	1226	1171	1014	1317	931	412	594	939	176	2423	1433	867
MFSD11_1-UAP1_1	MFSD11-UAP1	Cas9-SLCxEnzyme	1394	1362	2173	1420	1924	1469	1913	1525	1803	2273	1799	1807	3858	3366	2580	2193	2125	2750	3623	1860	1332	1044	1114	560	3788	2403	2525
MFSD11_1-UGP2_1	MFSD11-UGP2	Cas9-SLCxEnzyme	705	726	1117	879	1065	784	994	804	1046	1081	1096	1281	1597	3037	1531	834	1056	1689	1681	1004	917	287	453	660	1221	1060	934
MFSD11_1-UMPS_1	MFSD11-UMPS	Cas9-SLCxEnzyme	1182	1079	1827	1495	1367	1227	908	1029	1149	957	931	756	1830	1864	1219	970	706	697	972	480	439	98	911	2305	271	288	47
MFSD11_1-UPP1_1	MFSD11-UPP1	Cas9-SLCxEnzyme	642	636	1020	720	867	830	942	914	987	1241	933	1318	1847	2346	1733	1426	1107	1953	2183	1204	1137	829	645	570	2008	1729	1850
MFSD11_2-AMD1_2	MFSD11-AMD1	Cas9-SLCxEnzyme	671	745	1090	729	750	836	587	574	636	677	545	565	1043	1208	1036	477	595	633	858	621	373	303	402	182	458	546	562
MFSD11_2-ASL_2	MFSD11-ASL	Cas9-SLCxEnzyme	1098	1132	1807	835	884	1092	560	551	622	555	413	473	1095	1038	632	372	402	779	656	320	320	209	410	91	389	150	3
MFSD11_2-BCAT2_2	MFSD11-BCAT2	Cas9-SLCxEnzyme	917	897	1497	966	915	963	783	691	712	993	670	673	1720	1630	1125	1264	901	1150	1505	825	603	1387	755	1114	1603	1366	1121
MFSD11_2-CMAS_2	MFSD11-CMAS	Cas9-SLCxEnzyme	753	939	1432	1132	934	815	770	672	891	1017	613	1263	1536	1815	1491	1004	814	1511	1431	782	831	214	220	449	1564	1173	1223
MFSD11_2-COASY_2	MFSD11-COASY	Cas9-SLCxEnzyme	901	943	1445	982	1123	1104	815	842	776	331	175	197	744	601	316	360	174	87	386	219	122	628	178	682	390	308	1
MFSD11_2-CPS1_2	MFSD11-CPS1	Cas9-SLCxEnzyme	822	843	1218	750	787	822	650	833	783	980	930	906	1621	1630	1379	1129	1184	1654	2023	1106	732	845	821	581	2856	1676	419
MFSD11_2-CPT1A_2	MFSD11-CPT1A	Cas9-SLCxEnzyme	560	621	985	748	730	891	873	843	975	1471	892	1017	1894	2071	1170	1556	1527	1505	2064	1129	831	1495	1352	868	2338	1731	399
MFSD11_2-DHFR_2	MFSD11-DHFR	Cas9-SLCxEnzyme	964	1082	1745	829	831	827	196	442	345	142	194	173	333	512	216	49	159	65	165	131	80	102	250	2	28	65	1
MFSD11_2-DHODH_2	MFSD11-DHODH	Cas9-SLCxEnzyme	861	900	1363	1036	982	1272	731	894	1045	847	677	824	1098	1434	1127	415	421	812	698	334	401	164	147	210	121	196	329
MFSD11_2-FASN_2	MFSD11-FASN	Cas9-SLCxEnzyme	750	768	1164	756	832	987	283	425	460	258	321	243	303	903	598	208	248	259	301	226	222	112	173	179	188	152	165
MFSD11_2-G6PD_2	MFSD11-G6PD	Cas9-SLCxEnzyme	608	636	1041	779	811	708	820	843	865	1155	1000	1268	1741	1953	1244	1087	1227	1468	1773	1068	770	748	735	341	1005	688	721
MFSD11_2-GLS_2	MFSD11-GLS	Cas9-SLCxEnzyme	730	870	1278	1129	886	919	889	904	1006	1177	739	1099	2037	1914	1458	1007	804	1573	1914	831	657	446	178	669	2030	1242	1110
MFSD11_2-GLUD1_2	MFSD11-GLUD1	Cas9-SLCxEnzyme	993	1060	1676	1284	1259	1240	1580	1669	1535	2448	1853	1933	3920	3660	2200	2675	2733	2472	4351	2340	1288	1683	1685	1208	5244	3782	1886
MFSD11_2-GOT1_2	MFSD11-GOT1	Cas9-SLCxEnzyme	945	936	1443	1067	940	1123	1049	913	1334	1199	824	1410	1651	2135	2096	1603	1170	2512	1677	901	1170	1343	337	1804	2244	1044	426
MFSD11_2-GOT2_2	MFSD11-GOT2	Cas9-SLCxEnzyme	749	798	1215	616	909	934	662	552	632	618	482	536	938	1011	892	615	492	577	801	423	423	655	296	42	765	379	146
MFSD11_2-GPD2_2	MFSD11-GPD2	Cas9-SLCxEnzyme	595	658	1086	633	743	648	873	774	842	1222	1032	875	1684	2031	1088	1743	1653	1321	1863	1345	697	1186	2091	1072	3032	2328	1466
MFSD11_2-GSR_2	MFSD11-GSR	Cas9-SLCxEnzyme	1055	1058	1576	909	1255	925	1075	986	1075	1646	1331	1511	2435	2934	1473	1980	1644	2726	3079	1388	1047	1644	1239	549	3667	2465	466
MFSD11_2-HK1_2	MFSD11-HK1	Cas9-SLCxEnzyme	728	771	1267	699	702	706	573	766	766	763	809	891	1161	1705	1077	682	919	1476	1577	786	751	276	635	624	1304	1079	498
MFSD11_2-HMGCR_2	MFSD11-HMGCR	Cas9-SLCxEnzyme	726	822	1079	321	327	333	5	56	61	45	4	124	49	35	34	37	7	75	15	5	26	14	0	336	19	1	0
MFSD11_2-HPRT1_2	MFSD11-HPRT1	Cas9-SLCxEnzyme	650	730	1171	752	1019	1153	930	1117	1124	1255	1204	1445	1971	2910	1871	1486	1605	2552	2221	1411	1257	2237	1229	2033	2822	2572	919
MFSD11_2-IDH1_2	MFSD11-IDH1	Cas9-SLCxEnzyme	688	744	1164	964	831	725	662	667	848	837	714	1065	1034	1437	1541	851	1094	1554	1741	839	653	171	363	216	1236	811	1829
MFSD11_2-IDH2_2	MFSD11-IDH2	Cas9-SLCxEnzyme	640	662	1031	748	731	813	733	560	637	867	616	592	1393	1891	908	576	681	493	1197	793	272	342	215	95	1366	745	224
MFSD11_2-LDHA_2	MFSD11-LDHA	Cas9-SLCxEnzyme	694	647	1078	908	744	869	1202	1019	1206	1682	1333	1782	2085	2313	2061	2172	1603	2265	2331	1394	1341	1322	1409	1656	2076	1667	2469
MFSD11_2-MTHFD1_2	MFSD11-MTHFD1	Cas9-SLCxEnzyme	533	632	916	702	553	744	513	374	364	400	259	306	543	665	327	296	141	161	430	201	121	150	25	90	169	99	0
MFSD11_2-ODC1_2	MFSD11-ODC1	Cas9-SLCxEnzyme	818	879	1530	1163	1041	890	1209	961	1235	1522	960	1499	2105	1766	1826	1640	1423	2675	2095	1176	1103	504	513	761	2337	1725	2248
MFSD11_2-OGDH_2	MFSD11-OGDH	Cas9-SLCxEnzyme	809	897	1478	1222	926	1060	799	548	618	337	206	537	594	686	777	366	253	633	267	194	190	59	274	1753	77	74	1
MFSD11_2-OR10H3_1	MFSD11-CTRL	Cas9-SLCxEnzyme	965	995	1336	1479	1241	1249	1141	1306	1209	1832	1787	1569	3009	3271	2438	1823	2501	2487	3324	1718	1386	952	1511	1422	3712	2312	1321
MFSD11_2-OR10V1_1	MFSD11-CTRL	Cas9-SLCxEnzyme	1067	1054	1667	1035	993	1375	1206	1044	1519	1617	1346	1688	2758	2937	2296	1769	2144	2286	2774	1686	1380	1115	1457	948	3284	2521	3062
MFSD11_2-OR1B1_1	MFSD11-CTRL	Cas9-SLCxEnzyme	1322	1306	2027	1252	1346	1441	1455	1491	1480	2269	1765	1864	3294	4280	2539	2853	2106	2847	3537	2005	1725	1930	978	1659	3564	2496	2617
MFSD11_2-PCK2_2	MFSD11-PCK2	Cas9-SLCxEnzyme	1004	992	1454	975	985	1148	931	872	943	1582	1078	1516	2682	2963	1513	1750	1126	1891	2499	1484	1228	762	1277	1095	2260	1892	892
MFSD11_2-PDHA1_2	MFSD11-PDHA1	Cas9-SLCxEnzyme	655	668	1009	872	810	963	646	642	800	715	463	758	1338	1242	1267	873	589	1198	1414	604	735	650	187	439	736	422	1091
MFSD11_2-PDK2_2	MFSD11-PDK2	Cas9-SLCxEnzyme	702	767	1184	1006	970	1020	668	779	697	768	788	758	1315	1572	811	911	952	1175	1671	725	455	897	598	388	1861	999	742
MFSD11_2-PHGDH_2	MFSD11-PHGDH	Cas9-SLCxEnzyme	749	747	1070	837	793	879	656	713	755	1013	713	1175	1835	1697	1510	1463	1296	1576	2025	1018	1024	1207	933	649	2027	1481	1579
MFSD11_2-PKM_2	MFSD11-PKM	Cas9-SLCxEnzyme	780	794	1365	834	986	855	500	708	631	399	398	243	597	825	440	243	506	355	586	333	161	78	416	40	616	507	239
MFSD11_2-PPAT_2	MFSD11-PPAT	Cas9-SLCxEnzyme	719	763	1282	862	849	770	522	377	556	317	351	386	451	989	752	200	251	269	208	193	224	27	66	26	36	35	51
MFSD11_2-PRPS1_2	MFSD11-PRPS1	Cas9-SLCxEnzyme	1064	1075	1886	1367	1328	1165	1223	831	1433	1377	1055	1625	2111	2529	1812	1940	1545	3197	2468	1382	1223	1411	1195	1331	2933	1911	1340
MFSD11_2-RRM1_2	MFSD11-RRM1	Cas9-SLCxEnzyme	1026	1067	1465	476	414	539	30	93	73	38	76	50	39	21	73	67	129	64	59	25	10	5	180	207	20	42	2
MFSD11_2-SDHA_2	MFSD11-SDHA	Cas9-SLCxEnzyme	698	748	1135	995	810	694	706	744	435	505	255	232	866	608	513	192	271	176	439	232	197	97	153	173	327	62	0
MFSD11_2-SHMT1_2	MFSD11-SHMT1	Cas9-SLCxEnzyme	502	545	717	616	388	782	623	355	879	796	580	1213	1053	1335	1626	695	758	1302	1154	646	805	191	361	690	962	589	456
MFSD11_2-SLC8A2_2	MFSD11-SLC8A2	Cas9-SLCxEnzyme	693	670	1127	759	713	810	726	640	929	969	808	1143	1751	1474	1306	988	1015	1723	1595	964	930	594	534	2375	2393	1327	2470
MFSD11_2-UAP1_2	MFSD11-UAP1	Cas9-SLCxEnzyme	757	757	1270	1019	890	554	706	632	688	861	741	635	1132	1617	954	890	626	928	1185	616	471	332	399	137	1322	858	717
MFSD11_2-UGP2_2	MFSD11-UGP2	Cas9-SLCxEnzyme	701	851	1252	874	833	993	708	620	1025	854	706	1133	1317	2003	1228	870	899	1282	1232	817	550	407	1312	1984	1261	1110	841
MFSD11_2-UMPS_2	MFSD11-UMPS	Cas9-SLCxEnzyme	744	821	1260	930	691	932	547	329	672	431	345	622	723	493	654	311	377	520	416	187	244	48	80	78	56	0	0
MFSD11_2-UPP1_2	MFSD11-UPP1	Cas9-SLCxEnzyme	799	757	1288	1062	1061	1173	1085	1054	1202	1471	1508	1436	2243	2614	2164	1394	2012	2558	2878	1696	1442	1365	1311	1967	3170	2776	1797
MFSD11_3-AMD1_3	MFSD11-AMD1	Cas9-SLCxEnzyme	626	666	926	640	687	699	654	549	448	539	497	428	863	1242	524	323	532	499	597	457	285	62	127	378	637	436	160
MFSD11_3-ASL_3	MFSD11-ASL	Cas9-SLCxEnzyme	884	987	1549	796	948	1037	686	808	830	785	909	954	1168	1370	1315	738	1089	1724	1577	849	861	424	968	2240	1675	1543	1188
MFSD11_3-BCAT2_3	MFSD11-BCAT2	Cas9-SLCxEnzyme	697	722	1027	616	657	919	594	517	594	829	748	847	1373	1138	986	1171	968	1284	1450	853	565	1146	2280	462	1622	1081	671
MFSD11_3-CMAS_3	MFSD11-CMAS	Cas9-SLCxEnzyme	810	880	1400	962	935	904	1094	1142	1376	1986	1011	1526	2686	3009	2200	2157	1000	2173	3033	1476	1302	1282	301	688	3507	1680	1762
MFSD11_3-COASY_3	MFSD11-COASY	Cas9-SLCxEnzyme	326	380	578	396	320	378	184	147	265	34	79	15	42	142	111	50	21	13	46	49	6	24	0	1	53	42	0
MFSD11_3-CPS1_3	MFSD11-CPS1	Cas9-SLCxEnzyme	738	786	1142	868	990	1041	1022	877	1123	1660	941	1486	2363	2329	1809	2166	1544	2318	2445	1316	1373	1828	2217	1675	3512	2104	1805
MFSD11_3-CPT1A_3	MFSD11-CPT1A	Cas9-SLCxEnzyme	817	899	1250	858	1196	985	1121	1059	877	1324	1078	1264	2652	3081	1784	1401	1600	1960	2453	1353	1047	1000	1475	2578	2980	2056	1973
MFSD11_3-DHFR_3	MFSD11-DHFR	Cas9-SLCxEnzyme	1219	1424	2125	1198	1053	1437	767	659	790	339	219	414	618	691	636	355	139	291	245	167	183	4	40	237	76	0	90
MFSD11_3-DHODH_3	MFSD11-DHODH	Cas9-SLCxEnzyme	909	926	1398	1213	1055	1123	1097	974	1118	762	819	875	1414	1908	893	486	533	930	813	488	312	111	347	154	157	358	165
MFSD11_3-FASN_3	MFSD11-FASN	Cas9-SLCxEnzyme	682	785	1147	808	1014	1196	1086	750	1118	996	764	1097	1858	1530	1422	1020	737	1280	1211	691	770	1140	720	1008	799	678	753
MFSD11_3-G6PD_3	MFSD11-G6PD	Cas9-SLCxEnzyme	662	662	1071	884	798	1057	705	989	1052	1069	1167	1431	1921	2649	1683	1530	999	2396	1610	1126	1156	1259	1038	1060	1074	759	1163
MFSD11_3-GLS_3	MFSD11-GLS	Cas9-SLCxEnzyme	1047	1104	1732	1050	1184	1358	1494	1162	1514	1800	1555	1917	3061	3641	2776	2055	1735	3000	3042	1692	1811	1074	1970	1417	2725	1739	2507
MFSD11_3-GLUD1_3	MFSD11-GLUD1	Cas9-SLCxEnzyme	852	1080	1537	1038	1135	818	825	583	702	956	629	888	1483	1467	871	814	769	898	1108	697	616	349	523	1103	1147	899	707
MFSD11_3-GOT1_3	MFSD11-GOT1	Cas9-SLCxEnzyme	1291	1504	2094	1445	1605	1894	1386	1471	1475	1799	1897	1596	2704	3119	2169	1711	2810	2782	3597	2126	1259	2287	2518	3791	3420	3542	3538
MFSD11_3-GOT2_3	MFSD11-GOT2	Cas9-SLCxEnzyme	993	1074	1614	1174	1057	1296	652	586	1044	801	631	699	1473	1444	1428	1094	503	944	1139	818	1021	468	137	951	1526	803	850
MFSD11_3-GPD2_3	MFSD11-GPD2	Cas9-SLCxEnzyme	1102	1196	1738	1563	1399	1515	1276	1096	1352	2070	1291	1520	2874	3201	1879	2226	1827	2314	2554	1562	969	1672	1140	1826	3343	2790	1123
MFSD11_3-GSR_3	MFSD11-GSR	Cas9-SLCxEnzyme	793	830	1255	1002	1151	1057	1317	982	1168	1884	1167	1581	2994	2664	1956	2039	1310	3201	2675	1375	1484	1181	1618	1078	2807	2294	2327
MFSD11_3-HK1_3	MFSD11-HK1	Cas9-SLCxEnzyme	844	904	1301	1252	1420	1365	1232	1023	1057	2341	1350	1652	3270	2960	2256	3221	2057	2625	2784	1869	1422	3338	1847	5498	4094	3500	2247
MFSD11_3-HMGCR_3	MFSD11-HMGCR	Cas9-SLCxEnzyme	1031	1167	1815	467	404	397	436	435	436	707	415	537	798	1439	592	749	523	1099	932	506	432	294	265	1979	629	829	851
MFSD11_3-HPRT1_3	MFSD11-HPRT1	Cas9-SLCxEnzyme	937	1097	1570	1083	1304	921	1547	1389	1430	2143	1712	2078	3278	3092	3146	2969	2674	3847	4112	1945	1677	1249	806	3849	4025	2434	2988
MFSD11_3-IDH1_3	MFSD11-IDH1	Cas9-SLCxEnzyme	711	642	1180	843	757	1032	889	716	922	1042	873	1236	1584	2192	1340	1095	1139	1913	1887	1030	960	536	775	1182	1714	1091	1304
MFSD11_3-IDH2_3	MFSD11-IDH2	Cas9-SLCxEnzyme	816	902	1358	974	929	1050	960	903	1081	1179	962	1333	2576	2553	1888	992	939	1276	2361	1445	1023	432	844	511	2169	1270	1306
MFSD11_3-LDHA_3	MFSD11-LDHA	Cas9-SLCxEnzyme	916	1044	1511	881	1176	1143	663	780	855	959	708	1053	1658	1677	1221	1166	755	1392	1684	875	806	495	651	1993	1839	1214	758
MFSD11_3-MTHFD1_3	MFSD11-MTHFD1	Cas9-SLCxEnzyme	1071	1126	1796	1477	1419	1355	491	667	639	368	464	405	490	1463	665	195	259	336	290	148	123	29	28	15	73	21	1
MFSD11_3-ODC1_3	MFSD11-ODC1	Cas9-SLCxEnzyme	986	1114	1630	1103	998	1498	1265	1155	1322	1768	1553	1623	3052	3432	2489	1697	1817	2185	2701	1632	1326	1255	1286	1940	3503	2330	3174
MFSD11_3-OGDH_3	MFSD11-OGDH	Cas9-SLCxEnzyme	658	762	1102	503	502	575	85	77	156	81	37	51	164	66	120	96	78	45	69	69	18	19	70	5	66	40	0
MFSD11_3-OR10H3_1	MFSD11-CTRL	Cas9-SLCxEnzyme	791	955	1415	1126	1134	1271	1533	1502	1419	2148	1832	2244	3398	4745	2792	2406	2711	3432	4002	2230	1765	1372	2370	3750	4969	3788	2864
MFSD11_3-OR10V1_1	MFSD11-CTRL	Cas9-SLCxEnzyme	966	1003	1569	1039	1221	1227	1327	1076	1428	1986	1261	1987	2552	3797	2153	2291	1947	3366	3253	1683	1988	1976	1264	2524	4563	2580	2654
MFSD11_3-OR1B1_1	MFSD11-CTRL	Cas9-SLCxEnzyme	1015	959	1556	1154	977	1050	959	1421	1244	1354	1778	1823	2352	4288	2164	2063	2214	3204	2917	1568	1720	1005	2715	4219	4011	2800	1352
MFSD11_3-PCK2_3	MFSD11-PCK2	Cas9-SLCxEnzyme	1000	948	1715	1402	1159	1306	1203	1411	1332	1537	1344	1904	3292	3713	2511	1801	1884	3018	3368	1961	1635	1060	1864	1497	3762	3268	3054
[truncated: 15,816 more rows]

## Sheet: scoring of genetic interactions
				LFC_obs								LFC_gene1								LFC_gene2								LFC_exp								dLFC								p value
[truncated: 2,363 more rows]
[truncated: 18 more columns]
