# Supplementary material for: The genetic interaction map of the human solute carrier superfamily
Source: Mol Syst Biol. 2025 May 12;21(6):531–59. doi: 10.1038/s44320-025-00105-5 (PMC12130552; doi:10.1038/s44320-025-00105-5)
Supplement: Supplementary file 10 — Dataset EV7 [file 44320_2025_105_MOESM10_ESM.xlsx]

## Sheet: legend
Dataset EV7. Sequences of primer used for library amplification, indexing and Illumina sequencing.

## Sheet: primer sequences
	Combinatorial Cas12a amplification primer
	pRDA_052_P5	AATGATACGGCGACCACCGAGATCTACACTTGTGGAAAGGACGAAACACC*G
	pRDA_052_P5_i5-D01	AATGATACGGCGACCACCGAGATCTACACAGGCTATACTTGTGGAAAGGACGAAACACC*G
	pRDA_052_P5_i5-D02	AATGATACGGCGACCACCGAGATCTACACGCCTCTATCTTGTGGAAAGGACGAAACACC*G
	GW_P7_1	CAAGCAGAAGACGGCATACGAGATCGGTTCAAGTGACTGGAGTTCAGACGTGTGCTCTTCCGATCTGGATGAATACTGCCATTTGTC*T
	GW_P7_2	CAAGCAGAAGACGGCATACGAGATGCTGGATTGTGACTGGAGTTCAGACGTGTGCTCTTCCGATCTGGATGAATACTGCCATTTGTC*T
	GW_P7_3	CAAGCAGAAGACGGCATACGAGATTAACTCGGGTGACTGGAGTTCAGACGTGTGCTCTTCCGATCTGGATGAATACTGCCATTTGTC*T
	GW_P7_4	CAAGCAGAAGACGGCATACGAGATTAACAGTTGTGACTGGAGTTCAGACGTGTGCTCTTCCGATCTGGATGAATACTGCCATTTGTC*T
	GW_P7_5	CAAGCAGAAGACGGCATACGAGATATACTCAAGTGACTGGAGTTCAGACGTGTGCTCTTCCGATCTGGATGAATACTGCCATTTGTC*T
	GW_P7_6	CAAGCAGAAGACGGCATACGAGATGCTGAGAAGTGACTGGAGTTCAGACGTGTGCTCTTCCGATCTGGATGAATACTGCCATTTGTC*T
	GW_P7_7	CAAGCAGAAGACGGCATACGAGATATTGGAGGGTGACTGGAGTTCAGACGTGTGCTCTTCCGATCTGGATGAATACTGCCATTTGTC*T
	GW_P7_8	CAAGCAGAAGACGGCATACGAGATTAGTCTAAGTGACTGGAGTTCAGACGTGTGCTCTTCCGATCTGGATGAATACTGCCATTTGTC*T
	GW_P7_9	CAAGCAGAAGACGGCATACGAGATCGGTGACCGTGACTGGAGTTCAGACGTGTGCTCTTCCGATCTGGATGAATACTGCCATTTGTC*T
	GW_P7_10	CAAGCAGAAGACGGCATACGAGATTACAGAGGGTGACTGGAGTTCAGACGTGTGCTCTTCCGATCTGGATGAATACTGCCATTTGTC*T
	GW_P7_11	CAAGCAGAAGACGGCATACGAGATATTGTCAAGTGACTGGAGTTCAGACGTGTGCTCTTCCGATCTGGATGAATACTGCCATTTGTC*T
	GW_P7_12	CAAGCAGAAGACGGCATACGAGATTATGTCTTGTGACTGGAGTTCAGACGTGTGCTCTTCCGATCTGGATGAATACTGCCATTTGTC*T
	GW_P7_13	CAAGCAGAAGACGGCATACGAGATCGAACTCGGTGACTGGAGTTCAGACGTGTGCTCTTCCGATCTGGATGAATACTGCCATTTGTC*T
	GW_P7_14	CAAGCAGAAGACGGCATACGAGATGCCAAGCTGTGACTGGAGTTCAGACGTGTGCTCTTCCGATCTGGATGAATACTGCCATTTGTC*T
	GW_P7_15	CAAGCAGAAGACGGCATACGAGATATCCATGCGTGACTGGAGTTCAGACGTGTGCTCTTCCGATCTGGATGAATACTGCCATTTGTC*T
	GW_P7_16	CAAGCAGAAGACGGCATACGAGATCATGATGCGTGACTGGAGTTCAGACGTGTGCTCTTCCGATCTGGATGAATACTGCCATTTGTC*T
	GW_P7_17	CAAGCAGAAGACGGCATACGAGATAGACTGCGGTGACTGGAGTTCAGACGTGTGCTCTTCCGATCTGGATGAATACTGCCATTTGTC*T
	GW_P7_18	CAAGCAGAAGACGGCATACGAGATGACTGCATGTGACTGGAGTTCAGACGTGTGCTCTTCCGATCTGGATGAATACTGCCATTTGTC*T
	Cas12 sequencing primer	CTTGTGGAAAGGACGAAACACCGGTAATTTCTACTCTTGTAGA*T
	Combinatorial Cas9 amplification primer (staggered)
	FW
	pWRS1001_F1	ACTCTTTCCCTACACGACGCTCTTCCGATCTTGTGGAAAGGACGAAACACC
	pWRS1001_F2	ACTCTTTCCCTACACGACGCTCTTCCGATCTCTGTGGAAAGGACGAAACACC
	pWRS1001_F3	ACTCTTTCCCTACACGACGCTCTTCCGATCTAATGTGGAAAGGACGAAACACC
	pWRS1001_F4	ACTCTTTCCCTACACGACGCTCTTCCGATCTGCATGTGGAAAGGACGAAACACC
	pWRS1001_F5	ACTCTTTCCCTACACGACGCTCTTCCGATCTCGACTGTGGAAAGGACGAAACACC
	pWRS1001_F6	ACTCTTTCCCTACACGACGCTCTTCCGATCTTCGACTGTGGAAAGGACGAAACACC
	pWRS1001_F7	ACTCTTTCCCTACACGACGCTCTTCCGATCTATCCACTGTGGAAAGGACGAAACACC
	pWRS1001_F8	ACTCTTTCCCTACACGACGCTCTTCCGATCTGACACCCTGTGGAAAGGACGAAACACC
	RV
	pWRS1001_R1	ACTGGAGTTCAGACGTGTGCTCTTCCGATCTAGTTCTGTATGAGACCACTC
	pWRS1001_R2	ACTGGAGTTCAGACGTGTGCTCTTCCGATCTTAGTTCTGTATGAGACCACTC
	pWRS1001_R3	ACTGGAGTTCAGACGTGTGCTCTTCCGATCTCTAGTTCTGTATGAGACCACTC
	pWRS1001_R4	ACTGGAGTTCAGACGTGTGCTCTTCCGATCTGCTAGTTCTGTATGAGACCACTC
	pWRS1001_R5	ACTGGAGTTCAGACGTGTGCTCTTCCGATCTCGACAGTTCTGTATGAGACCACTC
	pWRS1001_R6	ACTGGAGTTCAGACGTGTGCTCTTCCGATCTTCGGAAGTTCTGTATGAGACCACTC
	pWRS1001_R7	ACTGGAGTTCAGACGTGTGCTCTTCCGATCTATCCGGAGTTCTGTATGAGACCACTC
	pWRS1001_R8	ACTGGAGTTCAGACGTGTGCTCTTCCGATCTGACACCCAGTTCTGTATGAGACCACTC
	Cas9 barcoding primer
	i7-D701	CAAGCAGAAGACGGCATACGAGATCGAGTAATGTGACTGGAGTTCAGACGTGTGCTCTTCCGATCT
	i7-D702	CAAGCAGAAGACGGCATACGAGATTCTCCGGAGTGACTGGAGTTCAGACGTGTGCTCTTCCGATCT
	i7-D703	CAAGCAGAAGACGGCATACGAGATAATGAGCGGTGACTGGAGTTCAGACGTGTGCTCTTCCGATCT
	i7-D704	CAAGCAGAAGACGGCATACGAGATGGAATCTCGTGACTGGAGTTCAGACGTGTGCTCTTCCGATCT
	i7-D705	CAAGCAGAAGACGGCATACGAGATTTCTGAATGTGACTGGAGTTCAGACGTGTGCTCTTCCGATCT
	i7-D706	CAAGCAGAAGACGGCATACGAGATACGAATTCGTGACTGGAGTTCAGACGTGTGCTCTTCCGATCT
	i7-D707	CAAGCAGAAGACGGCATACGAGATAGCTTCAGGTGACTGGAGTTCAGACGTGTGCTCTTCCGATCT
	i7-D708	CAAGCAGAAGACGGCATACGAGATGCGCATTAGTGACTGGAGTTCAGACGTGTGCTCTTCCGATCT
	i7-D709	CAAGCAGAAGACGGCATACGAGATCATAGCCGGTGACTGGAGTTCAGACGTGTGCTCTTCCGATCT
	i7-D710	CAAGCAGAAGACGGCATACGAGATTTCGCGGAGTGACTGGAGTTCAGACGTGTGCTCTTCCGATCT
	i7-D711	CAAGCAGAAGACGGCATACGAGATGCGCGAGAGTGACTGGAGTTCAGACGTGTGCTCTTCCGATCT
	i7-D712	CAAGCAGAAGACGGCATACGAGATCTATCGCTGTGACTGGAGTTCAGACGTGTGCTCTTCCGATCT
	i5-D501	AATGATACGGCGACCACCGAGATCTACACAGGCTATAACACTCTTTCCCTACACGACGCTCTTCCGATCT
	i5-D502	AATGATACGGCGACCACCGAGATCTACACGCCTCTATACACTCTTTCCCTACACGACGCTCTTCCGATCT
	i5-D503	AATGATACGGCGACCACCGAGATCTACACAGGATAGGACACTCTTTCCCTACACGACGCTCTTCCGATCT
	i5-D504	AATGATACGGCGACCACCGAGATCTACACTCAGAGCCACACTCTTTCCCTACACGACGCTCTTCCGATCT
	i5-D505	AATGATACGGCGACCACCGAGATCTACACCTTCGCCTACACTCTTTCCCTACACGACGCTCTTCCGATCT
	i5-D506	AATGATACGGCGACCACCGAGATCTACACTAAGATTAACACTCTTTCCCTACACGACGCTCTTCCGATCT
	i5-D507	AATGATACGGCGACCACCGAGATCTACACACGTCCTGACACTCTTTCCCTACACGACGCTCTTCCGATCT
